# Supplementary material for: Integrated Analysis of DNA Methylation and Biochemical/Metabolic Parameter During the Long-Term Isolation Environment
Source: Front Physiol. 2019 Jul 24;10:917. doi: 10.3389/fphys.2019.00917 (PMC6676193; doi:10.3389/fphys.2019.00917)
Supplement: Supplementary file 1 [file Table_1.XLSX]

## Sheet: sd003filtered-1-filter-01+metab
Table S1. The correlation matrix of DNA methylation sites and biochemical/metabolic parameters (volunteer A).
DNA methylation site\biochemical/metabolic parameter	3-NT	5-HT	8-OHdG	ACTH	ADH/VP/AVP	AD-Plasma	ALB	ALD	Angiotensin-I-37C	Angiotensin-I-4C	Angiotensin-II	BDNF	Cortisol	CREA	D2	D3	DOP-Plasma	E-Selectin	FA	Fasting_Insulin	FFA	FRUC	FT3	FT4	GH	Glucose	GSH-PX	hsCRP	IFN-γ	IGF-1	IL-1β	IL-2	IL-4	Insulin	Leptin	Malondialdehyde	NAD-Plasma	NBAP	NGF	NO	NT-proBNP	NTX	OT/BGP	PA	PICP	PRA	PRL	RBP	sCD146
cg20743708	0.285714	-0.25	-0.571429	0.25	0.0357143	-0.285714	-0.428571	0.642857	-0.5	-0.428571	0.321429	0.321429	0.392857	0.0545545	0.5	0.5	0.357143	0	-0.0357143	0.142857	-0.285714	-0.214286	-0.464286	-0.666694	0.252262	0	0.0357143	-0.450469	-0.178571	0.468487	-0.285714	-0.285714	-0.357143	0.142857	-0.464286	0.428571	-0.464286	0.25	-0.571429	0.714286	-0.107143	-0.142857	-0.142857	-0.428571	0.571429	-0.5	0.774806	-0.392857	-0.571429
cg05569328	-0.714286	-0.214286	0.678571	0.392857	-0.5	0.0714286	0.178571	-0.0357143	0.607143	0.428571	-0.571429	-0.285714	0.142857	-0.454621	-0.785714	-0.785714	-0.285714	0	-0.142857	-0.178571	0.0357143	-0.214286	-0.0357143	0.0360375	-0.342356	-0.0357143	-0.357143	0.126131	0.0357143	-0.900937	0.321429	-0.0357143	0.285714	0.0357143	0.678571	-0.464286	0.285714	-0.107143	0.285714	-0.178571	-0.357143	0.214286	0.464286	0.321429	-0.678571	0.607143	-0.162169	0.0357143	0.214286
cg15841711	-0.107143	0.428571	0.428571	-0.142857	0.107143	0.321429	0.428571	-0.535714	0.535714	0.428571	-0.321429	0.0357143	-0.392857	-0.272772	-0.607143	-0.607143	-0.464286	0.321429	-0.107143	0.107143	0.285714	-0.0714286	0.214286	0.612637	-0.378394	0.107143	0.107143	0.414431	0.428571	-0.414431	0.535714	0.571429	0.464286	0	0.5	-0.357143	0.5	-0.0357143	0.75	-0.785714	-0.142857	0.357143	0.107143	0.428571	-0.464286	0.535714	-0.792825	0.357143	0.75
cg20548032	0.392857	0.0357143	0.107143	-0.357143	0.392857	0.535714	-0.107143	0.357143	-0.535714	-0.464286	0.178571	0.214286	-0.178571	-0.145479	0.107143	0.107143	0.892857	0.107143	0.357143	-0.535714	-0.642857	-0.214286	0.142857	-0.252262	0.072075	0.678571	0.321429	-0.216225	-0.142857	0.522544	0.0714286	-0.285714	0.357143	-0.428571	-0.0357143	0.857143	0.392857	0.285714	-0.321429	0.428571	-0.178571	0.178571	0	-0.178571	0.571429	-0.535714	0.342356	0.0714286	-0.75
cg07951201	-0.642857	-0.178571	0.785714	0.321429	-0.428571	0.357143	0.0714286	0.0714286	0.392857	0.178571	-0.5	-0.0357143	0.142857	-0.654654	-0.928571	-0.928571	-0.142857	0.214286	-0.321429	-0.178571	-0.178571	-0.357143	-0.0357143	0	-0.2883	0.25	-0.357143	0.360375	0.0357143	-0.8649	0.428571	0.0357143	0.392857	0.0357143	0.714286	-0.392857	0.535714	-0.142857	0.285714	-0.321429	-0.535714	0.25	0.571429	0.142857	-0.714286	0.392857	-0.324337	-0.0357143	0.214286
cg10600889	0.285714	0.714286	0.285714	-0.142857	0.464286	0.464286	0.428571	-0.357143	0.535714	0.428571	-0.214286	0.392857	-0.535714	-0.49099	-0.642857	-0.642857	-0.107143	0.714286	0.178571	0.0714286	0.178571	-0.535714	-0.0357143	0.396412	-0.522544	0.392857	0.571429	-0.0180187	0.785714	-0.14415	0.928571	0.75	0.857143	0	0.75	0.25	0.642857	0.464286	0.892857	-0.571429	-0.5	0.785714	-0.142857	0.535714	0	0.535714	-0.504525	0.392857	0.464286
cg26392737	-0.642857	-0.178571	0.714286	0.0357143	-0.464286	0.214286	0	-0.357143	0.285714	0.142857	-0.178571	-0.392857	0.0357143	-0.127294	-0.571429	-0.571429	-0.142857	-0.0714286	-0.178571	-0.214286	0.142857	0.142857	0.321429	0.234244	0.072075	-0.0714286	-0.392857	0.558581	-0.107143	-0.756787	0.0714286	-0.0714286	0.142857	0.0714286	0.607143	-0.571429	0.392857	-0.535714	0.214286	-0.571429	-0.0357143	-0.142857	0.285714	0.0714286	-0.857143	0.285714	-0.594619	-0.0357143	0.214286
cg25430838	-0.571429	-0.0357143	0.75	0.214286	-0.321429	0.285714	0.25	-0.142857	0.571429	0.392857	-0.535714	-0.178571	-0.0357143	-0.509175	-0.857143	-0.857143	-0.214286	0.142857	-0.107143	-0.214286	0	-0.25	0.0714286	0.180187	-0.378394	0.142857	-0.214286	0.234244	0.142857	-0.810844	0.464286	0.107143	0.464286	-0.0357143	0.75	-0.357143	0.5	-0.0714286	0.428571	-0.357143	-0.392857	0.321429	0.428571	0.357143	-0.642857	0.571429	-0.360375	0.142857	0.285714
cg10081941	0.214286	-0.25	-0.607143	-0.0714286	0.0357143	-0.428571	-0.107143	0.214286	-0.428571	-0.25	0.178571	-0.107143	0.178571	0.509175	0.785714	0.785714	-0.0714286	-0.5	-0.0357143	0.142857	-0.0714286	0.464286	0	-0.108112	0.234244	-0.285714	-0.142857	-0.162169	-0.428571	0.558581	-0.678571	-0.321429	-0.678571	-0.107143	-0.964286	0	-0.642857	-0.0714286	-0.571429	0.5	0.535714	-0.464286	-0.0714286	-0.285714	0.428571	-0.428571	0.43245	-0.0714286	-0.142857
cg03182688	-0.571429	-0.0714286	0.821429	-0.0357143	-0.321429	0.392857	0.178571	-0.321429	0.357143	0.214286	-0.357143	-0.321429	-0.107143	-0.290957	-0.714286	-0.714286	-0.107143	0	-0.107143	-0.321429	0	0.0357143	0.357143	0.324337	-0.14415	0.142857	-0.285714	0.504525	-0.0357143	-0.72075	0.25	0	0.357143	-0.107143	0.642857	-0.428571	0.571429	-0.357143	0.321429	-0.535714	-0.142857	0.0714286	0.392857	0.214286	-0.75	0.357143	-0.594619	0.142857	0.25
cg23837265	-0.75	-0.357143	0.857143	0.142857	-0.464286	0.25	0.285714	0	0.428571	0.321429	-0.678571	-0.535714	0.0357143	-0.345512	-0.678571	-0.678571	-0.0357143	-0.321429	0.0357143	-0.571429	-0.25	0.0357143	0.285714	0.126131	-0.342356	0.142857	-0.428571	0.14415	-0.285714	-0.756787	0.107143	-0.357143	0.285714	-0.357143	0.464286	-0.321429	0.392857	-0.178571	0.0357143	0.0357143	-0.142857	0.107143	0.642857	0.321429	-0.571429	0.428571	-0.072075	0.214286	-0.0357143
cg27200630	-0.642857	-0.142857	0.857143	0.0714286	-0.357143	0.357143	0.285714	-0.178571	0.464286	0.321429	-0.571429	-0.357143	-0.0714286	-0.400066	-0.785714	-0.785714	-0.142857	-0.0714286	-0.0714286	-0.392857	-0.107143	-0.0357143	0.285714	0.270281	-0.324337	0.178571	-0.321429	0.342356	-0.0714286	-0.774806	0.285714	-0.0714286	0.392857	-0.214286	0.607143	-0.392857	0.535714	-0.214286	0.285714	-0.321429	-0.214286	0.178571	0.535714	0.321429	-0.678571	0.464286	-0.396412	0.214286	0.214286
cg03728799	0.714286	0.25	-0.535714	-0.357143	0.607143	0.0714286	0.107143	0.214286	-0.428571	-0.25	0.178571	0.321429	-0.25	0.181848	0.571429	0.571429	0.285714	0	0.25	0	-0.285714	0.0357143	0	0	-0.0540562	0.285714	0.428571	-0.342356	0	0.882919	-0.107143	0.0357143	-0.0357143	-0.321429	-0.678571	0.642857	-0.142857	0.428571	-0.214286	0.428571	0.178571	0.107143	-0.214286	-0.0714286	0.857143	-0.428571	0.360375	0.214286	-0.214286
cg26038582	-0.107143	0.285714	0.642857	-0.142857	0.0714286	0.571429	0.0714286	-0.285714	0.25	0.107143	-0.0357143	0.0714286	-0.285714	-0.400066	-0.678571	-0.678571	0.285714	0.464286	0.142857	-0.285714	0	-0.357143	0.178571	0.162169	-0.108112	0.392857	0.214286	0.234244	0.357143	-0.396412	0.607143	0.25	0.714286	0	0.928571	0.142857	0.75	0	0.5	-0.535714	-0.428571	0.392857	0	0.214286	-0.357143	0.25	-0.504525	0.107143	0
cg05586466	0.571429	0.178571	-0.214286	-0.321429	0.571429	0.285714	0.214286	0.357143	-0.321429	-0.178571	-0.0714286	0.25	-0.285714	-0.0727393	0.285714	0.285714	0.5	0	0.392857	-0.321429	-0.535714	-0.142857	0.0357143	-0.072075	-0.252262	0.535714	0.428571	-0.468487	-0.0357143	0.72075	0.0714286	-0.107143	0.25	-0.535714	-0.428571	0.821429	0.107143	0.571429	-0.214286	0.607143	-0.0357143	0.321429	0	0.0714286	0.857143	-0.321429	0.504525	0.321429	-0.428571
cg03174507	-0.571429	-0.0714286	0.821429	-0.0357143	-0.321429	0.392857	0.178571	-0.321429	0.357143	0.214286	-0.357143	-0.321429	-0.107143	-0.290957	-0.714286	-0.714286	-0.107143	0	-0.107143	-0.321429	0	0.0357143	0.357143	0.324337	-0.14415	0.142857	-0.285714	0.504525	-0.0357143	-0.72075	0.25	0	0.357143	-0.107143	0.642857	-0.428571	0.571429	-0.357143	0.321429	-0.535714	-0.142857	0.0714286	0.392857	0.214286	-0.75	0.357143	-0.594619	0.142857	0.25
cg13162127	-0.785714	-0.357143	0.714286	0.5	-0.607143	0.142857	0	0.178571	0.428571	0.214286	-0.535714	-0.142857	0.321429	-0.600099	-0.857143	-0.857143	-0.214286	0.0714286	-0.357143	-0.142857	-0.142857	-0.321429	-0.142857	-0.14415	-0.252262	0.0714286	-0.5	0.252262	-0.0714286	-0.954994	0.285714	-0.107143	0.214286	0.107143	0.642857	-0.5	0.321429	-0.178571	0.142857	-0.142857	-0.5	0.142857	0.607143	0.107143	-0.75	0.428571	-0.126131	-0.142857	0.142857
cg08805748	-0.607143	-0.142857	0.642857	0.428571	-0.392857	0.107143	0.214286	0.0714286	0.642857	0.464286	-0.607143	-0.178571	0.107143	-0.56373	-0.821429	-0.821429	-0.178571	0.107143	-0.0357143	-0.214286	-0.0357143	-0.392857	-0.142857	-0.0540562	-0.450469	0.0714286	-0.214286	-0.072075	0.142857	-0.828862	0.464286	0	0.428571	0	0.75	-0.25	0.321429	0.107143	0.321429	-0.0357143	-0.5	0.392857	0.428571	0.392857	-0.5	0.642857	0	0.0714286	0.107143
cg11388673	0.357143	0.607143	0.285714	-0.321429	0.5	0.464286	0.285714	-0.357143	0.321429	0.285714	0.0357143	0.142857	-0.571429	-0.218218	-0.357143	-0.357143	0.392857	0.5	0.571429	-0.285714	0.107143	-0.392857	0.142857	0.234244	-0.270281	0.392857	0.678571	-0.252262	0.607143	0.072075	0.714286	0.392857	0.857143	-0.142857	0.785714	0.607143	0.607143	0.428571	0.607143	-0.285714	-0.321429	0.642857	-0.357143	0.464286	0.214286	0.321429	-0.234244	0.357143	-0.107143
cg10580144	-0.178571	0.142857	0.214286	0.142857	-0.107143	0.214286	0.0714286	-0.107143	0.178571	0.0357143	-0.214286	0.357143	0.0357143	-0.418251	-0.535714	-0.535714	-0.571429	0.392857	-0.642857	0.428571	0.0714286	-0.178571	-0.107143	0.270281	-0.180187	0.107143	-0.214286	0.630656	0.214286	-0.414431	0.321429	0.5	0.0714286	0.25	0.142857	-0.571429	0.285714	-0.178571	0.428571	-0.678571	-0.285714	0.107143	0.321429	-0.0357143	-0.535714	0.178571	-0.666694	-0.0357143	0.785714
cg05708073	-0.642857	-0.142857	0.857143	0.0714286	-0.357143	0.357143	0.285714	-0.178571	0.464286	0.321429	-0.571429	-0.357143	-0.0714286	-0.400066	-0.785714	-0.785714	-0.142857	-0.0714286	-0.0714286	-0.392857	-0.107143	-0.0357143	0.285714	0.270281	-0.324337	0.178571	-0.321429	0.342356	-0.0714286	-0.774806	0.285714	-0.0714286	0.392857	-0.214286	0.607143	-0.392857	0.535714	-0.214286	0.285714	-0.321429	-0.214286	0.178571	0.535714	0.321429	-0.678571	0.464286	-0.396412	0.214286	0.214286
cg17620335	-0.571429	-0.0357143	0.75	0.214286	-0.321429	0.285714	0.25	-0.142857	0.571429	0.392857	-0.535714	-0.178571	-0.0357143	-0.509175	-0.857143	-0.857143	-0.214286	0.142857	-0.107143	-0.214286	0	-0.25	0.0714286	0.180187	-0.378394	0.142857	-0.214286	0.234244	0.142857	-0.810844	0.464286	0.107143	0.464286	-0.0357143	0.75	-0.357143	0.5	-0.0714286	0.428571	-0.357143	-0.392857	0.321429	0.428571	0.357143	-0.642857	0.571429	-0.360375	0.142857	0.285714
cg11003814	-0.392857	0.178571	0.678571	0.0714286	-0.107143	0.321429	0.464286	-0.285714	0.678571	0.535714	-0.607143	-0.142857	-0.25	-0.472805	-0.821429	-0.821429	-0.321429	0.178571	0	-0.178571	0.0714286	-0.214286	0.142857	0.396412	-0.540562	0.178571	-0.0357143	0.180187	0.285714	-0.666694	0.571429	0.285714	0.571429	-0.142857	0.678571	-0.285714	0.535714	0.0714286	0.607143	-0.428571	-0.321429	0.464286	0.357143	0.535714	-0.5	0.678571	-0.450469	0.357143	0.464286
cg06794141	0.678571	0.714286	0.142857	-0.928571	0.857143	0.642857	0.571429	-0.571429	-0.0357143	0.107143	0.0357143	0	-0.928571	0.181848	0.107143	0.107143	0.357143	0.107143	0.642857	-0.428571	-0.0714286	0.214286	0.678571	0.738769	-0.252262	0.535714	0.714286	0.0180187	0.285714	0.648675	0.321429	0.321429	0.642857	-0.642857	0	0.642857	0.607143	0.285714	0.428571	-0.321429	0.285714	0.392857	-0.285714	0.428571	0.5	-0.0357143	-0.468487	0.75	0.0714286
cg01556706	-0.714286	-0.285714	0.892857	0.178571	-0.464286	0.428571	0.107143	0.0357143	0.285714	0.107143	-0.535714	-0.214286	0.107143	-0.545545	-0.857143	-0.857143	-0.0714286	0	-0.285714	-0.357143	-0.285714	-0.142857	0.178571	0.0900937	-0.234244	0.285714	-0.464286	0.468487	-0.178571	-0.828862	0.25	-0.142857	0.321429	-0.142857	0.571429	-0.428571	0.571429	-0.285714	0.142857	-0.285714	-0.357143	0.107143	0.678571	0.107143	-0.75	0.285714	-0.360375	0.0357143	0.142857
cg16071125	-0.142857	0.357143	0.464286	0.107143	0.142857	0.285714	0.678571	-0.142857	0.785714	0.678571	-0.785714	0.0714286	-0.357143	-0.600099	-0.785714	-0.785714	-0.428571	0.285714	0.0714286	-0.0714286	0	-0.392857	-0.0357143	0.414431	-0.846881	0.285714	0.178571	-0.108112	0.464286	-0.450469	0.75	0.464286	0.678571	-0.25	0.5	-0.0714286	0.464286	0.464286	0.714286	-0.214286	-0.428571	0.75	0.357143	0.714286	-0.142857	0.785714	-0.234244	0.535714	0.571429
cg07584620	-0.25	-0.214286	0.714286	-0.642857	-0.0357143	0.571429	0.142857	-0.285714	-0.285714	-0.214286	-0.0714286	-0.642857	-0.321429	0.236403	-0.0357143	-0.0357143	0.571429	-0.535714	0.357143	-0.892857	-0.392857	0.571429	0.892857	0.360375	0.180187	0.357143	-0.178571	0.396412	-0.571429	0	-0.321429	-0.571429	0.178571	-0.678571	0.0357143	0.107143	0.535714	-0.464286	-0.285714	-0.0714286	0.428571	-0.285714	0.285714	0	-0.214286	-0.285714	-0.306319	0.321429	-0.428571
cg10576245	-0.571429	-0.0714286	0.821429	-0.0357143	-0.321429	0.392857	0.178571	-0.321429	0.357143	0.214286	-0.357143	-0.321429	-0.107143	-0.290957	-0.714286	-0.714286	-0.107143	0	-0.107143	-0.321429	0	0.0357143	0.357143	0.324337	-0.14415	0.142857	-0.285714	0.504525	-0.0357143	-0.72075	0.25	0	0.357143	-0.107143	0.642857	-0.428571	0.571429	-0.357143	0.321429	-0.535714	-0.142857	0.0714286	0.392857	0.214286	-0.75	0.357143	-0.594619	0.142857	0.25
cg20904475	-0.571429	-0.0357143	0.75	0.214286	-0.321429	0.285714	0.25	-0.142857	0.571429	0.392857	-0.535714	-0.178571	-0.0357143	-0.509175	-0.857143	-0.857143	-0.214286	0.142857	-0.107143	-0.214286	0	-0.25	0.0714286	0.180187	-0.378394	0.142857	-0.214286	0.234244	0.142857	-0.810844	0.464286	0.107143	0.464286	-0.0357143	0.75	-0.357143	0.5	-0.0714286	0.428571	-0.357143	-0.392857	0.321429	0.428571	0.357143	-0.642857	0.571429	-0.360375	0.142857	0.285714
cg18771050	-0.428571	-0.0714286	0.928571	-0.357143	-0.142857	0.642857	0.214286	-0.321429	0.107143	0.0357143	-0.285714	-0.428571	-0.285714	-0.181848	-0.571429	-0.571429	0.285714	-0.142857	0.142857	-0.678571	-0.25	0.178571	0.642857	0.378394	-0.072075	0.392857	-0.178571	0.486506	-0.214286	-0.450469	0.142857	-0.214286	0.464286	-0.428571	0.535714	-0.107143	0.75	-0.357143	0.142857	-0.392857	0	0.0357143	0.392857	0.178571	-0.535714	0.107143	-0.540562	0.285714	-0.0714286
cg09017434	-0.857143	-0.428571	0.678571	0.321429	-0.678571	-0.0357143	0.0357143	-0.107143	0.428571	0.285714	-0.428571	-0.535714	0.25	-0.181848	-0.571429	-0.571429	-0.25	-0.285714	-0.178571	-0.25	0.0714286	0.107143	0.142857	0.0360375	-0.072075	-0.214286	-0.571429	0.2883	-0.25	-0.900937	-0.0357143	-0.285714	0	0.0357143	0.5	-0.642857	0.142857	-0.428571	0.0357143	-0.178571	-0.0714286	-0.142857	0.464286	0.142857	-0.821429	0.428571	-0.198206	-0.0714286	0.107143
cg12468774	-0.785714	-0.714286	0.571429	0.428571	-0.714286	-0.0357143	-0.285714	0.392857	0.0357143	-0.0714286	-0.25	-0.464286	0.5	-0.218218	-0.357143	-0.357143	0.321429	-0.357143	-0.0357143	-0.5	-0.321429	-0.0714286	-0.0357143	-0.504525	0.126131	-0.0357143	-0.571429	-0.0540562	-0.5	-0.666694	-0.214286	-0.714286	-0.0714286	-0.0357143	0.392857	-0.178571	0.0357143	-0.285714	-0.464286	0.428571	-0.214286	-0.214286	0.464286	-0.142857	-0.464286	0.0357143	0.414431	-0.321429	-0.607143
cg10341513	0.785714	0.321429	-0.571429	-0.464286	0.642857	0.107143	0	0.0714286	-0.535714	-0.357143	0.392857	0.357143	-0.285714	0.290957	0.642857	0.642857	0.321429	0.0714286	0.214286	0.0714286	-0.178571	0.107143	0.0714286	0.0540562	0.126131	0.25	0.464286	-0.180187	0.0357143	0.936975	-0.142857	0.107143	-0.0714286	-0.214286	-0.642857	0.607143	-0.107143	0.285714	-0.178571	0.214286	0.25	0	-0.357143	-0.178571	0.785714	-0.535714	0.162169	0.142857	-0.178571
cg03154580	-0.571429	-0.0714286	0.821429	-0.0357143	-0.321429	0.392857	0.178571	-0.321429	0.357143	0.214286	-0.357143	-0.321429	-0.107143	-0.290957	-0.714286	-0.714286	-0.107143	0	-0.107143	-0.321429	0	0.0357143	0.357143	0.324337	-0.14415	0.142857	-0.285714	0.504525	-0.0357143	-0.72075	0.25	0	0.357143	-0.107143	0.642857	-0.428571	0.571429	-0.357143	0.321429	-0.535714	-0.142857	0.0714286	0.392857	0.214286	-0.75	0.357143	-0.594619	0.142857	0.25
cg07093140	0.142857	0.178571	-0.0357143	-0.357143	0.285714	-0.214286	0.607143	-0.392857	0.428571	0.607143	-0.285714	-0.678571	-0.5	0.49099	0.357143	0.357143	0.0714286	-0.571429	0.892857	-0.5	0.214286	0.428571	0.428571	0.396412	-0.342356	-0.214286	0.357143	-0.666694	0	0.2883	-0.107143	-0.214286	0.178571	-0.571429	-0.107143	0.357143	-0.178571	0.321429	0.0714286	0.428571	0.535714	0.178571	-0.25	0.678571	0.464286	0.428571	0.342356	0.642857	-0.214286
cg20938802	0.571429	0.107143	-0.75	-0.214286	0.392857	-0.392857	0.0357143	0.0714286	-0.285714	-0.0714286	0.285714	0	-0.107143	0.545545	0.857143	0.857143	0.107143	-0.285714	0.357143	0.107143	0.0714286	0.285714	-0.0357143	-0.0540562	0.108112	-0.214286	0.321429	-0.522544	-0.0714286	0.810844	-0.392857	-0.107143	-0.357143	-0.142857	-0.75	0.428571	-0.571429	0.285714	-0.321429	0.535714	0.464286	-0.142857	-0.428571	-0.0357143	0.785714	-0.285714	0.522544	0.107143	-0.25
cg06459926	0.25	-0.142857	-0.857143	0.5	-0.0714286	-0.678571	-0.428571	0.464286	-0.214286	-0.178571	0.357143	0.392857	0.5	0.145479	0.535714	0.535714	-0.178571	0.107143	-0.25	0.642857	0.178571	-0.214286	-0.714286	-0.594619	0.234244	-0.428571	0	-0.43245	0.0714286	0.306319	-0.25	0.0357143	-0.571429	0.535714	-0.464286	0.0357143	-0.785714	0.214286	-0.321429	0.464286	-0.0714286	-0.178571	-0.321429	-0.357143	0.392857	-0.214286	0.630656	-0.5	-0.107143
cg12748000	0.642857	0.214286	-0.642857	-0.285714	0.535714	-0.214286	0.214286	0.107143	-0.214286	0	0.107143	0.0714286	-0.25	0.381881	0.714286	0.714286	0.142857	-0.214286	0.428571	0	-0.0714286	0.178571	0	0.0360375	-0.108112	0	0.428571	-0.5766	0	0.846881	-0.214286	-0.0357143	-0.142857	-0.321429	-0.714286	0.571429	-0.392857	0.464286	-0.214286	0.571429	0.357143	0.0714286	-0.321429	0.107143	0.892857	-0.214286	0.522544	0.285714	-0.214286
cg24074253	0.678571	0.285714	-0.142857	-0.571429	0.607143	0.535714	-0.142857	0.107143	-0.678571	-0.571429	0.464286	0.392857	-0.321429	0.0545545	0.321429	0.321429	0.75	0.25	0.25	-0.25	-0.428571	-0.0714286	0.214286	-0.0360375	0.234244	0.607143	0.464286	0.0180187	0	0.774806	0.0357143	0	0.25	-0.285714	-0.214286	0.785714	0.357143	0.178571	-0.178571	0.0714286	0	0.0714286	-0.25	-0.285714	0.607143	-0.678571	0	0.0714286	-0.464286
cg06460475	-0.75	-0.535714	0.321429	0.714286	-0.75	-0.107143	-0.321429	0.428571	0.107143	-0.107143	-0.321429	0.142857	0.678571	-0.545545	-0.607143	-0.607143	-0.464286	0.107143	-0.857143	0.321429	-0.142857	-0.285714	-0.428571	-0.360375	0	-0.107143	-0.75	0.468487	-0.214286	-0.846881	0	-0.0714286	-0.285714	0.428571	0.178571	-0.785714	-0.0357143	-0.357143	-0.107143	-0.142857	-0.464286	-0.178571	0.642857	-0.321429	-0.785714	0.107143	-0.0900937	-0.5	0.321429
cg17084653	-0.571429	-0.107143	0.75	0.214286	-0.392857	0.392857	-0.0357143	-0.0714286	0.285714	0.0714286	-0.285714	0	0.107143	-0.545545	-0.857143	-0.857143	-0.107143	0.285714	-0.357143	-0.107143	-0.0714286	-0.285714	0.0357143	0.0540562	-0.108112	0.214286	-0.321429	0.522544	0.0714286	-0.810844	0.392857	0.107143	0.357143	0.142857	0.75	-0.428571	0.571429	-0.285714	0.321429	-0.535714	-0.464286	0.142857	0.428571	0.0357143	-0.785714	0.285714	-0.522544	-0.107143	0.25
cg01264729	-0.535714	-0.107143	0.75	0.285714	-0.321429	0.464286	0.107143	0.142857	0.321429	0.107143	-0.535714	0.142857	0.107143	-0.763763	-0.964286	-0.964286	-0.178571	0.321429	-0.428571	-0.107143	-0.285714	-0.428571	-0.0714286	0.0360375	-0.360375	0.392857	-0.321429	0.43245	0.0714286	-0.774806	0.5	0.142857	0.428571	0	0.607143	-0.357143	0.607143	-0.0714286	0.321429	-0.357143	-0.607143	0.321429	0.642857	0.107143	-0.642857	0.321429	-0.378394	0	0.321429
cg08973675	0	-0.0357143	0.178571	0	-0.107143	0.464286	-0.607143	0.142857	-0.571429	-0.714286	0.5	0.571429	0.25	-0.327327	-0.285714	-0.285714	0.25	0.571429	-0.642857	0.25	-0.214286	-0.285714	-0.107143	-0.234244	0.504525	0.357143	-0.178571	0.774806	0	-0.126131	0.107143	0.178571	0	0.428571	0.25	-0.142857	0.428571	-0.428571	-0.0357143	-0.607143	-0.392857	-0.214286	0.0714286	-0.678571	-0.428571	-0.571429	-0.558581	-0.535714	0.0357143
cg13012653	-0.5	0.0357143	0.714286	0.107143	-0.285714	0.321429	0.142857	-0.285714	0.464286	0.285714	-0.321429	-0.142857	-0.0714286	-0.400066	-0.785714	-0.785714	-0.178571	0.214286	-0.142857	-0.142857	0.107143	-0.178571	0.142857	0.234244	-0.198206	0.107143	-0.178571	0.396412	0.178571	-0.756787	0.428571	0.178571	0.428571	0.0714286	0.785714	-0.392857	0.535714	-0.214286	0.464286	-0.571429	-0.321429	0.214286	0.285714	0.25	-0.714286	0.464286	-0.558581	0.0714286	0.321429
cg02434121	0.214286	-0.357143	-0.464286	0.107143	0	-0.214286	-0.392857	0.607143	-0.607143	-0.5	0.285714	0.142857	0.357143	0.163663	0.571429	0.571429	0.428571	-0.214286	0	-0.0357143	-0.392857	0	-0.25	-0.5766	0.306319	0.0357143	-0.0714286	-0.342356	-0.392857	0.504525	-0.464286	-0.464286	-0.428571	-0.0357143	-0.607143	0.392857	-0.428571	0.107143	-0.714286	0.75	0.0714286	-0.285714	-0.0357143	-0.464286	0.535714	-0.607143	0.738769	-0.321429	-0.642857
cg01048372	-0.5	0.0357143	0.714286	0.107143	-0.285714	0.321429	0.142857	-0.285714	0.464286	0.285714	-0.321429	-0.142857	-0.0714286	-0.400066	-0.785714	-0.785714	-0.178571	0.214286	-0.142857	-0.142857	0.107143	-0.178571	0.142857	0.234244	-0.198206	0.107143	-0.178571	0.396412	0.178571	-0.756787	0.428571	0.178571	0.428571	0.0714286	0.785714	-0.392857	0.535714	-0.214286	0.464286	-0.571429	-0.321429	0.214286	0.285714	0.25	-0.714286	0.464286	-0.558581	0.0714286	0.321429
cg09154880	0.5	-0.0357143	-0.714286	-0.107143	0.285714	-0.321429	-0.142857	0.285714	-0.464286	-0.285714	0.321429	0.142857	0.0714286	0.400066	0.785714	0.785714	0.178571	-0.214286	0.142857	0.142857	-0.107143	0.178571	-0.142857	-0.234244	0.198206	-0.107143	0.178571	-0.396412	-0.178571	0.756787	-0.428571	-0.178571	-0.428571	-0.0714286	-0.785714	0.392857	-0.535714	0.214286	-0.464286	0.571429	0.321429	-0.214286	-0.285714	-0.25	0.714286	-0.464286	0.558581	-0.0714286	-0.321429
cg19660744	0.571429	0.0714286	-0.607143	-0.178571	0.428571	-0.142857	0.0357143	0.321429	-0.392857	-0.214286	0.142857	0.214286	-0.0714286	0.236403	0.642857	0.642857	0.214286	-0.142857	0.214286	0.0357143	-0.25	0.0714286	-0.107143	-0.14415	-0.0180187	0.107143	0.285714	-0.450469	-0.107143	0.792825	-0.25	-0.107143	-0.214286	-0.25	-0.75	0.535714	-0.357143	0.392857	-0.357143	0.607143	0.214286	0	-0.178571	-0.107143	0.821429	-0.392857	0.558581	0.107143	-0.285714
cg15850018	-0.642857	-0.142857	0.857143	0.0714286	-0.357143	0.357143	0.285714	-0.178571	0.464286	0.321429	-0.571429	-0.357143	-0.0714286	-0.400066	-0.785714	-0.785714	-0.142857	-0.0714286	-0.0714286	-0.392857	-0.107143	-0.0357143	0.285714	0.270281	-0.324337	0.178571	-0.321429	0.342356	-0.0714286	-0.774806	0.285714	-0.0714286	0.392857	-0.214286	0.607143	-0.392857	0.535714	-0.214286	0.285714	-0.321429	-0.214286	0.178571	0.535714	0.321429	-0.678571	0.464286	-0.396412	0.214286	0.214286
cg19864060	-0.178571	0.25	0.357143	0.25	0.0714286	0.178571	0.642857	0.0357143	0.75	0.642857	-0.857143	0.142857	-0.214286	-0.654654	-0.75	-0.75	-0.535714	0.25	-0.0714286	0.0357143	-0.0714286	-0.428571	-0.178571	0.306319	-0.882919	0.25	0.0714286	-0.14415	0.392857	-0.450469	0.678571	0.428571	0.535714	-0.214286	0.321429	-0.142857	0.321429	0.5	0.607143	-0.0714286	-0.464286	0.714286	0.464286	0.642857	-0.107143	0.75	-0.0900937	0.464286	0.607143
cg24284539	-0.535714	-0.5	0	0.357143	-0.607143	-0.285714	-0.285714	0.142857	-0.142857	-0.214286	-0.0714286	-0.0714286	0.535714	0.0181848	-0.0357143	-0.0357143	-0.571429	-0.25	-0.785714	0.392857	0.0357143	0.285714	-0.107143	-0.072075	0.252262	-0.357143	-0.75	0.612637	-0.428571	-0.43245	-0.464286	-0.142857	-0.678571	0.321429	-0.392857	-0.892857	-0.321429	-0.607143	-0.285714	-0.214286	0.142857	-0.571429	0.428571	-0.428571	-0.642857	-0.142857	-0.234244	-0.392857	0.428571
cg07220815	0.785714	0.535714	-0.321429	-0.642857	0.821429	0.178571	0.464286	-0.214286	-0.0714286	0.142857	0.0714286	0	-0.678571	0.327327	0.5	0.5	0.392857	-0.0714286	0.785714	-0.321429	-0.0714286	0.142857	0.321429	0.342356	-0.252262	0.285714	0.75	-0.558581	0.214286	0.882919	0.107143	0.107143	0.357143	-0.571429	-0.321429	0.857143	0.0714286	0.571429	0.107143	0.321429	0.321429	0.357143	-0.428571	0.392857	0.928571	-0.0714286	0.234244	0.607143	-0.25
cg07918933	-0.392857	-0.0357143	0.857143	-0.107143	-0.0714286	0.678571	0.428571	0.0357143	0.25	0.142857	-0.714286	-0.0714286	-0.214286	-0.618284	-0.821429	-0.821429	-0.0357143	0.0357143	-0.142857	-0.464286	-0.5	-0.142857	0.321429	0.342356	-0.522544	0.607143	-0.214286	0.396412	-0.107143	-0.486506	0.392857	0	0.535714	-0.5	0.321429	-0.142857	0.75	0	0.25	-0.214286	-0.321429	0.357143	0.75	0.285714	-0.392857	0.25	-0.378394	0.392857	0.25
cg18463876	0.571429	0.0714286	-0.607143	-0.178571	0.428571	-0.142857	0.0357143	0.321429	-0.392857	-0.214286	0.142857	0.214286	-0.0714286	0.236403	0.642857	0.642857	0.214286	-0.142857	0.214286	0.0357143	-0.25	0.0714286	-0.107143	-0.14415	-0.0180187	0.107143	0.285714	-0.450469	-0.107143	0.792825	-0.25	-0.107143	-0.214286	-0.25	-0.75	0.535714	-0.357143	0.392857	-0.357143	0.607143	0.214286	0	-0.178571	-0.107143	0.821429	-0.392857	0.558581	0.107143	-0.285714
cg04397884	-0.571429	-0.0714286	0.821429	-0.0357143	-0.321429	0.392857	0.178571	-0.321429	0.357143	0.214286	-0.357143	-0.321429	-0.107143	-0.290957	-0.714286	-0.714286	-0.107143	0	-0.107143	-0.321429	0	0.0357143	0.357143	0.324337	-0.14415	0.142857	-0.285714	0.504525	-0.0357143	-0.72075	0.25	0	0.357143	-0.107143	0.642857	-0.428571	0.571429	-0.357143	0.321429	-0.535714	-0.142857	0.0714286	0.392857	0.214286	-0.75	0.357143	-0.594619	0.142857	0.25
cg25727520	-0.642857	-0.214286	0.857143	0.0714286	-0.428571	0.464286	0	-0.107143	0.178571	0	-0.321429	-0.178571	0.0714286	-0.436436	-0.785714	-0.785714	-0.0357143	0.0714286	-0.321429	-0.285714	-0.178571	-0.0714286	0.25	0.14415	-0.0540562	0.25	-0.428571	0.630656	-0.142857	-0.774806	0.214286	-0.0714286	0.285714	-0.0357143	0.607143	-0.464286	0.607143	-0.428571	0.178571	-0.5	-0.285714	0	0.535714	0	-0.821429	0.178571	-0.558581	-0.0357143	0.178571
cg06488536	0.714286	0.214286	-0.678571	-0.392857	0.5	-0.0714286	-0.178571	0.0357143	-0.607143	-0.428571	0.571429	0.285714	-0.142857	0.454621	0.785714	0.785714	0.285714	0	0.142857	0.178571	-0.0357143	0.214286	0.0357143	-0.0360375	0.342356	0.0357143	0.357143	-0.126131	-0.0357143	0.900937	-0.321429	0.0357143	-0.285714	-0.0357143	-0.678571	0.464286	-0.285714	0.107143	-0.285714	0.178571	0.357143	-0.214286	-0.464286	-0.321429	0.678571	-0.607143	0.162169	-0.0357143	-0.214286
cg22920501	-0.714286	-0.285714	0.892857	0.178571	-0.464286	0.428571	0.107143	0.0357143	0.285714	0.107143	-0.535714	-0.214286	0.107143	-0.545545	-0.857143	-0.857143	-0.0714286	0	-0.285714	-0.357143	-0.285714	-0.142857	0.178571	0.0900937	-0.234244	0.285714	-0.464286	0.468487	-0.178571	-0.828862	0.25	-0.142857	0.321429	-0.142857	0.571429	-0.428571	0.571429	-0.285714	0.142857	-0.285714	-0.357143	0.107143	0.678571	0.107143	-0.75	0.285714	-0.360375	0.0357143	0.142857
cg14478663	0.25	0.392857	-0.321429	0.5	0.25	-0.25	0.321429	0.25	0.642857	0.571429	-0.392857	0.5	-0.0357143	-0.509175	-0.321429	-0.321429	-0.392857	0.535714	0.0714286	0.428571	0.178571	-0.75	-0.714286	-0.162169	-0.684712	0	0.428571	-0.702731	0.714286	-0.072075	0.714286	0.571429	0.392857	0.214286	0.285714	0.25	-0.142857	0.857143	0.535714	0.25	-0.607143	0.785714	-0.107143	0.5	0.392857	0.642857	0.414431	0.142857	0.321429
cg12174804	-0.571429	-0.178571	0.5	0.535714	-0.428571	-0.0357143	0.0714286	0.142857	0.607143	0.428571	-0.464286	-0.142857	0.214286	-0.509175	-0.714286	-0.714286	-0.107143	0.142857	0	-0.142857	0.0357143	-0.464286	-0.285714	-0.234244	-0.342356	-0.0357143	-0.178571	-0.216225	0.178571	-0.792825	0.428571	-0.0357143	0.357143	0.142857	0.785714	-0.178571	0.178571	0.142857	0.25	0.0714286	-0.535714	0.357143	0.285714	0.321429	-0.428571	0.607143	0.162169	-0.0714286	-0.0357143
cg18792146	-0.5	0.0357143	0.714286	0.107143	-0.285714	0.321429	0.142857	-0.285714	0.464286	0.285714	-0.321429	-0.142857	-0.0714286	-0.400066	-0.785714	-0.785714	-0.178571	0.214286	-0.142857	-0.142857	0.107143	-0.178571	0.142857	0.234244	-0.198206	0.107143	-0.178571	0.396412	0.178571	-0.756787	0.428571	0.178571	0.428571	0.0714286	0.785714	-0.392857	0.535714	-0.214286	0.464286	-0.571429	-0.321429	0.214286	0.285714	0.25	-0.714286	0.464286	-0.558581	0.0714286	0.321429
cg09448460	-0.142857	-0.5	0.178571	-0.25	-0.214286	0.357143	-0.464286	0.321429	-0.892857	-0.857143	0.285714	0	0.285714	0.0909241	0.214286	0.214286	0.428571	-0.285714	-0.428571	-0.25	-0.607143	0.357143	0.321429	-0.180187	0.558581	0.321429	-0.5	0.666694	-0.75	0.180187	-0.607143	-0.535714	-0.428571	-0.178571	-0.535714	-0.107143	0.142857	-0.607143	-0.714286	0.0357143	0.214286	-0.642857	0.392857	-0.75	-0.178571	-0.892857	-0.126131	-0.321429	-0.357143
cg00720829	0.535714	0.107143	-0.75	-0.357143	0.321429	-0.392857	-0.107143	-0.178571	-0.428571	-0.214286	0.535714	-0.0714286	-0.107143	0.763763	0.964286	0.964286	0.0357143	-0.321429	0.214286	0.214286	0.25	0.535714	0.142857	0.0900937	0.396412	-0.357143	0.214286	-0.162169	-0.142857	0.792825	-0.571429	-0.0714286	-0.535714	0	-0.785714	0.178571	-0.571429	-0.0714286	-0.321429	0.178571	0.678571	-0.428571	-0.535714	-0.214286	0.535714	-0.428571	0.162169	0	-0.107143
cg06559878	0.392857	-0.178571	-0.678571	-0.0714286	0.107143	-0.321429	-0.464286	0.285714	-0.678571	-0.535714	0.607143	0.142857	0.25	0.472805	0.821429	0.821429	0.321429	-0.178571	0	0.178571	-0.0714286	0.214286	-0.142857	-0.396412	0.540562	-0.178571	0.0357143	-0.180187	-0.285714	0.666694	-0.571429	-0.285714	-0.571429	0.142857	-0.678571	0.285714	-0.535714	-0.0714286	-0.607143	0.428571	0.321429	-0.464286	-0.357143	-0.535714	0.5	-0.678571	0.450469	-0.357143	-0.464286
cg21221263	-0.571429	-0.0357143	0.75	0.214286	-0.321429	0.285714	0.25	-0.142857	0.571429	0.392857	-0.535714	-0.178571	-0.0357143	-0.509175	-0.857143	-0.857143	-0.214286	0.142857	-0.107143	-0.214286	0	-0.25	0.0714286	0.180187	-0.378394	0.142857	-0.214286	0.234244	0.142857	-0.810844	0.464286	0.107143	0.464286	-0.0357143	0.75	-0.357143	0.5	-0.0714286	0.428571	-0.357143	-0.392857	0.321429	0.428571	0.357143	-0.642857	0.571429	-0.360375	0.142857	0.285714
cg17267737	0.714286	0.25	-0.535714	-0.357143	0.607143	0.0714286	0.107143	0.214286	-0.428571	-0.25	0.178571	0.321429	-0.25	0.181848	0.571429	0.571429	0.285714	0	0.25	0	-0.285714	0.0357143	0	0	-0.0540562	0.285714	0.428571	-0.342356	0	0.882919	-0.107143	0.0357143	-0.0357143	-0.321429	-0.678571	0.642857	-0.142857	0.428571	-0.214286	0.428571	0.178571	0.107143	-0.214286	-0.0714286	0.857143	-0.428571	0.360375	0.214286	-0.214286
cg00558718	0.0714286	0.392857	-0.285714	0.321429	0.0714286	-0.535714	0.285714	-0.357143	0.821429	0.785714	-0.107143	-0.0714286	-0.142857	0.0727393	-0.0714286	-0.0714286	-0.464286	0.214286	0.357143	0.357143	0.75	-0.25	-0.357143	0.0900937	-0.342356	-0.535714	0.392857	-0.612637	0.678571	-0.216225	0.428571	0.464286	0.214286	0.357143	0.5	-0.0357143	-0.321429	0.428571	0.607143	-0.0714286	-0.107143	0.428571	-0.5	0.607143	0.0714286	0.821429	0.126131	0.142857	0.321429
cg24024511	0.428571	-0.0357143	-0.178571	-0.357143	0.25	0.321429	-0.535714	0.214286	-0.857143	-0.785714	0.714286	0.285714	0.0357143	0.181848	0.428571	0.428571	0.821429	0.142857	0.0714286	-0.178571	-0.357143	0	0.107143	-0.342356	0.612637	0.357143	0.178571	0.126131	-0.214286	0.594619	-0.25	-0.25	-0.0714286	0	-0.178571	0.571429	0.142857	-0.142857	-0.464286	0.107143	0.0357143	-0.285714	-0.285714	-0.607143	0.357143	-0.857143	0.0900937	-0.321429	-0.678571
cg11983196	0.678571	0.892857	0.107143	-0.714286	0.857143	0.535714	0.607143	-0.642857	0.285714	0.357143	0	0.142857	-0.928571	0.0181848	-0.107143	-0.107143	0.178571	0.392857	0.642857	-0.214286	0.178571	-0.0714286	0.428571	0.702731	-0.396412	0.428571	0.857143	-0.126131	0.642857	0.450469	0.642857	0.607143	0.821429	-0.392857	0.357143	0.607143	0.607143	0.464286	0.75	-0.464286	0.0357143	0.642857	-0.428571	0.607143	0.428571	0.285714	-0.504525	0.714286	0.25
cg24448340	-0.5	0.0357143	0.714286	0.107143	-0.285714	0.321429	0.142857	-0.285714	0.464286	0.285714	-0.321429	-0.142857	-0.0714286	-0.400066	-0.785714	-0.785714	-0.178571	0.214286	-0.142857	-0.142857	0.107143	-0.178571	0.142857	0.234244	-0.198206	0.107143	-0.178571	0.396412	0.178571	-0.756787	0.428571	0.178571	0.428571	0.0714286	0.785714	-0.392857	0.535714	-0.214286	0.464286	-0.571429	-0.321429	0.214286	0.285714	0.25	-0.714286	0.464286	-0.558581	0.0714286	0.321429
cg01598596	0.25	-0.285714	-0.428571	0.214286	0	-0.107143	-0.571429	0.678571	-0.642857	-0.607143	0.428571	0.392857	0.428571	-0.0363696	0.392857	0.392857	0.535714	0.107143	-0.107143	0.0714286	-0.392857	-0.285714	-0.428571	-0.738769	0.378394	0.142857	0	-0.2883	-0.214286	0.414431	-0.25	-0.321429	-0.285714	0.178571	-0.321429	0.464286	-0.285714	0.142857	-0.607143	0.607143	-0.214286	-0.178571	-0.107143	-0.571429	0.464286	-0.642857	0.666694	-0.5	-0.678571
cg10501976	0.785714	0.892857	-0.178571	-0.5	0.928571	0.285714	0.75	-0.392857	0.428571	0.535714	-0.214286	0.25	-0.857143	-0.0545545	0	0	0	0.357143	0.678571	-0.0714286	0.142857	-0.214286	0.142857	0.5766	-0.666694	0.357143	0.928571	-0.522544	0.714286	0.5766	0.678571	0.642857	0.75	-0.428571	0.107143	0.714286	0.321429	0.821429	0.714286	-0.0714286	-0.0357143	0.821429	-0.392857	0.75	0.75	0.428571	-0.0900937	0.785714	0.285714
cg25643644	0.571429	0.0714286	-0.607143	-0.178571	0.428571	-0.142857	0.0357143	0.321429	-0.392857	-0.214286	0.142857	0.214286	-0.0714286	0.236403	0.642857	0.642857	0.214286	-0.142857	0.214286	0.0357143	-0.25	0.0714286	-0.107143	-0.14415	-0.0180187	0.107143	0.285714	-0.450469	-0.107143	0.792825	-0.25	-0.107143	-0.214286	-0.25	-0.75	0.535714	-0.357143	0.392857	-0.357143	0.607143	0.214286	0	-0.178571	-0.107143	0.821429	-0.392857	0.558581	0.107143	-0.285714
cg14834285	-0.571429	-0.0357143	0.75	0.214286	-0.321429	0.285714	0.25	-0.142857	0.571429	0.392857	-0.535714	-0.178571	-0.0357143	-0.509175	-0.857143	-0.857143	-0.214286	0.142857	-0.107143	-0.214286	0	-0.25	0.0714286	0.180187	-0.378394	0.142857	-0.214286	0.234244	0.142857	-0.810844	0.464286	0.107143	0.464286	-0.0357143	0.75	-0.357143	0.5	-0.0714286	0.428571	-0.357143	-0.392857	0.321429	0.428571	0.357143	-0.642857	0.571429	-0.360375	0.142857	0.285714
cg06999043	-0.214286	-0.214286	0	0.785714	-0.321429	0	-0.428571	0.75	0	-0.214286	-0.107143	0.714286	0.607143	-0.818317	-0.571429	-0.571429	-0.0714286	0.642857	-0.642857	0.428571	-0.285714	-0.892857	-0.857143	-0.72075	-0.108112	0.214286	-0.214286	-0.0360375	0.214286	-0.450469	0.428571	0.178571	0.0714286	0.535714	0.357143	-0.0714286	0.0357143	0.25	0	0.142857	-0.928571	0.285714	0.321429	-0.321429	-0.178571	0	0.306319	-0.571429	0
cg05123845	-0.285714	-0.535714	0.357143	-0.107143	-0.285714	0.178571	-0.357143	0.285714	-0.464286	-0.428571	0.178571	-0.428571	0.214286	0.145479	0.142857	0.142857	0.821429	-0.428571	0.285714	-0.714286	-0.464286	0.178571	0.285714	-0.414431	0.414431	0.178571	-0.25	-0.072075	-0.607143	0	-0.428571	-0.821429	-0.0714286	-0.285714	0.0714286	0.321429	0.107143	-0.285714	-0.678571	0.5	0.107143	-0.357143	0.142857	-0.321429	0	-0.464286	0.414431	-0.214286	-0.964286
cg24670151	-0.321429	-0.392857	0.678571	-0.357143	-0.214286	0.714286	-0.25	0.142857	-0.642857	-0.678571	0.0357143	-0.107143	0.0714286	-0.163663	-0.25	-0.25	0.5	-0.178571	-0.321429	-0.535714	-0.678571	0.25	0.535714	0.0360375	0.342356	0.571429	-0.464286	0.810844	-0.642857	-0.126131	-0.285714	-0.464286	0	-0.357143	-0.0714286	-0.107143	0.607143	-0.607143	-0.428571	-0.214286	0.0357143	-0.392857	0.571429	-0.5	-0.428571	-0.642857	-0.414431	-0.107143	-0.285714
cg21737226	-0.25	0.142857	0.5	0.285714	-0.107143	0.25	0.0714286	0	0.5	0.321429	-0.25	0.107143	-0.0357143	-0.56373	-0.75	-0.75	0.107143	0.464286	0.107143	-0.142857	0.0357143	-0.607143	-0.214286	-0.126131	-0.306319	0.214286	0.142857	-0.14415	0.428571	-0.5766	0.678571	0.214286	0.642857	0.142857	0.964286	0.107143	0.464286	0.25	0.464286	-0.178571	-0.642857	0.535714	0.0714286	0.321429	-0.285714	0.5	-0.072075	0	-0.0357143
cg24397007	-0.107143	-0.142857	0.678571	-0.607143	0.142857	0.75	0.321429	0	-0.321429	-0.25	-0.357143	-0.321429	-0.357143	-0.0909241	-0.178571	-0.178571	0.464286	-0.392857	0.178571	-0.821429	-0.714286	0.357143	0.75	0.378394	-0.14415	0.678571	-0.142857	0.378394	-0.535714	0.126131	-0.142857	-0.428571	0.285714	-0.857143	-0.214286	0.214286	0.642857	-0.178571	-0.25	0.0714286	0.214286	-0.0357143	0.571429	0.0357143	0	-0.321429	-0.216225	0.464286	-0.25
cg26383138	-0.535714	-0.428571	0.607143	-0.321429	-0.392857	0.142857	-0.0357143	-0.321429	-0.107143	-0.0714286	0	-0.857143	-0.0357143	0.400066	0.0357143	0.0357143	0.357143	-0.678571	0.285714	-0.714286	-0.0714286	0.642857	0.714286	0.180187	0.342356	-0.107143	-0.392857	0.306319	-0.607143	-0.2883	-0.5	-0.678571	-0.107143	-0.357143	0.142857	-0.214286	0.178571	-0.642857	-0.357143	-0.0357143	0.5	-0.5	0.178571	-0.0357143	-0.464286	-0.107143	-0.180187	0.0714286	-0.428571
cg08358907	-0.571429	-0.0357143	0.75	0.214286	-0.321429	0.285714	0.25	-0.142857	0.571429	0.392857	-0.535714	-0.178571	-0.0357143	-0.509175	-0.857143	-0.857143	-0.214286	0.142857	-0.107143	-0.214286	0	-0.25	0.0714286	0.180187	-0.378394	0.142857	-0.214286	0.234244	0.142857	-0.810844	0.464286	0.107143	0.464286	-0.0357143	0.75	-0.357143	0.5	-0.0714286	0.428571	-0.357143	-0.392857	0.321429	0.428571	0.357143	-0.642857	0.571429	-0.360375	0.142857	0.285714
cg00190355	-0.285714	0.178571	0.392857	0.214286	-0.0357143	0.142857	0.607143	-0.0714286	0.714286	0.607143	-0.821429	0.0357143	-0.178571	-0.545545	-0.714286	-0.714286	-0.642857	0.142857	-0.178571	0.0714286	0	-0.25	-0.0714286	0.396412	-0.774806	0.142857	-0.0714286	0.0540562	0.285714	-0.522544	0.535714	0.392857	0.392857	-0.178571	0.25	-0.357143	0.285714	0.285714	0.571429	-0.214286	-0.321429	0.535714	0.5	0.571429	-0.285714	0.714286	-0.252262	0.428571	0.714286
cg14098951	-0.642857	-0.142857	0.857143	0.0714286	-0.357143	0.357143	0.285714	-0.178571	0.464286	0.321429	-0.571429	-0.357143	-0.0714286	-0.400066	-0.785714	-0.785714	-0.142857	-0.0714286	-0.0714286	-0.392857	-0.107143	-0.0357143	0.285714	0.270281	-0.324337	0.178571	-0.321429	0.342356	-0.0714286	-0.774806	0.285714	-0.0714286	0.392857	-0.214286	0.607143	-0.392857	0.535714	-0.214286	0.285714	-0.321429	-0.214286	0.178571	0.535714	0.321429	-0.678571	0.464286	-0.396412	0.214286	0.214286
cg03197032	0.285714	-0.178571	-0.642857	-0.0357143	0.0714286	-0.535714	-0.214286	0.142857	-0.321429	-0.142857	0.392857	-0.214286	0.142857	0.618284	0.857143	0.857143	0.25	-0.428571	0.357143	0	0.107143	0.321429	-0.0714286	-0.306319	0.342356	-0.392857	0.107143	-0.540562	-0.25	0.5766	-0.571429	-0.392857	-0.5	0	-0.571429	0.321429	-0.678571	0.0714286	-0.535714	0.642857	0.464286	-0.357143	-0.428571	-0.178571	0.571429	-0.321429	0.666694	-0.142857	-0.535714
cg00510149	-0.5	0.0357143	0.714286	0.107143	-0.285714	0.321429	0.142857	-0.285714	0.464286	0.285714	-0.321429	-0.142857	-0.0714286	-0.400066	-0.785714	-0.785714	-0.178571	0.214286	-0.142857	-0.142857	0.107143	-0.178571	0.142857	0.234244	-0.198206	0.107143	-0.178571	0.396412	0.178571	-0.756787	0.428571	0.178571	0.428571	0.0714286	0.785714	-0.392857	0.535714	-0.214286	0.464286	-0.571429	-0.321429	0.214286	0.285714	0.25	-0.714286	0.464286	-0.558581	0.0714286	0.321429
cg09569347	0.785714	0.321429	-0.571429	-0.464286	0.642857	0.107143	0	0.0714286	-0.535714	-0.357143	0.392857	0.357143	-0.285714	0.290957	0.642857	0.642857	0.321429	0.0714286	0.214286	0.0714286	-0.178571	0.107143	0.0714286	0.0540562	0.126131	0.25	0.464286	-0.180187	0.0357143	0.936975	-0.142857	0.107143	-0.0714286	-0.214286	-0.642857	0.607143	-0.107143	0.285714	-0.178571	0.214286	0.25	0	-0.357143	-0.178571	0.785714	-0.535714	0.162169	0.142857	-0.178571
cg20341251	-0.642857	-0.142857	0.857143	0.0714286	-0.357143	0.357143	0.285714	-0.178571	0.464286	0.321429	-0.571429	-0.357143	-0.0714286	-0.400066	-0.785714	-0.785714	-0.142857	-0.0714286	-0.0714286	-0.392857	-0.107143	-0.0357143	0.285714	0.270281	-0.324337	0.178571	-0.321429	0.342356	-0.0714286	-0.774806	0.285714	-0.0714286	0.392857	-0.214286	0.607143	-0.392857	0.535714	-0.214286	0.285714	-0.321429	-0.214286	0.178571	0.535714	0.321429	-0.678571	0.464286	-0.396412	0.214286	0.214286
cg14044785	-0.571429	-0.107143	0.75	0.214286	-0.392857	0.392857	-0.0357143	-0.0714286	0.285714	0.0714286	-0.285714	0	0.107143	-0.545545	-0.857143	-0.857143	-0.107143	0.285714	-0.357143	-0.107143	-0.0714286	-0.285714	0.0357143	0.0540562	-0.108112	0.214286	-0.321429	0.522544	0.0714286	-0.810844	0.392857	0.107143	0.357143	0.142857	0.75	-0.428571	0.571429	-0.285714	0.321429	-0.535714	-0.464286	0.142857	0.428571	0.0357143	-0.785714	0.285714	-0.522544	-0.107143	0.25
cg06712886	-0.642857	-0.142857	0.857143	0.0714286	-0.357143	0.357143	0.285714	-0.178571	0.464286	0.321429	-0.571429	-0.357143	-0.0714286	-0.400066	-0.785714	-0.785714	-0.142857	-0.0714286	-0.0714286	-0.392857	-0.107143	-0.0357143	0.285714	0.270281	-0.324337	0.178571	-0.321429	0.342356	-0.0714286	-0.774806	0.285714	-0.0714286	0.392857	-0.214286	0.607143	-0.392857	0.535714	-0.214286	0.285714	-0.321429	-0.214286	0.178571	0.535714	0.321429	-0.678571	0.464286	-0.396412	0.214286	0.214286
cg05607460	-0.5	0.0357143	0.714286	0.107143	-0.285714	0.321429	0.142857	-0.285714	0.464286	0.285714	-0.321429	-0.142857	-0.0714286	-0.400066	-0.785714	-0.785714	-0.178571	0.214286	-0.142857	-0.142857	0.107143	-0.178571	0.142857	0.234244	-0.198206	0.107143	-0.178571	0.396412	0.178571	-0.756787	0.428571	0.178571	0.428571	0.0714286	0.785714	-0.392857	0.535714	-0.214286	0.464286	-0.571429	-0.321429	0.214286	0.285714	0.25	-0.714286	0.464286	-0.558581	0.0714286	0.321429
cg04036049	-0.642857	-0.142857	0.857143	0.0714286	-0.357143	0.357143	0.285714	-0.178571	0.464286	0.321429	-0.571429	-0.357143	-0.0714286	-0.400066	-0.785714	-0.785714	-0.142857	-0.0714286	-0.0714286	-0.392857	-0.107143	-0.0357143	0.285714	0.270281	-0.324337	0.178571	-0.321429	0.342356	-0.0714286	-0.774806	0.285714	-0.0714286	0.392857	-0.214286	0.607143	-0.392857	0.535714	-0.214286	0.285714	-0.321429	-0.214286	0.178571	0.535714	0.321429	-0.678571	0.464286	-0.396412	0.214286	0.214286
cg01706991	0.571429	0.0357143	-0.75	-0.214286	0.321429	-0.285714	-0.25	0.142857	-0.571429	-0.392857	0.535714	0.178571	0.0357143	0.509175	0.857143	0.857143	0.214286	-0.142857	0.107143	0.214286	0	0.25	-0.0714286	-0.180187	0.378394	-0.142857	0.214286	-0.234244	-0.142857	0.810844	-0.464286	-0.107143	-0.464286	0.0357143	-0.75	0.357143	-0.5	0.0714286	-0.428571	0.357143	0.392857	-0.321429	-0.428571	-0.357143	0.642857	-0.571429	0.360375	-0.142857	-0.285714
cg26891211	0.357143	0.571429	-0.0357143	0.107143	0.464286	0.0714286	0.464286	-0.0357143	0.642857	0.607143	-0.321429	0.285714	-0.392857	-0.400066	-0.357143	-0.357143	0	0.5	0.5	0	0.142857	-0.642857	-0.321429	0.0540562	-0.666694	0.214286	0.678571	-0.72075	0.75	0.0360375	0.821429	0.5	0.75	-0.0714286	0.571429	0.571429	0.214286	0.857143	0.642857	0.142857	-0.5	0.892857	-0.25	0.678571	0.464286	0.642857	0.252262	0.392857	0.0714286
cg19163395	0.571429	0.0714286	-0.607143	-0.178571	0.428571	-0.142857	0.0357143	0.321429	-0.392857	-0.214286	0.142857	0.214286	-0.0714286	0.236403	0.642857	0.642857	0.214286	-0.142857	0.214286	0.0357143	-0.25	0.0714286	-0.107143	-0.14415	-0.0180187	0.107143	0.285714	-0.450469	-0.107143	0.792825	-0.25	-0.107143	-0.214286	-0.25	-0.75	0.535714	-0.357143	0.392857	-0.357143	0.607143	0.214286	0	-0.178571	-0.107143	0.821429	-0.392857	0.558581	0.107143	-0.285714
cg17794996	0.642857	0.214286	-0.642857	-0.285714	0.535714	-0.214286	0.214286	0.107143	-0.214286	0	0.107143	0.0714286	-0.25	0.381881	0.714286	0.714286	0.142857	-0.214286	0.428571	0	-0.0714286	0.178571	0	0.0360375	-0.108112	0	0.428571	-0.5766	0	0.846881	-0.214286	-0.0357143	-0.142857	-0.321429	-0.714286	0.571429	-0.392857	0.464286	-0.214286	0.571429	0.357143	0.0714286	-0.321429	0.107143	0.892857	-0.214286	0.522544	0.285714	-0.214286
cg17014186	0.464286	0.214286	-0.892857	0.392857	0.214286	-0.571429	-0.107143	0.285714	0.0357143	0.0714286	0.178571	0.571429	0.214286	0.0181848	0.392857	0.392857	-0.428571	0.321429	-0.214286	0.785714	0.285714	-0.321429	-0.714286	-0.2883	-0.0900937	-0.321429	0.25	-0.450469	0.392857	0.378394	0.0714286	0.428571	-0.321429	0.464286	-0.428571	0.0714286	-0.642857	0.464286	0.0714286	0.25	-0.142857	0.142857	-0.357143	-0.0714286	0.5	0.0357143	0.414431	-0.214286	0.285714
cg04727458	0.642857	0.321429	-0.75	-0.428571	0.428571	-0.285714	-0.107143	-0.357143	-0.392857	-0.214286	0.642857	0.107143	-0.214286	0.709208	0.857143	0.857143	-0.0714286	-0.0714286	0.107143	0.392857	0.392857	0.464286	0.142857	0.234244	0.414431	-0.321429	0.321429	0.0360375	0.0714286	0.774806	-0.392857	0.214286	-0.428571	0.142857	-0.642857	0.107143	-0.428571	-0.107143	-0.0714286	-0.178571	0.607143	-0.357143	-0.642857	-0.214286	0.428571	-0.392857	-0.162169	0	0.142857
cg06090864	0.25	-0.142857	-0.214286	-0.0714286	0.25	0	0.214286	0.5	-0.214286	-0.0714286	-0.285714	0	-0.0357143	-0.0181848	0.321429	0.321429	0.285714	-0.321429	0.285714	-0.321429	-0.535714	0	-0.0357143	-0.180187	-0.2883	0.285714	0.107143	-0.540562	-0.285714	0.504525	-0.178571	-0.357143	-0.0357143	-0.535714	-0.607143	0.535714	-0.178571	0.464286	-0.428571	0.857143	0.0714286	0.142857	0.214286	0.0714286	0.714286	-0.214286	0.738769	0.25	-0.428571
cg20091689	-0.428571	0.0357143	0.857143	-0.178571	-0.0714286	0.5	0.571429	-0.25	0.5	0.428571	-0.714286	-0.392857	-0.357143	-0.363696	-0.714286	-0.714286	-0.0714286	-0.142857	0.178571	-0.571429	-0.214286	0.0357143	0.464286	0.486506	-0.540562	0.357143	-0.107143	0.198206	-0.0357143	-0.522544	0.357143	-0.0357143	0.571429	-0.535714	0.464286	-0.142857	0.642857	0	0.357143	-0.214286	-0.107143	0.357143	0.535714	0.535714	-0.392857	0.5	-0.360375	0.535714	0.214286
cg22354724	0.785714	0.357143	-0.642857	-0.214286	0.642857	0	0.0714286	0.25	-0.321429	-0.178571	0.214286	0.5	-0.214286	0.0727393	0.5	0.5	0.214286	0.214286	0.214286	0.178571	-0.178571	-0.178571	-0.214286	-0.0900937	-0.108112	0.25	0.535714	-0.450469	0.214286	0.846881	0.0714286	0.214286	0.0357143	-0.142857	-0.535714	0.678571	-0.178571	0.571429	-0.0714286	0.392857	0	0.25	-0.321429	-0.0357143	0.892857	-0.321429	0.396412	0.142857	-0.142857
cg16316162	-0.571429	-0.0714286	0.821429	-0.0357143	-0.321429	0.392857	0.178571	-0.321429	0.357143	0.214286	-0.357143	-0.321429	-0.107143	-0.290957	-0.714286	-0.714286	-0.107143	0	-0.107143	-0.321429	0	0.0357143	0.357143	0.324337	-0.14415	0.142857	-0.285714	0.504525	-0.0357143	-0.72075	0.25	0	0.357143	-0.107143	0.642857	-0.428571	0.571429	-0.357143	0.321429	-0.535714	-0.142857	0.0714286	0.392857	0.214286	-0.75	0.357143	-0.594619	0.142857	0.25
cg27565550	0	0.107143	-0.214286	-0.392857	0	-0.428571	0.214286	-0.785714	0.178571	0.321429	0.214286	-0.678571	-0.285714	0.872872	0.571429	0.571429	-0.357143	-0.571429	0.321429	0.0357143	0.678571	0.857143	0.535714	0.5766	0.252262	-0.678571	0	0.108112	-0.107143	0.14415	-0.5	-0.0357143	-0.392857	-0.0357143	-0.285714	-0.392857	-0.392857	-0.428571	0.0714286	-0.321429	0.892857	-0.464286	-0.428571	0.214286	-0.142857	0.178571	-0.360375	0.25	0.285714
cg27641532	-0.642857	-0.214286	0.642857	0.285714	-0.535714	0.214286	-0.214286	-0.107143	0.214286	0	-0.107143	-0.0714286	0.25	-0.381881	-0.714286	-0.714286	-0.142857	0.214286	-0.428571	0	0.0714286	-0.178571	0	-0.0360375	0.108112	0	-0.428571	0.5766	0	-0.846881	0.214286	0.0357143	0.142857	0.321429	0.714286	-0.571429	0.392857	-0.464286	0.214286	-0.571429	-0.357143	-0.0714286	0.321429	-0.107143	-0.892857	0.214286	-0.522544	-0.285714	0.214286
cg02517337	0.0714286	-0.285714	-0.428571	0	-0.0357143	-0.535714	0	0.142857	-0.107143	0.0714286	0.0714286	-0.464286	0.107143	0.56373	0.714286	0.714286	0.178571	-0.642857	0.464286	-0.214286	0.0357143	0.392857	0.0357143	-0.216225	0.126131	-0.392857	0	-0.630656	-0.357143	0.396412	-0.571429	-0.535714	-0.428571	-0.214286	-0.535714	0.25	-0.642857	0.107143	-0.535714	0.785714	0.5	-0.285714	-0.214286	0.0357143	0.5	-0.107143	0.756787	0.0357143	-0.535714
cg21582112	0.821429	0.857143	-0.321429	-0.392857	0.892857	0.142857	0.607143	-0.321429	0.392857	0.5	-0.0714286	0.285714	-0.75	0	0.107143	0.107143	0.0714286	0.392857	0.714286	0	0.214286	-0.285714	0	0.396412	-0.558581	0.25	0.964286	-0.666694	0.75	0.612637	0.642857	0.607143	0.678571	-0.285714	0.142857	0.785714	0.178571	0.857143	0.642857	0.0357143	-0.0714286	0.785714	-0.535714	0.678571	0.821429	0.392857	0.072075	0.642857	0.142857
cg17972213	0.5	-0.0357143	-0.714286	-0.107143	0.285714	-0.321429	-0.142857	0.285714	-0.464286	-0.285714	0.321429	0.142857	0.0714286	0.400066	0.785714	0.785714	0.178571	-0.214286	0.142857	0.142857	-0.107143	0.178571	-0.142857	-0.234244	0.198206	-0.107143	0.178571	-0.396412	-0.178571	0.756787	-0.428571	-0.178571	-0.428571	-0.0714286	-0.785714	0.392857	-0.535714	0.214286	-0.464286	0.571429	0.321429	-0.214286	-0.285714	-0.25	0.714286	-0.464286	0.558581	-0.0714286	-0.321429
cg18006637	0.5	-0.0357143	-0.714286	-0.107143	0.285714	-0.321429	-0.142857	0.285714	-0.464286	-0.285714	0.321429	0.142857	0.0714286	0.400066	0.785714	0.785714	0.178571	-0.214286	0.142857	0.142857	-0.107143	0.178571	-0.142857	-0.234244	0.198206	-0.107143	0.178571	-0.396412	-0.178571	0.756787	-0.428571	-0.178571	-0.428571	-0.0714286	-0.785714	0.392857	-0.535714	0.214286	-0.464286	0.571429	0.321429	-0.214286	-0.285714	-0.25	0.714286	-0.464286	0.558581	-0.0714286	-0.321429
cg19280572	0.571429	0.0714286	-0.571429	-0.142857	0.285714	0	-0.571429	0.25	-0.75	-0.678571	0.785714	0.5	0.142857	0.218218	0.571429	0.571429	0.5	0.285714	-0.0714286	0.25	-0.107143	-0.107143	-0.214286	-0.414431	0.5766	0.107143	0.25	-0.0180187	0	0.666694	-0.214286	0	-0.25	0.285714	-0.321429	0.464286	-0.178571	0	-0.357143	0.107143	0	-0.25	-0.464286	-0.607143	0.464286	-0.75	0.180187	-0.428571	-0.428571
cg26215406	-0.571429	-0.0357143	0.75	0.214286	-0.321429	0.285714	0.25	-0.142857	0.571429	0.392857	-0.535714	-0.178571	-0.0357143	-0.509175	-0.857143	-0.857143	-0.214286	0.142857	-0.107143	-0.214286	0	-0.25	0.0714286	0.180187	-0.378394	0.142857	-0.214286	0.234244	0.142857	-0.810844	0.464286	0.107143	0.464286	-0.0357143	0.75	-0.357143	0.5	-0.0714286	0.428571	-0.357143	-0.392857	0.321429	0.428571	0.357143	-0.642857	0.571429	-0.360375	0.142857	0.285714
cg00791851	-0.571429	-0.285714	1	-0.142857	-0.285714	0.678571	0.142857	0.0357143	0.0357143	-0.0714286	-0.464286	-0.321429	-0.0714286	-0.436436	-0.714286	-0.714286	0.321429	-0.142857	-0.0357143	-0.714286	-0.535714	0	0.464286	0.14415	-0.162169	0.535714	-0.357143	0.450469	-0.357143	-0.558581	0.142857	-0.357143	0.428571	-0.464286	0.464286	-0.107143	0.75	-0.285714	-0.0357143	-0.142857	-0.214286	0.0714286	0.678571	0.0714286	-0.535714	0.0357143	-0.306319	0.178571	-0.178571
cg07546334	0.607143	0.178571	-0.928571	0.0357143	0.285714	-0.464286	-0.357143	0.107143	-0.392857	-0.285714	0.642857	0.428571	0.142857	0.400066	0.75	0.75	-0.0357143	0.178571	-0.0714286	0.607143	0.285714	0	-0.392857	-0.270281	0.378394	-0.321429	0.285714	-0.252262	0.178571	0.666694	-0.25	0.214286	-0.464286	0.428571	-0.535714	0.214286	-0.607143	0.142857	-0.178571	0.142857	0.178571	-0.214286	-0.607143	-0.357143	0.535714	-0.392857	0.270281	-0.321429	-0.0357143
cg24228952	-0.535714	-0.107143	0.642857	0.0357143	-0.214286	0.107143	0.642857	-0.178571	0.678571	0.642857	-0.857143	-0.571429	-0.214286	-0.218218	-0.535714	-0.535714	-0.321429	-0.392857	0.214286	-0.464286	-0.0714286	0.142857	0.321429	0.414431	-0.630656	0.0357143	-0.214286	-0.072075	-0.107143	-0.558581	0.178571	-0.142857	0.321429	-0.5	0.25	-0.285714	0.25	0.0714286	0.25	0.0714286	0.0357143	0.285714	0.535714	0.642857	-0.321429	0.678571	-0.0540562	0.535714	0.25
cg00490406	0.785714	0.392857	-0.535714	-0.428571	0.571429	0.142857	-0.321429	-0.0714286	-0.607143	-0.5	0.785714	0.464286	-0.214286	0.309142	0.571429	0.571429	0.5	0.357143	0.178571	0.178571	0.0357143	-0.0357143	0	-0.0900937	0.450469	0.178571	0.535714	-0.0360375	0.214286	0.810844	-0.0357143	0.214286	0	0.142857	-0.214286	0.607143	0	0.107143	-0.0714286	-0.107143	0.107143	-0.0714286	-0.642857	-0.357143	0.571429	-0.607143	-0.0540562	-0.142857	-0.285714
cg18685455	0.0714286	-0.107143	0.214286	-0.321429	0.142857	0.178571	0.0714286	0.0357143	-0.142857	-0.0357143	0.0357143	-0.428571	-0.214286	0.218218	0.214286	0.214286	0.75	-0.357143	0.714286	-0.75	-0.285714	0.142857	0.357143	-0.108112	0.0540562	0.214286	0.214286	-0.450469	-0.25	0.270281	-0.142857	-0.535714	0.25	-0.5	0.107143	0.642857	0.142857	0.142857	-0.321429	0.535714	0.178571	0.0357143	-0.107143	0.142857	0.392857	-0.142857	0.450469	0.214286	-0.821429
cg17892629	0.214286	0.107143	-0.607143	0.571429	0.0714286	-0.428571	0.0357143	0.464286	0.214286	0.178571	-0.214286	0.607143	0.285714	-0.345512	0	0	-0.571429	0.357143	-0.392857	0.714286	0.0714286	-0.5	-0.785714	-0.2883	-0.378394	-0.142857	0.0714286	-0.378394	0.357143	0.072075	0.25	0.428571	-0.178571	0.357143	-0.321429	-0.0714286	-0.464286	0.535714	0.142857	0.285714	-0.392857	0.321429	0.0357143	0.0357143	0.321429	0.214286	0.414431	-0.142857	0.428571
cg25840538	-0.5	0.0357143	0.714286	0.107143	-0.285714	0.321429	0.142857	-0.285714	0.464286	0.285714	-0.321429	-0.142857	-0.0714286	-0.400066	-0.785714	-0.785714	-0.178571	0.214286	-0.142857	-0.142857	0.107143	-0.178571	0.142857	0.234244	-0.198206	0.107143	-0.178571	0.396412	0.178571	-0.756787	0.428571	0.178571	0.428571	0.0714286	0.785714	-0.392857	0.535714	-0.214286	0.464286	-0.571429	-0.321429	0.214286	0.285714	0.25	-0.714286	0.464286	-0.558581	0.0714286	0.321429
cg16122750	0.178571	-0.214286	-0.392857	0.178571	0.107143	-0.214286	0.107143	0.607143	-0.178571	-0.0714286	-0.285714	0.142857	0.178571	-0.0727393	0.321429	0.321429	0	-0.25	0	0	-0.428571	-0.0714286	-0.285714	-0.2883	-0.270281	0.107143	-0.0357143	-0.486506	-0.25	0.396412	-0.214286	-0.25	-0.25	-0.285714	-0.714286	0.285714	-0.392857	0.428571	-0.428571	0.821429	0	0.0714286	0.25	-0.0357143	0.607143	-0.178571	0.756787	0.0714286	-0.214286
cg06825163	-0.75	-0.357143	0.857143	0.142857	-0.464286	0.25	0.285714	0	0.428571	0.321429	-0.678571	-0.535714	0.0357143	-0.345512	-0.678571	-0.678571	-0.0357143	-0.321429	0.0357143	-0.571429	-0.25	0.0357143	0.285714	0.126131	-0.342356	0.142857	-0.428571	0.14415	-0.285714	-0.756787	0.107143	-0.357143	0.285714	-0.357143	0.464286	-0.321429	0.392857	-0.178571	0.0357143	0.0357143	-0.142857	0.107143	0.642857	0.321429	-0.571429	0.428571	-0.072075	0.214286	-0.0357143
cg21934230	-0.464286	0.0357143	0.714286	0.25	-0.214286	0.321429	0.285714	-0.0357143	0.607143	0.428571	-0.571429	-0.0714286	-0.0714286	-0.618284	-0.892857	-0.892857	-0.107143	0.25	0	-0.25	-0.0714286	-0.428571	-0.0357143	0.0900937	-0.486506	0.25	-0.0714286	0.0360375	0.25	-0.738769	0.607143	0.142857	0.607143	-0.0714286	0.821429	-0.142857	0.535714	0.142857	0.464286	-0.214286	-0.535714	0.5	0.392857	0.428571	-0.464286	0.607143	-0.198206	0.178571	0.178571
cg24407607	0.714286	0.214286	-0.678571	-0.392857	0.5	-0.0714286	-0.178571	0.0357143	-0.607143	-0.428571	0.571429	0.285714	-0.142857	0.454621	0.785714	0.785714	0.285714	0	0.142857	0.178571	-0.0357143	0.214286	0.0357143	-0.0360375	0.342356	0.0357143	0.357143	-0.126131	-0.0357143	0.900937	-0.321429	0.0357143	-0.285714	-0.0357143	-0.678571	0.464286	-0.285714	0.107143	-0.285714	0.178571	0.357143	-0.214286	-0.464286	-0.321429	0.678571	-0.607143	0.162169	-0.0357143	-0.214286
cg13725087	-0.714286	-0.285714	0.892857	0.178571	-0.464286	0.428571	0.107143	0.0357143	0.285714	0.107143	-0.535714	-0.214286	0.107143	-0.545545	-0.857143	-0.857143	-0.0714286	0	-0.285714	-0.357143	-0.285714	-0.142857	0.178571	0.0900937	-0.234244	0.285714	-0.464286	0.468487	-0.178571	-0.828862	0.25	-0.142857	0.321429	-0.142857	0.571429	-0.428571	0.571429	-0.285714	0.142857	-0.285714	-0.357143	0.107143	0.678571	0.107143	-0.75	0.285714	-0.360375	0.0357143	0.142857
cg21974656	-0.571429	-0.0357143	0.75	0.214286	-0.321429	0.285714	0.25	-0.142857	0.571429	0.392857	-0.535714	-0.178571	-0.0357143	-0.509175	-0.857143	-0.857143	-0.214286	0.142857	-0.107143	-0.214286	0	-0.25	0.0714286	0.180187	-0.378394	0.142857	-0.214286	0.234244	0.142857	-0.810844	0.464286	0.107143	0.464286	-0.0357143	0.75	-0.357143	0.5	-0.0714286	0.428571	-0.357143	-0.392857	0.321429	0.428571	0.357143	-0.642857	0.571429	-0.360375	0.142857	0.285714
cg19724567	-0.714286	-0.214286	0.678571	0.392857	-0.5	0.0714286	0.178571	-0.0357143	0.607143	0.428571	-0.571429	-0.285714	0.142857	-0.454621	-0.785714	-0.785714	-0.285714	0	-0.142857	-0.178571	0.0357143	-0.214286	-0.0357143	0.0360375	-0.342356	-0.0357143	-0.357143	0.126131	0.0357143	-0.900937	0.321429	-0.0357143	0.285714	0.0357143	0.678571	-0.464286	0.285714	-0.107143	0.285714	-0.178571	-0.357143	0.214286	0.464286	0.321429	-0.678571	0.607143	-0.162169	0.0357143	0.214286
cg14910288	-0.178571	0	0.357143	-0.214286	-0.178571	0.392857	-0.357143	-0.321429	-0.321429	-0.428571	0.392857	0.107143	0.0357143	-0.0181848	-0.25	-0.25	0.0357143	0.25	-0.464286	0.107143	0.0714286	0.142857	0.285714	0.180187	0.486506	0.107143	-0.25	0.918956	-0.0714286	-0.270281	-0.0357143	0.142857	-0.0357143	0.285714	0.285714	-0.428571	0.428571	-0.678571	0.107143	-0.857143	0	-0.357143	0.0357143	-0.428571	-0.678571	-0.321429	-0.8649	-0.285714	0.25
cg24351694	-0.571429	-0.0714286	0.821429	-0.0357143	-0.321429	0.392857	0.178571	-0.321429	0.357143	0.214286	-0.357143	-0.321429	-0.107143	-0.290957	-0.714286	-0.714286	-0.107143	0	-0.107143	-0.321429	0	0.0357143	0.357143	0.324337	-0.14415	0.142857	-0.285714	0.504525	-0.0357143	-0.72075	0.25	0	0.357143	-0.107143	0.642857	-0.428571	0.571429	-0.357143	0.321429	-0.535714	-0.142857	0.0714286	0.392857	0.214286	-0.75	0.357143	-0.594619	0.142857	0.25
cg20618651	0.785714	0.321429	-0.785714	-0.25	0.535714	-0.142857	-0.214286	0.0714286	-0.5	-0.357143	0.607143	0.464286	-0.107143	0.345512	0.714286	0.714286	0.214286	0.214286	0.107143	0.357143	0.0714286	0	-0.178571	-0.126131	0.2883	0	0.464286	-0.234244	0.178571	0.8649	-0.142857	0.214286	-0.214286	0.142857	-0.535714	0.5	-0.321429	0.25	-0.142857	0.142857	0.178571	-0.0714286	-0.571429	-0.285714	0.714286	-0.5	0.198206	-0.107143	-0.142857
cg08106973	-0.642857	-0.142857	0.857143	0.0714286	-0.357143	0.357143	0.285714	-0.178571	0.464286	0.321429	-0.571429	-0.357143	-0.0714286	-0.400066	-0.785714	-0.785714	-0.142857	-0.0714286	-0.0714286	-0.392857	-0.107143	-0.0357143	0.285714	0.270281	-0.324337	0.178571	-0.321429	0.342356	-0.0714286	-0.774806	0.285714	-0.0714286	0.392857	-0.214286	0.607143	-0.392857	0.535714	-0.214286	0.285714	-0.321429	-0.214286	0.178571	0.535714	0.321429	-0.678571	0.464286	-0.396412	0.214286	0.214286
cg00934087	0.642857	0.142857	-0.857143	-0.0714286	0.357143	-0.357143	-0.285714	0.178571	-0.464286	-0.321429	0.571429	0.357143	0.0714286	0.400066	0.785714	0.785714	0.142857	0.0714286	0.0714286	0.392857	0.107143	0.0357143	-0.285714	-0.270281	0.324337	-0.178571	0.321429	-0.342356	0.0714286	0.774806	-0.285714	0.0714286	-0.392857	0.214286	-0.607143	0.392857	-0.535714	0.214286	-0.285714	0.321429	0.214286	-0.178571	-0.535714	-0.321429	0.678571	-0.464286	0.396412	-0.214286	-0.214286
cg14900031	-0.571429	-0.107143	0.75	0.214286	-0.392857	0.392857	-0.0357143	-0.0714286	0.285714	0.0714286	-0.285714	0	0.107143	-0.545545	-0.857143	-0.857143	-0.107143	0.285714	-0.357143	-0.107143	-0.0714286	-0.285714	0.0357143	0.0540562	-0.108112	0.214286	-0.321429	0.522544	0.0714286	-0.810844	0.392857	0.107143	0.357143	0.142857	0.75	-0.428571	0.571429	-0.285714	0.321429	-0.535714	-0.464286	0.142857	0.428571	0.0357143	-0.785714	0.285714	-0.522544	-0.107143	0.25
cg19159011	0.571429	0.107143	-0.75	-0.214286	0.392857	-0.392857	0.0357143	0.0714286	-0.285714	-0.0714286	0.285714	0	-0.107143	0.545545	0.857143	0.857143	0.107143	-0.285714	0.357143	0.107143	0.0714286	0.285714	-0.0357143	-0.0540562	0.108112	-0.214286	0.321429	-0.522544	-0.0714286	0.810844	-0.392857	-0.107143	-0.357143	-0.142857	-0.75	0.428571	-0.571429	0.285714	-0.321429	0.535714	0.464286	-0.142857	-0.428571	-0.0357143	0.785714	-0.285714	0.522544	0.107143	-0.25
cg21584846	0.5	-0.0357143	-0.714286	-0.107143	0.285714	-0.321429	-0.142857	0.285714	-0.464286	-0.285714	0.321429	0.142857	0.0714286	0.400066	0.785714	0.785714	0.178571	-0.214286	0.142857	0.142857	-0.107143	0.178571	-0.142857	-0.234244	0.198206	-0.107143	0.178571	-0.396412	-0.178571	0.756787	-0.428571	-0.178571	-0.428571	-0.0714286	-0.785714	0.392857	-0.535714	0.214286	-0.464286	0.571429	0.321429	-0.214286	-0.285714	-0.25	0.714286	-0.464286	0.558581	-0.0714286	-0.321429
cg16353615	-0.642857	-0.142857	0.857143	0.0714286	-0.357143	0.357143	0.285714	-0.178571	0.464286	0.321429	-0.571429	-0.357143	-0.0714286	-0.400066	-0.785714	-0.785714	-0.142857	-0.0714286	-0.0714286	-0.392857	-0.107143	-0.0357143	0.285714	0.270281	-0.324337	0.178571	-0.321429	0.342356	-0.0714286	-0.774806	0.285714	-0.0714286	0.392857	-0.214286	0.607143	-0.392857	0.535714	-0.214286	0.285714	-0.321429	-0.214286	0.178571	0.535714	0.321429	-0.678571	0.464286	-0.396412	0.214286	0.214286
cg00321709	-0.392857	-0.642857	0.285714	0.0714286	-0.321429	0	0	0.5	-0.214286	-0.142857	-0.357143	-0.5	0.25	0.0181848	0.107143	0.107143	0.428571	-0.678571	0.214286	-0.678571	-0.607143	0.214286	0.178571	-0.324337	-0.0360375	0.142857	-0.392857	-0.2883	-0.714286	-0.0360375	-0.464286	-0.857143	-0.178571	-0.535714	-0.321429	0.178571	-0.107143	-0.0357143	-0.714286	0.857143	0.142857	-0.214286	0.5	-0.0714286	0.142857	-0.214286	0.702731	0.0357143	-0.714286
cg09507567	0.357143	-0.0357143	-0.678571	-0.285714	0.178571	-0.464286	-0.0357143	-0.142857	-0.357143	-0.142857	0.357143	-0.214286	-0.0357143	0.763763	0.928571	0.928571	-0.107143	-0.5	0.142857	0.178571	0.214286	0.642857	0.178571	0.126131	0.324337	-0.428571	0.0357143	-0.126131	-0.285714	0.666694	-0.678571	-0.178571	-0.642857	-0.0714286	-0.892857	0	-0.642857	-0.142857	-0.392857	0.25	0.75	-0.5	-0.357143	-0.178571	0.428571	-0.357143	0.198206	0.0357143	-0.0357143
cg04813004	-0.178571	-0.392857	0.142857	-0.0357143	-0.357143	0.214286	-0.857143	0.142857	-0.785714	-0.857143	0.75	0.107143	0.428571	0.109109	0.107143	0.107143	0.571429	0.107143	-0.392857	-0.0357143	-0.178571	0.0714286	0.0714286	-0.450469	0.900937	0.0714286	-0.357143	0.630656	-0.392857	-0.072075	-0.392857	-0.357143	-0.321429	0.392857	0.142857	-0.107143	0.142857	-0.714286	-0.5	-0.285714	-0.0357143	-0.642857	-0.0714286	-0.857143	-0.428571	-0.785714	-0.252262	-0.714286	-0.5
cg00619628	-0.785714	-0.392857	0.571429	0.464286	-0.714286	0	-0.285714	0	0.25	0.0357143	-0.142857	-0.178571	0.428571	-0.327327	-0.642857	-0.642857	-0.214286	0.0714286	-0.464286	0.0357143	0.107143	-0.142857	-0.107143	-0.180187	0.14415	-0.178571	-0.571429	0.468487	-0.107143	-0.936975	0.0714286	-0.107143	-0.0357143	0.392857	0.642857	-0.678571	0.178571	-0.5	0.0714286	-0.392857	-0.321429	-0.178571	0.357143	-0.142857	-0.928571	0.25	-0.324337	-0.392857	0.142857
cg27218978	-0.5	0.0357143	0.714286	0.107143	-0.285714	0.321429	0.142857	-0.285714	0.464286	0.285714	-0.321429	-0.142857	-0.0714286	-0.400066	-0.785714	-0.785714	-0.178571	0.214286	-0.142857	-0.142857	0.107143	-0.178571	0.142857	0.234244	-0.198206	0.107143	-0.178571	0.396412	0.178571	-0.756787	0.428571	0.178571	0.428571	0.0714286	0.785714	-0.392857	0.535714	-0.214286	0.464286	-0.571429	-0.321429	0.214286	0.285714	0.25	-0.714286	0.464286	-0.558581	0.0714286	0.321429
cg15030712	-0.571429	-0.0714286	0.821429	-0.0357143	-0.321429	0.392857	0.178571	-0.321429	0.357143	0.214286	-0.357143	-0.321429	-0.107143	-0.290957	-0.714286	-0.714286	-0.107143	0	-0.107143	-0.321429	0	0.0357143	0.357143	0.324337	-0.14415	0.142857	-0.285714	0.504525	-0.0357143	-0.72075	0.25	0	0.357143	-0.107143	0.642857	-0.428571	0.571429	-0.357143	0.321429	-0.535714	-0.142857	0.0714286	0.392857	0.214286	-0.75	0.357143	-0.594619	0.142857	0.25
cg21814633	-0.571429	-0.0357143	0.75	0.214286	-0.321429	0.285714	0.25	-0.142857	0.571429	0.392857	-0.535714	-0.178571	-0.0357143	-0.509175	-0.857143	-0.857143	-0.214286	0.142857	-0.107143	-0.214286	0	-0.25	0.0714286	0.180187	-0.378394	0.142857	-0.214286	0.234244	0.142857	-0.810844	0.464286	0.107143	0.464286	-0.0357143	0.75	-0.357143	0.5	-0.0714286	0.428571	-0.357143	-0.392857	0.321429	0.428571	0.357143	-0.642857	0.571429	-0.360375	0.142857	0.285714
cg26620147	-0.5	0.0357143	0.714286	0.107143	-0.285714	0.321429	0.142857	-0.285714	0.464286	0.285714	-0.321429	-0.142857	-0.0714286	-0.400066	-0.785714	-0.785714	-0.178571	0.214286	-0.142857	-0.142857	0.107143	-0.178571	0.142857	0.234244	-0.198206	0.107143	-0.178571	0.396412	0.178571	-0.756787	0.428571	0.178571	0.428571	0.0714286	0.785714	-0.392857	0.535714	-0.214286	0.464286	-0.571429	-0.321429	0.214286	0.285714	0.25	-0.714286	0.464286	-0.558581	0.0714286	0.321429
cg12583553	0	-0.357143	-0.607143	0.25	-0.178571	-0.75	-0.107143	0.25	-0.0714286	0.0714286	0.0714286	-0.321429	0.321429	0.509175	0.714286	0.714286	-0.107143	-0.571429	0.178571	0.107143	0.142857	0.321429	-0.214286	-0.324337	0.14415	-0.571429	-0.142857	-0.5766	-0.321429	0.2883	-0.607143	-0.428571	-0.642857	0.0357143	-0.642857	0	-0.857143	0.0714286	-0.535714	0.75	0.428571	-0.357143	-0.178571	-0.0714286	0.392857	-0.0714286	0.774806	-0.142857	-0.321429
cg05363871	0.571429	0.0714286	-0.821429	0.0357143	0.321429	-0.392857	-0.178571	0.321429	-0.357143	-0.214286	0.357143	0.321429	0.107143	0.290957	0.714286	0.714286	0.107143	0	0.107143	0.321429	0	-0.0357143	-0.357143	-0.324337	0.14415	-0.142857	0.285714	-0.504525	0.0357143	0.72075	-0.25	0	-0.357143	0.107143	-0.642857	0.428571	-0.571429	0.357143	-0.321429	0.535714	0.142857	-0.0714286	-0.392857	-0.214286	0.75	-0.357143	0.594619	-0.142857	-0.25
cg24843380	-0.5	0.0357143	0.714286	0.107143	-0.285714	0.321429	0.142857	-0.285714	0.464286	0.285714	-0.321429	-0.142857	-0.0714286	-0.400066	-0.785714	-0.785714	-0.178571	0.214286	-0.142857	-0.142857	0.107143	-0.178571	0.142857	0.234244	-0.198206	0.107143	-0.178571	0.396412	0.178571	-0.756787	0.428571	0.178571	0.428571	0.0714286	0.785714	-0.392857	0.535714	-0.214286	0.464286	-0.571429	-0.321429	0.214286	0.285714	0.25	-0.714286	0.464286	-0.558581	0.0714286	0.321429
cg09410045	-0.178571	-0.678571	-0.178571	0.214286	-0.321429	-0.178571	-0.392857	0.714286	-0.607143	-0.535714	0.0357143	-0.0714286	0.535714	0.0727393	0.392857	0.392857	0.321429	-0.464286	-0.214286	-0.178571	-0.571429	0.142857	-0.142857	-0.5766	0.2883	0.0357143	-0.464286	-0.108112	-0.714286	0.198206	-0.642857	-0.714286	-0.571429	-0.142857	-0.678571	0.0714286	-0.392857	-0.142857	-0.892857	0.785714	0.107143	-0.464286	0.357143	-0.535714	0.214286	-0.607143	0.702731	-0.357143	-0.607143
cg00572387	-0.857143	-0.607143	0.357143	0.821429	-0.857143	-0.285714	-0.357143	0.392857	0.285714	0.0714286	-0.285714	-0.107143	0.714286	-0.436436	-0.571429	-0.571429	-0.285714	0	-0.535714	0.142857	0	-0.321429	-0.464286	-0.522544	0.0360375	-0.285714	-0.678571	0.126131	-0.178571	-0.954994	0	-0.25	-0.214286	0.464286	0.464286	-0.642857	-0.142857	-0.285714	-0.142857	0.0714286	-0.464286	-0.142857	0.464286	-0.178571	-0.75	0.285714	0.180187	-0.535714	0
cg15360451	-0.5	-0.357143	0.928571	-0.142857	-0.25	0.642857	0.0714286	0.178571	-0.0714286	-0.142857	-0.392857	-0.357143	-0.0357143	-0.381881	-0.571429	-0.571429	0.571429	-0.214286	0.142857	-0.857143	-0.642857	-0.0357143	0.428571	-0.0360375	-0.108112	0.571429	-0.285714	0.216225	-0.428571	-0.414431	0.0714286	-0.535714	0.428571	-0.535714	0.428571	0.142857	0.678571	-0.178571	-0.214286	0.142857	-0.214286	0.0714286	0.607143	0.0357143	-0.321429	-0.0714286	-0.0180187	0.142857	-0.5
cg20176989	-0.392857	0.178571	0.678571	0.0714286	-0.107143	0.321429	0.464286	-0.285714	0.678571	0.535714	-0.607143	-0.142857	-0.25	-0.472805	-0.821429	-0.821429	-0.321429	0.178571	0	-0.178571	0.0714286	-0.214286	0.142857	0.396412	-0.540562	0.178571	-0.0357143	0.180187	0.285714	-0.666694	0.571429	0.285714	0.571429	-0.142857	0.678571	-0.285714	0.535714	0.0714286	0.607143	-0.428571	-0.321429	0.464286	0.357143	0.535714	-0.5	0.678571	-0.450469	0.357143	0.464286
cg20829550	0.285714	0.142857	0	-0.428571	0.392857	0.0357143	0.428571	-0.142857	0.107143	0.285714	-0.142857	-0.464286	-0.464286	0.345512	0.357143	0.357143	0.464286	-0.428571	0.892857	-0.642857	-0.107143	0.25	0.392857	0.180187	-0.234244	0.107143	0.428571	-0.666694	-0.0714286	0.468487	-0.0714286	-0.321429	0.285714	-0.642857	-0.107143	0.678571	0	0.392857	-0.107143	0.571429	0.357143	0.214286	-0.214286	0.464286	0.642857	0.107143	0.468487	0.535714	-0.535714
cg24961795	0.857143	0.464286	-0.821429	-0.357143	0.642857	-0.214286	-0.0357143	-0.142857	-0.321429	-0.142857	0.571429	0.321429	-0.285714	0.49099	0.785714	0.785714	0.142857	0.142857	0.321429	0.321429	0.25	0.107143	-0.0714286	0.0540562	0.198206	-0.107143	0.607143	-0.360375	0.285714	0.918956	-0.107143	0.285714	-0.142857	0.0714286	-0.5	0.535714	-0.357143	0.321429	0	0.107143	0.321429	0	-0.714286	-0.0714286	0.785714	-0.321429	0.162169	0.0714286	-0.0714286
cg12201988	-0.714286	-0.285714	0.892857	0.178571	-0.464286	0.428571	0.107143	0.0357143	0.285714	0.107143	-0.535714	-0.214286	0.107143	-0.545545	-0.857143	-0.857143	-0.0714286	0	-0.285714	-0.357143	-0.285714	-0.142857	0.178571	0.0900937	-0.234244	0.285714	-0.464286	0.468487	-0.178571	-0.828862	0.25	-0.142857	0.321429	-0.142857	0.571429	-0.428571	0.571429	-0.285714	0.142857	-0.285714	-0.357143	0.107143	0.678571	0.107143	-0.75	0.285714	-0.360375	0.0357143	0.142857
cg27213238	-0.25	-0.0714286	0.321429	-0.321429	-0.25	0.142857	-0.321429	-0.571429	-0.214286	-0.25	0.5	-0.357143	-0.0357143	0.400066	0.0357143	0.0357143	0.142857	-0.107143	-0.0714286	-0.107143	0.321429	0.464286	0.5	0.234244	0.630656	-0.214286	-0.214286	0.684712	-0.178571	-0.234244	-0.285714	-0.107143	-0.142857	0.214286	0.321429	-0.392857	0.214286	-0.785714	0	-0.714286	0.357143	-0.535714	-0.214286	-0.285714	-0.642857	-0.214286	-0.72075	-0.214286	0
cg01560676	0.464286	0.142857	-0.321429	-0.535714	0.428571	0.142857	0.178571	-0.0714286	-0.464286	-0.285714	0.107143	0.0714286	-0.285714	0.345512	0.535714	0.535714	0	-0.25	0	0	-0.214286	0.464286	0.357143	0.360375	0.0540562	0.178571	0.107143	0.198206	-0.25	0.702731	-0.357143	0	-0.25	-0.392857	-0.857143	0.142857	-0.0714286	-0.0357143	-0.214286	0.0357143	0.5	-0.214286	0	-0.142857	0.428571	-0.464286	-0.126131	0.285714	0.142857
cg11327657	-0.5	0.0357143	0.714286	0.107143	-0.285714	0.321429	0.142857	-0.285714	0.464286	0.285714	-0.321429	-0.142857	-0.0714286	-0.400066	-0.785714	-0.785714	-0.178571	0.214286	-0.142857	-0.142857	0.107143	-0.178571	0.142857	0.234244	-0.198206	0.107143	-0.178571	0.396412	0.178571	-0.756787	0.428571	0.178571	0.428571	0.0714286	0.785714	-0.392857	0.535714	-0.214286	0.464286	-0.571429	-0.321429	0.214286	0.285714	0.25	-0.714286	0.464286	-0.558581	0.0714286	0.321429
cg01663970	-0.285714	0.25	0.642857	0.107143	0	0.357143	0.5	-0.178571	0.714286	0.571429	-0.642857	-0.0357143	-0.285714	-0.581914	-0.857143	-0.857143	-0.214286	0.285714	0.107143	-0.214286	0	-0.392857	0.0357143	0.306319	-0.648675	0.285714	0.107143	-0.0180187	0.392857	-0.594619	0.714286	0.321429	0.714286	-0.178571	0.75	-0.0714286	0.571429	0.285714	0.642857	-0.285714	-0.464286	0.642857	0.321429	0.607143	-0.321429	0.714286	-0.2883	0.392857	0.357143
cg18589543	-0.107143	-0.464286	-0.642857	0.392857	-0.357143	-0.714286	-0.357143	0.357143	-0.285714	-0.214286	0.178571	-0.0357143	0.571429	0.363696	0.607143	0.607143	-0.357143	-0.392857	-0.392857	0.464286	0.107143	0.285714	-0.357143	-0.378394	0.324337	-0.571429	-0.428571	-0.0900937	-0.392857	0.14415	-0.678571	-0.285714	-0.892857	0.321429	-0.785714	-0.392857	-0.857143	-0.214286	-0.571429	0.428571	0.321429	-0.571429	0	-0.428571	0.0714286	-0.285714	0.468487	-0.428571	0
cg18640514	-0.428571	-0.142857	0.75	0.0357143	-0.142857	0.571429	0.392857	0.214286	0.214286	0.107143	-0.785714	0	-0.0714286	-0.672838	-0.785714	-0.785714	-0.142857	0	-0.285714	-0.357143	-0.571429	-0.178571	0.178571	0.234244	-0.558581	0.571429	-0.321429	0.360375	-0.178571	-0.486506	0.321429	-0.0357143	0.392857	-0.464286	0.142857	-0.214286	0.607143	0.0357143	0.142857	-0.0714286	-0.357143	0.321429	0.857143	0.214286	-0.357143	0.214286	-0.234244	0.321429	0.285714
cg23031196	0.571429	0.178571	-0.214286	-0.321429	0.571429	0.285714	0.214286	0.357143	-0.321429	-0.178571	-0.0714286	0.25	-0.285714	-0.0727393	0.285714	0.285714	0.5	0	0.392857	-0.321429	-0.535714	-0.142857	0.0357143	-0.072075	-0.252262	0.535714	0.428571	-0.468487	-0.0357143	0.72075	0.0714286	-0.107143	0.25	-0.535714	-0.428571	0.821429	0.107143	0.571429	-0.214286	0.607143	-0.0357143	0.321429	0	0.0714286	0.857143	-0.321429	0.504525	0.321429	-0.428571
cg07216619	-0.535714	-0.428571	0.678571	0.0357143	-0.357143	0.214286	0.0357143	0.142857	0.107143	0.0714286	-0.321429	-0.571429	0.0714286	-0.127294	-0.321429	-0.321429	0.5	-0.392857	0.357143	-0.785714	-0.357143	0.0357143	0.285714	-0.180187	-0.0540562	0.178571	-0.25	-0.162169	-0.392857	-0.414431	-0.0714286	-0.642857	0.25	-0.392857	0.428571	0.142857	0.285714	-0.107143	-0.285714	0.392857	-0.0714286	0	0.357143	0.142857	-0.214286	0.107143	0.306319	0.0714286	-0.642857
cg06422467	-0.571429	-0.0714286	0.821429	-0.0357143	-0.321429	0.392857	0.178571	-0.321429	0.357143	0.214286	-0.357143	-0.321429	-0.107143	-0.290957	-0.714286	-0.714286	-0.107143	0	-0.107143	-0.321429	0	0.0357143	0.357143	0.324337	-0.14415	0.142857	-0.285714	0.504525	-0.0357143	-0.72075	0.25	0	0.357143	-0.107143	0.642857	-0.428571	0.571429	-0.357143	0.321429	-0.535714	-0.142857	0.0714286	0.392857	0.214286	-0.75	0.357143	-0.594619	0.142857	0.25
cg22416672	0.285714	0.25	-0.142857	0.178571	0.107143	0.214286	-0.571429	0.142857	-0.285714	-0.428571	0.607143	0.75	0.178571	-0.345512	-0.214286	-0.214286	0.285714	0.857143	-0.321429	0.428571	0.0714286	-0.642857	-0.464286	-0.414431	0.360375	0.214286	0.25	0.198206	0.464286	0	0.428571	0.428571	0.214286	0.642857	0.535714	0.214286	0.25	0.0357143	0.214286	-0.428571	-0.607143	0.142857	-0.357143	-0.428571	-0.0714286	-0.285714	-0.234244	-0.535714	-0.0714286
cg13649209	0.571429	0.285714	-0.571429	-0.142857	0.5	-0.321429	0.285714	0.0357143	0.107143	0.285714	0.0357143	-0.0357143	-0.285714	0.327327	0.571429	0.571429	0.178571	-0.142857	0.678571	-0.0714286	0.107143	0	-0.107143	-0.0360375	-0.234244	-0.107143	0.571429	-0.882919	0.214286	0.666694	0	0	0.0714286	-0.25	-0.321429	0.678571	-0.392857	0.642857	-0.0357143	0.642857	0.214286	0.285714	-0.464286	0.357143	0.892857	0.107143	0.666694	0.321429	-0.321429
cg12081946	-0.571429	-0.107143	0.75	0.214286	-0.392857	0.392857	-0.0357143	-0.0714286	0.285714	0.0714286	-0.285714	0	0.107143	-0.545545	-0.857143	-0.857143	-0.107143	0.285714	-0.357143	-0.107143	-0.0714286	-0.285714	0.0357143	0.0540562	-0.108112	0.214286	-0.321429	0.522544	0.0714286	-0.810844	0.392857	0.107143	0.357143	0.142857	0.75	-0.428571	0.571429	-0.285714	0.321429	-0.535714	-0.464286	0.142857	0.428571	0.0357143	-0.785714	0.285714	-0.522544	-0.107143	0.25
cg26312071	0	0.214286	0	-0.0714286	0.214286	-0.25	0.857143	-0.25	0.75	0.857143	-0.75	-0.464286	-0.428571	0.109109	0	0	-0.464286	-0.428571	0.535714	-0.214286	0.178571	0.214286	0.178571	0.504525	-0.774806	-0.178571	0.214286	-0.594619	0.142857	0.0180187	0.142857	0.0714286	0.214286	-0.535714	-0.178571	0.0357143	-0.178571	0.5	0.321429	0.357143	0.285714	0.428571	0.107143	0.857143	0.321429	0.75	0.270281	0.75	0.321429
cg07903626	0.857143	0.607143	-0.357143	-0.75	0.857143	0.214286	0.357143	-0.357143	-0.178571	0.0357143	0.285714	0.0357143	-0.714286	0.436436	0.571429	0.571429	0.428571	0	0.75	-0.25	0.0357143	0.214286	0.392857	0.396412	-0.072075	0.25	0.785714	-0.396412	0.25	0.936975	0.0714286	0.178571	0.321429	-0.464286	-0.285714	0.821429	0.107143	0.428571	0.142857	0.107143	0.392857	0.25	-0.571429	0.285714	0.857143	-0.178571	0.0360375	0.535714	-0.214286
cg26262576	0.5	0.178571	0.0714286	-0.464286	0.571429	0.607143	0.214286	0.321429	-0.428571	-0.321429	-0.107143	0.285714	-0.357143	-0.218218	0.0714286	0.0714286	0.607143	0.0714286	0.285714	-0.464286	-0.714286	-0.142857	0.214286	0.0360375	-0.234244	0.785714	0.357143	-0.162169	-0.107143	0.630656	0.142857	-0.107143	0.392857	-0.642857	-0.321429	0.785714	0.428571	0.428571	-0.178571	0.392857	-0.107143	0.321429	0.178571	0	0.678571	-0.428571	0.234244	0.357143	-0.392857
cg12370935	0.642857	0.178571	-0.714286	-0.0357143	0.464286	-0.214286	0	0.357143	-0.285714	-0.142857	0.178571	0.392857	-0.0357143	0.127294	0.571429	0.571429	0.142857	0.0714286	0.178571	0.214286	-0.142857	-0.142857	-0.321429	-0.234244	-0.072075	0.0714286	0.392857	-0.558581	0.107143	0.756787	-0.0714286	0.0714286	-0.142857	-0.0714286	-0.607143	0.571429	-0.392857	0.535714	-0.214286	0.571429	0.0357143	0.142857	-0.285714	-0.0714286	0.857143	-0.285714	0.594619	0.0357143	-0.214286
cg00636527	0.5	-0.0357143	-0.714286	-0.107143	0.285714	-0.321429	-0.142857	0.285714	-0.464286	-0.285714	0.321429	0.142857	0.0714286	0.400066	0.785714	0.785714	0.178571	-0.214286	0.142857	0.142857	-0.107143	0.178571	-0.142857	-0.234244	0.198206	-0.107143	0.178571	-0.396412	-0.178571	0.756787	-0.428571	-0.178571	-0.428571	-0.0714286	-0.785714	0.392857	-0.535714	0.214286	-0.464286	0.571429	0.321429	-0.214286	-0.285714	-0.25	0.714286	-0.464286	0.558581	-0.0714286	-0.321429
cg01512089	-0.571429	-0.0714286	0.821429	-0.0357143	-0.321429	0.392857	0.178571	-0.321429	0.357143	0.214286	-0.357143	-0.321429	-0.107143	-0.290957	-0.714286	-0.714286	-0.107143	0	-0.107143	-0.321429	0	0.0357143	0.357143	0.324337	-0.14415	0.142857	-0.285714	0.504525	-0.0357143	-0.72075	0.25	0	0.357143	-0.107143	0.642857	-0.428571	0.571429	-0.357143	0.321429	-0.535714	-0.142857	0.0714286	0.392857	0.214286	-0.75	0.357143	-0.594619	0.142857	0.25
cg00357551	-0.571429	-0.0357143	0.75	0.214286	-0.321429	0.285714	0.25	-0.142857	0.571429	0.392857	-0.535714	-0.178571	-0.0357143	-0.509175	-0.857143	-0.857143	-0.214286	0.142857	-0.107143	-0.214286	0	-0.25	0.0714286	0.180187	-0.378394	0.142857	-0.214286	0.234244	0.142857	-0.810844	0.464286	0.107143	0.464286	-0.0357143	0.75	-0.357143	0.5	-0.0714286	0.428571	-0.357143	-0.392857	0.321429	0.428571	0.357143	-0.642857	0.571429	-0.360375	0.142857	0.285714
cg27207470	-0.571429	-0.0714286	0.821429	-0.0357143	-0.321429	0.392857	0.178571	-0.321429	0.357143	0.214286	-0.357143	-0.321429	-0.107143	-0.290957	-0.714286	-0.714286	-0.107143	0	-0.107143	-0.321429	0	0.0357143	0.357143	0.324337	-0.14415	0.142857	-0.285714	0.504525	-0.0357143	-0.72075	0.25	0	0.357143	-0.107143	0.642857	-0.428571	0.571429	-0.357143	0.321429	-0.535714	-0.142857	0.0714286	0.392857	0.214286	-0.75	0.357143	-0.594619	0.142857	0.25
cg10598596	0.75	0.428571	-0.321429	-0.25	0.642857	0.428571	-0.107143	0.285714	-0.464286	-0.428571	0.321429	0.785714	-0.214286	-0.272772	0.107143	0.107143	0.428571	0.607143	0	0.142857	-0.357143	-0.464286	-0.214286	-0.14415	-0.0180187	0.607143	0.535714	-0.0900937	0.321429	0.666694	0.357143	0.357143	0.321429	-0.0357143	-0.142857	0.714286	0.285714	0.464286	0.0714286	0.0357143	-0.357143	0.357143	-0.214286	-0.214286	0.642857	-0.464286	0.0540562	0	-0.142857
cg11258404	-0.5	0.0357143	0.714286	0.107143	-0.285714	0.321429	0.142857	-0.285714	0.464286	0.285714	-0.321429	-0.142857	-0.0714286	-0.400066	-0.785714	-0.785714	-0.178571	0.214286	-0.142857	-0.142857	0.107143	-0.178571	0.142857	0.234244	-0.198206	0.107143	-0.178571	0.396412	0.178571	-0.756787	0.428571	0.178571	0.428571	0.0714286	0.785714	-0.392857	0.535714	-0.214286	0.464286	-0.571429	-0.321429	0.214286	0.285714	0.25	-0.714286	0.464286	-0.558581	0.0714286	0.321429
cg24789138	0.678571	0.642857	-0.321429	-0.392857	0.714286	-0.0357143	0.464286	-0.357143	0.321429	0.464286	0.0714286	-0.0357143	-0.642857	0.272772	0.321429	0.321429	0.25	0.107143	0.892857	-0.178571	0.285714	-0.0714286	0.107143	0.270281	-0.324337	0.0357143	0.857143	-0.774806	0.535714	0.594619	0.357143	0.285714	0.5	-0.285714	0.142857	0.785714	0	0.678571	0.392857	0.214286	0.142857	0.535714	-0.642857	0.607143	0.785714	0.321429	0.252262	0.535714	-0.178571
cg02231590	0.5	-0.0357143	-0.714286	-0.107143	0.285714	-0.321429	-0.142857	0.285714	-0.464286	-0.285714	0.321429	0.142857	0.0714286	0.400066	0.785714	0.785714	0.178571	-0.214286	0.142857	0.142857	-0.107143	0.178571	-0.142857	-0.234244	0.198206	-0.107143	0.178571	-0.396412	-0.178571	0.756787	-0.428571	-0.178571	-0.428571	-0.0714286	-0.785714	0.392857	-0.535714	0.214286	-0.464286	0.571429	0.321429	-0.214286	-0.285714	-0.25	0.714286	-0.464286	0.558581	-0.0714286	-0.321429
cg00609630	-0.5	0.0357143	0.714286	0.107143	-0.285714	0.321429	0.142857	-0.285714	0.464286	0.285714	-0.321429	-0.142857	-0.0714286	-0.400066	-0.785714	-0.785714	-0.178571	0.214286	-0.142857	-0.142857	0.107143	-0.178571	0.142857	0.234244	-0.198206	0.107143	-0.178571	0.396412	0.178571	-0.756787	0.428571	0.178571	0.428571	0.0714286	0.785714	-0.392857	0.535714	-0.214286	0.464286	-0.571429	-0.321429	0.214286	0.285714	0.25	-0.714286	0.464286	-0.558581	0.0714286	0.321429
cg26305174	-0.571429	-0.0714286	0.821429	-0.0357143	-0.321429	0.392857	0.178571	-0.321429	0.357143	0.214286	-0.357143	-0.321429	-0.107143	-0.290957	-0.714286	-0.714286	-0.107143	0	-0.107143	-0.321429	0	0.0357143	0.357143	0.324337	-0.14415	0.142857	-0.285714	0.504525	-0.0357143	-0.72075	0.25	0	0.357143	-0.107143	0.642857	-0.428571	0.571429	-0.357143	0.321429	-0.535714	-0.142857	0.0714286	0.392857	0.214286	-0.75	0.357143	-0.594619	0.142857	0.25
cg13230208	-0.107143	0.0714286	0.214286	0.428571	-0.0357143	0.321429	0.0714286	0.464286	0.178571	0	-0.464286	0.678571	0.178571	-0.891056	-0.75	-0.75	-0.321429	0.607143	-0.607143	0.321429	-0.357143	-0.714286	-0.5	-0.14415	-0.486506	0.464286	-0.107143	0.198206	0.285714	-0.378394	0.607143	0.428571	0.321429	0.142857	0.214286	-0.142857	0.357143	0.321429	0.321429	-0.142857	-0.785714	0.5	0.535714	0	-0.178571	0.178571	-0.108112	-0.0714286	0.464286
cg22379668	-0.642857	-0.142857	0.857143	0.0714286	-0.357143	0.357143	0.285714	-0.178571	0.464286	0.321429	-0.571429	-0.357143	-0.0714286	-0.400066	-0.785714	-0.785714	-0.142857	-0.0714286	-0.0714286	-0.392857	-0.107143	-0.0357143	0.285714	0.270281	-0.324337	0.178571	-0.321429	0.342356	-0.0714286	-0.774806	0.285714	-0.0714286	0.392857	-0.214286	0.607143	-0.392857	0.535714	-0.214286	0.285714	-0.321429	-0.214286	0.178571	0.535714	0.321429	-0.678571	0.464286	-0.396412	0.214286	0.214286
cg10639411	0	0.214286	0.392857	-0.75	0.25	0.25	0.607143	-0.75	0.214286	0.357143	-0.214286	-0.75	-0.678571	0.509175	0.142857	0.142857	0.0357143	-0.571429	0.607143	-0.607143	0.142857	0.75	0.928571	0.828862	-0.14415	0	0.142857	0.14415	-0.178571	0.14415	-0.178571	-0.142857	0.214286	-0.678571	-0.0714286	0	0.285714	-0.214286	0.178571	-0.25	0.714286	-0.0714286	-0.0357143	0.5	-0.0357143	0.214286	-0.450469	0.714286	0.107143
cg10920297	-0.107143	-0.214286	0.428571	-0.428571	0.107143	0.464286	0.428571	0.142857	-0.214286	-0.107143	-0.535714	-0.321429	-0.25	-0.0545545	-0.0357143	-0.0357143	0.178571	-0.535714	0.107143	-0.642857	-0.678571	0.392857	0.571429	0.342356	-0.306319	0.5	-0.214286	0.180187	-0.571429	0.180187	-0.25	-0.428571	0.0714286	-0.857143	-0.535714	0.107143	0.321429	-0.0357143	-0.321429	0.321429	0.285714	-0.0357143	0.642857	0.107143	0.142857	-0.214286	0.0360375	0.5	-0.107143
cg10761639	0.214286	-0.357143	-0.464286	0.107143	0	-0.214286	-0.392857	0.607143	-0.607143	-0.5	0.285714	0.142857	0.357143	0.163663	0.571429	0.571429	0.428571	-0.214286	0	-0.0357143	-0.392857	0	-0.25	-0.5766	0.306319	0.0357143	-0.0714286	-0.342356	-0.392857	0.504525	-0.464286	-0.464286	-0.428571	-0.0357143	-0.607143	0.392857	-0.428571	0.107143	-0.714286	0.75	0.0714286	-0.285714	-0.0357143	-0.464286	0.535714	-0.607143	0.738769	-0.321429	-0.642857
cg26534677	-0.107143	0	-0.321429	0.75	-0.214286	-0.571429	-0.107143	0.285714	0.535714	0.428571	-0.107143	0.214286	0.357143	-0.272772	-0.178571	-0.178571	-0.285714	0.321429	0	0.428571	0.357143	-0.607143	-0.785714	-0.504525	-0.234244	-0.392857	0.107143	-0.666694	0.464286	-0.342356	0.357143	0.214286	0.0357143	0.535714	0.428571	0	-0.428571	0.464286	0.214286	0.321429	-0.5	0.357143	-0.214286	0.214286	0.0714286	0.535714	0.558581	-0.285714	0
cg06102602	-0.5	0.0357143	0.714286	0.107143	-0.285714	0.321429	0.142857	-0.285714	0.464286	0.285714	-0.321429	-0.142857	-0.0714286	-0.400066	-0.785714	-0.785714	-0.178571	0.214286	-0.142857	-0.142857	0.107143	-0.178571	0.142857	0.234244	-0.198206	0.107143	-0.178571	0.396412	0.178571	-0.756787	0.428571	0.178571	0.428571	0.0714286	0.785714	-0.392857	0.535714	-0.214286	0.464286	-0.571429	-0.321429	0.214286	0.285714	0.25	-0.714286	0.464286	-0.558581	0.0714286	0.321429
cg21206147	0.464286	0.0714286	-0.571429	-0.214286	0.392857	-0.285714	0.285714	0.142857	-0.142857	0.0714286	-0.0714286	-0.0714286	-0.178571	0.381881	0.678571	0.678571	0	-0.392857	0.357143	-0.0357143	-0.107143	0.285714	0.0357143	0.072075	-0.180187	-0.0714286	0.25	-0.540562	-0.142857	0.72075	-0.321429	-0.142857	-0.25	-0.392857	-0.821429	0.392857	-0.464286	0.392857	-0.285714	0.642857	0.428571	0	-0.142857	0.142857	0.785714	-0.142857	0.558581	0.321429	-0.142857
cg16764781	-0.571429	-0.0357143	0.75	0.214286	-0.321429	0.285714	0.25	-0.142857	0.571429	0.392857	-0.535714	-0.178571	-0.0357143	-0.509175	-0.857143	-0.857143	-0.214286	0.142857	-0.107143	-0.214286	0	-0.25	0.0714286	0.180187	-0.378394	0.142857	-0.214286	0.234244	0.142857	-0.810844	0.464286	0.107143	0.464286	-0.0357143	0.75	-0.357143	0.5	-0.0714286	0.428571	-0.357143	-0.392857	0.321429	0.428571	0.357143	-0.642857	0.571429	-0.360375	0.142857	0.285714
cg06219204	0.571429	0.107143	-0.75	-0.214286	0.392857	-0.392857	0.0357143	0.0714286	-0.285714	-0.0714286	0.285714	0	-0.107143	0.545545	0.857143	0.857143	0.107143	-0.285714	0.357143	0.107143	0.0714286	0.285714	-0.0357143	-0.0540562	0.108112	-0.214286	0.321429	-0.522544	-0.0714286	0.810844	-0.392857	-0.107143	-0.357143	-0.142857	-0.75	0.428571	-0.571429	0.285714	-0.321429	0.535714	0.464286	-0.142857	-0.428571	-0.0357143	0.785714	-0.285714	0.522544	0.107143	-0.25
cg17397607	-0.785714	-0.321429	0.571429	0.464286	-0.642857	-0.107143	0	-0.0714286	0.535714	0.357143	-0.392857	-0.357143	0.285714	-0.290957	-0.642857	-0.642857	-0.321429	-0.0714286	-0.214286	-0.0714286	0.178571	-0.107143	-0.0714286	-0.0540562	-0.126131	-0.25	-0.464286	0.180187	-0.0357143	-0.936975	0.142857	-0.107143	0.0714286	0.214286	0.642857	-0.607143	0.107143	-0.285714	0.178571	-0.214286	-0.25	0	0.357143	0.178571	-0.785714	0.535714	-0.162169	-0.142857	0.178571
cg09572125	-0.5	0.0357143	0.714286	0.107143	-0.285714	0.321429	0.142857	-0.285714	0.464286	0.285714	-0.321429	-0.142857	-0.0714286	-0.400066	-0.785714	-0.785714	-0.178571	0.214286	-0.142857	-0.142857	0.107143	-0.178571	0.142857	0.234244	-0.198206	0.107143	-0.178571	0.396412	0.178571	-0.756787	0.428571	0.178571	0.428571	0.0714286	0.785714	-0.392857	0.535714	-0.214286	0.464286	-0.571429	-0.321429	0.214286	0.285714	0.25	-0.714286	0.464286	-0.558581	0.0714286	0.321429
cg12092579	0.571429	0.107143	-0.75	-0.214286	0.392857	-0.392857	0.0357143	0.0714286	-0.285714	-0.0714286	0.285714	0	-0.107143	0.545545	0.857143	0.857143	0.107143	-0.285714	0.357143	0.107143	0.0714286	0.285714	-0.0357143	-0.0540562	0.108112	-0.214286	0.321429	-0.522544	-0.0714286	0.810844	-0.392857	-0.107143	-0.357143	-0.142857	-0.75	0.428571	-0.571429	0.285714	-0.321429	0.535714	0.464286	-0.142857	-0.428571	-0.0357143	0.785714	-0.285714	0.522544	0.107143	-0.25
cg22078781	-0.571429	-0.0714286	0.607143	0.178571	-0.428571	0.142857	-0.0357143	-0.321429	0.392857	0.214286	-0.142857	-0.214286	0.0714286	-0.236403	-0.642857	-0.642857	-0.214286	0.142857	-0.214286	-0.0357143	0.25	-0.0714286	0.107143	0.14415	0.0180187	-0.107143	-0.285714	0.450469	0.107143	-0.792825	0.25	0.107143	0.214286	0.25	0.75	-0.535714	0.357143	-0.392857	0.357143	-0.607143	-0.214286	0	0.178571	0.107143	-0.821429	0.392857	-0.558581	-0.107143	0.285714
cg26540441	0.785714	0.357143	-0.642857	-0.214286	0.642857	0	0.0714286	0.25	-0.321429	-0.178571	0.214286	0.5	-0.214286	0.0727393	0.5	0.5	0.214286	0.214286	0.214286	0.178571	-0.178571	-0.178571	-0.214286	-0.0900937	-0.108112	0.25	0.535714	-0.450469	0.214286	0.846881	0.0714286	0.214286	0.0357143	-0.142857	-0.535714	0.678571	-0.178571	0.571429	-0.0714286	0.392857	0	0.25	-0.321429	-0.0357143	0.892857	-0.321429	0.396412	0.142857	-0.142857
cg02140579	-0.571429	-0.0357143	0.75	0.214286	-0.321429	0.285714	0.25	-0.142857	0.571429	0.392857	-0.535714	-0.178571	-0.0357143	-0.509175	-0.857143	-0.857143	-0.214286	0.142857	-0.107143	-0.214286	0	-0.25	0.0714286	0.180187	-0.378394	0.142857	-0.214286	0.234244	0.142857	-0.810844	0.464286	0.107143	0.464286	-0.0357143	0.75	-0.357143	0.5	-0.0714286	0.428571	-0.357143	-0.392857	0.321429	0.428571	0.357143	-0.642857	0.571429	-0.360375	0.142857	0.285714
cg22374057	-0.642857	-0.142857	0.857143	0.0714286	-0.357143	0.357143	0.285714	-0.178571	0.464286	0.321429	-0.571429	-0.357143	-0.0714286	-0.400066	-0.785714	-0.785714	-0.142857	-0.0714286	-0.0714286	-0.392857	-0.107143	-0.0357143	0.285714	0.270281	-0.324337	0.178571	-0.321429	0.342356	-0.0714286	-0.774806	0.285714	-0.0714286	0.392857	-0.214286	0.607143	-0.392857	0.535714	-0.214286	0.285714	-0.321429	-0.214286	0.178571	0.535714	0.321429	-0.678571	0.464286	-0.396412	0.214286	0.214286
cg06167719	0.571429	0.178571	-0.5	-0.535714	0.428571	0.0357143	-0.0714286	-0.142857	-0.607143	-0.428571	0.464286	0.142857	-0.214286	0.509175	0.714286	0.714286	0.107143	-0.142857	0	0.142857	-0.0357143	0.464286	0.285714	0.234244	0.342356	0.0357143	0.178571	0.216225	-0.178571	0.792825	-0.428571	0.0357143	-0.357143	-0.142857	-0.785714	0.178571	-0.178571	-0.142857	-0.25	-0.0714286	0.535714	-0.357143	-0.285714	-0.321429	0.428571	-0.607143	-0.162169	0.0714286	0.0357143
cg01933073	-0.428571	-0.142857	0.428571	0	-0.142857	-0.0357143	0.714286	-0.107143	0.607143	0.642857	-0.892857	-0.607143	-0.214286	-0.0727393	-0.285714	-0.285714	-0.392857	-0.571429	0.25	-0.428571	-0.107143	0.285714	0.321429	0.43245	-0.666694	-0.0357143	-0.214286	-0.198206	-0.214286	-0.342356	0	-0.214286	0.142857	-0.607143	-0.107143	-0.25	0.0357143	0.142857	0.107143	0.285714	0.214286	0.214286	0.535714	0.642857	-0.107143	0.607143	0.126131	0.607143	0.25
cg00808545	0.714286	0.25	-0.535714	-0.357143	0.607143	0.0714286	0.107143	0.214286	-0.428571	-0.25	0.178571	0.321429	-0.25	0.181848	0.571429	0.571429	0.285714	0	0.25	0	-0.285714	0.0357143	0	0	-0.0540562	0.285714	0.428571	-0.342356	0	0.882919	-0.107143	0.0357143	-0.0357143	-0.321429	-0.678571	0.642857	-0.142857	0.428571	-0.214286	0.428571	0.178571	0.107143	-0.214286	-0.0714286	0.857143	-0.428571	0.360375	0.214286	-0.214286
cg02927747	-0.571429	-0.0714286	0.821429	-0.0357143	-0.321429	0.392857	0.178571	-0.321429	0.357143	0.214286	-0.357143	-0.321429	-0.107143	-0.290957	-0.714286	-0.714286	-0.107143	0	-0.107143	-0.321429	0	0.0357143	0.357143	0.324337	-0.14415	0.142857	-0.285714	0.504525	-0.0357143	-0.72075	0.25	0	0.357143	-0.107143	0.642857	-0.428571	0.571429	-0.357143	0.321429	-0.535714	-0.142857	0.0714286	0.392857	0.214286	-0.75	0.357143	-0.594619	0.142857	0.25
cg19760965	-0.607143	-0.25	0.5	0.321429	-0.571429	0.142857	-0.357143	-0.0714286	0.0714286	-0.142857	0.0357143	0.0357143	0.357143	-0.327327	-0.607143	-0.607143	-0.214286	0.25	-0.607143	0.178571	0.107143	-0.142857	-0.0714286	-0.0900937	0.252262	-0.0714286	-0.5	0.702731	-0.0357143	-0.792825	0.107143	0.0714286	-0.0357143	0.464286	0.571429	-0.678571	0.285714	-0.571429	0.142857	-0.642857	-0.321429	-0.214286	0.285714	-0.285714	-0.928571	0.0714286	-0.5766	-0.428571	0.285714
cg15454820	0.642857	0.321429	-0.75	-0.285714	0.428571	-0.428571	-0.107143	-0.285714	-0.178571	0	0.642857	-0.0357143	-0.214286	0.709208	0.857143	0.857143	0.214286	-0.0714286	0.535714	0.178571	0.464286	0.25	0	-0.0180187	0.342356	-0.392857	0.535714	-0.504525	0.214286	0.738769	-0.25	0.0714286	-0.214286	0.142857	-0.285714	0.464286	-0.5	0.178571	-0.0714286	0.178571	0.464286	-0.142857	-0.857143	0	0.642857	-0.178571	0.270281	0	-0.285714
cg14036226	-0.321429	-0.535714	0.0357143	0.642857	-0.357143	-0.107143	-0.178571	0.928571	-0.0714286	-0.142857	-0.428571	0.214286	0.571429	-0.56373	-0.25	-0.25	0.107143	-0.0357143	-0.285714	-0.0714286	-0.607143	-0.5	-0.571429	-0.702731	-0.252262	0.214286	-0.357143	-0.378394	-0.285714	-0.234244	0	-0.392857	-0.107143	-0.0357143	-0.142857	0.107143	-0.178571	0.321429	-0.464286	0.821429	-0.535714	0.142857	0.571429	-0.178571	0.142857	-0.0714286	0.828862	-0.285714	-0.392857
cg18034737	-0.571429	-0.0714286	0.607143	0.178571	-0.428571	0.142857	-0.0357143	-0.321429	0.392857	0.214286	-0.142857	-0.214286	0.0714286	-0.236403	-0.642857	-0.642857	-0.214286	0.142857	-0.214286	-0.0357143	0.25	-0.0714286	0.107143	0.14415	0.0180187	-0.107143	-0.285714	0.450469	0.107143	-0.792825	0.25	0.107143	0.214286	0.25	0.75	-0.535714	0.357143	-0.392857	0.357143	-0.607143	-0.214286	0	0.178571	0.107143	-0.821429	0.392857	-0.558581	-0.107143	0.285714
cg10896586	0.178571	0.0357143	0.285714	-0.321429	0.214286	0.75	-0.142857	0.25	-0.607143	-0.642857	0.0714286	0.5	-0.0714286	-0.400066	-0.25	-0.25	0.321429	0.321429	-0.428571	-0.107143	-0.642857	-0.142857	0.178571	0.0540562	0.0900937	0.75	-0.0714286	0.648675	-0.178571	0.198206	0.107143	0.0714286	0.178571	-0.214286	-0.178571	0.142857	0.607143	-0.142857	-0.107143	-0.285714	-0.25	0	0.392857	-0.428571	-0.0357143	-0.607143	-0.414431	-0.0357143	0.0357143
cg11074933	0.357143	0.0357143	-0.428571	-0.321429	0.214286	-0.321429	-0.142857	-0.214286	-0.25	-0.0714286	0.535714	-0.357143	-0.142857	0.727393	0.785714	0.785714	0.464286	-0.357143	0.642857	-0.214286	0.25	0.392857	0.214286	-0.0900937	0.414431	-0.321429	0.321429	-0.468487	-0.107143	0.5766	-0.428571	-0.321429	-0.214286	-0.0714286	-0.214286	0.464286	-0.392857	0	-0.321429	0.357143	0.535714	-0.285714	-0.642857	-0.0357143	0.5	-0.25	0.378394	0	-0.607143
cg14187687	-0.571429	-0.0357143	0.75	0.214286	-0.321429	0.285714	0.25	-0.142857	0.571429	0.392857	-0.535714	-0.178571	-0.0357143	-0.509175	-0.857143	-0.857143	-0.214286	0.142857	-0.107143	-0.214286	0	-0.25	0.0714286	0.180187	-0.378394	0.142857	-0.214286	0.234244	0.142857	-0.810844	0.464286	0.107143	0.464286	-0.0357143	0.75	-0.357143	0.5	-0.0714286	0.428571	-0.357143	-0.392857	0.321429	0.428571	0.357143	-0.642857	0.571429	-0.360375	0.142857	0.285714
cg23773946	-0.321429	-0.321429	0.75	-0.0714286	-0.107143	0.75	0.107143	0.5	-0.25	-0.321429	-0.535714	0.0714286	0.0357143	-0.654654	-0.607143	-0.607143	0.392857	-0.0357143	-0.214286	-0.607143	-0.928571	-0.214286	0.214286	-0.072075	-0.2883	0.821429	-0.321429	0.324337	-0.428571	-0.234244	0.142857	-0.357143	0.357143	-0.571429	0.0357143	0.142857	0.678571	0	-0.25	0.214286	-0.392857	0.178571	0.857143	-0.107143	-0.142857	-0.25	0.0180187	0.142857	-0.25
cg22472608	0.285714	-0.25	-0.642857	-0.0357143	0	-0.428571	-0.5	0.214286	-0.607143	-0.464286	0.642857	-0.0357143	0.285714	0.581914	0.857143	0.857143	0.357143	-0.285714	0.107143	0.107143	0.0357143	0.285714	-0.107143	-0.43245	0.612637	-0.321429	0	-0.252262	-0.321429	0.5766	-0.642857	-0.392857	-0.607143	0.178571	-0.571429	0.25	-0.607143	-0.142857	-0.642857	0.464286	0.392857	-0.535714	-0.428571	-0.5	0.428571	-0.607143	0.504525	-0.392857	-0.571429
cg01630032	-0.428571	-0.392857	-0.0714286	0.75	-0.642857	-0.285714	-0.785714	0.392857	-0.142857	-0.357143	0.357143	0.392857	0.785714	-0.327327	-0.285714	-0.285714	-0.142857	0.428571	-0.75	0.571429	0.142857	-0.464286	-0.678571	-0.702731	0.468487	-0.285714	-0.464286	0.306319	0.0357143	-0.594619	0	0.0357143	-0.357143	0.892857	0.392857	-0.5	-0.214286	-0.357143	-0.142857	-0.214286	-0.535714	-0.285714	0.0357143	-0.607143	-0.607143	-0.142857	0	-0.892857	0
cg15056751	0.285714	-0.107143	-0.642857	-0.107143	0.142857	-0.571429	0.0714286	0.0357143	-0.142857	0.0714286	0.142857	-0.321429	0	0.654654	0.857143	0.857143	0	-0.571429	0.392857	0	0.142857	0.464286	0.0357143	-0.0540562	0.108112	-0.428571	0.107143	-0.558581	-0.25	0.594619	-0.571429	-0.321429	-0.5	-0.178571	-0.75	0.214286	-0.714286	0.142857	-0.428571	0.642857	0.607143	-0.285714	-0.321429	0.0357143	0.607143	-0.142857	0.612637	0.107143	-0.285714
cg27585822	-0.5	0.0357143	0.714286	0.107143	-0.285714	0.321429	0.142857	-0.285714	0.464286	0.285714	-0.321429	-0.142857	-0.0714286	-0.400066	-0.785714	-0.785714	-0.178571	0.214286	-0.142857	-0.142857	0.107143	-0.178571	0.142857	0.234244	-0.198206	0.107143	-0.178571	0.396412	0.178571	-0.756787	0.428571	0.178571	0.428571	0.0714286	0.785714	-0.392857	0.535714	-0.214286	0.464286	-0.571429	-0.321429	0.214286	0.285714	0.25	-0.714286	0.464286	-0.558581	0.0714286	0.321429
cg25754419	0.892857	0.571429	-0.5	-0.714286	0.821429	0.142857	0.214286	-0.321429	-0.321429	-0.107143	0.428571	0.142857	-0.607143	0.49099	0.678571	0.678571	0.357143	0.0357143	0.571429	-0.0714286	0.0714286	0.25	0.321429	0.342356	0.072075	0.178571	0.714286	-0.270281	0.214286	0.991031	-0.0357143	0.214286	0.142857	-0.321429	-0.428571	0.714286	0	0.321429	0.0714286	0.0357143	0.428571	0.107143	-0.607143	0.107143	0.821429	-0.321429	-0.0180187	0.392857	-0.142857
cg03310874	-0.5	0.0357143	0.714286	0.107143	-0.285714	0.321429	0.142857	-0.285714	0.464286	0.285714	-0.321429	-0.142857	-0.0714286	-0.400066	-0.785714	-0.785714	-0.178571	0.214286	-0.142857	-0.142857	0.107143	-0.178571	0.142857	0.234244	-0.198206	0.107143	-0.178571	0.396412	0.178571	-0.756787	0.428571	0.178571	0.428571	0.0714286	0.785714	-0.392857	0.535714	-0.214286	0.464286	-0.571429	-0.321429	0.214286	0.285714	0.25	-0.714286	0.464286	-0.558581	0.0714286	0.321429
cg23350350	-0.571429	-0.107143	0.75	0.214286	-0.392857	0.392857	-0.0357143	-0.0714286	0.285714	0.0714286	-0.285714	0	0.107143	-0.545545	-0.857143	-0.857143	-0.107143	0.285714	-0.357143	-0.107143	-0.0714286	-0.285714	0.0357143	0.0540562	-0.108112	0.214286	-0.321429	0.522544	0.0714286	-0.810844	0.392857	0.107143	0.357143	0.142857	0.75	-0.428571	0.571429	-0.285714	0.321429	-0.535714	-0.464286	0.142857	0.428571	0.0357143	-0.785714	0.285714	-0.522544	-0.107143	0.25
cg08922308	-0.214286	0.0714286	0.857143	-0.285714	0.0714286	0.714286	0.285714	-0.107143	0.178571	0.107143	-0.357143	-0.214286	-0.357143	-0.400066	-0.642857	-0.642857	0.5	0.0714286	0.357143	-0.75	-0.392857	-0.178571	0.428571	0.198206	-0.2883	0.607143	0.107143	0.0900937	0	-0.306319	0.428571	-0.142857	0.75	-0.5	0.678571	0.321429	0.821429	0.0714286	0.214286	-0.107143	-0.285714	0.392857	0.321429	0.321429	-0.178571	0.178571	-0.216225	0.357143	-0.285714
cg07986469	-0.571429	-0.0357143	0.75	0.214286	-0.321429	0.285714	0.25	-0.142857	0.571429	0.392857	-0.535714	-0.178571	-0.0357143	-0.509175	-0.857143	-0.857143	-0.214286	0.142857	-0.107143	-0.214286	0	-0.25	0.0714286	0.180187	-0.378394	0.142857	-0.214286	0.234244	0.142857	-0.810844	0.464286	0.107143	0.464286	-0.0357143	0.75	-0.357143	0.5	-0.0714286	0.428571	-0.357143	-0.392857	0.321429	0.428571	0.357143	-0.642857	0.571429	-0.360375	0.142857	0.285714
cg12776756	0.5	-0.0357143	-0.714286	-0.107143	0.285714	-0.321429	-0.142857	0.285714	-0.464286	-0.285714	0.321429	0.142857	0.0714286	0.400066	0.785714	0.785714	0.178571	-0.214286	0.142857	0.142857	-0.107143	0.178571	-0.142857	-0.234244	0.198206	-0.107143	0.178571	-0.396412	-0.178571	0.756787	-0.428571	-0.178571	-0.428571	-0.0714286	-0.785714	0.392857	-0.535714	0.214286	-0.464286	0.571429	0.321429	-0.214286	-0.285714	-0.25	0.714286	-0.464286	0.558581	-0.0714286	-0.321429
cg24130739	-0.642857	-0.178571	0.714286	0.0357143	-0.464286	0.214286	0	-0.357143	0.285714	0.142857	-0.178571	-0.392857	0.0357143	-0.127294	-0.571429	-0.571429	-0.142857	-0.0714286	-0.178571	-0.214286	0.142857	0.142857	0.321429	0.234244	0.072075	-0.0714286	-0.392857	0.558581	-0.107143	-0.756787	0.0714286	-0.0714286	0.142857	0.0714286	0.607143	-0.571429	0.392857	-0.535714	0.214286	-0.571429	-0.0357143	-0.142857	0.285714	0.0714286	-0.857143	0.285714	-0.594619	-0.0357143	0.214286
cg04921578	-0.857143	-0.5	0.678571	0.321429	-0.75	0.0714286	-0.25	-0.0357143	0.142857	-0.0357143	-0.178571	-0.357143	0.392857	-0.218218	-0.571429	-0.571429	-0.142857	-0.142857	-0.428571	-0.142857	0	0.0714286	0.107143	-0.0900937	0.198206	-0.142857	-0.678571	0.5766	-0.321429	-0.900937	-0.107143	-0.285714	-0.107143	0.214286	0.5	-0.714286	0.214286	-0.642857	-0.0714286	-0.357143	-0.142857	-0.321429	0.464286	-0.178571	-0.964286	0.142857	-0.360375	-0.321429	0.0714286
cg09446250	0.785714	0.392857	-0.571429	-0.464286	0.714286	0	0.285714	0	-0.25	-0.0357143	0.142857	0.178571	-0.428571	0.327327	0.642857	0.642857	0.214286	-0.0714286	0.464286	-0.0357143	-0.107143	0.142857	0.107143	0.180187	-0.14415	0.178571	0.571429	-0.468487	0.107143	0.936975	-0.0714286	0.107143	0.0357143	-0.392857	-0.642857	0.678571	-0.178571	0.5	-0.0714286	0.392857	0.321429	0.178571	-0.357143	0.142857	0.928571	-0.25	0.324337	0.392857	-0.142857
cg05432996	-0.392857	0.142857	0.75	-0.178571	-0.107143	0.428571	0.392857	-0.464286	0.464286	0.357143	-0.428571	-0.285714	-0.321429	-0.254588	-0.678571	-0.678571	-0.214286	0.0357143	0	-0.285714	0.0714286	0.0714286	0.428571	0.540562	-0.306319	0.178571	-0.107143	0.450469	0.107143	-0.5766	0.357143	0.178571	0.464286	-0.214286	0.571429	-0.357143	0.607143	-0.214286	0.5	-0.607143	-0.0714286	0.214286	0.321429	0.392857	-0.607143	0.464286	-0.684712	0.357143	0.428571
cg05543030	0.142857	0.392857	0.642857	-0.321429	0.357143	0.892857	0.214286	-0.0714286	0.0357143	-0.0714286	-0.178571	0.357143	-0.428571	-0.618284	-0.714286	-0.714286	0.392857	0.571429	0.0714286	-0.357143	-0.392857	-0.464286	0.214286	0.234244	-0.306319	0.821429	0.321429	0.2883	0.321429	-0.108112	0.714286	0.321429	0.857143	-0.285714	0.642857	0.392857	0.964286	0.214286	0.464286	-0.428571	-0.535714	0.571429	0.214286	0.178571	-0.0714286	0.0357143	-0.486506	0.285714	0.0357143
cg23192604	-0.714286	-0.285714	0.892857	0.178571	-0.464286	0.428571	0.107143	0.0357143	0.285714	0.107143	-0.535714	-0.214286	0.107143	-0.545545	-0.857143	-0.857143	-0.0714286	0	-0.285714	-0.357143	-0.285714	-0.142857	0.178571	0.0900937	-0.234244	0.285714	-0.464286	0.468487	-0.178571	-0.828862	0.25	-0.142857	0.321429	-0.142857	0.571429	-0.428571	0.571429	-0.285714	0.142857	-0.285714	-0.357143	0.107143	0.678571	0.107143	-0.75	0.285714	-0.360375	0.0357143	0.142857
cg15608277	-0.214286	0.178571	0.107143	0.428571	-0.0357143	-0.25	0.607143	0	0.928571	0.857143	-0.785714	-0.0714286	-0.107143	-0.400066	-0.5	-0.5	-0.607143	0.0714286	0.142857	0.107143	0.214286	-0.357143	-0.321429	0.162169	-0.828862	-0.142857	0.107143	-0.522544	0.428571	-0.450469	0.535714	0.321429	0.357143	-0.0714286	0.321429	-0.142857	-0.0714286	0.571429	0.535714	0.178571	-0.321429	0.642857	0.214286	0.75	0	0.928571	0.234244	0.392857	0.464286
cg16761097	0.571429	0.107143	-0.75	-0.214286	0.392857	-0.392857	0.0357143	0.0714286	-0.285714	-0.0714286	0.285714	0	-0.107143	0.545545	0.857143	0.857143	0.107143	-0.285714	0.357143	0.107143	0.0714286	0.285714	-0.0357143	-0.0540562	0.108112	-0.214286	0.321429	-0.522544	-0.0714286	0.810844	-0.392857	-0.107143	-0.357143	-0.142857	-0.75	0.428571	-0.571429	0.285714	-0.321429	0.535714	0.464286	-0.142857	-0.428571	-0.0357143	0.785714	-0.285714	0.522544	0.107143	-0.25
cg25025545	-0.5	0.0357143	0.714286	0.107143	-0.285714	0.321429	0.142857	-0.285714	0.464286	0.285714	-0.321429	-0.142857	-0.0714286	-0.400066	-0.785714	-0.785714	-0.178571	0.214286	-0.142857	-0.142857	0.107143	-0.178571	0.142857	0.234244	-0.198206	0.107143	-0.178571	0.396412	0.178571	-0.756787	0.428571	0.178571	0.428571	0.0714286	0.785714	-0.392857	0.535714	-0.214286	0.464286	-0.571429	-0.321429	0.214286	0.285714	0.25	-0.714286	0.464286	-0.558581	0.0714286	0.321429
cg09281805	0	0.107143	-0.5	0.464286	-0.142857	-0.5	-0.0714286	0	0.25	0.178571	0	0.392857	0.285714	-0.0727393	0	0	-0.857143	0.285714	-0.607143	0.892857	0.464286	-0.142857	-0.535714	0	-0.072075	-0.464286	-0.142857	0.14415	0.321429	-0.180187	0.0714286	0.535714	-0.392857	0.607143	-0.214286	-0.607143	-0.464286	0	0.285714	-0.321429	-0.107143	-0.0357143	-0.0714286	-0.0714286	-0.214286	0.25	-0.180187	-0.25	0.785714
cg08973672	0.464286	0.214286	-0.892857	0.392857	0.214286	-0.571429	-0.107143	0.285714	0.0357143	0.0714286	0.178571	0.571429	0.214286	0.0181848	0.392857	0.392857	-0.428571	0.321429	-0.214286	0.785714	0.285714	-0.321429	-0.714286	-0.2883	-0.0900937	-0.321429	0.25	-0.450469	0.392857	0.378394	0.0714286	0.428571	-0.321429	0.464286	-0.428571	0.0714286	-0.642857	0.464286	0.0714286	0.25	-0.142857	0.142857	-0.357143	-0.0714286	0.5	0.0357143	0.414431	-0.214286	0.285714
cg25477843	0.571429	0.0714286	-0.821429	0.0357143	0.321429	-0.392857	-0.178571	0.321429	-0.357143	-0.214286	0.357143	0.321429	0.107143	0.290957	0.714286	0.714286	0.107143	0	0.107143	0.321429	0	-0.0357143	-0.357143	-0.324337	0.14415	-0.142857	0.285714	-0.504525	0.0357143	0.72075	-0.25	0	-0.357143	0.107143	-0.642857	0.428571	-0.571429	0.357143	-0.321429	0.535714	0.142857	-0.0714286	-0.392857	-0.214286	0.75	-0.357143	0.594619	-0.142857	-0.25
cg08106792	-0.571429	-0.0714286	0.821429	-0.0357143	-0.321429	0.392857	0.178571	-0.321429	0.357143	0.214286	-0.357143	-0.321429	-0.107143	-0.290957	-0.714286	-0.714286	-0.107143	0	-0.107143	-0.321429	0	0.0357143	0.357143	0.324337	-0.14415	0.142857	-0.285714	0.504525	-0.0357143	-0.72075	0.25	0	0.357143	-0.107143	0.642857	-0.428571	0.571429	-0.357143	0.321429	-0.535714	-0.142857	0.0714286	0.392857	0.214286	-0.75	0.357143	-0.594619	0.142857	0.25
cg10577241	0.571429	0.0357143	-0.75	-0.214286	0.321429	-0.285714	-0.25	0.142857	-0.571429	-0.392857	0.535714	0.178571	0.0357143	0.509175	0.857143	0.857143	0.214286	-0.142857	0.107143	0.214286	0	0.25	-0.0714286	-0.180187	0.378394	-0.142857	0.214286	-0.234244	-0.142857	0.810844	-0.464286	-0.107143	-0.464286	0.0357143	-0.75	0.357143	-0.5	0.0714286	-0.428571	0.357143	0.392857	-0.321429	-0.428571	-0.357143	0.642857	-0.571429	0.360375	-0.142857	-0.285714
cg06850284	0.285714	-0.25	-0.571429	0.25	0.0357143	-0.285714	-0.428571	0.642857	-0.5	-0.428571	0.321429	0.321429	0.392857	0.0545545	0.5	0.5	0.357143	0	-0.0357143	0.142857	-0.285714	-0.214286	-0.464286	-0.666694	0.252262	0	0.0357143	-0.450469	-0.178571	0.468487	-0.285714	-0.285714	-0.357143	0.142857	-0.464286	0.428571	-0.464286	0.25	-0.571429	0.714286	-0.107143	-0.142857	-0.142857	-0.428571	0.571429	-0.5	0.774806	-0.392857	-0.571429
cg26378073	-0.571429	-0.0357143	0.75	0.214286	-0.321429	0.285714	0.25	-0.142857	0.571429	0.392857	-0.535714	-0.178571	-0.0357143	-0.509175	-0.857143	-0.857143	-0.214286	0.142857	-0.107143	-0.214286	0	-0.25	0.0714286	0.180187	-0.378394	0.142857	-0.214286	0.234244	0.142857	-0.810844	0.464286	0.107143	0.464286	-0.0357143	0.75	-0.357143	0.5	-0.0714286	0.428571	-0.357143	-0.392857	0.321429	0.428571	0.357143	-0.642857	0.571429	-0.360375	0.142857	0.285714
cg12774429	-0.5	0.0357143	0.714286	0.107143	-0.285714	0.321429	0.142857	-0.285714	0.464286	0.285714	-0.321429	-0.142857	-0.0714286	-0.400066	-0.785714	-0.785714	-0.178571	0.214286	-0.142857	-0.142857	0.107143	-0.178571	0.142857	0.234244	-0.198206	0.107143	-0.178571	0.396412	0.178571	-0.756787	0.428571	0.178571	0.428571	0.0714286	0.785714	-0.392857	0.535714	-0.214286	0.464286	-0.571429	-0.321429	0.214286	0.285714	0.25	-0.714286	0.464286	-0.558581	0.0714286	0.321429
cg09470754	-0.571429	-0.0357143	0.75	0.214286	-0.321429	0.285714	0.25	-0.142857	0.571429	0.392857	-0.535714	-0.178571	-0.0357143	-0.509175	-0.857143	-0.857143	-0.214286	0.142857	-0.107143	-0.214286	0	-0.25	0.0714286	0.180187	-0.378394	0.142857	-0.214286	0.234244	0.142857	-0.810844	0.464286	0.107143	0.464286	-0.0357143	0.75	-0.357143	0.5	-0.0714286	0.428571	-0.357143	-0.392857	0.321429	0.428571	0.357143	-0.642857	0.571429	-0.360375	0.142857	0.285714
cg16749614	-0.285714	-0.285714	-0.142857	0.142857	-0.285714	-0.321429	0.142857	0.0357143	0.0357143	0.0714286	-0.321429	-0.178571	0.214286	0.145479	0.142857	0.142857	-0.678571	-0.428571	-0.464286	0.285714	0.0357143	0.428571	0.0357143	0.216225	-0.0900937	-0.321429	-0.5	0.306319	-0.357143	-0.126131	-0.428571	-0.0714286	-0.571429	-0.0357143	-0.678571	-0.678571	-0.392857	-0.285714	-0.178571	0	0.357143	-0.357143	0.392857	-0.0714286	-0.25	0.0357143	-0.0900937	0.0357143	0.535714
cg25706447	-0.642857	-0.142857	0.857143	0.0714286	-0.357143	0.357143	0.285714	-0.178571	0.464286	0.321429	-0.571429	-0.357143	-0.0714286	-0.400066	-0.785714	-0.785714	-0.142857	-0.0714286	-0.0714286	-0.392857	-0.107143	-0.0357143	0.285714	0.270281	-0.324337	0.178571	-0.321429	0.342356	-0.0714286	-0.774806	0.285714	-0.0714286	0.392857	-0.214286	0.607143	-0.392857	0.535714	-0.214286	0.285714	-0.321429	-0.214286	0.178571	0.535714	0.321429	-0.678571	0.464286	-0.396412	0.214286	0.214286
cg25681339	-0.428571	0	0.785714	0.142857	-0.142857	0.428571	0.357143	0.0357143	0.535714	0.392857	-0.642857	-0.142857	-0.142857	-0.618284	-0.857143	-0.857143	0.0714286	0.142857	0.142857	-0.464286	-0.25	-0.392857	0.0714286	0.0900937	-0.540562	0.392857	-0.0357143	-0.0540562	0.142857	-0.630656	0.571429	0	0.678571	-0.285714	0.75	0.0357143	0.607143	0.214286	0.357143	-0.0357143	-0.5	0.535714	0.464286	0.464286	-0.321429	0.535714	-0.072075	0.285714	0
cg17554875	-0.642857	-0.142857	0.857143	0.0714286	-0.357143	0.357143	0.285714	-0.178571	0.464286	0.321429	-0.571429	-0.357143	-0.0714286	-0.400066	-0.785714	-0.785714	-0.142857	-0.0714286	-0.0714286	-0.392857	-0.107143	-0.0357143	0.285714	0.270281	-0.324337	0.178571	-0.321429	0.342356	-0.0714286	-0.774806	0.285714	-0.0714286	0.392857	-0.214286	0.607143	-0.392857	0.535714	-0.214286	0.285714	-0.321429	-0.214286	0.178571	0.535714	0.321429	-0.678571	0.464286	-0.396412	0.214286	0.214286
cg02996355	0.464286	0.214286	-0.321429	-0.535714	0.5	0.0357143	0.464286	-0.142857	-0.178571	0.0357143	-0.142857	-0.107143	-0.428571	0.381881	0.535714	0.535714	-0.107143	-0.392857	0.25	-0.107143	-0.142857	0.5	0.392857	0.486506	-0.216225	0.107143	0.214286	-0.0900937	-0.178571	0.702731	-0.285714	0	-0.142857	-0.571429	-0.857143	0.214286	-0.142857	0.178571	-0.107143	0.214286	0.571429	-0.0357143	0	0.178571	0.571429	-0.178571	0.0360375	0.535714	0.178571
cg08224563	-0.642857	-0.142857	0.857143	0.0714286	-0.357143	0.357143	0.285714	-0.178571	0.464286	0.321429	-0.571429	-0.357143	-0.0714286	-0.400066	-0.785714	-0.785714	-0.142857	-0.0714286	-0.0714286	-0.392857	-0.107143	-0.0357143	0.285714	0.270281	-0.324337	0.178571	-0.321429	0.342356	-0.0714286	-0.774806	0.285714	-0.0714286	0.392857	-0.214286	0.607143	-0.392857	0.535714	-0.214286	0.285714	-0.321429	-0.214286	0.178571	0.535714	0.321429	-0.678571	0.464286	-0.396412	0.214286	0.214286
cg02194684	-0.285714	0.25	0.642857	0.107143	0	0.357143	0.5	-0.178571	0.714286	0.571429	-0.642857	-0.0357143	-0.285714	-0.581914	-0.857143	-0.857143	-0.214286	0.285714	0.107143	-0.214286	0	-0.392857	0.0357143	0.306319	-0.648675	0.285714	0.107143	-0.0180187	0.392857	-0.594619	0.714286	0.321429	0.714286	-0.178571	0.75	-0.0714286	0.571429	0.285714	0.642857	-0.285714	-0.464286	0.642857	0.321429	0.607143	-0.321429	0.714286	-0.2883	0.392857	0.357143
cg07504393	-0.607143	-0.214286	0.857143	0.142857	-0.357143	0.535714	0.142857	0.107143	0.214286	0.0357143	-0.571429	-0.0357143	0.0714286	-0.654654	-0.892857	-0.892857	-0.107143	0.107143	-0.392857	-0.285714	-0.392857	-0.214286	0.142857	0.126131	-0.306319	0.428571	-0.428571	0.540562	-0.142857	-0.738769	0.321429	-0.0357143	0.357143	-0.178571	0.464286	-0.392857	0.642857	-0.214286	0.178571	-0.321429	-0.428571	0.178571	0.75	0.0714286	-0.678571	0.214286	-0.414431	0.0714286	0.25
cg23160016	-0.357143	0.0714286	0.75	-0.107143	-0.107143	0.607143	0.25	-0.178571	0.214286	0.0714286	-0.428571	0.0357143	-0.178571	-0.509175	-0.785714	-0.785714	-0.178571	0.214286	-0.321429	-0.178571	-0.214286	-0.107143	0.285714	0.396412	-0.2883	0.428571	-0.214286	0.648675	0.0357143	-0.540562	0.392857	0.214286	0.428571	-0.178571	0.428571	-0.357143	0.714286	-0.214286	0.392857	-0.607143	-0.285714	0.214286	0.535714	0.142857	-0.607143	0.214286	-0.702731	0.214286	0.464286
cg22670329	-0.5	0.0357143	0.714286	0.107143	-0.285714	0.321429	0.142857	-0.285714	0.464286	0.285714	-0.321429	-0.142857	-0.0714286	-0.400066	-0.785714	-0.785714	-0.178571	0.214286	-0.142857	-0.142857	0.107143	-0.178571	0.142857	0.234244	-0.198206	0.107143	-0.178571	0.396412	0.178571	-0.756787	0.428571	0.178571	0.428571	0.0714286	0.785714	-0.392857	0.535714	-0.214286	0.464286	-0.571429	-0.321429	0.214286	0.285714	0.25	-0.714286	0.464286	-0.558581	0.0714286	0.321429
cg27212541	-0.428571	-0.75	-0.0357143	0.428571	-0.5	-0.357143	-0.25	0.678571	-0.214286	-0.178571	-0.214286	-0.321429	0.571429	0.0181848	0.214286	0.214286	0.214286	-0.571429	-0.0357143	-0.285714	-0.428571	0.0714286	-0.214286	-0.612637	0.0900937	-0.142857	-0.5	-0.378394	-0.642857	-0.108112	-0.535714	-0.785714	-0.464286	-0.142857	-0.392857	0	-0.464286	-0.0357143	-0.785714	0.928571	0.0357143	-0.321429	0.392857	-0.25	0.107143	-0.214286	0.882919	-0.285714	-0.642857
cg15346242	0.464286	0.464286	-0.178571	-0.642857	0.5	-0.0714286	0.321429	-0.714286	0.142857	0.321429	0.321429	-0.464286	-0.642857	0.709208	0.535714	0.535714	0.285714	-0.25	0.892857	-0.321429	0.464286	0.464286	0.535714	0.468487	0.0900937	-0.214286	0.607143	-0.378394	0.214286	0.522544	-0.0714286	0.0357143	0.214286	-0.285714	0.0714286	0.464286	-0.0357143	0.107143	0.214286	-0.0714286	0.607143	0.0357143	-0.714286	0.428571	0.428571	0.142857	-0.0900937	0.464286	-0.214286
cg14505439	0.571429	0.0357143	-0.75	-0.214286	0.321429	-0.285714	-0.25	0.142857	-0.571429	-0.392857	0.535714	0.178571	0.0357143	0.509175	0.857143	0.857143	0.214286	-0.142857	0.107143	0.214286	0	0.25	-0.0714286	-0.180187	0.378394	-0.142857	0.214286	-0.234244	-0.142857	0.810844	-0.464286	-0.107143	-0.464286	0.0357143	-0.75	0.357143	-0.5	0.0714286	-0.428571	0.357143	0.392857	-0.321429	-0.428571	-0.357143	0.642857	-0.571429	0.360375	-0.142857	-0.285714
cg04308687	0.535714	0.0714286	-0.535714	0.0357143	0.392857	-0.0714286	-0.0357143	0.535714	-0.321429	-0.214286	0.0714286	0.428571	0.0357143	-0.0727393	0.392857	0.392857	0.285714	0.107143	0.142857	0.0714286	-0.357143	-0.285714	-0.357143	-0.360375	-0.126131	0.25	0.321429	-0.558581	0.0357143	0.648675	0	-0.0357143	-0.0357143	-0.142857	-0.5	0.642857	-0.25	0.571429	-0.285714	0.678571	-0.142857	0.214286	-0.107143	-0.107143	0.821429	-0.321429	0.684712	0	-0.357143
cg03776194	0.571429	0.0714286	-0.607143	-0.178571	0.428571	-0.142857	0.0357143	0.321429	-0.392857	-0.214286	0.142857	0.214286	-0.0714286	0.236403	0.642857	0.642857	0.214286	-0.142857	0.214286	0.0357143	-0.25	0.0714286	-0.107143	-0.14415	-0.0180187	0.107143	0.285714	-0.450469	-0.107143	0.792825	-0.25	-0.107143	-0.214286	-0.25	-0.75	0.535714	-0.357143	0.392857	-0.357143	0.607143	0.214286	0	-0.178571	-0.107143	0.821429	-0.392857	0.558581	0.107143	-0.285714
cg02901006	0.357143	-0.142857	-0.75	0.107143	0.0357143	-0.5	-0.535714	0.25	-0.5	-0.392857	0.678571	0.142857	0.321429	0.472805	0.785714	0.785714	0.285714	-0.0714286	0.0714286	0.285714	0.142857	0.0714286	-0.321429	-0.522544	0.558581	-0.357143	0.107143	-0.360375	-0.107143	0.540562	-0.464286	-0.214286	-0.535714	0.357143	-0.428571	0.285714	-0.642857	0	-0.5	0.428571	0.214286	-0.392857	-0.535714	-0.464286	0.464286	-0.5	0.540562	-0.464286	-0.5
cg19028706	-0.714286	-0.285714	0.892857	0.178571	-0.464286	0.428571	0.107143	0.0357143	0.285714	0.107143	-0.535714	-0.214286	0.107143	-0.545545	-0.857143	-0.857143	-0.0714286	0	-0.285714	-0.357143	-0.285714	-0.142857	0.178571	0.0900937	-0.234244	0.285714	-0.464286	0.468487	-0.178571	-0.828862	0.25	-0.142857	0.321429	-0.142857	0.571429	-0.428571	0.571429	-0.285714	0.142857	-0.285714	-0.357143	0.107143	0.678571	0.107143	-0.75	0.285714	-0.360375	0.0357143	0.142857
cg11284147	-0.642857	-0.178571	0.714286	0.0357143	-0.464286	0.214286	0	-0.357143	0.285714	0.142857	-0.178571	-0.392857	0.0357143	-0.127294	-0.571429	-0.571429	-0.142857	-0.0714286	-0.178571	-0.214286	0.142857	0.142857	0.321429	0.234244	0.072075	-0.0714286	-0.392857	0.558581	-0.107143	-0.756787	0.0714286	-0.0714286	0.142857	0.0714286	0.607143	-0.571429	0.392857	-0.535714	0.214286	-0.571429	-0.0357143	-0.142857	0.285714	0.0714286	-0.857143	0.285714	-0.594619	-0.0357143	0.214286
cg18825221	0.5	-0.0357143	-0.714286	-0.107143	0.285714	-0.321429	-0.142857	0.285714	-0.464286	-0.285714	0.321429	0.142857	0.0714286	0.400066	0.785714	0.785714	0.178571	-0.214286	0.142857	0.142857	-0.107143	0.178571	-0.142857	-0.234244	0.198206	-0.107143	0.178571	-0.396412	-0.178571	0.756787	-0.428571	-0.178571	-0.428571	-0.0714286	-0.785714	0.392857	-0.535714	0.214286	-0.464286	0.571429	0.321429	-0.214286	-0.285714	-0.25	0.714286	-0.464286	0.558581	-0.0714286	-0.321429
cg15284457	0.214286	-0.357143	-0.464286	0.107143	0	-0.214286	-0.392857	0.607143	-0.607143	-0.5	0.285714	0.142857	0.357143	0.163663	0.571429	0.571429	0.428571	-0.214286	0	-0.0357143	-0.392857	0	-0.25	-0.5766	0.306319	0.0357143	-0.0714286	-0.342356	-0.392857	0.504525	-0.464286	-0.464286	-0.428571	-0.0357143	-0.607143	0.392857	-0.428571	0.107143	-0.714286	0.75	0.0714286	-0.285714	-0.0357143	-0.464286	0.535714	-0.607143	0.738769	-0.321429	-0.642857
cg13604246	-0.357143	-0.178571	0.5	-0.178571	-0.321429	0.214286	-0.357143	-0.357143	-0.142857	-0.214286	0.392857	-0.392857	0.0357143	0.200033	-0.142857	-0.142857	0.428571	-0.0714286	0.107143	-0.357143	0.142857	0.214286	0.392857	-0.0180187	0.540562	-0.0714286	-0.178571	0.414431	-0.178571	-0.360375	-0.142857	-0.285714	0.0714286	0.142857	0.607143	-0.142857	0.321429	-0.607143	-0.0714286	-0.428571	0.107143	-0.357143	-0.142857	-0.214286	-0.571429	-0.142857	-0.414431	-0.25	-0.357143
cg08628635	-0.571429	-0.0357143	0.75	0.214286	-0.321429	0.285714	0.25	-0.142857	0.571429	0.392857	-0.535714	-0.178571	-0.0357143	-0.509175	-0.857143	-0.857143	-0.214286	0.142857	-0.107143	-0.214286	0	-0.25	0.0714286	0.180187	-0.378394	0.142857	-0.214286	0.234244	0.142857	-0.810844	0.464286	0.107143	0.464286	-0.0357143	0.75	-0.357143	0.5	-0.0714286	0.428571	-0.357143	-0.392857	0.321429	0.428571	0.357143	-0.642857	0.571429	-0.360375	0.142857	0.285714
cg21672292	-0.571429	-0.0714286	0.821429	-0.0357143	-0.321429	0.392857	0.178571	-0.321429	0.357143	0.214286	-0.357143	-0.321429	-0.107143	-0.290957	-0.714286	-0.714286	-0.107143	0	-0.107143	-0.321429	0	0.0357143	0.357143	0.324337	-0.14415	0.142857	-0.285714	0.504525	-0.0357143	-0.72075	0.25	0	0.357143	-0.107143	0.642857	-0.428571	0.571429	-0.357143	0.321429	-0.535714	-0.142857	0.0714286	0.392857	0.214286	-0.75	0.357143	-0.594619	0.142857	0.25
cg25589001	-0.5	0.0357143	0.714286	0.107143	-0.285714	0.321429	0.142857	-0.285714	0.464286	0.285714	-0.321429	-0.142857	-0.0714286	-0.400066	-0.785714	-0.785714	-0.178571	0.214286	-0.142857	-0.142857	0.107143	-0.178571	0.142857	0.234244	-0.198206	0.107143	-0.178571	0.396412	0.178571	-0.756787	0.428571	0.178571	0.428571	0.0714286	0.785714	-0.392857	0.535714	-0.214286	0.464286	-0.571429	-0.321429	0.214286	0.285714	0.25	-0.714286	0.464286	-0.558581	0.0714286	0.321429
cg04930982	0.0714286	-0.464286	-0.285714	0.107143	-0.142857	-0.142857	-0.571429	0.571429	-0.678571	-0.607143	0.428571	0.0357143	0.428571	0.181848	0.5	0.5	0.642857	-0.214286	0.0357143	-0.178571	-0.392857	0	-0.178571	-0.684712	0.504525	0.0357143	-0.142857	-0.252262	-0.464286	0.360375	-0.5	-0.607143	-0.392857	0.0357143	-0.357143	0.392857	-0.321429	-0.0714286	-0.785714	0.678571	0.0357143	-0.392857	-0.0714286	-0.571429	0.357143	-0.678571	0.684712	-0.464286	-0.857143
cg17302896	0.392857	-0.0714286	-0.535714	-0.107143	0.285714	-0.214286	0.107143	0.357143	-0.321429	-0.142857	-0.0357143	0.0714286	0	0.236403	0.607143	0.607143	0.0714286	-0.321429	0.142857	0	-0.285714	0.178571	-0.0714286	-0.108112	-0.0900937	0.0357143	0.107143	-0.414431	-0.25	0.666694	-0.357143	-0.214286	-0.321429	-0.321429	-0.857143	0.357143	-0.428571	0.321429	-0.428571	0.678571	0.285714	-0.0714286	0	-0.0714286	0.714286	-0.321429	0.594619	0.142857	-0.214286
cg10430742	-0.642857	-0.214286	0.857143	0.0714286	-0.428571	0.464286	0	-0.107143	0.178571	0	-0.321429	-0.178571	0.0714286	-0.436436	-0.785714	-0.785714	-0.0357143	0.0714286	-0.321429	-0.285714	-0.178571	-0.0714286	0.25	0.14415	-0.0540562	0.25	-0.428571	0.630656	-0.142857	-0.774806	0.214286	-0.0714286	0.285714	-0.0357143	0.607143	-0.464286	0.607143	-0.428571	0.178571	-0.5	-0.285714	0	0.535714	0	-0.821429	0.178571	-0.558581	-0.0357143	0.178571
cg04531781	-0.357143	-0.785714	0.0714286	0.357143	-0.5	0.0357143	-0.642857	0.857143	-0.714286	-0.75	0.107143	0.107143	0.714286	-0.218218	0.0714286	0.0714286	0.464286	-0.214286	-0.464286	-0.178571	-0.714286	-0.107143	-0.25	-0.774806	0.414431	0.214286	-0.607143	0.14415	-0.714286	-0.072075	-0.5	-0.714286	-0.464286	0.0357143	-0.357143	0	-0.142857	-0.285714	-0.892857	0.607143	-0.214286	-0.464286	0.5	-0.75	-0.0714286	-0.714286	0.558581	-0.607143	-0.678571
cg16903269	0.5	-0.0357143	-0.714286	-0.107143	0.285714	-0.321429	-0.142857	0.285714	-0.464286	-0.285714	0.321429	0.142857	0.0714286	0.400066	0.785714	0.785714	0.178571	-0.214286	0.142857	0.142857	-0.107143	0.178571	-0.142857	-0.234244	0.198206	-0.107143	0.178571	-0.396412	-0.178571	0.756787	-0.428571	-0.178571	-0.428571	-0.0714286	-0.785714	0.392857	-0.535714	0.214286	-0.464286	0.571429	0.321429	-0.214286	-0.285714	-0.25	0.714286	-0.464286	0.558581	-0.0714286	-0.321429
cg27203184	-0.357143	0.214286	0.535714	0.107143	-0.0714286	0.142857	0.607143	-0.321429	0.821429	0.714286	-0.714286	-0.214286	-0.285714	-0.381881	-0.714286	-0.714286	-0.5	0.0714286	0.0714286	-0.107143	0.178571	-0.142857	0.107143	0.468487	-0.666694	0.0357143	0	0.0180187	0.321429	-0.612637	0.535714	0.321429	0.5	-0.178571	0.535714	-0.321429	0.357143	0.178571	0.642857	-0.321429	-0.214286	0.5	0.321429	0.678571	-0.392857	0.821429	-0.342356	0.464286	0.571429
cg13844341	-0.5	0.0357143	0.714286	0.107143	-0.285714	0.321429	0.142857	-0.285714	0.464286	0.285714	-0.321429	-0.142857	-0.0714286	-0.400066	-0.785714	-0.785714	-0.178571	0.214286	-0.142857	-0.142857	0.107143	-0.178571	0.142857	0.234244	-0.198206	0.107143	-0.178571	0.396412	0.178571	-0.756787	0.428571	0.178571	0.428571	0.0714286	0.785714	-0.392857	0.535714	-0.214286	0.464286	-0.571429	-0.321429	0.214286	0.285714	0.25	-0.714286	0.464286	-0.558581	0.0714286	0.321429
cg22799396	-0.392857	-0.571429	0	-0.142857	-0.392857	-0.357143	0	-0.0714286	-0.214286	-0.0714286	-0.0714286	-0.785714	0.178571	0.636469	0.535714	0.535714	-0.0714286	-0.964286	0.0714286	-0.321429	-0.0357143	0.857143	0.464286	0.108112	0.2883	-0.428571	-0.535714	0.108112	-0.785714	0.0360375	-0.892857	-0.714286	-0.678571	-0.321429	-0.678571	-0.392857	-0.464286	-0.535714	-0.642857	0.357143	0.785714	-0.714286	0.214286	-0.142857	-0.142857	-0.214286	0.198206	0.0357143	-0.214286
cg26724018	0.535714	0.142857	-0.0714286	-0.357143	0.535714	0.464286	0.0714286	0.392857	-0.464286	-0.357143	0.0357143	0.321429	-0.25	-0.163663	0.178571	0.178571	0.678571	0.107143	0.321429	-0.392857	-0.642857	-0.214286	0.0714286	-0.14415	-0.126131	0.678571	0.392857	-0.306319	-0.0714286	0.666694	0.107143	-0.142857	0.321429	-0.5	-0.285714	0.857143	0.285714	0.464286	-0.25	0.5	-0.142857	0.285714	0.0357143	-0.0714286	0.75	-0.464286	0.396412	0.214286	-0.535714
cg12182708	-0.571429	-0.0357143	0.75	0.214286	-0.321429	0.285714	0.25	-0.142857	0.571429	0.392857	-0.535714	-0.178571	-0.0357143	-0.509175	-0.857143	-0.857143	-0.214286	0.142857	-0.107143	-0.214286	0	-0.25	0.0714286	0.180187	-0.378394	0.142857	-0.214286	0.234244	0.142857	-0.810844	0.464286	0.107143	0.464286	-0.0357143	0.75	-0.357143	0.5	-0.0714286	0.428571	-0.357143	-0.392857	0.321429	0.428571	0.357143	-0.642857	0.571429	-0.360375	0.142857	0.285714
cg04810063	0.642857	0.285714	-0.392857	-0.607143	0.571429	0.214286	0.107143	-0.107143	-0.535714	-0.357143	0.285714	0.214286	-0.357143	0.345512	0.571429	0.571429	0.142857	-0.0714286	0.0714286	0.0357143	-0.178571	0.357143	0.321429	0.324337	0.126131	0.25	0.285714	0.162169	-0.107143	0.828862	-0.25	0.107143	-0.142857	-0.321429	-0.75	0.321429	0	0.0357143	-0.142857	-0.0357143	0.428571	-0.142857	-0.178571	-0.178571	0.535714	-0.535714	-0.162169	0.25	0.0714286
cg16600996	-0.5	0.0357143	0.714286	0.107143	-0.285714	0.321429	0.142857	-0.285714	0.464286	0.285714	-0.321429	-0.142857	-0.0714286	-0.400066	-0.785714	-0.785714	-0.178571	0.214286	-0.142857	-0.142857	0.107143	-0.178571	0.142857	0.234244	-0.198206	0.107143	-0.178571	0.396412	0.178571	-0.756787	0.428571	0.178571	0.428571	0.0714286	0.785714	-0.392857	0.535714	-0.214286	0.464286	-0.571429	-0.321429	0.214286	0.285714	0.25	-0.714286	0.464286	-0.558581	0.0714286	0.321429
cg03532253	-0.642857	-0.142857	0.857143	0.0714286	-0.357143	0.357143	0.285714	-0.178571	0.464286	0.321429	-0.571429	-0.357143	-0.0714286	-0.400066	-0.785714	-0.785714	-0.142857	-0.0714286	-0.0714286	-0.392857	-0.107143	-0.0357143	0.285714	0.270281	-0.324337	0.178571	-0.321429	0.342356	-0.0714286	-0.774806	0.285714	-0.0714286	0.392857	-0.214286	0.607143	-0.392857	0.535714	-0.214286	0.285714	-0.321429	-0.214286	0.178571	0.535714	0.321429	-0.678571	0.464286	-0.396412	0.214286	0.214286
cg12532667	-0.392857	0.142857	0.75	-0.178571	-0.107143	0.428571	0.392857	-0.464286	0.464286	0.357143	-0.428571	-0.285714	-0.321429	-0.254588	-0.678571	-0.678571	-0.214286	0.0357143	0	-0.285714	0.0714286	0.0714286	0.428571	0.540562	-0.306319	0.178571	-0.107143	0.450469	0.107143	-0.5766	0.357143	0.178571	0.464286	-0.214286	0.571429	-0.357143	0.607143	-0.214286	0.5	-0.607143	-0.0714286	0.214286	0.321429	0.392857	-0.607143	0.464286	-0.684712	0.357143	0.428571
cg07850246	-0.392857	-0.107143	0.607143	0.0714286	-0.107143	0.392857	0.535714	0.178571	0.357143	0.285714	-0.892857	-0.0714286	-0.107143	-0.581914	-0.678571	-0.678571	-0.321429	-0.107143	-0.214286	-0.285714	-0.464286	-0.107143	0.142857	0.306319	-0.684712	0.428571	-0.285714	0.198206	-0.142857	-0.43245	0.285714	0	0.321429	-0.5	0	-0.25	0.428571	0.142857	0.178571	0.0357143	-0.25	0.357143	0.821429	0.357143	-0.25	0.357143	-0.126131	0.428571	0.392857
cg25077558	-0.571429	-0.0714286	0.821429	-0.0357143	-0.321429	0.392857	0.178571	-0.321429	0.357143	0.214286	-0.357143	-0.321429	-0.107143	-0.290957	-0.714286	-0.714286	-0.107143	0	-0.107143	-0.321429	0	0.0357143	0.357143	0.324337	-0.14415	0.142857	-0.285714	0.504525	-0.0357143	-0.72075	0.25	0	0.357143	-0.107143	0.642857	-0.428571	0.571429	-0.357143	0.321429	-0.535714	-0.142857	0.0714286	0.392857	0.214286	-0.75	0.357143	-0.594619	0.142857	0.25
cg07914866	-0.607143	-0.178571	0.928571	-0.0357143	-0.285714	0.464286	0.357143	-0.107143	0.392857	0.285714	-0.642857	-0.428571	-0.142857	-0.400066	-0.75	-0.75	0.0357143	-0.178571	0.0714286	-0.607143	-0.285714	0	0.392857	0.270281	-0.378394	0.321429	-0.285714	0.252262	-0.178571	-0.666694	0.25	-0.214286	0.464286	-0.428571	0.535714	-0.214286	0.607143	-0.142857	0.178571	-0.142857	-0.178571	0.214286	0.607143	0.357143	-0.535714	0.392857	-0.270281	0.321429	0.0357143
cg06391468	-0.642857	-0.214286	0.857143	0.0714286	-0.428571	0.464286	0	-0.107143	0.178571	0	-0.321429	-0.178571	0.0714286	-0.436436	-0.785714	-0.785714	-0.0357143	0.0714286	-0.321429	-0.285714	-0.178571	-0.0714286	0.25	0.14415	-0.0540562	0.25	-0.428571	0.630656	-0.142857	-0.774806	0.214286	-0.0714286	0.285714	-0.0357143	0.607143	-0.464286	0.607143	-0.428571	0.178571	-0.5	-0.285714	0	0.535714	0	-0.821429	0.178571	-0.558581	-0.0357143	0.178571
cg12483340	-0.5	0.0357143	0.714286	0.107143	-0.285714	0.321429	0.142857	-0.285714	0.464286	0.285714	-0.321429	-0.142857	-0.0714286	-0.400066	-0.785714	-0.785714	-0.178571	0.214286	-0.142857	-0.142857	0.107143	-0.178571	0.142857	0.234244	-0.198206	0.107143	-0.178571	0.396412	0.178571	-0.756787	0.428571	0.178571	0.428571	0.0714286	0.785714	-0.392857	0.535714	-0.214286	0.464286	-0.571429	-0.321429	0.214286	0.285714	0.25	-0.714286	0.464286	-0.558581	0.0714286	0.321429
cg12259892	-0.214286	-0.357143	0	0.142857	-0.142857	-0.321429	0.285714	0.285714	0.214286	0.321429	-0.464286	-0.535714	0.0714286	0.145479	0.214286	0.214286	0.107143	-0.642857	0.464286	-0.464286	-0.214286	0.178571	0.0357143	-0.162169	-0.306319	-0.142857	-0.107143	-0.684712	-0.357143	0.0360375	-0.285714	-0.571429	-0.107143	-0.464286	-0.285714	0.214286	-0.357143	0.285714	-0.392857	0.892857	0.214286	0.0357143	0.214286	0.321429	0.357143	0.214286	0.810844	0.25	-0.464286
cg17296707	0.714286	0.25	-0.535714	-0.357143	0.607143	0.0714286	0.107143	0.214286	-0.428571	-0.25	0.178571	0.321429	-0.25	0.181848	0.571429	0.571429	0.285714	0	0.25	0	-0.285714	0.0357143	0	0	-0.0540562	0.285714	0.428571	-0.342356	0	0.882919	-0.107143	0.0357143	-0.0357143	-0.321429	-0.678571	0.642857	-0.142857	0.428571	-0.214286	0.428571	0.178571	0.107143	-0.214286	-0.0714286	0.857143	-0.428571	0.360375	0.214286	-0.214286
cg01687189	-0.785714	-0.321429	0.571429	0.464286	-0.642857	-0.107143	0	-0.0714286	0.535714	0.357143	-0.392857	-0.357143	0.285714	-0.290957	-0.642857	-0.642857	-0.321429	-0.0714286	-0.214286	-0.0714286	0.178571	-0.107143	-0.0714286	-0.0540562	-0.126131	-0.25	-0.464286	0.180187	-0.0357143	-0.936975	0.142857	-0.107143	0.0714286	0.214286	0.642857	-0.607143	0.107143	-0.285714	0.178571	-0.214286	-0.25	0	0.357143	0.178571	-0.785714	0.535714	-0.162169	-0.142857	0.178571
cg17974166	-0.5	0.0357143	0.714286	0.107143	-0.285714	0.321429	0.142857	-0.285714	0.464286	0.285714	-0.321429	-0.142857	-0.0714286	-0.400066	-0.785714	-0.785714	-0.178571	0.214286	-0.142857	-0.142857	0.107143	-0.178571	0.142857	0.234244	-0.198206	0.107143	-0.178571	0.396412	0.178571	-0.756787	0.428571	0.178571	0.428571	0.0714286	0.785714	-0.392857	0.535714	-0.214286	0.464286	-0.571429	-0.321429	0.214286	0.285714	0.25	-0.714286	0.464286	-0.558581	0.0714286	0.321429
cg08321942	-0.571429	-0.0357143	0.75	0.214286	-0.321429	0.285714	0.25	-0.142857	0.571429	0.392857	-0.535714	-0.178571	-0.0357143	-0.509175	-0.857143	-0.857143	-0.214286	0.142857	-0.107143	-0.214286	0	-0.25	0.0714286	0.180187	-0.378394	0.142857	-0.214286	0.234244	0.142857	-0.810844	0.464286	0.107143	0.464286	-0.0357143	0.75	-0.357143	0.5	-0.0714286	0.428571	-0.357143	-0.392857	0.321429	0.428571	0.357143	-0.642857	0.571429	-0.360375	0.142857	0.285714
cg13740636	0.321429	0.142857	-0.285714	-0.642857	0.321429	-0.0714286	0.285714	-0.464286	-0.25	-0.0357143	0.142857	-0.357143	-0.392857	0.709208	0.678571	0.678571	-0.142857	-0.535714	0.214286	-0.0714286	0.142857	0.821429	0.607143	0.594619	0.14415	-0.178571	0.0714286	0.198206	-0.285714	0.594619	-0.535714	-0.0714286	-0.357143	-0.392857	-0.785714	-0.0714286	-0.214286	-0.25	-0.142857	-0.107143	0.857143	-0.392857	-0.178571	0.0357143	0.25	-0.25	-0.270281	0.392857	0.214286
cg23785275	0.642857	0.321429	-0.75	-0.428571	0.428571	-0.285714	-0.107143	-0.357143	-0.392857	-0.214286	0.642857	0.107143	-0.214286	0.709208	0.857143	0.857143	-0.0714286	-0.0714286	0.107143	0.392857	0.392857	0.464286	0.142857	0.234244	0.414431	-0.321429	0.321429	0.0360375	0.0714286	0.774806	-0.392857	0.214286	-0.428571	0.142857	-0.642857	0.107143	-0.428571	-0.107143	-0.0714286	-0.178571	0.607143	-0.357143	-0.642857	-0.214286	0.428571	-0.392857	-0.162169	0	0.142857
cg26926765	0.357143	0.0357143	-0.607143	0	0.285714	-0.428571	0.321429	0.214286	0.0357143	0.214286	-0.214286	-0.0357143	-0.0714286	0.272772	0.571429	0.571429	-0.214286	-0.357143	0.25	0.107143	-0.0357143	0.178571	-0.142857	0.0180187	-0.306319	-0.178571	0.178571	-0.612637	-0.0714286	0.558581	-0.25	-0.0714286	-0.285714	-0.285714	-0.785714	0.25	-0.571429	0.464286	-0.214286	0.678571	0.321429	0.0714286	-0.0714286	0.214286	0.714286	0.0357143	0.630656	0.285714	0
cg07377178	-0.571429	-0.0714286	0.821429	-0.0357143	-0.321429	0.392857	0.178571	-0.321429	0.357143	0.214286	-0.357143	-0.321429	-0.107143	-0.290957	-0.714286	-0.714286	-0.107143	0	-0.107143	-0.321429	0	0.0357143	0.357143	0.324337	-0.14415	0.142857	-0.285714	0.504525	-0.0357143	-0.72075	0.25	0	0.357143	-0.107143	0.642857	-0.428571	0.571429	-0.357143	0.321429	-0.535714	-0.142857	0.0714286	0.392857	0.214286	-0.75	0.357143	-0.594619	0.142857	0.25
cg04919592	-0.5	0.0357143	0.714286	0.107143	-0.285714	0.321429	0.142857	-0.285714	0.464286	0.285714	-0.321429	-0.142857	-0.0714286	-0.400066	-0.785714	-0.785714	-0.178571	0.214286	-0.142857	-0.142857	0.107143	-0.178571	0.142857	0.234244	-0.198206	0.107143	-0.178571	0.396412	0.178571	-0.756787	0.428571	0.178571	0.428571	0.0714286	0.785714	-0.392857	0.535714	-0.214286	0.464286	-0.571429	-0.321429	0.214286	0.285714	0.25	-0.714286	0.464286	-0.558581	0.0714286	0.321429
cg12049550	-0.5	0.0357143	0.714286	0.107143	-0.285714	0.321429	0.142857	-0.285714	0.464286	0.285714	-0.321429	-0.142857	-0.0714286	-0.400066	-0.785714	-0.785714	-0.178571	0.214286	-0.142857	-0.142857	0.107143	-0.178571	0.142857	0.234244	-0.198206	0.107143	-0.178571	0.396412	0.178571	-0.756787	0.428571	0.178571	0.428571	0.0714286	0.785714	-0.392857	0.535714	-0.214286	0.464286	-0.571429	-0.321429	0.214286	0.285714	0.25	-0.714286	0.464286	-0.558581	0.0714286	0.321429
cg16058600	-0.642857	-0.321429	0.75	0.428571	-0.428571	0.285714	0.107143	0.357143	0.392857	0.214286	-0.642857	-0.107143	0.214286	-0.709208	-0.857143	-0.857143	0.0714286	0.0714286	-0.107143	-0.392857	-0.392857	-0.464286	-0.142857	-0.234244	-0.414431	0.321429	-0.321429	-0.0360375	-0.0714286	-0.774806	0.392857	-0.214286	0.428571	-0.142857	0.642857	-0.107143	0.428571	0.107143	0.0714286	0.178571	-0.607143	0.357143	0.642857	0.214286	-0.428571	0.392857	0.162169	0	-0.142857
cg16362595	0.642857	0.142857	-0.857143	-0.0714286	0.357143	-0.357143	-0.285714	0.178571	-0.464286	-0.321429	0.571429	0.357143	0.0714286	0.400066	0.785714	0.785714	0.142857	0.0714286	0.0714286	0.392857	0.107143	0.0357143	-0.285714	-0.270281	0.324337	-0.178571	0.321429	-0.342356	0.0714286	0.774806	-0.285714	0.0714286	-0.392857	0.214286	-0.607143	0.392857	-0.535714	0.214286	-0.285714	0.321429	0.214286	-0.178571	-0.535714	-0.321429	0.678571	-0.464286	0.396412	-0.214286	-0.214286
cg11001581	-0.75	-0.535714	0.75	0.357143	-0.535714	0.321429	0.107143	0.464286	0.142857	0	-0.75	-0.142857	0.321429	-0.654654	-0.75	-0.75	-0.107143	-0.178571	-0.428571	-0.357143	-0.607143	-0.178571	0	-0.126131	-0.360375	0.357143	-0.642857	0.306319	-0.428571	-0.72075	0.0714286	-0.357143	0.107143	-0.285714	0.142857	-0.392857	0.357143	-0.142857	-0.178571	0.178571	-0.392857	0.0714286	0.964286	0	-0.535714	0.142857	0.0540562	0	0.0357143
cg01223011	0.714286	0.214286	-0.678571	-0.392857	0.5	-0.0714286	-0.178571	0.0357143	-0.607143	-0.428571	0.571429	0.285714	-0.142857	0.454621	0.785714	0.785714	0.285714	0	0.142857	0.178571	-0.0357143	0.214286	0.0357143	-0.0360375	0.342356	0.0357143	0.357143	-0.126131	-0.0357143	0.900937	-0.321429	0.0357143	-0.285714	-0.0357143	-0.678571	0.464286	-0.285714	0.107143	-0.285714	0.178571	0.357143	-0.214286	-0.464286	-0.321429	0.678571	-0.607143	0.162169	-0.0357143	-0.214286
cg01537645	0.75	0.428571	-0.428571	-0.5	0.75	0.0714286	0.428571	-0.0357143	-0.107143	0.107143	0	0.0714286	-0.535714	0.272772	0.535714	0.535714	0.285714	-0.107143	0.642857	-0.214286	-0.142857	0.107143	0.178571	0.234244	-0.2883	0.25	0.642857	-0.594619	0.142857	0.882919	0.0357143	0.0714286	0.214286	-0.535714	-0.5	0.785714	-0.0714286	0.607143	0	0.464286	0.285714	0.321429	-0.321429	0.321429	0.964286	-0.107143	0.378394	0.535714	-0.214286
cg08554554	0.571429	0.107143	-0.75	-0.214286	0.392857	-0.392857	0.0357143	0.0714286	-0.285714	-0.0714286	0.285714	0	-0.107143	0.545545	0.857143	0.857143	0.107143	-0.285714	0.357143	0.107143	0.0714286	0.285714	-0.0357143	-0.0540562	0.108112	-0.214286	0.321429	-0.522544	-0.0714286	0.810844	-0.392857	-0.107143	-0.357143	-0.142857	-0.75	0.428571	-0.571429	0.285714	-0.321429	0.535714	0.464286	-0.142857	-0.428571	-0.0357143	0.785714	-0.285714	0.522544	0.107143	-0.25
cg01850135	0.5	-0.0357143	-0.714286	-0.107143	0.285714	-0.321429	-0.142857	0.285714	-0.464286	-0.285714	0.321429	0.142857	0.0714286	0.400066	0.785714	0.785714	0.178571	-0.214286	0.142857	0.142857	-0.107143	0.178571	-0.142857	-0.234244	0.198206	-0.107143	0.178571	-0.396412	-0.178571	0.756787	-0.428571	-0.178571	-0.428571	-0.0714286	-0.785714	0.392857	-0.535714	0.214286	-0.464286	0.571429	0.321429	-0.214286	-0.285714	-0.25	0.714286	-0.464286	0.558581	-0.0714286	-0.321429
cg03582285	0.428571	0	-0.285714	-0.142857	0.392857	0.0714286	0.142857	0.464286	-0.285714	-0.142857	-0.107143	0.142857	-0.107143	-0.0181848	0.357143	0.357143	0.428571	-0.142857	0.357143	-0.285714	-0.5	-0.107143	-0.0714286	-0.216225	-0.216225	0.357143	0.285714	-0.5766	-0.142857	0.630656	-0.0714286	-0.25	0.0714286	-0.464286	-0.5	0.714286	-0.107143	0.535714	-0.357143	0.785714	0	0.214286	0.0357143	0.0357143	0.821429	-0.285714	0.702731	0.214286	-0.5
cg15045292	0.75	0.285714	-0.428571	-0.5	0.607143	0.285714	-0.142857	0.107143	-0.678571	-0.535714	0.5	0.428571	-0.25	0.200033	0.535714	0.535714	0.5	0.178571	0.142857	0	-0.285714	0.0357143	0.107143	-0.0180187	0.252262	0.392857	0.428571	-0.0180187	0	0.882919	-0.107143	0.0714286	0	-0.178571	-0.5	0.642857	0.0714286	0.178571	-0.214286	0.107143	0.142857	-0.0357143	-0.321429	-0.321429	0.678571	-0.678571	0.0540562	0.0357143	-0.285714
cg23304298	-0.571429	-0.107143	0.75	0.214286	-0.392857	0.392857	-0.0357143	-0.0714286	0.285714	0.0714286	-0.285714	0	0.107143	-0.545545	-0.857143	-0.857143	-0.107143	0.285714	-0.357143	-0.107143	-0.0714286	-0.285714	0.0357143	0.0540562	-0.108112	0.214286	-0.321429	0.522544	0.0714286	-0.810844	0.392857	0.107143	0.357143	0.142857	0.75	-0.428571	0.571429	-0.285714	0.321429	-0.535714	-0.464286	0.142857	0.428571	0.0357143	-0.785714	0.285714	-0.522544	-0.107143	0.25
cg07535928	-0.642857	-0.142857	0.857143	0.0714286	-0.357143	0.357143	0.285714	-0.178571	0.464286	0.321429	-0.571429	-0.357143	-0.0714286	-0.400066	-0.785714	-0.785714	-0.142857	-0.0714286	-0.0714286	-0.392857	-0.107143	-0.0357143	0.285714	0.270281	-0.324337	0.178571	-0.321429	0.342356	-0.0714286	-0.774806	0.285714	-0.0714286	0.392857	-0.214286	0.607143	-0.392857	0.535714	-0.214286	0.285714	-0.321429	-0.214286	0.178571	0.535714	0.321429	-0.678571	0.464286	-0.396412	0.214286	0.214286
cg27535502	0.571429	0.0714286	-0.821429	0.0357143	0.321429	-0.392857	-0.178571	0.321429	-0.357143	-0.214286	0.357143	0.321429	0.107143	0.290957	0.714286	0.714286	0.107143	0	0.107143	0.321429	0	-0.0357143	-0.357143	-0.324337	0.14415	-0.142857	0.285714	-0.504525	0.0357143	0.72075	-0.25	0	-0.357143	0.107143	-0.642857	0.428571	-0.571429	0.357143	-0.321429	0.535714	0.142857	-0.0714286	-0.392857	-0.214286	0.75	-0.357143	0.594619	-0.142857	-0.25
cg18772071	-0.0714286	-0.571429	-0.107143	0.0357143	-0.285714	0	-0.75	0.5	-0.857143	-0.821429	0.571429	0	0.5	0.200033	0.428571	0.428571	0.714286	-0.214286	-0.142857	-0.214286	-0.428571	0.107143	-0.0357143	-0.666694	0.738769	0.0714286	-0.321429	0.108112	-0.607143	0.234244	-0.607143	-0.678571	-0.464286	0.107143	-0.285714	0.214286	-0.178571	-0.392857	-0.857143	0.428571	0.0714286	-0.607143	0	-0.785714	0.0714286	-0.857143	0.414431	-0.607143	-0.857143
cg12115800	-0.714286	-0.214286	0.678571	0.392857	-0.5	0.0714286	0.178571	-0.0357143	0.607143	0.428571	-0.571429	-0.285714	0.142857	-0.454621	-0.785714	-0.785714	-0.285714	0	-0.142857	-0.178571	0.0357143	-0.214286	-0.0357143	0.0360375	-0.342356	-0.0357143	-0.357143	0.126131	0.0357143	-0.900937	0.321429	-0.0357143	0.285714	0.0357143	0.678571	-0.464286	0.285714	-0.107143	0.285714	-0.178571	-0.357143	0.214286	0.464286	0.321429	-0.678571	0.607143	-0.162169	0.0357143	0.214286
cg06779253	0.571429	0.0714286	-0.821429	0.0357143	0.321429	-0.392857	-0.178571	0.321429	-0.357143	-0.214286	0.357143	0.321429	0.107143	0.290957	0.714286	0.714286	0.107143	0	0.107143	0.321429	0	-0.0357143	-0.357143	-0.324337	0.14415	-0.142857	0.285714	-0.504525	0.0357143	0.72075	-0.25	0	-0.357143	0.107143	-0.642857	0.428571	-0.571429	0.357143	-0.321429	0.535714	0.142857	-0.0714286	-0.392857	-0.214286	0.75	-0.357143	0.594619	-0.142857	-0.25
cg22318806	0.642857	0.178571	-0.714286	-0.0357143	0.464286	-0.214286	0	0.357143	-0.285714	-0.142857	0.178571	0.392857	-0.0357143	0.127294	0.571429	0.571429	0.142857	0.0714286	0.178571	0.214286	-0.142857	-0.142857	-0.321429	-0.234244	-0.072075	0.0714286	0.392857	-0.558581	0.107143	0.756787	-0.0714286	0.0714286	-0.142857	-0.0714286	-0.607143	0.571429	-0.392857	0.535714	-0.214286	0.571429	0.0357143	0.142857	-0.285714	-0.0714286	0.857143	-0.285714	0.594619	0.0357143	-0.214286
cg14760797	-0.642857	-0.142857	0.857143	0.0714286	-0.357143	0.357143	0.285714	-0.178571	0.464286	0.321429	-0.571429	-0.357143	-0.0714286	-0.400066	-0.785714	-0.785714	-0.142857	-0.0714286	-0.0714286	-0.392857	-0.107143	-0.0357143	0.285714	0.270281	-0.324337	0.178571	-0.321429	0.342356	-0.0714286	-0.774806	0.285714	-0.0714286	0.392857	-0.214286	0.607143	-0.392857	0.535714	-0.214286	0.285714	-0.321429	-0.214286	0.178571	0.535714	0.321429	-0.678571	0.464286	-0.396412	0.214286	0.214286
cg23195763	-0.678571	-0.285714	0.678571	0.535714	-0.5	0.178571	0.0357143	0.285714	0.464286	0.25	-0.571429	-0.0357143	0.285714	-0.709208	-0.892857	-0.892857	-0.107143	0.178571	-0.25	-0.178571	-0.214286	-0.5	-0.25	-0.234244	-0.360375	0.178571	-0.357143	0.0540562	0.0357143	-0.882919	0.428571	-0.0714286	0.357143	0.0714286	0.714286	-0.285714	0.357143	0.0357143	0.178571	0	-0.642857	0.321429	0.571429	0.178571	-0.571429	0.464286	0.0360375	-0.107143	0.0357143
cg05392293	0.5	-0.0357143	-0.714286	-0.107143	0.285714	-0.321429	-0.142857	0.285714	-0.464286	-0.285714	0.321429	0.142857	0.0714286	0.400066	0.785714	0.785714	0.178571	-0.214286	0.142857	0.142857	-0.107143	0.178571	-0.142857	-0.234244	0.198206	-0.107143	0.178571	-0.396412	-0.178571	0.756787	-0.428571	-0.178571	-0.428571	-0.0714286	-0.785714	0.392857	-0.535714	0.214286	-0.464286	0.571429	0.321429	-0.214286	-0.285714	-0.25	0.714286	-0.464286	0.558581	-0.0714286	-0.321429
cg07219494	-0.535714	-0.107143	0.75	0.357143	-0.321429	0.392857	0.107143	0.178571	0.428571	0.214286	-0.535714	0.0714286	0.107143	-0.763763	-0.964286	-0.964286	-0.0357143	0.321429	-0.214286	-0.214286	-0.25	-0.535714	-0.142857	-0.0900937	-0.396412	0.357143	-0.214286	0.162169	0.142857	-0.792825	0.571429	0.0714286	0.535714	0	0.785714	-0.178571	0.571429	0.0714286	0.321429	-0.178571	-0.678571	0.428571	0.535714	0.214286	-0.535714	0.428571	-0.162169	0	0.107143
cg22819952	0.607143	0.142857	-0.357143	-0.285714	0.535714	0.214286	0.0714286	0.392857	-0.464286	-0.321429	0.0714286	0.357143	-0.178571	-0.0181848	0.392857	0.392857	0.428571	0.0357143	0.214286	-0.142857	-0.5	-0.107143	-0.0357143	-0.126131	-0.108112	0.464286	0.357143	-0.342356	-0.0714286	0.774806	-0.0357143	-0.0714286	0.0714286	-0.392857	-0.571429	0.714286	0	0.464286	-0.285714	0.535714	0	0.178571	-0.0357143	-0.107143	0.821429	-0.464286	0.450469	0.178571	-0.357143
cg10929921	0.107143	0.464286	0.642857	-0.392857	0.357143	0.714286	0.357143	-0.357143	0.285714	0.214286	-0.178571	0.0357143	-0.571429	-0.363696	-0.607143	-0.607143	0.357143	0.392857	0.392857	-0.464286	-0.107143	-0.285714	0.357143	0.378394	-0.324337	0.571429	0.428571	0.0900937	0.392857	-0.14415	0.678571	0.285714	0.892857	-0.321429	0.785714	0.392857	0.857143	0.214286	0.571429	-0.428571	-0.321429	0.571429	0	0.428571	-0.0714286	0.285714	-0.468487	0.428571	0
cg22088248	-0.0714286	0.214286	-0.107143	0.321429	-0.142857	-0.357143	-0.178571	-0.321429	0.464286	0.357143	0.285714	0	0.0714286	0.0545545	-0.142857	-0.142857	-0.142857	0.357143	0.142857	0.321429	0.678571	-0.285714	-0.321429	-0.14415	0.126131	-0.464286	0.214286	-0.234244	0.535714	-0.360375	0.321429	0.321429	0.142857	0.607143	0.75	-0.107143	-0.142857	0.0357143	0.428571	-0.321429	-0.214286	0.142857	-0.535714	0.178571	-0.25	0.464286	-0.0900937	-0.25	0.0714286
cg00551609	-0.321429	0.25	0.642857	-0.0357143	-0.0714286	0.357143	0.357143	-0.428571	0.571429	0.428571	-0.392857	-0.107143	-0.285714	-0.363696	-0.75	-0.75	-0.285714	0.25	-0.0357143	-0.107143	0.178571	-0.142857	0.214286	0.450469	-0.360375	0.142857	0	0.342356	0.321429	-0.612637	0.535714	0.357143	0.535714	-0.0357143	0.714286	-0.321429	0.571429	-0.0714286	0.642857	-0.642857	-0.25	0.357143	0.214286	0.428571	-0.571429	0.571429	-0.648675	0.285714	0.5
cg06530441	-0.464286	0.0714286	0.785714	-0.0714286	-0.142857	0.392857	0.5	-0.321429	0.571429	0.464286	-0.642857	-0.321429	-0.285714	-0.363696	-0.75	-0.75	-0.25	-0.0357143	0.0357143	-0.357143	-0.0357143	0	0.357143	0.486506	-0.486506	0.214286	-0.142857	0.2883	0.0714286	-0.630656	0.392857	0.107143	0.5	-0.321429	0.535714	-0.321429	0.571429	-0.0714286	0.464286	-0.392857	-0.142857	0.321429	0.464286	0.5	-0.535714	0.571429	-0.486506	0.428571	0.392857
cg09455342	-0.571429	-0.0714286	0.821429	-0.0357143	-0.321429	0.392857	0.178571	-0.321429	0.357143	0.214286	-0.357143	-0.321429	-0.107143	-0.290957	-0.714286	-0.714286	-0.107143	0	-0.107143	-0.321429	0	0.0357143	0.357143	0.324337	-0.14415	0.142857	-0.285714	0.504525	-0.0357143	-0.72075	0.25	0	0.357143	-0.107143	0.642857	-0.428571	0.571429	-0.357143	0.321429	-0.535714	-0.142857	0.0714286	0.392857	0.214286	-0.75	0.357143	-0.594619	0.142857	0.25
cg11336311	-0.571429	-0.0357143	0.75	0.214286	-0.321429	0.285714	0.25	-0.142857	0.571429	0.392857	-0.535714	-0.178571	-0.0357143	-0.509175	-0.857143	-0.857143	-0.214286	0.142857	-0.107143	-0.214286	0	-0.25	0.0714286	0.180187	-0.378394	0.142857	-0.214286	0.234244	0.142857	-0.810844	0.464286	0.107143	0.464286	-0.0357143	0.75	-0.357143	0.5	-0.0714286	0.428571	-0.357143	-0.392857	0.321429	0.428571	0.357143	-0.642857	0.571429	-0.360375	0.142857	0.285714
cg07706695	0.785714	0.357143	-0.642857	-0.214286	0.642857	0	0.0714286	0.25	-0.321429	-0.178571	0.214286	0.5	-0.214286	0.0727393	0.5	0.5	0.214286	0.214286	0.214286	0.178571	-0.178571	-0.178571	-0.214286	-0.0900937	-0.108112	0.25	0.535714	-0.450469	0.214286	0.846881	0.0714286	0.214286	0.0357143	-0.142857	-0.535714	0.678571	-0.178571	0.571429	-0.0714286	0.392857	0	0.25	-0.321429	-0.0357143	0.892857	-0.321429	0.396412	0.142857	-0.142857
cg01612140	-0.642857	-0.214286	0.857143	0.0714286	-0.428571	0.464286	0	-0.107143	0.178571	0	-0.321429	-0.178571	0.0714286	-0.436436	-0.785714	-0.785714	-0.0357143	0.0714286	-0.321429	-0.285714	-0.178571	-0.0714286	0.25	0.14415	-0.0540562	0.25	-0.428571	0.630656	-0.142857	-0.774806	0.214286	-0.0714286	0.285714	-0.0357143	0.607143	-0.464286	0.607143	-0.428571	0.178571	-0.5	-0.285714	0	0.535714	0	-0.821429	0.178571	-0.558581	-0.0357143	0.178571
cg08430277	-0.0714286	-0.214286	-0.142857	-0.357143	-0.107143	-0.392857	0	-0.428571	-0.107143	0.0714286	0.285714	-0.821429	-0.107143	0.891056	0.714286	0.714286	0.178571	-0.785714	0.535714	-0.357143	0.321429	0.821429	0.535714	0.180187	0.414431	-0.535714	-0.0714286	-0.162169	-0.428571	0.252262	-0.714286	-0.535714	-0.428571	-0.214286	-0.321429	-0.0357143	-0.428571	-0.392857	-0.392857	0.214286	0.857143	-0.571429	-0.357143	0.0357143	0.0714286	-0.107143	0.14415	0.107143	-0.392857
cg17830959	0.392857	-0.0714286	-0.714286	0.142857	0.0357143	-0.321429	-0.714286	0.285714	-0.642857	-0.607143	0.821429	0.464286	0.392857	0.272772	0.607143	0.607143	0.25	0.25	-0.25	0.5	0.107143	-0.107143	-0.428571	-0.558581	0.666694	-0.214286	0.0714286	-0.0360375	0	0.468487	-0.321429	0	-0.5	0.571429	-0.321429	0.178571	-0.464286	-0.107143	-0.392857	0.107143	0	-0.392857	-0.5	-0.678571	0.285714	-0.642857	0.252262	-0.642857	-0.321429
cg02255484	-0.5	0.0357143	0.714286	0.107143	-0.285714	0.321429	0.142857	-0.285714	0.464286	0.285714	-0.321429	-0.142857	-0.0714286	-0.400066	-0.785714	-0.785714	-0.178571	0.214286	-0.142857	-0.142857	0.107143	-0.178571	0.142857	0.234244	-0.198206	0.107143	-0.178571	0.396412	0.178571	-0.756787	0.428571	0.178571	0.428571	0.0714286	0.785714	-0.392857	0.535714	-0.214286	0.464286	-0.571429	-0.321429	0.214286	0.285714	0.25	-0.714286	0.464286	-0.558581	0.0714286	0.321429
cg02333792	0.642857	0.178571	-0.714286	-0.0357143	0.464286	-0.214286	0	0.357143	-0.285714	-0.142857	0.178571	0.392857	-0.0357143	0.127294	0.571429	0.571429	0.142857	0.0714286	0.178571	0.214286	-0.142857	-0.142857	-0.321429	-0.234244	-0.072075	0.0714286	0.392857	-0.558581	0.107143	0.756787	-0.0714286	0.0714286	-0.142857	-0.0714286	-0.607143	0.571429	-0.392857	0.535714	-0.214286	0.571429	0.0357143	0.142857	-0.285714	-0.0714286	0.857143	-0.285714	0.594619	0.0357143	-0.214286
cg17934470	-0.5	0.0357143	0.714286	0.107143	-0.285714	0.321429	0.142857	-0.285714	0.464286	0.285714	-0.321429	-0.142857	-0.0714286	-0.400066	-0.785714	-0.785714	-0.178571	0.214286	-0.142857	-0.142857	0.107143	-0.178571	0.142857	0.234244	-0.198206	0.107143	-0.178571	0.396412	0.178571	-0.756787	0.428571	0.178571	0.428571	0.0714286	0.785714	-0.392857	0.535714	-0.214286	0.464286	-0.571429	-0.321429	0.214286	0.285714	0.25	-0.714286	0.464286	-0.558581	0.0714286	0.321429
cg01080713	0.642857	0.142857	-0.857143	-0.0714286	0.357143	-0.357143	-0.285714	0.178571	-0.464286	-0.321429	0.571429	0.357143	0.0714286	0.400066	0.785714	0.785714	0.142857	0.0714286	0.0714286	0.392857	0.107143	0.0357143	-0.285714	-0.270281	0.324337	-0.178571	0.321429	-0.342356	0.0714286	0.774806	-0.285714	0.0714286	-0.392857	0.214286	-0.607143	0.392857	-0.535714	0.214286	-0.285714	0.321429	0.214286	-0.178571	-0.535714	-0.321429	0.678571	-0.464286	0.396412	-0.214286	-0.214286
cg13610659	-0.571429	-0.0357143	0.75	0.214286	-0.321429	0.285714	0.25	-0.142857	0.571429	0.392857	-0.535714	-0.178571	-0.0357143	-0.509175	-0.857143	-0.857143	-0.214286	0.142857	-0.107143	-0.214286	0	-0.25	0.0714286	0.180187	-0.378394	0.142857	-0.214286	0.234244	0.142857	-0.810844	0.464286	0.107143	0.464286	-0.0357143	0.75	-0.357143	0.5	-0.0714286	0.428571	-0.357143	-0.392857	0.321429	0.428571	0.357143	-0.642857	0.571429	-0.360375	0.142857	0.285714
cg16133872	-0.714286	-0.214286	0.678571	0.392857	-0.5	0.0714286	0.178571	-0.0357143	0.607143	0.428571	-0.571429	-0.285714	0.142857	-0.454621	-0.785714	-0.785714	-0.285714	0	-0.142857	-0.178571	0.0357143	-0.214286	-0.0357143	0.0360375	-0.342356	-0.0357143	-0.357143	0.126131	0.0357143	-0.900937	0.321429	-0.0357143	0.285714	0.0357143	0.678571	-0.464286	0.285714	-0.107143	0.285714	-0.178571	-0.357143	0.214286	0.464286	0.321429	-0.678571	0.607143	-0.162169	0.0357143	0.214286
cg06274159	-0.571429	-0.285714	0.357143	0.5	-0.607143	-0.0714286	-0.5	0.0357143	0.142857	-0.0714286	0.178571	0	0.464286	-0.272772	-0.5	-0.5	0	0.285714	-0.357143	0.142857	0.214286	-0.321429	-0.285714	-0.396412	0.324337	-0.214286	-0.357143	0.2883	0.0714286	-0.774806	0.142857	-0.0357143	0	0.607143	0.785714	-0.428571	0.107143	-0.392857	0.0714286	-0.357143	-0.428571	-0.142857	0.0357143	-0.25	-0.75	0.142857	-0.198206	-0.571429	-0.0714286
cg22034855	-0.642857	-0.142857	0.857143	0.0714286	-0.357143	0.357143	0.285714	-0.178571	0.464286	0.321429	-0.571429	-0.357143	-0.0714286	-0.400066	-0.785714	-0.785714	-0.142857	-0.0714286	-0.0714286	-0.392857	-0.107143	-0.0357143	0.285714	0.270281	-0.324337	0.178571	-0.321429	0.342356	-0.0714286	-0.774806	0.285714	-0.0714286	0.392857	-0.214286	0.607143	-0.392857	0.535714	-0.214286	0.285714	-0.321429	-0.214286	0.178571	0.535714	0.321429	-0.678571	0.464286	-0.396412	0.214286	0.214286
cg00178864	-0.785714	-0.5	0.821429	0.107143	-0.535714	0.178571	0.178571	0.0357143	0.285714	0.214286	-0.571429	-0.678571	0.107143	-0.181848	-0.5	-0.5	0.107143	-0.5	0.107143	-0.678571	-0.285714	0.178571	0.357143	0.0360375	-0.180187	0.0714286	-0.5	0.108112	-0.464286	-0.684712	-0.107143	-0.571429	0.142857	-0.392857	0.357143	-0.285714	0.285714	-0.285714	-0.178571	0.178571	0	-0.0714286	0.607143	0.214286	-0.535714	0.285714	0.0540562	0.142857	-0.25
cg20117103	-0.535714	-0.142857	0.75	-0.178571	-0.357143	0.357143	-0.0357143	-0.428571	0.107143	0	-0.0357143	-0.428571	-0.0714286	-0.0181848	-0.464286	-0.464286	0.0714286	-0.107143	-0.0714286	-0.357143	0.0714286	0.25	0.5	0.2883	0.198206	0.0357143	-0.321429	0.630656	-0.178571	-0.594619	0	-0.142857	0.178571	-0.0357143	0.571429	-0.428571	0.5	-0.607143	0.142857	-0.607143	0.0714286	-0.214286	0.214286	0	-0.785714	0.107143	-0.666694	0	0.0714286
cg12445775	-0.642857	-0.214286	0.321429	0.178571	-0.535714	-0.321429	0.107143	-0.464286	0.5	0.428571	-0.214286	-0.607143	0.107143	0.218218	-0.214286	-0.214286	-0.535714	-0.357143	-0.107143	0.0357143	0.5	0.392857	0.214286	0.2883	0.0360375	-0.571429	-0.428571	0.2883	-0.107143	-0.684712	-0.178571	-0.0714286	-0.214286	0.178571	0.285714	-0.785714	-0.142857	-0.5	0.178571	-0.392857	0.285714	-0.285714	0.107143	0.214286	-0.75	0.5	-0.378394	0	0.392857
cg24177517	0.678571	0.428571	-0.428571	-0.642857	0.607143	-0.0714286	0.142857	-0.464286	-0.178571	0.0357143	0.5	-0.214286	-0.535714	0.709208	0.75	0.75	0.428571	-0.178571	0.785714	-0.214286	0.285714	0.392857	0.392857	0.270281	0.216225	-0.107143	0.642857	-0.414431	0.142857	0.810844	-0.178571	0	0.0714286	-0.25	-0.214286	0.642857	-0.142857	0.178571	0	0.107143	0.571429	-0.0357143	-0.75	0.178571	0.678571	-0.178571	0.0900937	0.321429	-0.357143
cg22525688	-0.75	-0.285714	0.428571	0.5	-0.607143	-0.285714	0.142857	-0.107143	0.678571	0.535714	-0.5	-0.428571	0.25	-0.200033	-0.535714	-0.535714	-0.5	-0.178571	-0.142857	0	0.285714	-0.0357143	-0.107143	0.0180187	-0.252262	-0.392857	-0.428571	0.0180187	0	-0.882919	0.107143	-0.0714286	0	0.178571	0.5	-0.642857	-0.0714286	-0.178571	0.214286	-0.107143	-0.142857	0.0357143	0.321429	0.321429	-0.678571	0.678571	-0.0540562	-0.0357143	0.285714
cg07603382	-0.678571	-0.321429	0.964286	0.0714286	-0.392857	0.535714	0.178571	0.107143	0.214286	0.0714286	-0.607143	-0.285714	0.0357143	-0.545545	-0.821429	-0.821429	0.107143	-0.107143	-0.142857	-0.571429	-0.464286	-0.107143	0.285714	0.0900937	-0.2883	0.428571	-0.428571	0.378394	-0.285714	-0.72075	0.214286	-0.285714	0.392857	-0.357143	0.5	-0.25	0.642857	-0.214286	0.0357143	-0.107143	-0.321429	0.142857	0.75	0.142857	-0.607143	0.214286	-0.234244	0.142857	-0.0357143
cg14992144	-0.5	0.0357143	0.714286	0.107143	-0.285714	0.321429	0.142857	-0.285714	0.464286	0.285714	-0.321429	-0.142857	-0.0714286	-0.400066	-0.785714	-0.785714	-0.178571	0.214286	-0.142857	-0.142857	0.107143	-0.178571	0.142857	0.234244	-0.198206	0.107143	-0.178571	0.396412	0.178571	-0.756787	0.428571	0.178571	0.428571	0.0714286	0.785714	-0.392857	0.535714	-0.214286	0.464286	-0.571429	-0.321429	0.214286	0.285714	0.25	-0.714286	0.464286	-0.558581	0.0714286	0.321429
cg14742937	-0.178571	0.107143	0.0714286	0.392857	-0.214286	-0.214286	-0.214286	-0.142857	0.428571	0.285714	0.178571	0.0357143	0.142857	-0.145479	-0.321429	-0.321429	0	0.392857	0.107143	0.178571	0.464286	-0.428571	-0.357143	-0.270281	0.072075	-0.285714	0.142857	-0.234244	0.464286	-0.468487	0.392857	0.214286	0.25	0.535714	0.857143	-0.0357143	0	0.0714286	0.357143	-0.214286	-0.392857	0.214286	-0.357143	0.142857	-0.285714	0.428571	0	-0.285714	-0.0714286
cg09295799	-0.535714	-0.107143	0.75	0.285714	-0.321429	0.464286	0.107143	0.142857	0.321429	0.107143	-0.535714	0.142857	0.107143	-0.763763	-0.964286	-0.964286	-0.178571	0.321429	-0.428571	-0.107143	-0.285714	-0.428571	-0.0714286	0.0360375	-0.360375	0.392857	-0.321429	0.43245	0.0714286	-0.774806	0.5	0.142857	0.428571	0	0.607143	-0.357143	0.607143	-0.0714286	0.321429	-0.357143	-0.607143	0.321429	0.642857	0.107143	-0.642857	0.321429	-0.378394	0	0.321429
cg25100962	0.357143	-0.107143	-0.678571	-0.142857	0.107143	-0.5	-0.321429	0	-0.428571	-0.25	0.607143	-0.178571	0.107143	0.727393	0.928571	0.928571	0.285714	-0.357143	0.321429	0.0714286	0.214286	0.392857	0	-0.252262	0.522544	-0.428571	0.142857	-0.378394	-0.214286	0.630656	-0.607143	-0.321429	-0.535714	0.107143	-0.535714	0.285714	-0.642857	-0.0714286	-0.5	0.428571	0.535714	-0.464286	-0.571429	-0.285714	0.5	-0.428571	0.468487	-0.214286	-0.5
cg19374305	-0.821429	-0.535714	0.535714	0.357143	-0.785714	0	-0.392857	0	0	-0.178571	-0.0357143	-0.25	0.5	-0.163663	-0.464286	-0.464286	-0.214286	-0.107143	-0.607143	0.0357143	0.0357143	0.107143	0.0357143	-0.14415	0.342356	-0.214286	-0.75	0.702731	-0.357143	-0.846881	-0.214286	-0.25	-0.285714	0.357143	0.357143	-0.821429	0.107143	-0.75	-0.142857	-0.428571	-0.107143	-0.464286	0.428571	-0.357143	-1	0	-0.414431	-0.464286	0.142857
cg01172150	-0.571429	-0.0357143	0.75	0.214286	-0.321429	0.285714	0.25	-0.142857	0.571429	0.392857	-0.535714	-0.178571	-0.0357143	-0.509175	-0.857143	-0.857143	-0.214286	0.142857	-0.107143	-0.214286	0	-0.25	0.0714286	0.180187	-0.378394	0.142857	-0.214286	0.234244	0.142857	-0.810844	0.464286	0.107143	0.464286	-0.0357143	0.75	-0.357143	0.5	-0.0714286	0.428571	-0.357143	-0.392857	0.321429	0.428571	0.357143	-0.642857	0.571429	-0.360375	0.142857	0.285714
cg14605396	-0.571429	-0.0357143	0.75	0.214286	-0.321429	0.285714	0.25	-0.142857	0.571429	0.392857	-0.535714	-0.178571	-0.0357143	-0.509175	-0.857143	-0.857143	-0.214286	0.142857	-0.107143	-0.214286	0	-0.25	0.0714286	0.180187	-0.378394	0.142857	-0.214286	0.234244	0.142857	-0.810844	0.464286	0.107143	0.464286	-0.0357143	0.75	-0.357143	0.5	-0.0714286	0.428571	-0.357143	-0.392857	0.321429	0.428571	0.357143	-0.642857	0.571429	-0.360375	0.142857	0.285714
cg12384790	0.821429	0.857143	-0.321429	-0.392857	0.892857	0.142857	0.607143	-0.321429	0.392857	0.5	-0.0714286	0.285714	-0.75	0	0.107143	0.107143	0.0714286	0.392857	0.714286	0	0.214286	-0.285714	0	0.396412	-0.558581	0.25	0.964286	-0.666694	0.75	0.612637	0.642857	0.607143	0.678571	-0.285714	0.142857	0.785714	0.178571	0.857143	0.642857	0.0357143	-0.0714286	0.785714	-0.535714	0.678571	0.821429	0.392857	0.072075	0.642857	0.142857
cg17868910	-0.285714	-0.321429	0.357143	-0.321429	-0.0714286	0.0714286	0.5	-0.0357143	0.0714286	0.214286	-0.571429	-0.75	-0.214286	0.254588	0.142857	0.142857	0.0714286	-0.857143	0.392857	-0.714286	-0.357143	0.607143	0.607143	0.342356	-0.2883	0.0714286	-0.25	-0.126131	-0.607143	0.0540562	-0.428571	-0.607143	-0.0714286	-0.821429	-0.464286	0	0	-0.0714286	-0.357143	0.5	0.535714	-0.142857	0.464286	0.321429	0.107143	0.0714286	0.252262	0.535714	-0.214286
cg21263664	-0.607143	-0.142857	0.642857	0.428571	-0.392857	0.107143	0.214286	0.0714286	0.642857	0.464286	-0.607143	-0.178571	0.107143	-0.56373	-0.821429	-0.821429	-0.178571	0.107143	-0.0357143	-0.214286	-0.0357143	-0.392857	-0.142857	-0.0540562	-0.450469	0.0714286	-0.214286	-0.072075	0.142857	-0.828862	0.464286	0	0.428571	0	0.75	-0.25	0.321429	0.107143	0.321429	-0.0357143	-0.5	0.392857	0.428571	0.392857	-0.5	0.642857	0	0.0714286	0.107143
cg01409421	0.321429	0.107143	-0.428571	-0.535714	0.214286	-0.357143	0	-0.571429	-0.214286	0	0.535714	-0.535714	-0.285714	0.981981	0.892857	0.892857	0.142857	-0.535714	0.535714	-0.107143	0.464286	0.785714	0.5	0.306319	0.468487	-0.5	0.214286	-0.126131	-0.178571	0.5766	-0.607143	-0.214286	-0.392857	-0.107143	-0.428571	0.107143	-0.428571	-0.285714	-0.214286	0	0.892857	-0.5	-0.642857	0	0.285714	-0.214286	-0.0360375	0.142857	-0.214286
cg15742777	-0.571429	-0.0714286	0.607143	0.178571	-0.428571	0.142857	-0.0357143	-0.321429	0.392857	0.214286	-0.142857	-0.214286	0.0714286	-0.236403	-0.642857	-0.642857	-0.214286	0.142857	-0.214286	-0.0357143	0.25	-0.0714286	0.107143	0.14415	0.0180187	-0.107143	-0.285714	0.450469	0.107143	-0.792825	0.25	0.107143	0.214286	0.25	0.75	-0.535714	0.357143	-0.392857	0.357143	-0.607143	-0.214286	0	0.178571	0.107143	-0.821429	0.392857	-0.558581	-0.107143	0.285714
cg10930308	0.214286	0.0714286	0	-0.642857	0.178571	0.0714286	-0.142857	-0.535714	-0.357143	-0.214286	0.607143	-0.5	-0.321429	0.745578	0.571429	0.571429	0.571429	-0.357143	0.571429	-0.428571	0.214286	0.607143	0.642857	0.216225	0.5766	-0.142857	0.214286	0.072075	-0.214286	0.414431	-0.428571	-0.321429	-0.0714286	-0.178571	0	0.285714	0.0357143	-0.392857	-0.214286	-0.142857	0.642857	-0.428571	-0.535714	-0.107143	0.107143	-0.357143	-0.198206	0.0714286	-0.5
cg02982610	-0.571429	-0.107143	0.75	0.214286	-0.392857	0.392857	-0.0357143	-0.0714286	0.285714	0.0714286	-0.285714	0	0.107143	-0.545545	-0.857143	-0.857143	-0.107143	0.285714	-0.357143	-0.107143	-0.0714286	-0.285714	0.0357143	0.0540562	-0.108112	0.214286	-0.321429	0.522544	0.0714286	-0.810844	0.392857	0.107143	0.357143	0.142857	0.75	-0.428571	0.571429	-0.285714	0.321429	-0.535714	-0.464286	0.142857	0.428571	0.0357143	-0.785714	0.285714	-0.522544	-0.107143	0.25
cg25733599	0.928571	0.642857	-0.464286	-0.607143	0.821429	0.25	0.0357143	-0.25	-0.357143	-0.214286	0.571429	0.392857	-0.535714	0.290957	0.5	0.5	0.464286	0.357143	0.464286	0.0357143	0.0714286	-0.0357143	0.142857	0.180187	0.14415	0.285714	0.785714	-0.216225	0.392857	0.900937	0.178571	0.357143	0.285714	-0.107143	-0.142857	0.785714	0.142857	0.357143	0.178571	-0.107143	0.142857	0.214286	-0.678571	0	0.75	-0.357143	-0.0900937	0.214286	-0.178571
cg12866401	0.5	0.142857	-0.321429	-0.392857	0.5	0.142857	0.321429	0.178571	-0.321429	-0.142857	-0.142857	0.142857	-0.285714	0.127294	0.428571	0.428571	0.0714286	-0.214286	0.142857	-0.107143	-0.392857	0.214286	0.178571	0.216225	-0.234244	0.321429	0.214286	-0.162169	-0.178571	0.72075	-0.178571	-0.0357143	-0.0714286	-0.535714	-0.821429	0.392857	-0.0714286	0.321429	-0.214286	0.392857	0.285714	0.0714286	0.107143	0.0357143	0.678571	-0.321429	0.234244	0.392857	0
cg22579114	0.5	-0.0357143	-0.714286	-0.107143	0.285714	-0.321429	-0.142857	0.285714	-0.464286	-0.285714	0.321429	0.142857	0.0714286	0.400066	0.785714	0.785714	0.178571	-0.214286	0.142857	0.142857	-0.107143	0.178571	-0.142857	-0.234244	0.198206	-0.107143	0.178571	-0.396412	-0.178571	0.756787	-0.428571	-0.178571	-0.428571	-0.0714286	-0.785714	0.392857	-0.535714	0.214286	-0.464286	0.571429	0.321429	-0.214286	-0.285714	-0.25	0.714286	-0.464286	0.558581	-0.0714286	-0.321429
cg14276125	-0.642857	-0.142857	0.857143	0.0714286	-0.357143	0.357143	0.285714	-0.178571	0.464286	0.321429	-0.571429	-0.357143	-0.0714286	-0.400066	-0.785714	-0.785714	-0.142857	-0.0714286	-0.0714286	-0.392857	-0.107143	-0.0357143	0.285714	0.270281	-0.324337	0.178571	-0.321429	0.342356	-0.0714286	-0.774806	0.285714	-0.0714286	0.392857	-0.214286	0.607143	-0.392857	0.535714	-0.214286	0.285714	-0.321429	-0.214286	0.178571	0.535714	0.321429	-0.678571	0.464286	-0.396412	0.214286	0.214286
cg10118462	-0.142857	-0.0357143	0.642857	-0.321429	0	0.535714	-0.0714286	-0.142857	-0.107143	-0.142857	0.107143	-0.285714	-0.214286	-0.0727393	-0.285714	-0.285714	0.75	0	0.428571	-0.714286	-0.25	-0.0357143	0.428571	-0.0180187	0.162169	0.392857	0.107143	0.072075	-0.107143	-0.14415	0.142857	-0.321429	0.5	-0.285714	0.642857	0.392857	0.607143	-0.142857	-0.0357143	-0.0714286	-0.107143	0.0714286	0	0.0357143	-0.142857	-0.107143	-0.126131	0.0714286	-0.607143
cg02330683	0.5	0.357143	-0.428571	0	0.5	0	0.428571	0.25	0.107143	0.178571	-0.357143	0.5	-0.214286	-0.254588	0.0714286	0.0714286	-0.357143	0.214286	-0.0714286	0.321429	-0.178571	-0.25	-0.285714	0.162169	-0.5766	0.25	0.321429	-0.306319	0.285714	0.450469	0.285714	0.428571	0.107143	-0.214286	-0.535714	0.25	-0.107143	0.642857	0.214286	0.25	-0.142857	0.464286	0.107143	0.25	0.607143	0.107143	0.216225	0.357143	0.428571
cg17412351	0.392857	-0.107143	-0.142857	-0.178571	0.285714	0.357143	-0.285714	0.571429	-0.714286	-0.642857	0.25	0.392857	0.0714286	-0.145479	0.25	0.25	0.714286	0.107143	0.0357143	-0.25	-0.678571	-0.214286	-0.0714286	-0.414431	0.180187	0.571429	0.142857	-0.126131	-0.25	0.5766	-0.107143	-0.285714	0.0357143	-0.25	-0.357143	0.678571	0.142857	0.214286	-0.5	0.5	-0.178571	0	0.0714286	-0.428571	0.571429	-0.714286	0.43245	-0.142857	-0.642857
cg04970847	-0.464286	-0.607143	0.464286	-0.0714286	-0.5	0.214286	-0.607143	0.142857	-0.571429	-0.607143	0.392857	-0.392857	0.357143	0.163663	0.0357143	0.0357143	0.714286	-0.321429	-0.0357143	-0.535714	-0.321429	0.25	0.321429	-0.396412	0.702731	0.0714286	-0.464286	0.378394	-0.642857	-0.234244	-0.5	-0.75	-0.214286	0	0.214286	-0.0357143	0.178571	-0.678571	-0.642857	0.0714286	0.107143	-0.607143	0.142857	-0.571429	-0.428571	-0.571429	0.0180187	-0.464286	-0.785714
cg17074014	-0.571429	-0.0714286	0.821429	-0.0357143	-0.321429	0.392857	0.178571	-0.321429	0.357143	0.214286	-0.357143	-0.321429	-0.107143	-0.290957	-0.714286	-0.714286	-0.107143	0	-0.107143	-0.321429	0	0.0357143	0.357143	0.324337	-0.14415	0.142857	-0.285714	0.504525	-0.0357143	-0.72075	0.25	0	0.357143	-0.107143	0.642857	-0.428571	0.571429	-0.357143	0.321429	-0.535714	-0.142857	0.0714286	0.392857	0.214286	-0.75	0.357143	-0.594619	0.142857	0.25
cg20768358	-0.535714	-0.178571	0.892857	-0.142857	-0.321429	0.607143	-0.0357143	-0.178571	0	-0.142857	-0.178571	-0.214286	-0.0357143	-0.327327	-0.678571	-0.678571	0.178571	0.0357143	-0.214286	-0.428571	-0.25	0.0357143	0.428571	0.198206	0.072075	0.357143	-0.357143	0.702731	-0.214286	-0.612637	0.142857	-0.142857	0.321429	-0.142857	0.571429	-0.321429	0.714286	-0.5	0.107143	-0.535714	-0.178571	-0.0714286	0.464286	-0.0714286	-0.75	0	-0.630656	0	0.0357143
cg00648883	-0.571429	-0.0357143	0.75	0.214286	-0.321429	0.285714	0.25	-0.142857	0.571429	0.392857	-0.535714	-0.178571	-0.0357143	-0.509175	-0.857143	-0.857143	-0.214286	0.142857	-0.107143	-0.214286	0	-0.25	0.0714286	0.180187	-0.378394	0.142857	-0.214286	0.234244	0.142857	-0.810844	0.464286	0.107143	0.464286	-0.0357143	0.75	-0.357143	0.5	-0.0714286	0.428571	-0.357143	-0.392857	0.321429	0.428571	0.357143	-0.642857	0.571429	-0.360375	0.142857	0.285714
cg00430036	-0.5	0.0357143	0.714286	0.107143	-0.285714	0.321429	0.142857	-0.285714	0.464286	0.285714	-0.321429	-0.142857	-0.0714286	-0.400066	-0.785714	-0.785714	-0.178571	0.214286	-0.142857	-0.142857	0.107143	-0.178571	0.142857	0.234244	-0.198206	0.107143	-0.178571	0.396412	0.178571	-0.756787	0.428571	0.178571	0.428571	0.0714286	0.785714	-0.392857	0.535714	-0.214286	0.464286	-0.571429	-0.321429	0.214286	0.285714	0.25	-0.714286	0.464286	-0.558581	0.0714286	0.321429
cg06903369	0.428571	0.607143	-0.464286	-0.0714286	0.428571	-0.214286	0.464286	-0.392857	0.428571	0.464286	-0.142857	0.321429	-0.357143	0.0545545	0.0714286	0.0714286	-0.785714	0.285714	-0.107143	0.642857	0.5	0	-0.142857	0.540562	-0.414431	-0.214286	0.357143	-0.0180187	0.571429	0.216225	0.321429	0.785714	0.0357143	0.142857	-0.25	-0.214286	-0.178571	0.321429	0.642857	-0.428571	0.107143	0.321429	-0.25	0.392857	0.178571	0.428571	-0.378394	0.357143	0.928571
cg23327334	-0.571429	-0.0714286	0.821429	-0.0357143	-0.321429	0.392857	0.178571	-0.321429	0.357143	0.214286	-0.357143	-0.321429	-0.107143	-0.290957	-0.714286	-0.714286	-0.107143	0	-0.107143	-0.321429	0	0.0357143	0.357143	0.324337	-0.14415	0.142857	-0.285714	0.504525	-0.0357143	-0.72075	0.25	0	0.357143	-0.107143	0.642857	-0.428571	0.571429	-0.357143	0.321429	-0.535714	-0.142857	0.0714286	0.392857	0.214286	-0.75	0.357143	-0.594619	0.142857	0.25
cg09435190	0.678571	0.714286	0.142857	-0.928571	0.857143	0.642857	0.571429	-0.571429	-0.0357143	0.107143	0.0357143	0	-0.928571	0.181848	0.107143	0.107143	0.357143	0.107143	0.642857	-0.428571	-0.0714286	0.214286	0.678571	0.738769	-0.252262	0.535714	0.714286	0.0180187	0.285714	0.648675	0.321429	0.321429	0.642857	-0.642857	0	0.642857	0.607143	0.285714	0.428571	-0.321429	0.285714	0.392857	-0.285714	0.428571	0.5	-0.0357143	-0.468487	0.75	0.0714286
cg07676361	-0.535714	-0.321429	0.214286	0.535714	-0.642857	-0.142857	-0.642857	0.0714286	0	-0.214286	0.321429	0.107143	0.571429	-0.218218	-0.392857	-0.392857	-0.0714286	0.321429	-0.535714	0.321429	0.25	-0.285714	-0.357143	-0.450469	0.468487	-0.285714	-0.428571	0.414431	0.0357143	-0.72075	0.0357143	0	-0.178571	0.75	0.642857	-0.535714	0	-0.5	0	-0.428571	-0.392857	-0.285714	0	-0.428571	-0.785714	0	-0.252262	-0.714286	0
cg08118287	0.75	0.428571	-0.428571	-0.5	0.75	0.0714286	0.428571	-0.0357143	-0.107143	0.107143	0	0.0714286	-0.535714	0.272772	0.535714	0.535714	0.285714	-0.107143	0.642857	-0.214286	-0.142857	0.107143	0.178571	0.234244	-0.2883	0.25	0.642857	-0.594619	0.142857	0.882919	0.0357143	0.0714286	0.214286	-0.535714	-0.5	0.785714	-0.0714286	0.607143	0	0.464286	0.285714	0.321429	-0.321429	0.321429	0.964286	-0.107143	0.378394	0.535714	-0.214286
cg05914060	-0.642857	-0.178571	0.785714	0.321429	-0.428571	0.357143	0.0714286	0.0714286	0.392857	0.178571	-0.5	-0.0357143	0.142857	-0.654654	-0.928571	-0.928571	-0.142857	0.214286	-0.321429	-0.178571	-0.178571	-0.357143	-0.0357143	0	-0.2883	0.25	-0.357143	0.360375	0.0357143	-0.8649	0.428571	0.0357143	0.392857	0.0357143	0.714286	-0.392857	0.535714	-0.142857	0.285714	-0.321429	-0.535714	0.25	0.571429	0.142857	-0.714286	0.392857	-0.324337	-0.0357143	0.214286
cg26112871	-0.571429	-0.0714286	0.821429	-0.0357143	-0.321429	0.392857	0.178571	-0.321429	0.357143	0.214286	-0.357143	-0.321429	-0.107143	-0.290957	-0.714286	-0.714286	-0.107143	0	-0.107143	-0.321429	0	0.0357143	0.357143	0.324337	-0.14415	0.142857	-0.285714	0.504525	-0.0357143	-0.72075	0.25	0	0.357143	-0.107143	0.642857	-0.428571	0.571429	-0.357143	0.321429	-0.535714	-0.142857	0.0714286	0.392857	0.214286	-0.75	0.357143	-0.594619	0.142857	0.25
cg11460110	-0.5	0.0357143	0.714286	0.107143	-0.285714	0.321429	0.142857	-0.285714	0.464286	0.285714	-0.321429	-0.142857	-0.0714286	-0.400066	-0.785714	-0.785714	-0.178571	0.214286	-0.142857	-0.142857	0.107143	-0.178571	0.142857	0.234244	-0.198206	0.107143	-0.178571	0.396412	0.178571	-0.756787	0.428571	0.178571	0.428571	0.0714286	0.785714	-0.392857	0.535714	-0.214286	0.464286	-0.571429	-0.321429	0.214286	0.285714	0.25	-0.714286	0.464286	-0.558581	0.0714286	0.321429
cg09368875	0.392857	0	-0.571429	-0.285714	0.178571	-0.392857	-0.285714	-0.178571	-0.392857	-0.214286	0.678571	-0.25	-0.0357143	0.781947	0.892857	0.892857	0.392857	-0.321429	0.464286	-0.0357143	0.285714	0.428571	0.142857	-0.14415	0.558581	-0.392857	0.25	-0.342356	-0.142857	0.630656	-0.535714	-0.285714	-0.392857	0.0714286	-0.357143	0.357143	-0.5	-0.107143	-0.392857	0.285714	0.571429	-0.428571	-0.678571	-0.214286	0.464286	-0.392857	0.324337	-0.142857	-0.535714
cg10720654	-0.642857	-0.142857	0.857143	0.0714286	-0.357143	0.357143	0.285714	-0.178571	0.464286	0.321429	-0.571429	-0.357143	-0.0714286	-0.400066	-0.785714	-0.785714	-0.142857	-0.0714286	-0.0714286	-0.392857	-0.107143	-0.0357143	0.285714	0.270281	-0.324337	0.178571	-0.321429	0.342356	-0.0714286	-0.774806	0.285714	-0.0714286	0.392857	-0.214286	0.607143	-0.392857	0.535714	-0.214286	0.285714	-0.321429	-0.214286	0.178571	0.535714	0.321429	-0.678571	0.464286	-0.396412	0.214286	0.214286
cg01246676	-0.5	-0.142857	0.357143	0.5	-0.321429	0	0.357143	0.25	0.571429	0.428571	-0.821429	0.0714286	0.178571	-0.636469	-0.714286	-0.714286	-0.642857	0.0714286	-0.428571	0.142857	-0.142857	-0.321429	-0.285714	0.072075	-0.648675	0.0714286	-0.357143	0.072075	0.0714286	-0.666694	0.357143	0.178571	0.142857	-0.0357143	0.142857	-0.5	0.107143	0.178571	0.285714	0	-0.428571	0.357143	0.678571	0.321429	-0.392857	0.571429	-0.0180187	0.142857	0.571429
cg17856063	0.285714	0.321429	-0.357143	0.321429	0.0714286	-0.0714286	-0.5	0.0357143	-0.0714286	-0.214286	0.571429	0.75	0.214286	-0.254588	-0.142857	-0.142857	-0.0714286	0.857143	-0.392857	0.714286	0.357143	-0.607143	-0.607143	-0.342356	0.2883	-0.0714286	0.25	0.126131	0.607143	-0.0540562	0.428571	0.607143	0.0714286	0.821429	0.464286	0	0	0.0714286	0.357143	-0.5	-0.535714	0.142857	-0.464286	-0.321429	-0.107143	-0.0714286	-0.252262	-0.535714	0.214286
cg16374656	-0.5	0.0357143	0.714286	0.107143	-0.285714	0.321429	0.142857	-0.285714	0.464286	0.285714	-0.321429	-0.142857	-0.0714286	-0.400066	-0.785714	-0.785714	-0.178571	0.214286	-0.142857	-0.142857	0.107143	-0.178571	0.142857	0.234244	-0.198206	0.107143	-0.178571	0.396412	0.178571	-0.756787	0.428571	0.178571	0.428571	0.0714286	0.785714	-0.392857	0.535714	-0.214286	0.464286	-0.571429	-0.321429	0.214286	0.285714	0.25	-0.714286	0.464286	-0.558581	0.0714286	0.321429
cg12102235	-0.785714	-0.321429	0.785714	0.25	-0.535714	0.142857	0.214286	-0.0714286	0.5	0.357143	-0.607143	-0.464286	0.107143	-0.345512	-0.714286	-0.714286	-0.214286	-0.214286	-0.107143	-0.357143	-0.0714286	0	0.178571	0.126131	-0.2883	0	-0.464286	0.234244	-0.178571	-0.8649	0.142857	-0.214286	0.214286	-0.142857	0.535714	-0.5	0.321429	-0.25	0.142857	-0.142857	-0.178571	0.0714286	0.571429	0.285714	-0.714286	0.5	-0.198206	0.107143	0.142857
cg16375550	-0.571429	-0.0714286	0.821429	-0.0357143	-0.321429	0.392857	0.178571	-0.321429	0.357143	0.214286	-0.357143	-0.321429	-0.107143	-0.290957	-0.714286	-0.714286	-0.107143	0	-0.107143	-0.321429	0	0.0357143	0.357143	0.324337	-0.14415	0.142857	-0.285714	0.504525	-0.0357143	-0.72075	0.25	0	0.357143	-0.107143	0.642857	-0.428571	0.571429	-0.357143	0.321429	-0.535714	-0.142857	0.0714286	0.392857	0.214286	-0.75	0.357143	-0.594619	0.142857	0.25
cg20822693	0.571429	0.0714286	-0.607143	-0.178571	0.428571	-0.142857	0.0357143	0.321429	-0.392857	-0.214286	0.142857	0.214286	-0.0714286	0.236403	0.642857	0.642857	0.214286	-0.142857	0.214286	0.0357143	-0.25	0.0714286	-0.107143	-0.14415	-0.0180187	0.107143	0.285714	-0.450469	-0.107143	0.792825	-0.25	-0.107143	-0.214286	-0.25	-0.75	0.535714	-0.357143	0.392857	-0.357143	0.607143	0.214286	0	-0.178571	-0.107143	0.821429	-0.392857	0.558581	0.107143	-0.285714
cg14136168	-0.714286	-0.321429	0.75	0.142857	-0.571429	0.285714	-0.178571	-0.142857	0.107143	-0.0714286	-0.142857	-0.25	0.214286	-0.272772	-0.642857	-0.642857	-0.0714286	0	-0.392857	-0.178571	-0.0357143	0.0357143	0.214286	0.0540562	0.162169	0.0357143	-0.535714	0.684712	-0.214286	-0.810844	0.0357143	-0.142857	0.0714286	0.142857	0.571429	-0.607143	0.428571	-0.607143	0.0714286	-0.535714	-0.178571	-0.214286	0.428571	-0.142857	-0.928571	0.107143	-0.558581	-0.214286	0.142857
cg20570016	-0.464286	-0.0357143	0.857143	-0.25	-0.214286	0.535714	0.142857	-0.392857	0.178571	0.0714286	-0.214286	-0.357143	-0.214286	-0.181848	-0.607143	-0.607143	0.107143	-0.0357143	0	-0.464286	-0.0714286	0.142857	0.535714	0.378394	-0.0180187	0.25	-0.214286	0.5766	-0.107143	-0.558581	0.178571	-0.0714286	0.392857	-0.214286	0.607143	-0.285714	0.678571	-0.428571	0.25	-0.571429	-0.0357143	0	0.321429	0.142857	-0.678571	0.178571	-0.666694	0.178571	0.107143
cg08684879	0.785714	0.607143	-0.0714286	-0.892857	0.857143	0.535714	0.357143	-0.392857	-0.285714	-0.107143	0.25	0.0714286	-0.785714	0.290957	0.357143	0.357143	0.535714	0.0714286	0.642857	-0.392857	-0.142857	0.214286	0.571429	0.504525	-0.0540562	0.5	0.714286	-0.0900937	0.178571	0.846881	0.142857	0.178571	0.464286	-0.571429	-0.178571	0.785714	0.428571	0.285714	0.178571	-0.107143	0.321429	0.25	-0.392857	0.214286	0.678571	-0.285714	-0.234244	0.571429	-0.178571
cg18489755	0.785714	0.321429	-0.571429	-0.464286	0.642857	0.107143	0	0.0714286	-0.535714	-0.357143	0.392857	0.357143	-0.285714	0.290957	0.642857	0.642857	0.321429	0.0714286	0.214286	0.0714286	-0.178571	0.107143	0.0714286	0.0540562	0.126131	0.25	0.464286	-0.180187	0.0357143	0.936975	-0.142857	0.107143	-0.0714286	-0.214286	-0.642857	0.607143	-0.107143	0.285714	-0.178571	0.214286	0.25	0	-0.357143	-0.178571	0.785714	-0.535714	0.162169	0.142857	-0.178571
cg26667395	-0.678571	-0.857143	0.178571	0.321429	-0.678571	-0.357143	-0.178571	0.428571	-0.142857	-0.107143	-0.285714	-0.642857	0.535714	0.181848	0.178571	0.178571	0.0714286	-0.821429	-0.0714286	-0.392857	-0.321429	0.392857	0.0714286	-0.378394	0.162169	-0.285714	-0.714286	-0.108112	-0.821429	-0.306319	-0.714286	-0.892857	-0.571429	-0.214286	-0.392857	-0.321429	-0.428571	-0.357143	-0.785714	0.714286	0.285714	-0.535714	0.5	-0.214286	-0.214286	-0.142857	0.612637	-0.214286	-0.5
cg09228015	0.285714	-0.178571	-0.392857	-0.214286	0.0357143	-0.142857	-0.607143	0.0714286	-0.714286	-0.607143	0.821429	-0.0357143	0.178571	0.545545	0.714286	0.714286	0.642857	-0.142857	0.178571	-0.0714286	0	0.25	0.0714286	-0.396412	0.774806	-0.142857	0.0714286	-0.0540562	-0.285714	0.522544	-0.535714	-0.392857	-0.392857	0.178571	-0.25	0.357143	-0.285714	-0.285714	-0.571429	0.214286	0.321429	-0.535714	-0.5	-0.571429	0.285714	-0.714286	0.252262	-0.428571	-0.714286
cg25341560	-0.5	0.0357143	0.714286	0.107143	-0.285714	0.321429	0.142857	-0.285714	0.464286	0.285714	-0.321429	-0.142857	-0.0714286	-0.400066	-0.785714	-0.785714	-0.178571	0.214286	-0.142857	-0.142857	0.107143	-0.178571	0.142857	0.234244	-0.198206	0.107143	-0.178571	0.396412	0.178571	-0.756787	0.428571	0.178571	0.428571	0.0714286	0.785714	-0.392857	0.535714	-0.214286	0.464286	-0.571429	-0.321429	0.214286	0.285714	0.25	-0.714286	0.464286	-0.558581	0.0714286	0.321429
cg18822243	-0.678571	-0.357143	0.428571	0.714286	-0.535714	-0.107143	0.142857	0.428571	0.571429	0.392857	-0.75	-0.0357143	0.392857	-0.672838	-0.75	-0.75	-0.392857	0.0357143	-0.321429	0	-0.178571	-0.464286	-0.428571	-0.270281	-0.522544	0	-0.428571	-0.14415	0	-0.828862	0.321429	-0.0714286	0.142857	0.0714286	0.392857	-0.392857	0.0357143	0.178571	0.107143	0.25	-0.571429	0.321429	0.642857	0.25	-0.428571	0.571429	0.2883	-0.0714286	0.178571
cg24453118	-0.571429	-0.0714286	0.821429	-0.0357143	-0.321429	0.392857	0.178571	-0.321429	0.357143	0.214286	-0.357143	-0.321429	-0.107143	-0.290957	-0.714286	-0.714286	-0.107143	0	-0.107143	-0.321429	0	0.0357143	0.357143	0.324337	-0.14415	0.142857	-0.285714	0.504525	-0.0357143	-0.72075	0.25	0	0.357143	-0.107143	0.642857	-0.428571	0.571429	-0.357143	0.321429	-0.535714	-0.142857	0.0714286	0.392857	0.214286	-0.75	0.357143	-0.594619	0.142857	0.25
cg00205703	-0.285714	0.107143	0.642857	0.178571	-0.142857	0.5	-0.0714286	0	0.25	0.0357143	-0.142857	0.25	0	-0.654654	-0.857143	-0.857143	0.142857	0.571429	-0.178571	-0.107143	-0.107143	-0.571429	-0.107143	-0.072075	-0.14415	0.392857	0	0.2883	0.321429	-0.612637	0.642857	0.25	0.607143	0.178571	0.928571	-0.0357143	0.678571	0	0.428571	-0.464286	-0.678571	0.392857	0.214286	0.0714286	-0.5	0.25	-0.396412	-0.107143	0.0714286
cg27450010	0.642857	0.142857	-0.857143	-0.0714286	0.357143	-0.357143	-0.285714	0.178571	-0.464286	-0.321429	0.571429	0.357143	0.0714286	0.400066	0.785714	0.785714	0.142857	0.0714286	0.0714286	0.392857	0.107143	0.0357143	-0.285714	-0.270281	0.324337	-0.178571	0.321429	-0.342356	0.0714286	0.774806	-0.285714	0.0714286	-0.392857	0.214286	-0.607143	0.392857	-0.535714	0.214286	-0.285714	0.321429	0.214286	-0.178571	-0.535714	-0.321429	0.678571	-0.464286	0.396412	-0.214286	-0.214286
cg00755546	-0.642857	-0.142857	0.857143	0.0714286	-0.357143	0.357143	0.285714	-0.178571	0.464286	0.321429	-0.571429	-0.357143	-0.0714286	-0.400066	-0.785714	-0.785714	-0.142857	-0.0714286	-0.0714286	-0.392857	-0.107143	-0.0357143	0.285714	0.270281	-0.324337	0.178571	-0.321429	0.342356	-0.0714286	-0.774806	0.285714	-0.0714286	0.392857	-0.214286	0.607143	-0.392857	0.535714	-0.214286	0.285714	-0.321429	-0.214286	0.178571	0.535714	0.321429	-0.678571	0.464286	-0.396412	0.214286	0.214286
cg24820672	-0.25	-0.571429	0.285714	0.214286	-0.285714	0.25	-0.428571	0.75	-0.5	-0.535714	0	0.0357143	0.428571	-0.327327	-0.107143	-0.107143	0.75	-0.107143	-0.0357143	-0.5	-0.75	-0.285714	-0.142857	-0.702731	0.198206	0.428571	-0.285714	-0.14415	-0.5	-0.0540562	-0.178571	-0.678571	0	-0.178571	0.0357143	0.392857	0.142857	0	-0.678571	0.678571	-0.357143	-0.107143	0.392857	-0.428571	0.107143	-0.5	0.630656	-0.357143	-0.892857
cg17627829	0.25	-0.285714	-0.214286	0	0.107143	0.142857	-0.357143	0.678571	-0.678571	-0.607143	0.214286	0.285714	0.25	-0.0909241	0.321429	0.321429	0.642857	-0.0357143	0	-0.214286	-0.642857	-0.178571	-0.178571	-0.558581	0.216225	0.392857	0	-0.234244	-0.357143	0.486506	-0.25	-0.428571	-0.142857	-0.178571	-0.428571	0.571429	-0.0714286	0.178571	-0.642857	0.678571	-0.142857	-0.107143	0.107143	-0.464286	0.535714	-0.678571	0.630656	-0.25	-0.714286
cg13630493	-0.392857	0.142857	0.75	-0.178571	-0.107143	0.428571	0.392857	-0.464286	0.464286	0.357143	-0.428571	-0.285714	-0.321429	-0.254588	-0.678571	-0.678571	-0.214286	0.0357143	0	-0.285714	0.0714286	0.0714286	0.428571	0.540562	-0.306319	0.178571	-0.107143	0.450469	0.107143	-0.5766	0.357143	0.178571	0.464286	-0.214286	0.571429	-0.357143	0.607143	-0.214286	0.5	-0.607143	-0.0714286	0.214286	0.321429	0.392857	-0.607143	0.464286	-0.684712	0.357143	0.428571
cg24574692	-0.642857	-0.178571	0.714286	0.0357143	-0.464286	0.214286	0	-0.357143	0.285714	0.142857	-0.178571	-0.392857	0.0357143	-0.127294	-0.571429	-0.571429	-0.142857	-0.0714286	-0.178571	-0.214286	0.142857	0.142857	0.321429	0.234244	0.072075	-0.0714286	-0.392857	0.558581	-0.107143	-0.756787	0.0714286	-0.0714286	0.142857	0.0714286	0.607143	-0.571429	0.392857	-0.535714	0.214286	-0.571429	-0.0357143	-0.142857	0.285714	0.0714286	-0.857143	0.285714	-0.594619	-0.0357143	0.214286
cg01068808	-0.714286	-0.285714	0.892857	0.178571	-0.464286	0.428571	0.107143	0.0357143	0.285714	0.107143	-0.535714	-0.214286	0.107143	-0.545545	-0.857143	-0.857143	-0.0714286	0	-0.285714	-0.357143	-0.285714	-0.142857	0.178571	0.0900937	-0.234244	0.285714	-0.464286	0.468487	-0.178571	-0.828862	0.25	-0.142857	0.321429	-0.142857	0.571429	-0.428571	0.571429	-0.285714	0.142857	-0.285714	-0.357143	0.107143	0.678571	0.107143	-0.75	0.285714	-0.360375	0.0357143	0.142857
cg09335715	-0.571429	-0.0357143	0.75	0.214286	-0.321429	0.285714	0.25	-0.142857	0.571429	0.392857	-0.535714	-0.178571	-0.0357143	-0.509175	-0.857143	-0.857143	-0.214286	0.142857	-0.107143	-0.214286	0	-0.25	0.0714286	0.180187	-0.378394	0.142857	-0.214286	0.234244	0.142857	-0.810844	0.464286	0.107143	0.464286	-0.0357143	0.75	-0.357143	0.5	-0.0714286	0.428571	-0.357143	-0.392857	0.321429	0.428571	0.357143	-0.642857	0.571429	-0.360375	0.142857	0.285714
cg11978634	-0.714286	-0.214286	0.678571	0.392857	-0.5	0.0714286	0.178571	-0.0357143	0.607143	0.428571	-0.571429	-0.285714	0.142857	-0.454621	-0.785714	-0.785714	-0.285714	0	-0.142857	-0.178571	0.0357143	-0.214286	-0.0357143	0.0360375	-0.342356	-0.0357143	-0.357143	0.126131	0.0357143	-0.900937	0.321429	-0.0357143	0.285714	0.0357143	0.678571	-0.464286	0.285714	-0.107143	0.285714	-0.178571	-0.357143	0.214286	0.464286	0.321429	-0.678571	0.607143	-0.162169	0.0357143	0.214286
cg07329251	-0.5	0.0357143	0.714286	0.107143	-0.285714	0.321429	0.142857	-0.285714	0.464286	0.285714	-0.321429	-0.142857	-0.0714286	-0.400066	-0.785714	-0.785714	-0.178571	0.214286	-0.142857	-0.142857	0.107143	-0.178571	0.142857	0.234244	-0.198206	0.107143	-0.178571	0.396412	0.178571	-0.756787	0.428571	0.178571	0.428571	0.0714286	0.785714	-0.392857	0.535714	-0.214286	0.464286	-0.571429	-0.321429	0.214286	0.285714	0.25	-0.714286	0.464286	-0.558581	0.0714286	0.321429
cg08106108	-0.5	0.0357143	0.714286	0.107143	-0.285714	0.321429	0.142857	-0.285714	0.464286	0.285714	-0.321429	-0.142857	-0.0714286	-0.400066	-0.785714	-0.785714	-0.178571	0.214286	-0.142857	-0.142857	0.107143	-0.178571	0.142857	0.234244	-0.198206	0.107143	-0.178571	0.396412	0.178571	-0.756787	0.428571	0.178571	0.428571	0.0714286	0.785714	-0.392857	0.535714	-0.214286	0.464286	-0.571429	-0.321429	0.214286	0.285714	0.25	-0.714286	0.464286	-0.558581	0.0714286	0.321429
cg26295272	-0.857143	-0.464286	0.821429	0.357143	-0.642857	0.214286	0.0357143	0.142857	0.321429	0.142857	-0.571429	-0.321429	0.285714	-0.49099	-0.785714	-0.785714	-0.142857	-0.142857	-0.321429	-0.321429	-0.25	-0.107143	0.0714286	-0.0540562	-0.198206	0.107143	-0.607143	0.360375	-0.285714	-0.918956	0.107143	-0.285714	0.142857	-0.0714286	0.5	-0.535714	0.357143	-0.321429	0	-0.107143	-0.321429	0	0.714286	0.0714286	-0.785714	0.321429	-0.162169	-0.0714286	0.0714286
cg27076223	-0.571429	-0.0714286	0.821429	-0.0357143	-0.321429	0.392857	0.178571	-0.321429	0.357143	0.214286	-0.357143	-0.321429	-0.107143	-0.290957	-0.714286	-0.714286	-0.107143	0	-0.107143	-0.321429	0	0.0357143	0.357143	0.324337	-0.14415	0.142857	-0.285714	0.504525	-0.0357143	-0.72075	0.25	0	0.357143	-0.107143	0.642857	-0.428571	0.571429	-0.357143	0.321429	-0.535714	-0.142857	0.0714286	0.392857	0.214286	-0.75	0.357143	-0.594619	0.142857	0.25
cg12804791	-0.75	-0.357143	0.857143	0.142857	-0.464286	0.25	0.285714	0	0.428571	0.321429	-0.678571	-0.535714	0.0357143	-0.345512	-0.678571	-0.678571	-0.0357143	-0.321429	0.0357143	-0.571429	-0.25	0.0357143	0.285714	0.126131	-0.342356	0.142857	-0.428571	0.14415	-0.285714	-0.756787	0.107143	-0.357143	0.285714	-0.357143	0.464286	-0.321429	0.392857	-0.178571	0.0357143	0.0357143	-0.142857	0.107143	0.642857	0.321429	-0.571429	0.428571	-0.072075	0.214286	-0.0357143
cg05733104	0.571429	0.0714286	-0.821429	0.0357143	0.321429	-0.392857	-0.178571	0.321429	-0.357143	-0.214286	0.357143	0.321429	0.107143	0.290957	0.714286	0.714286	0.107143	0	0.107143	0.321429	0	-0.0357143	-0.357143	-0.324337	0.14415	-0.142857	0.285714	-0.504525	0.0357143	0.72075	-0.25	0	-0.357143	0.107143	-0.642857	0.428571	-0.571429	0.357143	-0.321429	0.535714	0.142857	-0.0714286	-0.392857	-0.214286	0.75	-0.357143	0.594619	-0.142857	-0.25
cg14463790	0.642857	0.214286	-0.857143	-0.0714286	0.428571	-0.464286	0	0.107143	-0.178571	0	0.321429	0.178571	-0.0714286	0.436436	0.785714	0.785714	0.0357143	-0.0714286	0.321429	0.285714	0.178571	0.0714286	-0.25	-0.14415	0.0540562	-0.25	0.428571	-0.630656	0.142857	0.774806	-0.214286	0.0714286	-0.285714	0.0357143	-0.607143	0.464286	-0.607143	0.428571	-0.178571	0.5	0.285714	0	-0.535714	0	0.821429	-0.178571	0.558581	0.0357143	-0.178571
cg00252529	-0.642857	-0.214286	0.642857	0.285714	-0.535714	0.214286	-0.214286	-0.107143	0.214286	0	-0.107143	-0.0714286	0.25	-0.381881	-0.714286	-0.714286	-0.142857	0.214286	-0.428571	0	0.0714286	-0.178571	0	-0.0360375	0.108112	0	-0.428571	0.5766	0	-0.846881	0.214286	0.0357143	0.142857	0.321429	0.714286	-0.571429	0.392857	-0.464286	0.214286	-0.571429	-0.357143	-0.0714286	0.321429	-0.107143	-0.892857	0.214286	-0.522544	-0.285714	0.214286
cg04967687	0.25	-0.285714	-0.5	-0.0714286	-0.0357143	-0.25	-0.642857	0.25	-0.75	-0.642857	0.75	0.0357143	0.321429	0.49099	0.75	0.75	0.535714	-0.178571	0.0357143	0.0357143	-0.0714286	0.214286	-0.0714286	-0.504525	0.738769	-0.178571	-0.0357143	-0.0900937	-0.357143	0.522544	-0.607143	-0.428571	-0.535714	0.214286	-0.428571	0.285714	-0.428571	-0.25	-0.678571	0.357143	0.285714	-0.571429	-0.392857	-0.642857	0.321429	-0.75	0.396412	-0.5	-0.678571
cg18991321	0.642857	0.178571	-0.785714	-0.321429	0.428571	-0.357143	-0.0714286	-0.0714286	-0.392857	-0.178571	0.5	0.0357143	-0.142857	0.654654	0.928571	0.928571	0.142857	-0.214286	0.321429	0.178571	0.178571	0.357143	0.0357143	0	0.2883	-0.25	0.357143	-0.360375	-0.0357143	0.8649	-0.428571	-0.0357143	-0.392857	-0.0357143	-0.714286	0.392857	-0.535714	0.142857	-0.285714	0.321429	0.535714	-0.25	-0.571429	-0.142857	0.714286	-0.392857	0.324337	0.0357143	-0.214286
cg10232893	-0.714286	-0.25	0.535714	0.357143	-0.607143	-0.0714286	-0.107143	-0.214286	0.428571	0.25	-0.178571	-0.321429	0.25	-0.181848	-0.571429	-0.571429	-0.285714	0	-0.25	0	0.285714	-0.0357143	0	0	0.0540562	-0.285714	-0.428571	0.342356	0	-0.882919	0.107143	-0.0357143	0.0357143	0.321429	0.678571	-0.642857	0.142857	-0.428571	0.214286	-0.428571	-0.178571	-0.107143	0.214286	0.0714286	-0.857143	0.428571	-0.360375	-0.214286	0.214286
cg04046669	-0.571429	-0.0714286	0.821429	-0.0357143	-0.321429	0.392857	0.178571	-0.321429	0.357143	0.214286	-0.357143	-0.321429	-0.107143	-0.290957	-0.714286	-0.714286	-0.107143	0	-0.107143	-0.321429	0	0.0357143	0.357143	0.324337	-0.14415	0.142857	-0.285714	0.504525	-0.0357143	-0.72075	0.25	0	0.357143	-0.107143	0.642857	-0.428571	0.571429	-0.357143	0.321429	-0.535714	-0.142857	0.0714286	0.392857	0.214286	-0.75	0.357143	-0.594619	0.142857	0.25
cg08897844	0.214286	-0.0357143	0.428571	-0.535714	0.285714	0.821429	-0.142857	0.214286	-0.678571	-0.642857	0.178571	0.142857	-0.214286	-0.181848	-0.0714286	-0.0714286	0.892857	0.0714286	0.142857	-0.642857	-0.75	-0.0357143	0.428571	-0.0540562	0.198206	0.821429	0.107143	0.2883	-0.321429	0.360375	0	-0.321429	0.357143	-0.5	0	0.607143	0.678571	-0.0714286	-0.321429	0.0714286	-0.107143	0	0.214286	-0.321429	0.214286	-0.678571	-0.0900937	0.0714286	-0.607143
cg03413355	-0.642857	-0.142857	0.857143	0.0714286	-0.357143	0.357143	0.285714	-0.178571	0.464286	0.321429	-0.571429	-0.357143	-0.0714286	-0.400066	-0.785714	-0.785714	-0.142857	-0.0714286	-0.0714286	-0.392857	-0.107143	-0.0357143	0.285714	0.270281	-0.324337	0.178571	-0.321429	0.342356	-0.0714286	-0.774806	0.285714	-0.0714286	0.392857	-0.214286	0.607143	-0.392857	0.535714	-0.214286	0.285714	-0.321429	-0.214286	0.178571	0.535714	0.321429	-0.678571	0.464286	-0.396412	0.214286	0.214286
cg08425810	-0.178571	-0.107143	0.428571	-0.178571	0.0714286	0.392857	0.571429	0.178571	0.107143	0.142857	-0.785714	-0.142857	-0.214286	-0.327327	-0.321429	-0.321429	-0.178571	-0.321429	-0.0714286	-0.392857	-0.571429	0.142857	0.321429	0.378394	-0.594619	0.464286	-0.214286	0.14415	-0.321429	-0.0540562	0.0357143	-0.142857	0.178571	-0.714286	-0.392857	-0.0714286	0.321429	0.142857	-0.0357143	0.214286	0.0357143	0.214286	0.75	0.285714	0.0357143	0.107143	-0.0180187	0.535714	0.25
cg04739880	-0.571429	-0.0357143	0.75	0.214286	-0.321429	0.285714	0.25	-0.142857	0.571429	0.392857	-0.535714	-0.178571	-0.0357143	-0.509175	-0.857143	-0.857143	-0.214286	0.142857	-0.107143	-0.214286	0	-0.25	0.0714286	0.180187	-0.378394	0.142857	-0.214286	0.234244	0.142857	-0.810844	0.464286	0.107143	0.464286	-0.0357143	0.75	-0.357143	0.5	-0.0714286	0.428571	-0.357143	-0.392857	0.321429	0.428571	0.357143	-0.642857	0.571429	-0.360375	0.142857	0.285714
cg13474450	-0.5	0.0357143	0.714286	0.107143	-0.285714	0.321429	0.142857	-0.285714	0.464286	0.285714	-0.321429	-0.142857	-0.0714286	-0.400066	-0.785714	-0.785714	-0.178571	0.214286	-0.142857	-0.142857	0.107143	-0.178571	0.142857	0.234244	-0.198206	0.107143	-0.178571	0.396412	0.178571	-0.756787	0.428571	0.178571	0.428571	0.0714286	0.785714	-0.392857	0.535714	-0.214286	0.464286	-0.571429	-0.321429	0.214286	0.285714	0.25	-0.714286	0.464286	-0.558581	0.0714286	0.321429
cg25538415	0.214286	-0.214286	-0.678571	0.178571	0.0357143	-0.535714	-0.0357143	0.392857	-0.214286	-0.0714286	0	0.0357143	0.25	0.290957	0.642857	0.642857	-0.178571	-0.357143	-0.0357143	0.25	-0.0714286	0.178571	-0.285714	-0.252262	0	-0.285714	-0.0714286	-0.43245	-0.25	0.468487	-0.464286	-0.214286	-0.571429	-0.0357143	-0.857143	0.0714286	-0.714286	0.214286	-0.464286	0.678571	0.285714	-0.214286	-0.0357143	-0.142857	0.535714	-0.214286	0.666694	-0.0714286	-0.107143
cg10721220	-0.714286	-0.285714	0.892857	0.178571	-0.464286	0.428571	0.107143	0.0357143	0.285714	0.107143	-0.535714	-0.214286	0.107143	-0.545545	-0.857143	-0.857143	-0.0714286	0	-0.285714	-0.357143	-0.285714	-0.142857	0.178571	0.0900937	-0.234244	0.285714	-0.464286	0.468487	-0.178571	-0.828862	0.25	-0.142857	0.321429	-0.142857	0.571429	-0.428571	0.571429	-0.285714	0.142857	-0.285714	-0.357143	0.107143	0.678571	0.107143	-0.75	0.285714	-0.360375	0.0357143	0.142857
cg00035347	0.75	0.714286	-0.357143	-0.5	0.75	0	0.357143	-0.5	0.214286	0.357143	0.285714	0	-0.678571	0.381881	0.392857	0.392857	0.285714	0.178571	0.857143	-0.107143	0.392857	0	0.178571	0.324337	-0.14415	0	0.892857	-0.612637	0.571429	0.648675	0.321429	0.357143	0.464286	-0.178571	0.178571	0.75	0.0357143	0.535714	0.428571	0	0.214286	0.428571	-0.785714	0.5	0.714286	0.214286	0.0540562	0.464286	-0.142857
cg07512258	0.5	-0.0357143	-0.714286	-0.107143	0.285714	-0.321429	-0.142857	0.285714	-0.464286	-0.285714	0.321429	0.142857	0.0714286	0.400066	0.785714	0.785714	0.178571	-0.214286	0.142857	0.142857	-0.107143	0.178571	-0.142857	-0.234244	0.198206	-0.107143	0.178571	-0.396412	-0.178571	0.756787	-0.428571	-0.178571	-0.428571	-0.0714286	-0.785714	0.392857	-0.535714	0.214286	-0.464286	0.571429	0.321429	-0.214286	-0.285714	-0.25	0.714286	-0.464286	0.558581	-0.0714286	-0.321429
cg27113419	0.0714286	0.5	0.571429	-0.285714	0.285714	0.607143	0.285714	-0.428571	0.357143	0.25	-0.107143	0.107143	-0.5	-0.363696	-0.642857	-0.642857	0.178571	0.5	0.25	-0.25	0.0714286	-0.321429	0.25	0.378394	-0.270281	0.428571	0.392857	0.180187	0.5	-0.252262	0.714286	0.428571	0.821429	-0.107143	0.857143	0.214286	0.785714	0.142857	0.678571	-0.607143	-0.357143	0.535714	-0.0714286	0.392857	-0.214286	0.357143	-0.594619	0.321429	0.178571
cg07875068	-0.642857	-0.142857	0.857143	0.0714286	-0.357143	0.357143	0.285714	-0.178571	0.464286	0.321429	-0.571429	-0.357143	-0.0714286	-0.400066	-0.785714	-0.785714	-0.142857	-0.0714286	-0.0714286	-0.392857	-0.107143	-0.0357143	0.285714	0.270281	-0.324337	0.178571	-0.321429	0.342356	-0.0714286	-0.774806	0.285714	-0.0714286	0.392857	-0.214286	0.607143	-0.392857	0.535714	-0.214286	0.285714	-0.321429	-0.214286	0.178571	0.535714	0.321429	-0.678571	0.464286	-0.396412	0.214286	0.214286
cg22435313	0.5	-0.0357143	-0.714286	-0.107143	0.285714	-0.321429	-0.142857	0.285714	-0.464286	-0.285714	0.321429	0.142857	0.0714286	0.400066	0.785714	0.785714	0.178571	-0.214286	0.142857	0.142857	-0.107143	0.178571	-0.142857	-0.234244	0.198206	-0.107143	0.178571	-0.396412	-0.178571	0.756787	-0.428571	-0.178571	-0.428571	-0.0714286	-0.785714	0.392857	-0.535714	0.214286	-0.464286	0.571429	0.321429	-0.214286	-0.285714	-0.25	0.714286	-0.464286	0.558581	-0.0714286	-0.321429
cg16727906	-0.714286	-0.214286	0.678571	0.392857	-0.5	0.0714286	0.178571	-0.0357143	0.607143	0.428571	-0.571429	-0.285714	0.142857	-0.454621	-0.785714	-0.785714	-0.285714	0	-0.142857	-0.178571	0.0357143	-0.214286	-0.0357143	0.0360375	-0.342356	-0.0357143	-0.357143	0.126131	0.0357143	-0.900937	0.321429	-0.0357143	0.285714	0.0357143	0.678571	-0.464286	0.285714	-0.107143	0.285714	-0.178571	-0.357143	0.214286	0.464286	0.321429	-0.678571	0.607143	-0.162169	0.0357143	0.214286
cg20969675	-0.535714	-0.642857	0.142857	0.0714286	-0.678571	-0.178571	-0.714286	-0.0357143	-0.535714	-0.571429	0.535714	-0.392857	0.535714	0.418251	0.25	0.25	0.178571	-0.392857	-0.392857	-0.0357143	0.0714286	0.5	0.214286	-0.2883	0.882919	-0.392857	-0.678571	0.630656	-0.642857	-0.306319	-0.75	-0.571429	-0.678571	0.357143	-0.0714286	-0.571429	-0.214286	-0.964286	-0.607143	-0.214286	0.357143	-0.928571	0.0357143	-0.714286	-0.678571	-0.535714	-0.216225	-0.642857	-0.321429
cg03502601	0.642857	0.214286	-0.857143	-0.0714286	0.428571	-0.464286	0	0.107143	-0.178571	0	0.321429	0.178571	-0.0714286	0.436436	0.785714	0.785714	0.0357143	-0.0714286	0.321429	0.285714	0.178571	0.0714286	-0.25	-0.14415	0.0540562	-0.25	0.428571	-0.630656	0.142857	0.774806	-0.214286	0.0714286	-0.285714	0.0357143	-0.607143	0.464286	-0.607143	0.428571	-0.178571	0.5	0.285714	0	-0.535714	0	0.821429	-0.178571	0.558581	0.0357143	-0.178571
cg01708014	-0.714286	-0.285714	0.892857	0.178571	-0.464286	0.428571	0.107143	0.0357143	0.285714	0.107143	-0.535714	-0.214286	0.107143	-0.545545	-0.857143	-0.857143	-0.0714286	0	-0.285714	-0.357143	-0.285714	-0.142857	0.178571	0.0900937	-0.234244	0.285714	-0.464286	0.468487	-0.178571	-0.828862	0.25	-0.142857	0.321429	-0.142857	0.571429	-0.428571	0.571429	-0.285714	0.142857	-0.285714	-0.357143	0.107143	0.678571	0.107143	-0.75	0.285714	-0.360375	0.0357143	0.142857
cg23193446	-0.321429	0.0357143	0.571429	-0.0357143	0	0.321429	0.714286	-0.0357143	0.535714	0.5	-0.928571	-0.214286	-0.285714	-0.436436	-0.607143	-0.607143	-0.392857	-0.178571	0	-0.321429	-0.285714	0	0.25	0.486506	-0.774806	0.321429	-0.142857	0.072075	-0.0357143	-0.378394	0.321429	0.0714286	0.392857	-0.571429	0.0357143	-0.214286	0.392857	0.214286	0.321429	0	-0.107143	0.428571	0.678571	0.571429	-0.178571	0.535714	-0.162169	0.607143	0.464286
cg11954680	-0.214286	0.357143	0.464286	-0.107143	0	0.214286	0.392857	-0.607143	0.607143	0.5	-0.285714	-0.142857	-0.357143	-0.163663	-0.571429	-0.571429	-0.428571	0.214286	0	0.0357143	0.392857	0	0.25	0.5766	-0.306319	-0.0357143	0.0714286	0.342356	0.392857	-0.504525	0.464286	0.464286	0.428571	0.0357143	0.607143	-0.392857	0.428571	-0.107143	0.714286	-0.75	-0.0714286	0.285714	0.0357143	0.464286	-0.535714	0.607143	-0.738769	0.321429	0.642857
cg20171453	0.785714	0.357143	-0.714286	-0.5	0.607143	-0.142857	0	-0.178571	-0.428571	-0.214286	0.535714	0.142857	-0.321429	0.600099	0.857143	0.857143	0.214286	-0.0714286	0.357143	0.142857	0.142857	0.321429	0.142857	0.14415	0.252262	-0.0714286	0.5	-0.252262	0.0714286	0.954994	-0.285714	0.107143	-0.214286	-0.107143	-0.642857	0.5	-0.321429	0.178571	-0.142857	0.142857	0.5	-0.142857	-0.607143	-0.107143	0.75	-0.428571	0.126131	0.142857	-0.142857
cg22158068	-0.571429	-0.107143	0.75	0.214286	-0.392857	0.392857	-0.0357143	-0.0714286	0.285714	0.0714286	-0.285714	0	0.107143	-0.545545	-0.857143	-0.857143	-0.107143	0.285714	-0.357143	-0.107143	-0.0714286	-0.285714	0.0357143	0.0540562	-0.108112	0.214286	-0.321429	0.522544	0.0714286	-0.810844	0.392857	0.107143	0.357143	0.142857	0.75	-0.428571	0.571429	-0.285714	0.321429	-0.535714	-0.464286	0.142857	0.428571	0.0357143	-0.785714	0.285714	-0.522544	-0.107143	0.25
cg01330815	0.5	0.714286	0.0357143	-0.75	0.607143	0.392857	0.392857	-0.821429	0.0714286	0.142857	0.214286	0.0357143	-0.75	0.290957	0.0714286	0.0714286	-0.107143	0.214286	0.25	0.0357143	0.357143	0.321429	0.571429	0.828862	-0.0360375	0.142857	0.5	0.396412	0.392857	0.360375	0.25	0.571429	0.357143	-0.178571	0.0714286	0.0714286	0.428571	-0.0714286	0.607143	-0.821429	0.357143	0.142857	-0.392857	0.285714	0.0357143	0.0714286	-0.882919	0.5	0.535714
cg04193015	-0.642857	-0.178571	0.714286	0.0357143	-0.464286	0.214286	0	-0.357143	0.285714	0.142857	-0.178571	-0.392857	0.0357143	-0.127294	-0.571429	-0.571429	-0.142857	-0.0714286	-0.178571	-0.214286	0.142857	0.142857	0.321429	0.234244	0.072075	-0.0714286	-0.392857	0.558581	-0.107143	-0.756787	0.0714286	-0.0714286	0.142857	0.0714286	0.607143	-0.571429	0.392857	-0.535714	0.214286	-0.571429	-0.0357143	-0.142857	0.285714	0.0714286	-0.857143	0.285714	-0.594619	-0.0357143	0.214286
cg23365563	-0.571429	-0.0714286	0.821429	-0.0357143	-0.321429	0.392857	0.178571	-0.321429	0.357143	0.214286	-0.357143	-0.321429	-0.107143	-0.290957	-0.714286	-0.714286	-0.107143	0	-0.107143	-0.321429	0	0.0357143	0.357143	0.324337	-0.14415	0.142857	-0.285714	0.504525	-0.0357143	-0.72075	0.25	0	0.357143	-0.107143	0.642857	-0.428571	0.571429	-0.357143	0.321429	-0.535714	-0.142857	0.0714286	0.392857	0.214286	-0.75	0.357143	-0.594619	0.142857	0.25
cg17117981	-0.571429	-0.0714286	0.821429	-0.0357143	-0.321429	0.392857	0.178571	-0.321429	0.357143	0.214286	-0.357143	-0.321429	-0.107143	-0.290957	-0.714286	-0.714286	-0.107143	0	-0.107143	-0.321429	0	0.0357143	0.357143	0.324337	-0.14415	0.142857	-0.285714	0.504525	-0.0357143	-0.72075	0.25	0	0.357143	-0.107143	0.642857	-0.428571	0.571429	-0.357143	0.321429	-0.535714	-0.142857	0.0714286	0.392857	0.214286	-0.75	0.357143	-0.594619	0.142857	0.25
cg09858862	-0.642857	-0.214286	0.857143	0.0714286	-0.428571	0.464286	0	-0.107143	0.178571	0	-0.321429	-0.178571	0.0714286	-0.436436	-0.785714	-0.785714	-0.0357143	0.0714286	-0.321429	-0.285714	-0.178571	-0.0714286	0.25	0.14415	-0.0540562	0.25	-0.428571	0.630656	-0.142857	-0.774806	0.214286	-0.0714286	0.285714	-0.0357143	0.607143	-0.464286	0.607143	-0.428571	0.178571	-0.5	-0.285714	0	0.535714	0	-0.821429	0.178571	-0.558581	-0.0357143	0.178571
cg20205477	-0.5	0.0357143	0.714286	0.107143	-0.285714	0.321429	0.142857	-0.285714	0.464286	0.285714	-0.321429	-0.142857	-0.0714286	-0.400066	-0.785714	-0.785714	-0.178571	0.214286	-0.142857	-0.142857	0.107143	-0.178571	0.142857	0.234244	-0.198206	0.107143	-0.178571	0.396412	0.178571	-0.756787	0.428571	0.178571	0.428571	0.0714286	0.785714	-0.392857	0.535714	-0.214286	0.464286	-0.571429	-0.321429	0.214286	0.285714	0.25	-0.714286	0.464286	-0.558581	0.0714286	0.321429
cg18998543	-0.714286	-0.214286	0.678571	0.392857	-0.5	0.0714286	0.178571	-0.0357143	0.607143	0.428571	-0.571429	-0.285714	0.142857	-0.454621	-0.785714	-0.785714	-0.285714	0	-0.142857	-0.178571	0.0357143	-0.214286	-0.0357143	0.0360375	-0.342356	-0.0357143	-0.357143	0.126131	0.0357143	-0.900937	0.321429	-0.0357143	0.285714	0.0357143	0.678571	-0.464286	0.285714	-0.107143	0.285714	-0.178571	-0.357143	0.214286	0.464286	0.321429	-0.678571	0.607143	-0.162169	0.0357143	0.214286
cg04905719	-0.571429	-0.0357143	0.75	0.214286	-0.321429	0.285714	0.25	-0.142857	0.571429	0.392857	-0.535714	-0.178571	-0.0357143	-0.509175	-0.857143	-0.857143	-0.214286	0.142857	-0.107143	-0.214286	0	-0.25	0.0714286	0.180187	-0.378394	0.142857	-0.214286	0.234244	0.142857	-0.810844	0.464286	0.107143	0.464286	-0.0357143	0.75	-0.357143	0.5	-0.0714286	0.428571	-0.357143	-0.392857	0.321429	0.428571	0.357143	-0.642857	0.571429	-0.360375	0.142857	0.285714
cg24605325	0.857143	0.464286	-0.821429	-0.357143	0.642857	-0.214286	-0.0357143	-0.142857	-0.321429	-0.142857	0.571429	0.321429	-0.285714	0.49099	0.785714	0.785714	0.142857	0.142857	0.321429	0.321429	0.25	0.107143	-0.0714286	0.0540562	0.198206	-0.107143	0.607143	-0.360375	0.285714	0.918956	-0.107143	0.285714	-0.142857	0.0714286	-0.5	0.535714	-0.357143	0.321429	0	0.107143	0.321429	0	-0.714286	-0.0714286	0.785714	-0.321429	0.162169	0.0714286	-0.0714286
cg10047762	-0.714286	-0.25	0.535714	0.357143	-0.607143	-0.0714286	-0.107143	-0.214286	0.428571	0.25	-0.178571	-0.321429	0.25	-0.181848	-0.571429	-0.571429	-0.285714	0	-0.25	0	0.285714	-0.0357143	0	0	0.0540562	-0.285714	-0.428571	0.342356	0	-0.882919	0.107143	-0.0357143	0.0357143	0.321429	0.678571	-0.642857	0.142857	-0.428571	0.214286	-0.428571	-0.178571	-0.107143	0.214286	0.0714286	-0.857143	0.428571	-0.360375	-0.214286	0.214286
cg20002177	0.464286	0.142857	-0.321429	-0.535714	0.428571	0.142857	0.178571	-0.0714286	-0.464286	-0.285714	0.107143	0.0714286	-0.285714	0.345512	0.535714	0.535714	0	-0.25	0	0	-0.214286	0.464286	0.357143	0.360375	0.0540562	0.178571	0.107143	0.198206	-0.25	0.702731	-0.357143	0	-0.25	-0.392857	-0.857143	0.142857	-0.0714286	-0.0357143	-0.214286	0.0357143	0.5	-0.214286	0	-0.142857	0.428571	-0.464286	-0.126131	0.285714	0.142857
cg17197051	0.285714	-0.107143	-0.642857	-0.178571	0.142857	-0.5	0.0714286	0	-0.25	-0.0357143	0.142857	-0.25	0	0.654654	0.857143	0.857143	-0.142857	-0.571429	0.178571	0.107143	0.107143	0.571429	0.107143	0.072075	0.14415	-0.392857	0	-0.2883	-0.321429	0.612637	-0.642857	-0.25	-0.607143	-0.178571	-0.928571	0.0357143	-0.678571	0	-0.428571	0.464286	0.678571	-0.392857	-0.214286	-0.0714286	0.5	-0.25	0.396412	0.107143	-0.0714286
cg05078075	0.178571	0.5	0.178571	-0.464286	0.464286	0.142857	0.964286	-0.571429	0.642857	0.75	-0.642857	-0.357143	-0.75	0.109109	-0.107143	-0.107143	-0.428571	-0.25	0.5	-0.25	0.178571	0.321429	0.5	0.882919	-0.738769	0.0714286	0.357143	-0.180187	0.25	0.126131	0.285714	0.321429	0.428571	-0.642857	-0.107143	0.0357143	0.214286	0.357143	0.571429	-0.142857	0.357143	0.464286	0.0714286	0.857143	0.214286	0.642857	-0.2883	0.928571	0.571429
cg17550566	-0.571429	-0.0357143	0.75	0.214286	-0.321429	0.285714	0.25	-0.142857	0.571429	0.392857	-0.535714	-0.178571	-0.0357143	-0.509175	-0.857143	-0.857143	-0.214286	0.142857	-0.107143	-0.214286	0	-0.25	0.0714286	0.180187	-0.378394	0.142857	-0.214286	0.234244	0.142857	-0.810844	0.464286	0.107143	0.464286	-0.0357143	0.75	-0.357143	0.5	-0.0714286	0.428571	-0.357143	-0.392857	0.321429	0.428571	0.357143	-0.642857	0.571429	-0.360375	0.142857	0.285714
cg11271593	0.714286	0.25	-0.535714	-0.357143	0.607143	0.0714286	0.107143	0.214286	-0.428571	-0.25	0.178571	0.321429	-0.25	0.181848	0.571429	0.571429	0.285714	0	0.25	0	-0.285714	0.0357143	0	0	-0.0540562	0.285714	0.428571	-0.342356	0	0.882919	-0.107143	0.0357143	-0.0357143	-0.321429	-0.678571	0.642857	-0.142857	0.428571	-0.214286	0.428571	0.178571	0.107143	-0.214286	-0.0714286	0.857143	-0.428571	0.360375	0.214286	-0.214286
cg03182029	-0.0357143	-0.0714286	-0.678571	0.535714	-0.321429	-0.857143	-0.464286	-0.0714286	0.142857	0.107143	0.5	0.0714286	0.464286	0.363696	0.392857	0.392857	-0.428571	0.107143	-0.214286	0.75	0.75	-0.0357143	-0.571429	-0.378394	0.414431	-0.857143	-0.0714286	-0.216225	0.25	-0.126131	-0.214286	0.178571	-0.571429	0.857143	0.0357143	-0.392857	-0.785714	-0.142857	0	-0.0714286	0.0714286	-0.321429	-0.571429	-0.214286	-0.142857	0.142857	0.180187	-0.571429	0.142857
cg08811332	-0.857143	-0.464286	0.607143	0.571429	-0.75	-0.0357143	-0.178571	0.142857	0.357143	0.142857	-0.357143	-0.214286	0.464286	-0.436436	-0.714286	-0.714286	-0.25	0	-0.428571	-0.0357143	0	-0.214286	-0.178571	-0.234244	-0.0360375	-0.142857	-0.607143	0.306319	-0.142857	-0.991031	0.107143	-0.178571	0	0.285714	0.607143	-0.642857	0.142857	-0.357143	0.0357143	-0.178571	-0.392857	-0.0714286	0.5	-0.0357143	-0.857143	0.357143	-0.126131	-0.321429	0.107143
cg12486493	-0.5	-0.357143	0.428571	-0.142857	-0.5	0.142857	-0.428571	-0.321429	-0.321429	-0.392857	0.357143	-0.357143	0.214286	0.254588	-0.0714286	-0.0714286	0.0714286	-0.214286	-0.357143	-0.107143	0.107143	0.464286	0.428571	0.0900937	0.648675	-0.178571	-0.535714	0.846881	-0.428571	-0.414431	-0.428571	-0.285714	-0.321429	0.214286	0.178571	-0.607143	0.178571	-0.928571	-0.214286	-0.607143	0.285714	-0.678571	0.107143	-0.464286	-0.821429	-0.321429	-0.648675	-0.357143	0
cg04578761	0.142857	-0.214286	0.0714286	-0.142857	0.107143	0.214286	-0.214286	0.392857	-0.428571	-0.357143	0.178571	-0.0714286	0.0357143	0.0181848	0.214286	0.214286	0.857143	-0.142857	0.428571	-0.571429	-0.5	-0.107143	0.0714286	-0.43245	0.180187	0.357143	0.142857	-0.396412	-0.285714	0.342356	-0.142857	-0.535714	0.142857	-0.321429	0	0.714286	0.107143	0.178571	-0.5	0.642857	-0.0714286	0	-0.0357143	-0.178571	0.464286	-0.428571	0.594619	-0.0714286	-0.928571
cg24725263	-0.571429	-0.0714286	0.821429	-0.0357143	-0.321429	0.392857	0.178571	-0.321429	0.357143	0.214286	-0.357143	-0.321429	-0.107143	-0.290957	-0.714286	-0.714286	-0.107143	0	-0.107143	-0.321429	0	0.0357143	0.357143	0.324337	-0.14415	0.142857	-0.285714	0.504525	-0.0357143	-0.72075	0.25	0	0.357143	-0.107143	0.642857	-0.428571	0.571429	-0.357143	0.321429	-0.535714	-0.142857	0.0714286	0.392857	0.214286	-0.75	0.357143	-0.594619	0.142857	0.25
cg05353869	0.285714	0.392857	0.142857	-0.821429	0.392857	0.214286	0.285714	-0.857143	0	0.142857	0.321429	-0.535714	-0.678571	0.672838	0.357143	0.357143	0.285714	-0.285714	0.678571	-0.428571	0.357143	0.642857	0.821429	0.666694	0.216225	-0.0714286	0.392857	0.126131	0.0357143	0.360375	-0.142857	0	0.214286	-0.357143	0.107143	0.214286	0.25	-0.25	0.214286	-0.428571	0.678571	-0.142857	-0.5	0.285714	0.0714286	0	-0.522544	0.464286	-0.0714286
cg06062378	-0.642857	-0.142857	0.857143	0.0714286	-0.357143	0.357143	0.285714	-0.178571	0.464286	0.321429	-0.571429	-0.357143	-0.0714286	-0.400066	-0.785714	-0.785714	-0.142857	-0.0714286	-0.0714286	-0.392857	-0.107143	-0.0357143	0.285714	0.270281	-0.324337	0.178571	-0.321429	0.342356	-0.0714286	-0.774806	0.285714	-0.0714286	0.392857	-0.214286	0.607143	-0.392857	0.535714	-0.214286	0.285714	-0.321429	-0.214286	0.178571	0.535714	0.321429	-0.678571	0.464286	-0.396412	0.214286	0.214286
cg06563300	0.607143	0.25	-0.5	-0.321429	0.571429	-0.142857	0.357143	0.0714286	-0.0714286	0.142857	-0.0357143	-0.0357143	-0.357143	0.327327	0.607143	0.607143	0.214286	-0.25	0.607143	-0.178571	-0.107143	0.142857	0.0714286	0.0900937	-0.252262	0.0714286	0.5	-0.702731	0.0357143	0.792825	-0.107143	-0.0714286	0.0357143	-0.464286	-0.571429	0.678571	-0.285714	0.571429	-0.142857	0.642857	0.321429	0.214286	-0.285714	0.285714	0.928571	-0.0714286	0.5766	0.428571	-0.285714
cg13518385	0.428571	0.178571	-0.142857	-0.321429	0.321429	0.142857	-0.285714	-0.0714286	-0.357143	-0.285714	0.607143	0.0357143	-0.178571	0.272772	0.357143	0.357143	0.785714	0.142857	0.535714	-0.285714	0	-0.0714286	0.107143	-0.234244	0.396412	0.142857	0.464286	-0.306319	0.107143	0.468487	0	-0.142857	0.214286	0	0.25	0.714286	0.107143	0.107143	-0.142857	0.142857	0.0357143	0	-0.571429	-0.142857	0.428571	-0.357143	0.198206	-0.107143	-0.714286
cg05694021	-0.5	0.0357143	0.714286	0.107143	-0.285714	0.321429	0.142857	-0.285714	0.464286	0.285714	-0.321429	-0.142857	-0.0714286	-0.400066	-0.785714	-0.785714	-0.178571	0.214286	-0.142857	-0.142857	0.107143	-0.178571	0.142857	0.234244	-0.198206	0.107143	-0.178571	0.396412	0.178571	-0.756787	0.428571	0.178571	0.428571	0.0714286	0.785714	-0.392857	0.535714	-0.214286	0.464286	-0.571429	-0.321429	0.214286	0.285714	0.25	-0.714286	0.464286	-0.558581	0.0714286	0.321429
cg24310133	-0.75	-0.535714	0.75	0.428571	-0.535714	0.25	0.107143	0.5	0.25	0.107143	-0.75	-0.214286	0.321429	-0.654654	-0.75	-0.75	0.0357143	-0.178571	-0.214286	-0.464286	-0.571429	-0.285714	-0.0714286	-0.252262	-0.396412	0.321429	-0.535714	0.0360375	-0.357143	-0.738769	0.142857	-0.428571	0.214286	-0.285714	0.321429	-0.214286	0.321429	0	-0.178571	0.357143	-0.464286	0.178571	0.857143	0.107143	-0.428571	0.25	0.270281	0	-0.178571
cg20610654	0.571429	0.0714286	-0.607143	-0.178571	0.428571	-0.142857	0.0357143	0.321429	-0.392857	-0.214286	0.142857	0.214286	-0.0714286	0.236403	0.642857	0.642857	0.214286	-0.142857	0.214286	0.0357143	-0.25	0.0714286	-0.107143	-0.14415	-0.0180187	0.107143	0.285714	-0.450469	-0.107143	0.792825	-0.25	-0.107143	-0.214286	-0.25	-0.75	0.535714	-0.357143	0.392857	-0.357143	0.607143	0.214286	0	-0.178571	-0.107143	0.821429	-0.392857	0.558581	0.107143	-0.285714
cg12789173	-0.0357143	0	0.75	-0.392857	0.142857	0.964286	-0.0357143	0.142857	-0.392857	-0.464286	-0.0714286	0.178571	-0.214286	-0.49099	-0.535714	-0.535714	0.678571	0.25	-0.0357143	-0.607143	-0.714286	-0.214286	0.392857	0.0540562	0	0.892857	0	0.486506	-0.178571	-0.0540562	0.285714	-0.142857	0.571429	-0.428571	0.357143	0.357143	0.928571	-0.107143	-0.0357143	-0.214286	-0.357143	0.178571	0.428571	-0.178571	-0.142857	-0.392857	-0.360375	0.107143	-0.321429
cg16553589	0.285714	0	0.285714	-0.428571	0.392857	0.714286	0.142857	0.392857	-0.5	-0.428571	-0.178571	0.214286	-0.25	-0.309142	-0.0714286	-0.0714286	0.642857	0	0.142857	-0.571429	-0.857143	-0.107143	0.285714	0	-0.180187	0.857143	0.142857	0.0360375	-0.285714	0.450469	0.0714286	-0.25	0.357143	-0.678571	-0.285714	0.642857	0.535714	0.25	-0.285714	0.357143	-0.142857	0.214286	0.392857	-0.107143	0.464286	-0.5	0.162169	0.285714	-0.428571
cg19414383	0.642857	0.142857	-0.857143	-0.0714286	0.357143	-0.357143	-0.285714	0.178571	-0.464286	-0.321429	0.571429	0.357143	0.0714286	0.400066	0.785714	0.785714	0.142857	0.0714286	0.0714286	0.392857	0.107143	0.0357143	-0.285714	-0.270281	0.324337	-0.178571	0.321429	-0.342356	0.0714286	0.774806	-0.285714	0.0714286	-0.392857	0.214286	-0.607143	0.392857	-0.535714	0.214286	-0.285714	0.321429	0.214286	-0.178571	-0.535714	-0.321429	0.678571	-0.464286	0.396412	-0.214286	-0.214286
cg18881641	-0.321429	-0.357143	0.821429	-0.25	-0.107143	0.785714	0.0357143	0.357143	-0.357143	-0.392857	-0.357143	-0.142857	-0.0357143	-0.436436	-0.464286	-0.464286	0.642857	-0.178571	0	-0.821429	-0.892857	-0.0357143	0.428571	-0.0540562	-0.0900937	0.785714	-0.285714	0.324337	-0.535714	-0.162169	0	-0.535714	0.357143	-0.642857	0.107143	0.25	0.714286	-0.142857	-0.357143	0.214286	-0.214286	0.0357143	0.714286	-0.142857	-0.142857	-0.357143	0	0.142857	-0.5
cg05006384	-0.464286	0.0714286	0.785714	-0.0714286	-0.142857	0.392857	0.5	-0.321429	0.571429	0.464286	-0.642857	-0.321429	-0.285714	-0.363696	-0.75	-0.75	-0.25	-0.0357143	0.0357143	-0.357143	-0.0357143	0	0.357143	0.486506	-0.486506	0.214286	-0.142857	0.2883	0.0714286	-0.630656	0.392857	0.107143	0.5	-0.321429	0.535714	-0.321429	0.571429	-0.0714286	0.464286	-0.392857	-0.142857	0.321429	0.464286	0.5	-0.535714	0.571429	-0.486506	0.428571	0.392857
cg23845009	-0.714286	-0.214286	0.678571	0.392857	-0.5	0.0714286	0.178571	-0.0357143	0.607143	0.428571	-0.571429	-0.285714	0.142857	-0.454621	-0.785714	-0.785714	-0.285714	0	-0.142857	-0.178571	0.0357143	-0.214286	-0.0357143	0.0360375	-0.342356	-0.0357143	-0.357143	0.126131	0.0357143	-0.900937	0.321429	-0.0357143	0.285714	0.0357143	0.678571	-0.464286	0.285714	-0.107143	0.285714	-0.178571	-0.357143	0.214286	0.464286	0.321429	-0.678571	0.607143	-0.162169	0.0357143	0.214286
cg05795849	-0.642857	-0.142857	0.857143	0.0714286	-0.357143	0.357143	0.285714	-0.178571	0.464286	0.321429	-0.571429	-0.357143	-0.0714286	-0.400066	-0.785714	-0.785714	-0.142857	-0.0714286	-0.0714286	-0.392857	-0.107143	-0.0357143	0.285714	0.270281	-0.324337	0.178571	-0.321429	0.342356	-0.0714286	-0.774806	0.285714	-0.0714286	0.392857	-0.214286	0.607143	-0.392857	0.535714	-0.214286	0.285714	-0.321429	-0.214286	0.178571	0.535714	0.321429	-0.678571	0.464286	-0.396412	0.214286	0.214286
cg20536364	-0.857143	-0.464286	0.821429	0.357143	-0.642857	0.214286	0.0357143	0.142857	0.321429	0.142857	-0.571429	-0.321429	0.285714	-0.49099	-0.785714	-0.785714	-0.142857	-0.142857	-0.321429	-0.321429	-0.25	-0.107143	0.0714286	-0.0540562	-0.198206	0.107143	-0.607143	0.360375	-0.285714	-0.918956	0.107143	-0.285714	0.142857	-0.0714286	0.5	-0.535714	0.357143	-0.321429	0	-0.107143	-0.321429	0	0.714286	0.0714286	-0.785714	0.321429	-0.162169	-0.0714286	0.0714286
cg06746829	-0.642857	-0.178571	0.714286	0.0357143	-0.464286	0.214286	0	-0.357143	0.285714	0.142857	-0.178571	-0.392857	0.0357143	-0.127294	-0.571429	-0.571429	-0.142857	-0.0714286	-0.178571	-0.214286	0.142857	0.142857	0.321429	0.234244	0.072075	-0.0714286	-0.392857	0.558581	-0.107143	-0.756787	0.0714286	-0.0714286	0.142857	0.0714286	0.607143	-0.571429	0.392857	-0.535714	0.214286	-0.571429	-0.0357143	-0.142857	0.285714	0.0714286	-0.857143	0.285714	-0.594619	-0.0357143	0.214286
cg05436845	-0.571429	-0.0714286	0.821429	-0.0357143	-0.321429	0.392857	0.178571	-0.321429	0.357143	0.214286	-0.357143	-0.321429	-0.107143	-0.290957	-0.714286	-0.714286	-0.107143	0	-0.107143	-0.321429	0	0.0357143	0.357143	0.324337	-0.14415	0.142857	-0.285714	0.504525	-0.0357143	-0.72075	0.25	0	0.357143	-0.107143	0.642857	-0.428571	0.571429	-0.357143	0.321429	-0.535714	-0.142857	0.0714286	0.392857	0.214286	-0.75	0.357143	-0.594619	0.142857	0.25
cg18034501	0.857143	0.607143	-0.357143	-0.75	0.857143	0.214286	0.357143	-0.357143	-0.178571	0.0357143	0.285714	0.0357143	-0.714286	0.436436	0.571429	0.571429	0.428571	0	0.75	-0.25	0.0357143	0.214286	0.392857	0.396412	-0.072075	0.25	0.785714	-0.396412	0.25	0.936975	0.0714286	0.178571	0.321429	-0.464286	-0.285714	0.821429	0.107143	0.428571	0.142857	0.107143	0.392857	0.25	-0.571429	0.285714	0.857143	-0.178571	0.0360375	0.535714	-0.214286
cg21735068	-0.75	-0.357143	0.857143	0.142857	-0.464286	0.25	0.285714	0	0.428571	0.321429	-0.678571	-0.535714	0.0357143	-0.345512	-0.678571	-0.678571	-0.0357143	-0.321429	0.0357143	-0.571429	-0.25	0.0357143	0.285714	0.126131	-0.342356	0.142857	-0.428571	0.14415	-0.285714	-0.756787	0.107143	-0.357143	0.285714	-0.357143	0.464286	-0.321429	0.392857	-0.178571	0.0357143	0.0357143	-0.142857	0.107143	0.642857	0.321429	-0.571429	0.428571	-0.072075	0.214286	-0.0357143
cg03680873	-0.714286	-0.285714	0.892857	0.178571	-0.464286	0.428571	0.107143	0.0357143	0.285714	0.107143	-0.535714	-0.214286	0.107143	-0.545545	-0.857143	-0.857143	-0.0714286	0	-0.285714	-0.357143	-0.285714	-0.142857	0.178571	0.0900937	-0.234244	0.285714	-0.464286	0.468487	-0.178571	-0.828862	0.25	-0.142857	0.321429	-0.142857	0.571429	-0.428571	0.571429	-0.285714	0.142857	-0.285714	-0.357143	0.107143	0.678571	0.107143	-0.75	0.285714	-0.360375	0.0357143	0.142857
cg17365525	-0.464286	-0.0357143	0.714286	0.178571	-0.285714	0.5	0	0	0.214286	0	-0.321429	0.178571	0.0714286	-0.654654	-0.892857	-0.892857	-0.142857	0.392857	-0.464286	-0.0357143	-0.178571	-0.357143	0	0.0900937	-0.180187	0.357143	-0.285714	0.594619	0.107143	-0.72075	0.464286	0.214286	0.392857	0.107143	0.642857	-0.392857	0.642857	-0.214286	0.357143	-0.571429	-0.535714	0.214286	0.5	0	-0.714286	0.214286	-0.5766	-0.0714286	0.357143
cg14373611	0.285714	-0.214286	-0.714286	0.214286	0	-0.535714	-0.428571	0.392857	-0.392857	-0.285714	0.464286	0.107143	0.357143	0.363696	0.714286	0.714286	0.25	-0.142857	0.107143	0.214286	0.0357143	0	-0.392857	-0.5766	0.378394	-0.321429	0.0714286	-0.522544	-0.142857	0.486506	-0.428571	-0.285714	-0.5	0.25	-0.464286	0.321429	-0.678571	0.142857	-0.535714	0.642857	0.142857	-0.285714	-0.392857	-0.357143	0.535714	-0.392857	0.738769	-0.392857	-0.535714
cg05282889	-0.571429	-0.0714286	0.607143	0.178571	-0.428571	0.142857	-0.0357143	-0.321429	0.392857	0.214286	-0.142857	-0.214286	0.0714286	-0.236403	-0.642857	-0.642857	-0.214286	0.142857	-0.214286	-0.0357143	0.25	-0.0714286	0.107143	0.14415	0.0180187	-0.107143	-0.285714	0.450469	0.107143	-0.792825	0.25	0.107143	0.214286	0.25	0.75	-0.535714	0.357143	-0.392857	0.357143	-0.607143	-0.214286	0	0.178571	0.107143	-0.821429	0.392857	-0.558581	-0.107143	0.285714
cg22764193	-0.0357143	0.464286	0	-0.0357143	0.0714286	-0.25	0.428571	-0.75	0.75	0.714286	-0.142857	-0.214286	-0.357143	0.181848	-0.178571	-0.178571	-0.678571	0.107143	0.142857	0.321429	0.785714	0.142857	0.107143	0.594619	-0.270281	-0.464286	0.214286	0.0360375	0.535714	-0.306319	0.321429	0.571429	0.178571	0.214286	0.392857	-0.428571	-0.0357143	0	0.75	-0.642857	0.178571	0.214286	-0.321429	0.571429	-0.321429	0.75	-0.558581	0.321429	0.75
cg00507945	-0.607143	-0.607143	0.392857	0.357143	-0.5	0.107143	0.0357143	0.571429	-0.0714286	-0.142857	-0.642857	-0.0714286	0.428571	-0.454621	-0.392857	-0.392857	-0.25	-0.321429	-0.571429	-0.142857	-0.607143	0	-0.0714286	-0.162169	-0.252262	0.214286	-0.714286	0.306319	-0.571429	-0.450469	-0.214286	-0.392857	-0.25	-0.25	-0.357143	-0.464286	0.0357143	-0.178571	-0.392857	0.321429	-0.178571	-0.142857	0.928571	-0.178571	-0.357143	-0.0714286	0.180187	-0.0714286	0.107143
cg15659420	-0.571429	-0.0714286	0.821429	-0.0357143	-0.321429	0.392857	0.178571	-0.321429	0.357143	0.214286	-0.357143	-0.321429	-0.107143	-0.290957	-0.714286	-0.714286	-0.107143	0	-0.107143	-0.321429	0	0.0357143	0.357143	0.324337	-0.14415	0.142857	-0.285714	0.504525	-0.0357143	-0.72075	0.25	0	0.357143	-0.107143	0.642857	-0.428571	0.571429	-0.357143	0.321429	-0.535714	-0.142857	0.0714286	0.392857	0.214286	-0.75	0.357143	-0.594619	0.142857	0.25
cg10915739	-0.5	-0.142857	0.964286	-0.25	-0.178571	0.607143	0.321429	-0.178571	0.214286	0.142857	-0.5	-0.464286	-0.25	-0.290957	-0.642857	-0.642857	0.25	-0.214286	0.178571	-0.75	-0.357143	0.107143	0.571429	0.324337	-0.252262	0.428571	-0.214286	0.324337	-0.25	-0.504525	0.178571	-0.285714	0.5	-0.535714	0.5	-0.0714286	0.714286	-0.214286	0.107143	-0.178571	-0.0714286	0.142857	0.535714	0.285714	-0.464286	0.214286	-0.342356	0.357143	-0.107143
cg21106695	-0.75	-0.571429	0.392857	0.678571	-0.75	-0.214286	-0.392857	0.357143	0.214286	0.0357143	-0.142857	-0.214286	0.607143	-0.327327	-0.464286	-0.464286	0.0714286	-0.0357143	-0.214286	-0.107143	-0.0357143	-0.321429	-0.357143	-0.594619	0.126131	-0.214286	-0.5	-0.072075	-0.178571	-0.810844	0	-0.392857	-0.0714286	0.357143	0.607143	-0.321429	-0.0714286	-0.214286	-0.214286	0.214286	-0.428571	-0.107143	0.285714	-0.142857	-0.571429	0.214286	0.324337	-0.5	-0.357143
cg00501919	0.571429	0.0357143	-0.75	-0.214286	0.321429	-0.285714	-0.25	0.142857	-0.571429	-0.392857	0.535714	0.178571	0.0357143	0.509175	0.857143	0.857143	0.214286	-0.142857	0.107143	0.214286	0	0.25	-0.0714286	-0.180187	0.378394	-0.142857	0.214286	-0.234244	-0.142857	0.810844	-0.464286	-0.107143	-0.464286	0.0357143	-0.75	0.357143	-0.5	0.0714286	-0.428571	0.357143	0.392857	-0.321429	-0.428571	-0.357143	0.642857	-0.571429	0.360375	-0.142857	-0.285714
cg19102955	-0.642857	-0.178571	0.785714	0.321429	-0.428571	0.357143	0.0714286	0.0714286	0.392857	0.178571	-0.5	-0.0357143	0.142857	-0.654654	-0.928571	-0.928571	-0.142857	0.214286	-0.321429	-0.178571	-0.178571	-0.357143	-0.0357143	0	-0.2883	0.25	-0.357143	0.360375	0.0357143	-0.8649	0.428571	0.0357143	0.392857	0.0357143	0.714286	-0.392857	0.535714	-0.142857	0.285714	-0.321429	-0.535714	0.25	0.571429	0.142857	-0.714286	0.392857	-0.324337	-0.0357143	0.214286
cg19285799	0.678571	0.428571	-0.142857	-0.571429	0.75	0.321429	0.428571	-0.0357143	-0.107143	0.0714286	-0.0357143	0.0357143	-0.607143	0.127294	0.321429	0.321429	0.535714	-0.0357143	0.75	-0.464286	-0.285714	0	0.285714	0.216225	-0.306319	0.464286	0.678571	-0.558581	0.142857	0.774806	0.178571	0	0.464286	-0.642857	-0.214286	0.928571	0.214286	0.607143	0.0357143	0.428571	0.142857	0.428571	-0.25	0.357143	0.892857	-0.107143	0.324337	0.571429	-0.392857
cg13485718	-0.535714	-0.357143	0.928571	-0.285714	-0.321429	0.642857	-0.0714286	-0.0714286	-0.214286	-0.285714	-0.142857	-0.428571	-0.0357143	-0.163663	-0.464286	-0.464286	0.5	-0.25	0	-0.75	-0.464286	0.214286	0.607143	0.108112	0.180187	0.428571	-0.392857	0.5766	-0.5	-0.43245	-0.107143	-0.5	0.25	-0.392857	0.392857	-0.107143	0.678571	-0.535714	-0.214286	-0.214286	0	-0.214286	0.5	-0.142857	-0.571429	-0.214286	-0.378394	0.0357143	-0.357143
cg12111137	0.535714	0.178571	-0.892857	0.142857	0.321429	-0.607143	0.0357143	0.178571	0	0.142857	0.178571	0.214286	0.0357143	0.327327	0.678571	0.678571	-0.178571	-0.0357143	0.214286	0.428571	0.25	-0.0357143	-0.428571	-0.198206	-0.072075	-0.357143	0.357143	-0.702731	0.214286	0.612637	-0.142857	0.142857	-0.321429	0.142857	-0.571429	0.321429	-0.714286	0.5	-0.107143	0.535714	0.178571	0.0714286	-0.464286	0.0714286	0.75	0	0.630656	0	-0.0357143
cg11888982	0.714286	0.285714	-0.892857	-0.178571	0.464286	-0.428571	-0.107143	-0.0357143	-0.285714	-0.107143	0.535714	0.214286	-0.107143	0.545545	0.857143	0.857143	0.0714286	0	0.285714	0.357143	0.285714	0.142857	-0.178571	-0.0900937	0.234244	-0.285714	0.464286	-0.468487	0.178571	0.828862	-0.25	0.142857	-0.321429	0.142857	-0.571429	0.428571	-0.571429	0.285714	-0.142857	0.285714	0.357143	-0.107143	-0.678571	-0.107143	0.75	-0.285714	0.360375	-0.0357143	-0.142857
cg25932599	0.428571	-0.107143	-0.642857	0.0357143	0.107143	-0.214286	-0.642857	0.357143	-0.714286	-0.642857	0.75	0.392857	0.321429	0.272772	0.642857	0.642857	0.428571	0.142857	-0.107143	0.285714	-0.0714286	-0.0714286	-0.321429	-0.558581	0.612637	-0.0714286	0.107143	-0.126131	-0.107143	0.5766	-0.357143	-0.142857	-0.428571	0.357143	-0.392857	0.357143	-0.392857	-0.0357143	-0.5	0.285714	0.0357143	-0.357143	-0.428571	-0.642857	0.428571	-0.714286	0.378394	-0.535714	-0.5
cg17939585	-0.785714	-0.321429	0.785714	0.25	-0.535714	0.142857	0.214286	-0.0714286	0.5	0.357143	-0.607143	-0.464286	0.107143	-0.345512	-0.714286	-0.714286	-0.214286	-0.214286	-0.107143	-0.357143	-0.0714286	0	0.178571	0.126131	-0.2883	0	-0.464286	0.234244	-0.178571	-0.8649	0.142857	-0.214286	0.214286	-0.142857	0.535714	-0.5	0.321429	-0.25	0.142857	-0.142857	-0.178571	0.0714286	0.571429	0.285714	-0.714286	0.5	-0.198206	0.107143	0.142857
cg04609694	-0.571429	-0.0714286	0.821429	-0.0357143	-0.321429	0.392857	0.178571	-0.321429	0.357143	0.214286	-0.357143	-0.321429	-0.107143	-0.290957	-0.714286	-0.714286	-0.107143	0	-0.107143	-0.321429	0	0.0357143	0.357143	0.324337	-0.14415	0.142857	-0.285714	0.504525	-0.0357143	-0.72075	0.25	0	0.357143	-0.107143	0.642857	-0.428571	0.571429	-0.357143	0.321429	-0.535714	-0.142857	0.0714286	0.392857	0.214286	-0.75	0.357143	-0.594619	0.142857	0.25
cg01891966	-0.5	0.0357143	0.714286	0.107143	-0.285714	0.321429	0.142857	-0.285714	0.464286	0.285714	-0.321429	-0.142857	-0.0714286	-0.400066	-0.785714	-0.785714	-0.178571	0.214286	-0.142857	-0.142857	0.107143	-0.178571	0.142857	0.234244	-0.198206	0.107143	-0.178571	0.396412	0.178571	-0.756787	0.428571	0.178571	0.428571	0.0714286	0.785714	-0.392857	0.535714	-0.214286	0.464286	-0.571429	-0.321429	0.214286	0.285714	0.25	-0.714286	0.464286	-0.558581	0.0714286	0.321429
cg26717554	-0.5	0.0357143	0.714286	0.107143	-0.285714	0.321429	0.142857	-0.285714	0.464286	0.285714	-0.321429	-0.142857	-0.0714286	-0.400066	-0.785714	-0.785714	-0.178571	0.214286	-0.142857	-0.142857	0.107143	-0.178571	0.142857	0.234244	-0.198206	0.107143	-0.178571	0.396412	0.178571	-0.756787	0.428571	0.178571	0.428571	0.0714286	0.785714	-0.392857	0.535714	-0.214286	0.464286	-0.571429	-0.321429	0.214286	0.285714	0.25	-0.714286	0.464286	-0.558581	0.0714286	0.321429
cg21862992	-0.785714	-0.321429	0.785714	0.25	-0.535714	0.142857	0.214286	-0.0714286	0.5	0.357143	-0.607143	-0.464286	0.107143	-0.345512	-0.714286	-0.714286	-0.214286	-0.214286	-0.107143	-0.357143	-0.0714286	0	0.178571	0.126131	-0.2883	0	-0.464286	0.234244	-0.178571	-0.8649	0.142857	-0.214286	0.214286	-0.142857	0.535714	-0.5	0.321429	-0.25	0.142857	-0.142857	-0.178571	0.0714286	0.571429	0.285714	-0.714286	0.5	-0.198206	0.107143	0.142857
cg23817637	0.571429	0.107143	-0.214286	-0.321429	0.5	0.392857	-0.0714286	0.428571	-0.607143	-0.5	0.178571	0.428571	-0.142857	-0.109109	0.285714	0.285714	0.607143	0.142857	0.142857	-0.214286	-0.607143	-0.178571	0	-0.198206	0.0180187	0.607143	0.321429	-0.180187	-0.107143	0.72075	0	-0.107143	0.142857	-0.357143	-0.428571	0.75	0.178571	0.357143	-0.321429	0.428571	-0.107143	0.142857	0	-0.25	0.714286	-0.607143	0.342356	0.0714286	-0.464286
cg24911113	-0.75	-0.357143	0.857143	0.142857	-0.464286	0.25	0.285714	0	0.428571	0.321429	-0.678571	-0.535714	0.0357143	-0.345512	-0.678571	-0.678571	-0.0357143	-0.321429	0.0357143	-0.571429	-0.25	0.0357143	0.285714	0.126131	-0.342356	0.142857	-0.428571	0.14415	-0.285714	-0.756787	0.107143	-0.357143	0.285714	-0.357143	0.464286	-0.321429	0.392857	-0.178571	0.0357143	0.0357143	-0.142857	0.107143	0.642857	0.321429	-0.571429	0.428571	-0.072075	0.214286	-0.0357143
cg09820101	-0.392857	-0.25	0.678571	-0.5	-0.214286	0.357143	0.0357143	-0.428571	-0.142857	-0.107143	0.0357143	-0.75	-0.214286	0.345512	-0.0357143	-0.0357143	0.428571	-0.535714	0.321429	-0.75	-0.107143	0.607143	0.821429	0.324337	0.306319	0.0714286	-0.25	0.414431	-0.5	-0.198206	-0.357143	-0.535714	0.0714286	-0.428571	0.214286	-0.107143	0.392857	-0.607143	-0.214286	-0.214286	0.464286	-0.392857	0.142857	0	-0.428571	-0.142857	-0.378394	0.178571	-0.357143
cg18797590	0.535714	0.571429	-0.571429	0.285714	0.392857	-0.142857	0	0.0714286	0.214286	0.142857	0.142857	0.857143	-0.0357143	-0.345512	-0.107143	-0.107143	-0.428571	0.821429	-0.285714	0.821429	0.321429	-0.642857	-0.678571	-0.072075	-0.252262	0	0.464286	-0.180187	0.785714	0.180187	0.607143	0.857143	0.178571	0.535714	0.107143	0.107143	-0.107143	0.535714	0.571429	-0.285714	-0.5	0.5	-0.357143	0.0714286	0.285714	0.214286	-0.0900937	-0.107143	0.571429
cg14009504	0.75	0.428571	-0.428571	-0.5	0.75	0.0714286	0.428571	-0.0357143	-0.107143	0.107143	0	0.0714286	-0.535714	0.272772	0.535714	0.535714	0.285714	-0.107143	0.642857	-0.214286	-0.142857	0.107143	0.178571	0.234244	-0.2883	0.25	0.642857	-0.594619	0.142857	0.882919	0.0357143	0.0714286	0.214286	-0.535714	-0.5	0.785714	-0.0714286	0.607143	0	0.464286	0.285714	0.321429	-0.321429	0.321429	0.964286	-0.107143	0.378394	0.535714	-0.214286
cg07104919	-0.0714286	0.25	-0.285714	0.178571	-0.0357143	-0.678571	0.428571	-0.535714	0.821429	0.857143	-0.214286	-0.428571	-0.178571	0.381881	0.142857	0.142857	-0.678571	-0.214286	0.357143	0.285714	0.821429	0.214286	-0.0714286	0.342356	-0.306319	-0.75	0.178571	-0.468487	0.392857	-0.198206	0.0714286	0.285714	-0.0714286	0.178571	0.142857	-0.321429	-0.5	0.178571	0.464286	-0.0714286	0.321429	0.142857	-0.392857	0.642857	-0.0357143	0.821429	0.0360375	0.285714	0.464286
cg20449074	0.107143	-0.321429	-0.714286	0.464286	-0.142857	-0.642857	-0.285714	0.571429	-0.214286	-0.142857	0.107143	0.178571	0.5	0.145479	0.535714	0.535714	-0.142857	-0.178571	-0.178571	0.392857	-0.0357143	-0.0714286	-0.571429	-0.558581	0.108112	-0.357143	-0.142857	-0.486506	-0.178571	0.2883	-0.392857	-0.214286	-0.607143	0.25	-0.642857	0.0357143	-0.785714	0.214286	-0.5	0.714286	0.0357143	-0.214286	-0.0714286	-0.285714	0.428571	-0.214286	0.792825	-0.357143	-0.214286
cg24937727	-0.142857	-0.321429	0.321429	-0.214286	0.0357143	0.285714	0.392857	0.357143	-0.142857	-0.0357143	-0.607143	-0.321429	-0.107143	-0.109109	0	0	0.214286	-0.571429	0.178571	-0.642857	-0.714286	0.25	0.357143	0.108112	-0.378394	0.428571	-0.214286	-0.126131	-0.571429	0.162169	-0.25	-0.535714	0.0357143	-0.821429	-0.535714	0.214286	0.142857	0.142857	-0.428571	0.642857	0.178571	0.0357143	0.642857	0.142857	0.285714	-0.142857	0.396412	0.428571	-0.285714
cg12659933	0.75	0.285714	-0.428571	-0.5	0.607143	0.285714	-0.142857	0.107143	-0.678571	-0.535714	0.5	0.428571	-0.25	0.200033	0.535714	0.535714	0.5	0.178571	0.142857	0	-0.285714	0.0357143	0.107143	-0.0180187	0.252262	0.392857	0.428571	-0.0180187	0	0.882919	-0.107143	0.0714286	0	-0.178571	-0.5	0.642857	0.0714286	0.178571	-0.214286	0.107143	0.142857	-0.0357143	-0.321429	-0.321429	0.678571	-0.678571	0.0540562	0.0357143	-0.285714
cg15892864	0.107143	-0.142857	-0.214286	-0.428571	-0.0357143	-0.214286	-0.357143	-0.392857	-0.464286	-0.321429	0.714286	-0.5	-0.0357143	0.854687	0.75	0.75	0.428571	-0.464286	0.357143	-0.214286	0.285714	0.678571	0.464286	0.0180187	0.756787	-0.392857	0	0.0900937	-0.357143	0.378394	-0.678571	-0.428571	-0.428571	0.0357143	-0.214286	0.0714286	-0.285714	-0.535714	-0.428571	-0.0357143	0.714286	-0.678571	-0.535714	-0.321429	0.0357143	-0.464286	-0.0540562	-0.178571	-0.5
cg04012354	0.571429	0.285714	-0.357143	-0.5	0.607143	0.0714286	0.5	-0.0357143	-0.142857	0.0714286	-0.178571	0	-0.464286	0.272772	0.5	0.5	0	-0.285714	0.357143	-0.142857	-0.214286	0.321429	0.285714	0.396412	-0.324337	0.214286	0.357143	-0.2883	-0.0714286	0.774806	-0.142857	0.0357143	0	-0.607143	-0.785714	0.428571	-0.107143	0.392857	-0.0714286	0.357143	0.428571	0.142857	-0.0357143	0.25	0.75	-0.142857	0.198206	0.571429	0.0714286
cg01702055	-0.571429	-0.107143	0.75	0.214286	-0.392857	0.392857	-0.0357143	-0.0714286	0.285714	0.0714286	-0.285714	0	0.107143	-0.545545	-0.857143	-0.857143	-0.107143	0.285714	-0.357143	-0.107143	-0.0714286	-0.285714	0.0357143	0.0540562	-0.108112	0.214286	-0.321429	0.522544	0.0714286	-0.810844	0.392857	0.107143	0.357143	0.142857	0.75	-0.428571	0.571429	-0.285714	0.321429	-0.535714	-0.464286	0.142857	0.428571	0.0357143	-0.785714	0.285714	-0.522544	-0.107143	0.25
cg25511807	-0.5	0.0357143	0.714286	0.107143	-0.285714	0.321429	0.142857	-0.285714	0.464286	0.285714	-0.321429	-0.142857	-0.0714286	-0.400066	-0.785714	-0.785714	-0.178571	0.214286	-0.142857	-0.142857	0.107143	-0.178571	0.142857	0.234244	-0.198206	0.107143	-0.178571	0.396412	0.178571	-0.756787	0.428571	0.178571	0.428571	0.0714286	0.785714	-0.392857	0.535714	-0.214286	0.464286	-0.571429	-0.321429	0.214286	0.285714	0.25	-0.714286	0.464286	-0.558581	0.0714286	0.321429
cg15986668	-0.5	0.0357143	0.464286	0.285714	-0.25	-0.0714286	0.535714	-0.214286	0.857143	0.75	-0.75	-0.321429	-0.107143	-0.327327	-0.642857	-0.642857	-0.571429	-0.0714286	0.0357143	-0.0714286	0.214286	-0.107143	0	0.324337	-0.630656	-0.142857	-0.142857	-0.0900937	0.214286	-0.702731	0.392857	0.178571	0.321429	-0.107143	0.464286	-0.428571	0.142857	0.142857	0.5	-0.142857	-0.178571	0.392857	0.357143	0.642857	-0.428571	0.857143	-0.14415	0.357143	0.5
cg08462127	-0.642857	-0.178571	0.714286	0.0357143	-0.464286	0.214286	0	-0.357143	0.285714	0.142857	-0.178571	-0.392857	0.0357143	-0.127294	-0.571429	-0.571429	-0.142857	-0.0714286	-0.178571	-0.214286	0.142857	0.142857	0.321429	0.234244	0.072075	-0.0714286	-0.392857	0.558581	-0.107143	-0.756787	0.0714286	-0.0714286	0.142857	0.0714286	0.607143	-0.571429	0.392857	-0.535714	0.214286	-0.571429	-0.0357143	-0.142857	0.285714	0.0714286	-0.857143	0.285714	-0.594619	-0.0357143	0.214286
cg21301224	-0.785714	-0.357143	0.714286	0.5	-0.607143	0.142857	0	0.178571	0.428571	0.214286	-0.535714	-0.142857	0.321429	-0.600099	-0.857143	-0.857143	-0.214286	0.0714286	-0.357143	-0.142857	-0.142857	-0.321429	-0.142857	-0.14415	-0.252262	0.0714286	-0.5	0.252262	-0.0714286	-0.954994	0.285714	-0.107143	0.214286	0.107143	0.642857	-0.5	0.321429	-0.178571	0.142857	-0.142857	-0.5	0.142857	0.607143	0.107143	-0.75	0.428571	-0.126131	-0.142857	0.142857
cg12555086	-0.857143	-0.464286	0.607143	0.571429	-0.75	-0.0357143	-0.178571	0.142857	0.357143	0.142857	-0.357143	-0.214286	0.464286	-0.436436	-0.714286	-0.714286	-0.25	0	-0.428571	-0.0357143	0	-0.214286	-0.178571	-0.234244	-0.0360375	-0.142857	-0.607143	0.306319	-0.142857	-0.991031	0.107143	-0.178571	0	0.285714	0.607143	-0.642857	0.142857	-0.357143	0.0357143	-0.178571	-0.392857	-0.0714286	0.5	-0.0357143	-0.857143	0.357143	-0.126131	-0.321429	0.107143
cg08242010	-0.107143	-0.285714	0.25	-0.178571	-0.214286	0.464286	-0.678571	0.142857	-0.821429	-0.892857	0.571429	0.25	0.285714	-0.0545545	-0.0357143	-0.0357143	0.464286	0.178571	-0.535714	-0.0357143	-0.357143	0.0714286	0.178571	-0.234244	0.72075	0.321429	-0.357143	0.846881	-0.392857	-0.0180187	-0.285714	-0.214286	-0.214286	0.214286	0	-0.142857	0.357143	-0.678571	-0.392857	-0.428571	-0.0714286	-0.535714	0.142857	-0.821429	-0.428571	-0.821429	-0.468487	-0.535714	-0.25
cg01852186	0.5	-0.0357143	-0.714286	-0.107143	0.285714	-0.321429	-0.142857	0.285714	-0.464286	-0.285714	0.321429	0.142857	0.0714286	0.400066	0.785714	0.785714	0.178571	-0.214286	0.142857	0.142857	-0.107143	0.178571	-0.142857	-0.234244	0.198206	-0.107143	0.178571	-0.396412	-0.178571	0.756787	-0.428571	-0.178571	-0.428571	-0.0714286	-0.785714	0.392857	-0.535714	0.214286	-0.464286	0.571429	0.321429	-0.214286	-0.285714	-0.25	0.714286	-0.464286	0.558581	-0.0714286	-0.321429
cg10759817	0.142857	0.178571	-0.0357143	-0.357143	0.285714	-0.214286	0.607143	-0.392857	0.428571	0.607143	-0.285714	-0.678571	-0.5	0.49099	0.357143	0.357143	0.0714286	-0.571429	0.892857	-0.5	0.214286	0.428571	0.428571	0.396412	-0.342356	-0.214286	0.357143	-0.666694	0	0.2883	-0.107143	-0.214286	0.178571	-0.571429	-0.107143	0.357143	-0.178571	0.321429	0.0714286	0.428571	0.535714	0.178571	-0.25	0.678571	0.464286	0.428571	0.342356	0.642857	-0.214286
cg10621610	0	-0.142857	0.642857	-0.5	0.178571	0.821429	0.0714286	0.214286	-0.464286	-0.428571	-0.142857	-0.107143	-0.25	-0.236403	-0.214286	-0.214286	0.821429	-0.142857	0.25	-0.857143	-0.821429	0.0357143	0.535714	0.0360375	-0.0180187	0.821429	0	0.198206	-0.428571	0.180187	0	-0.464286	0.428571	-0.714286	0.0357143	0.535714	0.714286	-0.0357143	-0.321429	0.214286	-0.0714286	0.0714286	0.428571	-0.107143	0.142857	-0.464286	0	0.25	-0.607143
cg17108141	0.0714286	0.178571	-0.285714	0.321429	-0.142857	-0.214286	-0.571429	-0.142857	-0.0357143	-0.178571	0.642857	0.464286	0.285714	-0.0363696	-0.0714286	-0.0714286	-0.142857	0.642857	-0.392857	0.678571	0.535714	-0.357143	-0.464286	-0.2883	0.468487	-0.321429	0.0714286	0.252262	0.464286	-0.216225	0.214286	0.464286	-0.107143	0.892857	0.5	-0.25	-0.107143	-0.214286	0.285714	-0.607143	-0.321429	-0.107143	-0.5	-0.357143	-0.357143	-0.0357143	-0.360375	-0.607143	0.214286
cg18364502	0.178571	0.571429	0.0714286	0.142857	0.321429	0	0.5	-0.25	0.821429	0.75	-0.357143	0.142857	-0.392857	-0.345512	-0.464286	-0.464286	-0.214286	0.464286	0.428571	0.0714286	0.357143	-0.535714	-0.25	0.198206	-0.648675	0.0357143	0.571429	-0.558581	0.785714	-0.198206	0.821429	0.571429	0.714286	0.0357143	0.714286	0.285714	0.214286	0.678571	0.785714	-0.107143	-0.428571	0.821429	-0.25	0.75	0.178571	0.821429	0.0180187	0.392857	0.285714
cg09709457	-0.571429	-0.0714286	0.821429	-0.0357143	-0.321429	0.392857	0.178571	-0.321429	0.357143	0.214286	-0.357143	-0.321429	-0.107143	-0.290957	-0.714286	-0.714286	-0.107143	0	-0.107143	-0.321429	0	0.0357143	0.357143	0.324337	-0.14415	0.142857	-0.285714	0.504525	-0.0357143	-0.72075	0.25	0	0.357143	-0.107143	0.642857	-0.428571	0.571429	-0.357143	0.321429	-0.535714	-0.142857	0.0714286	0.392857	0.214286	-0.75	0.357143	-0.594619	0.142857	0.25
cg12752627	0.571429	0.285714	-0.714286	0.214286	0.428571	-0.285714	0.142857	0.392857	0.0357143	0.107143	-0.0714286	0.571429	0	-0.145479	0.285714	0.285714	-0.214286	0.285714	0	0.464286	-0.0357143	-0.392857	-0.571429	-0.198206	-0.360375	0.0357143	0.392857	-0.594619	0.357143	0.522544	0.214286	0.357143	-0.0357143	0.0714286	-0.464286	0.392857	-0.392857	0.714286	0.0714286	0.464286	-0.214286	0.392857	-0.178571	0.107143	0.75	0.0357143	0.540562	0.0714286	0.142857
cg14959260	-0.142857	-0.285714	-0.357143	0.714286	-0.428571	-0.428571	-0.785714	0.464286	-0.178571	-0.321429	0.5	0.428571	0.714286	-0.181848	0	0	0.0714286	0.428571	-0.428571	0.535714	0.178571	-0.535714	-0.785714	-0.846881	0.468487	-0.321429	-0.178571	-0.126131	0.142857	-0.270281	0	0	-0.321429	0.857143	0.321429	-0.107143	-0.392857	-0.0714286	-0.214286	0.107143	-0.5	-0.178571	-0.25	-0.535714	-0.178571	-0.178571	0.360375	-0.857143	-0.285714
cg09294084	-0.571429	-0.0357143	0.75	0.214286	-0.321429	0.285714	0.25	-0.142857	0.571429	0.392857	-0.535714	-0.178571	-0.0357143	-0.509175	-0.857143	-0.857143	-0.214286	0.142857	-0.107143	-0.214286	0	-0.25	0.0714286	0.180187	-0.378394	0.142857	-0.214286	0.234244	0.142857	-0.810844	0.464286	0.107143	0.464286	-0.0357143	0.75	-0.357143	0.5	-0.0714286	0.428571	-0.357143	-0.392857	0.321429	0.428571	0.357143	-0.642857	0.571429	-0.360375	0.142857	0.285714
cg17348244	0.0714286	0.0714286	0.107143	-0.678571	0.107143	0.214286	0.0357143	-0.607143	-0.357143	-0.25	0.321429	-0.357143	-0.321429	0.581914	0.357143	0.357143	0	-0.357143	0	-0.142857	0.142857	0.785714	0.75	0.594619	0.414431	-0.0714286	-0.107143	0.684712	-0.321429	0.252262	-0.464286	-0.0714286	-0.25	-0.214286	-0.357143	-0.285714	0.142857	-0.642857	-0.0714286	-0.571429	0.714286	-0.535714	-0.107143	-0.178571	-0.25	-0.357143	-0.72075	0.178571	0.214286
cg06632549	0.5	-0.0357143	-0.714286	-0.107143	0.285714	-0.321429	-0.142857	0.285714	-0.464286	-0.285714	0.321429	0.142857	0.0714286	0.400066	0.785714	0.785714	0.178571	-0.214286	0.142857	0.142857	-0.107143	0.178571	-0.142857	-0.234244	0.198206	-0.107143	0.178571	-0.396412	-0.178571	0.756787	-0.428571	-0.178571	-0.428571	-0.0714286	-0.785714	0.392857	-0.535714	0.214286	-0.464286	0.571429	0.321429	-0.214286	-0.285714	-0.25	0.714286	-0.464286	0.558581	-0.0714286	-0.321429
cg14808040	0.5	-0.0357143	-0.714286	-0.107143	0.285714	-0.321429	-0.142857	0.285714	-0.464286	-0.285714	0.321429	0.142857	0.0714286	0.400066	0.785714	0.785714	0.178571	-0.214286	0.142857	0.142857	-0.107143	0.178571	-0.142857	-0.234244	0.198206	-0.107143	0.178571	-0.396412	-0.178571	0.756787	-0.428571	-0.178571	-0.428571	-0.0714286	-0.785714	0.392857	-0.535714	0.214286	-0.464286	0.571429	0.321429	-0.214286	-0.285714	-0.25	0.714286	-0.464286	0.558581	-0.0714286	-0.321429
cg19787013	0.535714	0.464286	0.285714	-0.892857	0.714286	0.714286	0.428571	-0.357143	-0.214286	-0.0714286	0.0357143	-0.107143	-0.785714	0.145479	0.107143	0.107143	0.642857	-0.0357143	0.678571	-0.678571	-0.321429	0.214286	0.714286	0.522544	-0.14415	0.642857	0.571429	-0.0180187	0.0357143	0.612637	0.178571	0	0.607143	-0.75	0	0.75	0.642857	0.214286	0.142857	-0.0714286	0.25	0.285714	-0.142857	0.285714	0.5	-0.214286	-0.252262	0.642857	-0.285714
cg18598146	0.5	-0.0357143	-0.464286	-0.285714	0.25	0.0714286	-0.535714	0.214286	-0.857143	-0.75	0.75	0.321429	0.107143	0.327327	0.642857	0.642857	0.571429	0.0714286	-0.0357143	0.0714286	-0.214286	0.107143	0	-0.324337	0.630656	0.142857	0.142857	0.0900937	-0.214286	0.702731	-0.392857	-0.178571	-0.321429	0.107143	-0.464286	0.428571	-0.142857	-0.142857	-0.5	0.142857	0.178571	-0.392857	-0.357143	-0.642857	0.428571	-0.857143	0.14415	-0.357143	-0.5
cg23445255	0	0.357143	0.607143	-0.25	0.178571	0.75	0.107143	-0.25	0.0714286	-0.0714286	-0.0714286	0.321429	-0.321429	-0.509175	-0.714286	-0.714286	0.107143	0.571429	-0.178571	-0.107143	-0.142857	-0.321429	0.214286	0.324337	-0.14415	0.571429	0.142857	0.5766	0.321429	-0.2883	0.607143	0.428571	0.642857	-0.0357143	0.642857	0	0.857143	-0.0714286	0.535714	-0.75	-0.428571	0.357143	0.178571	0.0714286	-0.392857	0.0714286	-0.774806	0.142857	0.321429
cg06724937	0.535714	0.392857	-0.25	-0.857143	0.535714	0.107143	0.25	-0.678571	-0.285714	-0.0714286	0.392857	-0.285714	-0.607143	0.763763	0.678571	0.678571	0.107143	-0.321429	0.428571	-0.142857	0.25	0.75	0.714286	0.666694	0.252262	-0.0714286	0.357143	0.198206	-0.0714286	0.72075	-0.357143	0.0714286	-0.107143	-0.357143	-0.5	0.178571	0	-0.214286	0.0357143	-0.321429	0.821429	-0.285714	-0.464286	0.0714286	0.321429	-0.285714	-0.450469	0.428571	0.107143
cg03793678	0.107143	0	0.0714286	-0.357143	0.25	-0.0357143	0.5	-0.107143	0.178571	0.357143	-0.321429	-0.607143	-0.392857	0.345512	0.321429	0.321429	0.321429	-0.607143	0.821429	-0.678571	-0.142857	0.357143	0.428571	0.216225	-0.306319	0.0357143	0.25	-0.630656	-0.214286	0.342356	-0.178571	-0.428571	0.178571	-0.714286	-0.214286	0.5	-0.0714286	0.321429	-0.178571	0.642857	0.428571	0.142857	-0.0357143	0.5	0.535714	0.178571	0.504525	0.571429	-0.464286
cg04893454	0.714286	0.464286	-0.0357143	-0.714286	0.75	0.535714	0.178571	-0.142857	-0.357143	-0.214286	0.285714	0.142857	-0.607143	0.145479	0.285714	0.285714	0.75	0.142857	0.642857	-0.464286	-0.285714	0	0.392857	0.198206	0	0.571429	0.678571	-0.234244	0.142857	0.774806	0.178571	0.0357143	0.5	-0.5	-0.0357143	0.928571	0.428571	0.357143	0.0357143	0.107143	0.107143	0.285714	-0.357143	0.107143	0.714286	-0.357143	0.0180187	0.392857	-0.464286
cg03812107	-0.178571	-0.107143	0.464286	-0.214286	-0.0714286	0.607143	-0.0357143	0.0714286	-0.357143	-0.428571	-0.142857	0.214286	0	-0.345512	-0.392857	-0.392857	-0.0357143	0.107143	-0.571429	-0.0714286	-0.464286	0.0714286	0.285714	0.234244	0.0360375	0.5	-0.357143	0.846881	-0.285714	-0.162169	0	0.0357143	0.0357143	-0.178571	-0.142857	-0.321429	0.535714	-0.392857	-0.0357143	-0.464286	-0.107143	-0.142857	0.571429	-0.321429	-0.428571	-0.357143	-0.612637	0	0.321429
cg14064335	-0.571429	-0.0357143	0.75	0.214286	-0.321429	0.285714	0.25	-0.142857	0.571429	0.392857	-0.535714	-0.178571	-0.0357143	-0.509175	-0.857143	-0.857143	-0.214286	0.142857	-0.107143	-0.214286	0	-0.25	0.0714286	0.180187	-0.378394	0.142857	-0.214286	0.234244	0.142857	-0.810844	0.464286	0.107143	0.464286	-0.0357143	0.75	-0.357143	0.5	-0.0714286	0.428571	-0.357143	-0.392857	0.321429	0.428571	0.357143	-0.642857	0.571429	-0.360375	0.142857	0.285714
cg07970007	0.571429	0.0357143	-0.75	-0.214286	0.321429	-0.285714	-0.25	0.142857	-0.571429	-0.392857	0.535714	0.178571	0.0357143	0.509175	0.857143	0.857143	0.214286	-0.142857	0.107143	0.214286	0	0.25	-0.0714286	-0.180187	0.378394	-0.142857	0.214286	-0.234244	-0.142857	0.810844	-0.464286	-0.107143	-0.464286	0.0357143	-0.75	0.357143	-0.5	0.0714286	-0.428571	0.357143	0.392857	-0.321429	-0.428571	-0.357143	0.642857	-0.571429	0.360375	-0.142857	-0.285714
cg13229972	-0.571429	-0.0357143	0.75	0.214286	-0.321429	0.285714	0.25	-0.142857	0.571429	0.392857	-0.535714	-0.178571	-0.0357143	-0.509175	-0.857143	-0.857143	-0.214286	0.142857	-0.107143	-0.214286	0	-0.25	0.0714286	0.180187	-0.378394	0.142857	-0.214286	0.234244	0.142857	-0.810844	0.464286	0.107143	0.464286	-0.0357143	0.75	-0.357143	0.5	-0.0714286	0.428571	-0.357143	-0.392857	0.321429	0.428571	0.357143	-0.642857	0.571429	-0.360375	0.142857	0.285714
cg01909364	0.571429	0.0357143	-0.75	-0.214286	0.321429	-0.285714	-0.25	0.142857	-0.571429	-0.392857	0.535714	0.178571	0.0357143	0.509175	0.857143	0.857143	0.214286	-0.142857	0.107143	0.214286	0	0.25	-0.0714286	-0.180187	0.378394	-0.142857	0.214286	-0.234244	-0.142857	0.810844	-0.464286	-0.107143	-0.464286	0.0357143	-0.75	0.357143	-0.5	0.0714286	-0.428571	0.357143	0.392857	-0.321429	-0.428571	-0.357143	0.642857	-0.571429	0.360375	-0.142857	-0.285714
cg26173946	0.571429	0.0714286	-0.821429	0.0357143	0.321429	-0.392857	-0.178571	0.321429	-0.357143	-0.214286	0.357143	0.321429	0.107143	0.290957	0.714286	0.714286	0.107143	0	0.107143	0.321429	0	-0.0357143	-0.357143	-0.324337	0.14415	-0.142857	0.285714	-0.504525	0.0357143	0.72075	-0.25	0	-0.357143	0.107143	-0.642857	0.428571	-0.571429	0.357143	-0.321429	0.535714	0.142857	-0.0714286	-0.392857	-0.214286	0.75	-0.357143	0.594619	-0.142857	-0.25
cg10587082	0.785714	0.357143	-0.714286	-0.5	0.607143	-0.142857	0	-0.178571	-0.428571	-0.214286	0.535714	0.142857	-0.321429	0.600099	0.857143	0.857143	0.214286	-0.0714286	0.357143	0.142857	0.142857	0.321429	0.142857	0.14415	0.252262	-0.0714286	0.5	-0.252262	0.0714286	0.954994	-0.285714	0.107143	-0.214286	-0.107143	-0.642857	0.5	-0.321429	0.178571	-0.142857	0.142857	0.5	-0.142857	-0.607143	-0.107143	0.75	-0.428571	0.126131	0.142857	-0.142857
cg19504184	-0.5	0.0357143	0.714286	0.107143	-0.285714	0.321429	0.142857	-0.285714	0.464286	0.285714	-0.321429	-0.142857	-0.0714286	-0.400066	-0.785714	-0.785714	-0.178571	0.214286	-0.142857	-0.142857	0.107143	-0.178571	0.142857	0.234244	-0.198206	0.107143	-0.178571	0.396412	0.178571	-0.756787	0.428571	0.178571	0.428571	0.0714286	0.785714	-0.392857	0.535714	-0.214286	0.464286	-0.571429	-0.321429	0.214286	0.285714	0.25	-0.714286	0.464286	-0.558581	0.0714286	0.321429
cg21870668	-0.571429	-0.0714286	0.571429	0.142857	-0.285714	0	0.571429	-0.25	0.75	0.678571	-0.785714	-0.5	-0.142857	-0.218218	-0.571429	-0.571429	-0.5	-0.285714	0.0714286	-0.25	0.107143	0.107143	0.214286	0.414431	-0.5766	-0.107143	-0.25	0.0180187	0	-0.666694	0.214286	0	0.25	-0.285714	0.321429	-0.464286	0.178571	0	0.357143	-0.107143	0	0.25	0.464286	0.607143	-0.464286	0.75	-0.180187	0.428571	0.428571
cg26478401	-0.785714	-0.321429	0.571429	0.464286	-0.642857	-0.107143	0	-0.0714286	0.535714	0.357143	-0.392857	-0.357143	0.285714	-0.290957	-0.642857	-0.642857	-0.321429	-0.0714286	-0.214286	-0.0714286	0.178571	-0.107143	-0.0714286	-0.0540562	-0.126131	-0.25	-0.464286	0.180187	-0.0357143	-0.936975	0.142857	-0.107143	0.0714286	0.214286	0.642857	-0.607143	0.107143	-0.285714	0.178571	-0.214286	-0.25	0	0.357143	0.178571	-0.785714	0.535714	-0.162169	-0.142857	0.178571
cg06056929	-0.392857	0.0714286	0.535714	0.107143	-0.285714	0.214286	-0.107143	-0.357143	0.321429	0.142857	0.0357143	-0.0714286	0	-0.236403	-0.607143	-0.607143	-0.0714286	0.321429	-0.142857	0	0.285714	-0.178571	0.0714286	0.108112	0.0900937	-0.0357143	-0.107143	0.414431	0.25	-0.666694	0.357143	0.214286	0.321429	0.321429	0.857143	-0.357143	0.428571	-0.321429	0.428571	-0.678571	-0.285714	0.0714286	0	0.0714286	-0.714286	0.321429	-0.594619	-0.142857	0.214286
cg02440562	-0.107143	0.392857	0.571429	0.0357143	0.142857	0.428571	0.428571	-0.214286	0.642857	0.5	-0.464286	0.107143	-0.357143	-0.581914	-0.821429	-0.821429	-0.0714286	0.464286	0.178571	-0.178571	0.0357143	-0.5	0	0.270281	-0.5766	0.357143	0.285714	-0.0540562	0.535714	-0.468487	0.821429	0.428571	0.821429	-0.107143	0.857143	0.107143	0.642857	0.357143	0.714286	-0.357143	-0.535714	0.714286	0.142857	0.571429	-0.214286	0.642857	-0.324337	0.357143	0.285714
cg00417197	0.571429	0.0714286	-0.821429	0.0357143	0.321429	-0.392857	-0.178571	0.321429	-0.357143	-0.214286	0.357143	0.321429	0.107143	0.290957	0.714286	0.714286	0.107143	0	0.107143	0.321429	0	-0.0357143	-0.357143	-0.324337	0.14415	-0.142857	0.285714	-0.504525	0.0357143	0.72075	-0.25	0	-0.357143	0.107143	-0.642857	0.428571	-0.571429	0.357143	-0.321429	0.535714	0.142857	-0.0714286	-0.392857	-0.214286	0.75	-0.357143	0.594619	-0.142857	-0.25
cg08905487	-0.571429	-0.0357143	0.75	0.214286	-0.321429	0.285714	0.25	-0.142857	0.571429	0.392857	-0.535714	-0.178571	-0.0357143	-0.509175	-0.857143	-0.857143	-0.214286	0.142857	-0.107143	-0.214286	0	-0.25	0.0714286	0.180187	-0.378394	0.142857	-0.214286	0.234244	0.142857	-0.810844	0.464286	0.107143	0.464286	-0.0357143	0.75	-0.357143	0.5	-0.0714286	0.428571	-0.357143	-0.392857	0.321429	0.428571	0.357143	-0.642857	0.571429	-0.360375	0.142857	0.285714
cg04641860	0.714286	0.214286	-0.678571	-0.392857	0.5	-0.0714286	-0.178571	0.0357143	-0.607143	-0.428571	0.571429	0.285714	-0.142857	0.454621	0.785714	0.785714	0.285714	0	0.142857	0.178571	-0.0357143	0.214286	0.0357143	-0.0360375	0.342356	0.0357143	0.357143	-0.126131	-0.0357143	0.900937	-0.321429	0.0357143	-0.285714	-0.0357143	-0.678571	0.464286	-0.285714	0.107143	-0.285714	0.178571	0.357143	-0.214286	-0.464286	-0.321429	0.678571	-0.607143	0.162169	-0.0357143	-0.214286
cg22471726	-0.571429	-0.464286	0.5	-0.178571	-0.392857	-0.0714286	0.214286	-0.214286	0.142857	0.214286	-0.321429	-0.964286	-0.0357143	0.381881	0.0714286	0.0714286	0.142857	-0.857143	0.392857	-0.714286	-0.0714286	0.642857	0.607143	0.198206	0.0360375	-0.214286	-0.392857	-0.0180187	-0.607143	-0.2883	-0.5	-0.714286	-0.142857	-0.5	-0.0357143	-0.214286	-0.0357143	-0.392857	-0.357143	0.285714	0.535714	-0.357143	0.285714	0.214286	-0.285714	0.142857	0.126131	0.25	-0.357143
cg26696162	-0.714286	-0.25	0.535714	0.357143	-0.607143	-0.0714286	-0.107143	-0.214286	0.428571	0.25	-0.178571	-0.321429	0.25	-0.181848	-0.571429	-0.571429	-0.285714	0	-0.25	0	0.285714	-0.0357143	0	0	0.0540562	-0.285714	-0.428571	0.342356	0	-0.882919	0.107143	-0.0357143	0.0357143	0.321429	0.678571	-0.642857	0.142857	-0.428571	0.214286	-0.428571	-0.178571	-0.107143	0.214286	0.0714286	-0.857143	0.428571	-0.360375	-0.214286	0.214286
cg15888569	-0.5	0.0357143	0.714286	0.107143	-0.285714	0.321429	0.142857	-0.285714	0.464286	0.285714	-0.321429	-0.142857	-0.0714286	-0.400066	-0.785714	-0.785714	-0.178571	0.214286	-0.142857	-0.142857	0.107143	-0.178571	0.142857	0.234244	-0.198206	0.107143	-0.178571	0.396412	0.178571	-0.756787	0.428571	0.178571	0.428571	0.0714286	0.785714	-0.392857	0.535714	-0.214286	0.464286	-0.571429	-0.321429	0.214286	0.285714	0.25	-0.714286	0.464286	-0.558581	0.0714286	0.321429
cg26607031	-0.571429	-0.0714286	0.607143	0.178571	-0.428571	0.142857	-0.0357143	-0.321429	0.392857	0.214286	-0.142857	-0.214286	0.0714286	-0.236403	-0.642857	-0.642857	-0.214286	0.142857	-0.214286	-0.0357143	0.25	-0.0714286	0.107143	0.14415	0.0180187	-0.107143	-0.285714	0.450469	0.107143	-0.792825	0.25	0.107143	0.214286	0.25	0.75	-0.535714	0.357143	-0.392857	0.357143	-0.607143	-0.214286	0	0.178571	0.107143	-0.821429	0.392857	-0.558581	-0.107143	0.285714
cg25788793	-0.571429	-0.0357143	0.75	0.214286	-0.321429	0.285714	0.25	-0.142857	0.571429	0.392857	-0.535714	-0.178571	-0.0357143	-0.509175	-0.857143	-0.857143	-0.214286	0.142857	-0.107143	-0.214286	0	-0.25	0.0714286	0.180187	-0.378394	0.142857	-0.214286	0.234244	0.142857	-0.810844	0.464286	0.107143	0.464286	-0.0357143	0.75	-0.357143	0.5	-0.0714286	0.428571	-0.357143	-0.392857	0.321429	0.428571	0.357143	-0.642857	0.571429	-0.360375	0.142857	0.285714
cg09489567	0.714286	0.285714	-0.892857	-0.178571	0.464286	-0.428571	-0.107143	-0.0357143	-0.285714	-0.107143	0.535714	0.214286	-0.107143	0.545545	0.857143	0.857143	0.0714286	0	0.285714	0.357143	0.285714	0.142857	-0.178571	-0.0900937	0.234244	-0.285714	0.464286	-0.468487	0.178571	0.828862	-0.25	0.142857	-0.321429	0.142857	-0.571429	0.428571	-0.571429	0.285714	-0.142857	0.285714	0.357143	-0.107143	-0.678571	-0.107143	0.75	-0.285714	0.360375	-0.0357143	-0.142857
cg25771854	-0.107143	0.392857	0.571429	0.0357143	0.142857	0.428571	0.428571	-0.214286	0.642857	0.5	-0.464286	0.107143	-0.357143	-0.581914	-0.821429	-0.821429	-0.0714286	0.464286	0.178571	-0.178571	0.0357143	-0.5	0	0.270281	-0.5766	0.357143	0.285714	-0.0540562	0.535714	-0.468487	0.821429	0.428571	0.821429	-0.107143	0.857143	0.107143	0.642857	0.357143	0.714286	-0.357143	-0.535714	0.714286	0.142857	0.571429	-0.214286	0.642857	-0.324337	0.357143	0.285714
cg18404652	0.571429	0.0714286	-0.607143	-0.178571	0.428571	-0.142857	0.0357143	0.321429	-0.392857	-0.214286	0.142857	0.214286	-0.0714286	0.236403	0.642857	0.642857	0.214286	-0.142857	0.214286	0.0357143	-0.25	0.0714286	-0.107143	-0.14415	-0.0180187	0.107143	0.285714	-0.450469	-0.107143	0.792825	-0.25	-0.107143	-0.214286	-0.25	-0.75	0.535714	-0.357143	0.392857	-0.357143	0.607143	0.214286	0	-0.178571	-0.107143	0.821429	-0.392857	0.558581	0.107143	-0.285714
cg17568809	-0.357143	-0.178571	0.214286	-0.107143	-0.142857	-0.25	0.642857	-0.25	0.5	0.607143	-0.678571	-0.785714	-0.214286	0.290957	0.0714286	0.0714286	-0.392857	-0.785714	0.357143	-0.392857	0.0714286	0.571429	0.428571	0.468487	-0.450469	-0.285714	-0.214286	-0.234244	-0.321429	-0.162169	-0.285714	-0.321429	-0.107143	-0.571429	-0.321429	-0.285714	-0.214286	0	-0.0357143	0.321429	0.535714	-0.0357143	0.321429	0.571429	-0.0357143	0.5	0.162169	0.571429	0.178571
cg06504925	0.642857	0.5	0.178571	-0.678571	0.75	0.821429	0.25	-0.0357143	-0.357143	-0.285714	0.0714286	0.392857	-0.607143	-0.218218	-0.0714286	-0.0714286	0.607143	0.357143	0.321429	-0.392857	-0.5	-0.178571	0.357143	0.2883	-0.180187	0.857143	0.571429	0.072075	0.178571	0.612637	0.392857	0.214286	0.642857	-0.535714	0	0.785714	0.714286	0.357143	0.178571	-0.107143	-0.142857	0.428571	-0.0357143	0.0714286	0.535714	-0.357143	-0.234244	0.428571	-0.178571
cg09217898	0.714286	0.214286	-0.678571	-0.392857	0.5	-0.0714286	-0.178571	0.0357143	-0.607143	-0.428571	0.571429	0.285714	-0.142857	0.454621	0.785714	0.785714	0.285714	0	0.142857	0.178571	-0.0357143	0.214286	0.0357143	-0.0360375	0.342356	0.0357143	0.357143	-0.126131	-0.0357143	0.900937	-0.321429	0.0357143	-0.285714	-0.0357143	-0.678571	0.464286	-0.285714	0.107143	-0.285714	0.178571	0.357143	-0.214286	-0.464286	-0.321429	0.678571	-0.607143	0.162169	-0.0357143	-0.214286
cg11118962	-0.785714	-0.321429	0.785714	0.25	-0.535714	0.142857	0.214286	-0.0714286	0.5	0.357143	-0.607143	-0.464286	0.107143	-0.345512	-0.714286	-0.714286	-0.214286	-0.214286	-0.107143	-0.357143	-0.0714286	0	0.178571	0.126131	-0.2883	0	-0.464286	0.234244	-0.178571	-0.8649	0.142857	-0.214286	0.214286	-0.142857	0.535714	-0.5	0.321429	-0.25	0.142857	-0.142857	-0.178571	0.0714286	0.571429	0.285714	-0.714286	0.5	-0.198206	0.107143	0.142857
cg21467828	0.0714286	0.571429	0.107143	0.0357143	0.285714	-0.0714286	0.75	-0.464286	0.964286	0.928571	-0.571429	-0.0714286	-0.5	-0.200033	-0.428571	-0.428571	-0.571429	0.214286	0.357143	0.107143	0.464286	-0.214286	-0.0357143	0.540562	-0.774806	-0.107143	0.428571	-0.378394	0.678571	-0.252262	0.678571	0.607143	0.571429	-0.107143	0.464286	-0.0357143	0.142857	0.535714	0.857143	-0.25	-0.142857	0.714286	-0.107143	0.892857	0.0357143	0.964286	-0.198206	0.607143	0.642857
cg16689481	-0.25	0.142857	0.607143	-0.321429	0.107143	0.285714	0.821429	-0.392857	0.607143	0.642857	-0.785714	-0.571429	-0.535714	-0.0727393	-0.392857	-0.392857	-0.214286	-0.392857	0.428571	-0.571429	-0.0714286	0.285714	0.571429	0.684712	-0.666694	0.178571	0.0357143	-0.0540562	-0.0357143	-0.252262	0.214286	-0.0357143	0.464286	-0.714286	0.142857	-0.0714286	0.392857	0.142857	0.357143	-0.0357143	0.214286	0.357143	0.392857	0.75	-0.107143	0.607143	-0.216225	0.785714	0.285714
cg23166988	0.214286	-0.321429	-0.607143	0.0714286	-0.0357143	-0.464286	-0.392857	0.357143	-0.5	-0.357143	0.428571	-0.0714286	0.321429	0.472805	0.785714	0.785714	0.321429	-0.357143	0.142857	0.0357143	-0.0714286	0.214286	-0.178571	-0.486506	0.43245	-0.285714	-0.0357143	-0.414431	-0.357143	0.522544	-0.607143	-0.464286	-0.571429	0.0714286	-0.607143	0.285714	-0.642857	0	-0.678571	0.678571	0.321429	-0.428571	-0.285714	-0.392857	0.5	-0.5	0.702731	-0.321429	-0.607143
cg23759393	0.214286	-0.0357143	0	-0.0357143	0.0714286	0.25	-0.571429	0.25	-0.5	-0.535714	0.607143	0.285714	0.142857	-0.0727393	0.0714286	0.0714286	0.821429	0.357143	0.142857	-0.178571	-0.214286	-0.357143	-0.142857	-0.540562	0.486506	0.285714	0.214286	-0.0900937	0.0357143	0.198206	0.0714286	-0.178571	0.178571	0.214286	0.392857	0.571429	0.214286	0	-0.25	0.107143	-0.321429	-0.0357143	-0.321429	-0.428571	0.178571	-0.5	0.198206	-0.428571	-0.75
cg04962480	0.642857	0.178571	-0.785714	-0.321429	0.428571	-0.357143	-0.0714286	-0.0714286	-0.392857	-0.178571	0.5	0.0357143	-0.142857	0.654654	0.928571	0.928571	0.142857	-0.214286	0.321429	0.178571	0.178571	0.357143	0.0357143	0	0.2883	-0.25	0.357143	-0.360375	-0.0357143	0.8649	-0.428571	-0.0357143	-0.392857	-0.0357143	-0.714286	0.392857	-0.535714	0.142857	-0.285714	0.321429	0.535714	-0.25	-0.571429	-0.142857	0.714286	-0.392857	0.324337	0.0357143	-0.214286
cg25773695	0.642857	0.178571	-0.714286	-0.0357143	0.464286	-0.214286	0	0.357143	-0.285714	-0.142857	0.178571	0.392857	-0.0357143	0.127294	0.571429	0.571429	0.142857	0.0714286	0.178571	0.214286	-0.142857	-0.142857	-0.321429	-0.234244	-0.072075	0.0714286	0.392857	-0.558581	0.107143	0.756787	-0.0714286	0.0714286	-0.142857	-0.0714286	-0.607143	0.571429	-0.392857	0.535714	-0.214286	0.571429	0.0357143	0.142857	-0.285714	-0.0714286	0.857143	-0.285714	0.594619	0.0357143	-0.214286
cg00758881	-0.428571	-0.535714	0.678571	-0.214286	-0.25	0.428571	0.0357143	0.285714	-0.285714	-0.25	-0.321429	-0.535714	0.0357143	-0.0727393	-0.142857	-0.142857	0.642857	-0.571429	0.25	-0.928571	-0.714286	0.25	0.5	-0.108112	0.0180187	0.428571	-0.357143	0.0540562	-0.714286	-0.126131	-0.321429	-0.821429	0.107143	-0.678571	-0.0357143	0.214286	0.357143	-0.214286	-0.571429	0.5	0.107143	-0.178571	0.571429	-0.0714286	-0.0714286	-0.285714	0.2883	0.142857	-0.714286
cg24550112	-0.178571	0.0357143	0.607143	-0.571429	0.142857	0.357143	0.678571	-0.428571	0.285714	0.392857	-0.535714	-0.75	-0.571429	0.200033	-0.107143	-0.107143	0.142857	-0.607143	0.607143	-0.821429	-0.178571	0.535714	0.821429	0.648675	-0.378394	0.214286	0.0357143	-0.0180187	-0.285714	-0.0180187	-0.0714286	-0.321429	0.357143	-0.857143	0	0.107143	0.392857	-0.0357143	0.0714286	0.0714286	0.464286	0.107143	0.285714	0.571429	0	0.285714	-0.162169	0.75	-0.0714286
cg04051365	-0.5	0.0357143	0.714286	0.107143	-0.285714	0.321429	0.142857	-0.285714	0.464286	0.285714	-0.321429	-0.142857	-0.0714286	-0.400066	-0.785714	-0.785714	-0.178571	0.214286	-0.142857	-0.142857	0.107143	-0.178571	0.142857	0.234244	-0.198206	0.107143	-0.178571	0.396412	0.178571	-0.756787	0.428571	0.178571	0.428571	0.0714286	0.785714	-0.392857	0.535714	-0.214286	0.464286	-0.571429	-0.321429	0.214286	0.285714	0.25	-0.714286	0.464286	-0.558581	0.0714286	0.321429
cg12864721	-0.571429	-0.392857	0.821429	-0.0714286	-0.321429	0.357143	0.178571	0.0714286	0.142857	0.107143	-0.464286	-0.607143	-0.0357143	-0.181848	-0.428571	-0.428571	0.428571	-0.428571	0.321429	-0.857143	-0.428571	0.107143	0.428571	0	-0.162169	0.285714	-0.285714	-0.0180187	-0.428571	-0.450469	-0.0357143	-0.607143	0.321429	-0.535714	0.392857	0.0714286	0.428571	-0.142857	-0.214286	0.285714	-0.0357143	0.0357143	0.5	0.214286	-0.285714	0.142857	0.14415	0.214286	-0.5
cg11529236	0.142857	-0.178571	-0.0714286	-0.464286	0.0714286	0.25	-0.214286	0	-0.75	-0.642857	0.321429	0	0	0.327327	0.428571	0.428571	0.178571	-0.285714	-0.285714	-0.0714286	-0.321429	0.535714	0.428571	0.162169	0.450469	0.178571	-0.25	0.612637	-0.535714	0.43245	-0.571429	-0.25	-0.428571	-0.214286	-0.714286	-0.107143	0.0357143	-0.5	-0.464286	-0.142857	0.464286	-0.571429	0.142857	-0.535714	0	-0.75	-0.306319	-0.0714286	-0.0357143
cg26489108	0.714286	0.321429	-0.285714	-0.607143	0.642857	0.428571	0	0.0357143	-0.642857	-0.5	0.357143	0.392857	-0.357143	0.145479	0.428571	0.428571	0.428571	0.142857	0.107143	-0.0714286	-0.357143	0.107143	0.25	0.162169	0.14415	0.5	0.392857	0.126131	-0.0357143	0.846881	-0.0714286	0.107143	0.0714286	-0.321429	-0.535714	0.571429	0.214286	0.142857	-0.142857	0	0.178571	0	-0.178571	-0.25	0.607143	-0.642857	-0.108112	0.178571	-0.142857
cg10788618	-0.571429	-0.0357143	0.75	0.214286	-0.321429	0.285714	0.25	-0.142857	0.571429	0.392857	-0.535714	-0.178571	-0.0357143	-0.509175	-0.857143	-0.857143	-0.214286	0.142857	-0.107143	-0.214286	0	-0.25	0.0714286	0.180187	-0.378394	0.142857	-0.214286	0.234244	0.142857	-0.810844	0.464286	0.107143	0.464286	-0.0357143	0.75	-0.357143	0.5	-0.0714286	0.428571	-0.357143	-0.392857	0.321429	0.428571	0.357143	-0.642857	0.571429	-0.360375	0.142857	0.285714
cg26544722	0.821429	0.392857	-0.535714	-0.357143	0.642857	0.214286	-0.178571	0.142857	-0.571429	-0.464286	0.535714	0.607143	-0.214286	0.0909241	0.464286	0.464286	0.428571	0.392857	0.107143	0.178571	-0.178571	-0.178571	-0.107143	-0.108112	0.198206	0.357143	0.535714	-0.126131	0.214286	0.846881	0.0714286	0.25	0.0714286	0	-0.357143	0.678571	0.0357143	0.321429	-0.0714286	0.0714286	-0.0357143	0.107143	-0.428571	-0.285714	0.714286	-0.571429	0.0900937	-0.0357143	-0.214286
cg26572207	-0.285714	0.178571	0.642857	0.0357143	-0.0714286	0.535714	0.214286	-0.142857	0.321429	0.142857	-0.392857	0.214286	-0.142857	-0.618284	-0.857143	-0.857143	-0.25	0.428571	-0.357143	0	-0.107143	-0.321429	0.0714286	0.306319	-0.342356	0.392857	-0.107143	0.540562	0.25	-0.5766	0.571429	0.392857	0.5	0	0.571429	-0.321429	0.678571	-0.0714286	0.535714	-0.642857	-0.464286	0.357143	0.428571	0.178571	-0.571429	0.321429	-0.666694	0.142857	0.535714
cg14705319	-0.571429	-0.0357143	0.75	0.214286	-0.321429	0.285714	0.25	-0.142857	0.571429	0.392857	-0.535714	-0.178571	-0.0357143	-0.509175	-0.857143	-0.857143	-0.214286	0.142857	-0.107143	-0.214286	0	-0.25	0.0714286	0.180187	-0.378394	0.142857	-0.214286	0.234244	0.142857	-0.810844	0.464286	0.107143	0.464286	-0.0357143	0.75	-0.357143	0.5	-0.0714286	0.428571	-0.357143	-0.392857	0.321429	0.428571	0.357143	-0.642857	0.571429	-0.360375	0.142857	0.285714
cg06068801	-0.321429	0.0714286	0.892857	-0.392857	0.0357143	0.642857	0.535714	-0.321429	0.321429	0.285714	-0.571429	-0.428571	-0.464286	-0.254588	-0.607143	-0.607143	0.142857	-0.178571	0.285714	-0.714286	-0.285714	0.142857	0.642857	0.540562	-0.414431	0.464286	-0.0357143	0.270281	-0.107143	-0.360375	0.285714	-0.107143	0.607143	-0.642857	0.428571	0	0.75	-0.0714286	0.285714	-0.25	0	0.285714	0.464286	0.464286	-0.321429	0.321429	-0.43245	0.571429	0.0714286
cg02862467	-0.571429	-0.0714286	0.821429	-0.0357143	-0.321429	0.392857	0.178571	-0.321429	0.357143	0.214286	-0.357143	-0.321429	-0.107143	-0.290957	-0.714286	-0.714286	-0.107143	0	-0.107143	-0.321429	0	0.0357143	0.357143	0.324337	-0.14415	0.142857	-0.285714	0.504525	-0.0357143	-0.72075	0.25	0	0.357143	-0.107143	0.642857	-0.428571	0.571429	-0.357143	0.321429	-0.535714	-0.142857	0.0714286	0.392857	0.214286	-0.75	0.357143	-0.594619	0.142857	0.25
cg21540530	0.285714	-0.178571	-0.785714	0.392857	0	-0.571429	-0.357143	0.535714	-0.285714	-0.214286	0.285714	0.321429	0.428571	0.145479	0.571429	0.571429	0	0	-0.107143	0.428571	0	-0.178571	-0.607143	-0.594619	0.180187	-0.285714	0.0357143	-0.522544	-0.0357143	0.414431	-0.285714	-0.107143	-0.5	0.321429	-0.535714	0.214286	-0.714286	0.285714	-0.428571	0.642857	-0.0357143	-0.142857	-0.25	-0.321429	0.535714	-0.285714	0.756787	-0.392857	-0.285714
cg16170495	0.642857	0.678571	0.0357143	-0.785714	0.857143	0.428571	0.821429	-0.464286	0.214286	0.392857	-0.285714	-0.107143	-0.928571	0.163663	0.142857	0.142857	0.142857	-0.0714286	0.75	-0.428571	-0.0714286	0.214286	0.571429	0.756787	-0.558581	0.428571	0.714286	-0.306319	0.285714	0.648675	0.321429	0.285714	0.607143	-0.785714	-0.178571	0.642857	0.392857	0.535714	0.428571	0	0.321429	0.535714	-0.178571	0.678571	0.678571	0.214286	-0.162169	0.928571	0.142857
cg16177445	0.25	-0.214286	-0.214286	0	0.178571	0.0357143	-0.0714286	0.607143	-0.392857	-0.285714	-0.0357143	0.107143	0.107143	-0.0545545	0.321429	0.321429	0.535714	-0.178571	0.25	-0.321429	-0.571429	-0.142857	-0.142857	-0.43245	-0.0540562	0.321429	0.107143	-0.522544	-0.285714	0.486506	-0.178571	-0.428571	-0.0357143	-0.357143	-0.428571	0.642857	-0.142857	0.392857	-0.535714	0.857143	-0.0714286	0.0714286	0.107143	-0.142857	0.678571	-0.392857	0.792825	0	-0.678571
cg26887137	0.25	0.214286	-0.714286	0.642857	0.0357143	-0.571429	-0.142857	0.285714	0.285714	0.214286	0.0714286	0.642857	0.321429	-0.236403	0.0357143	0.0357143	-0.571429	0.535714	-0.357143	0.892857	0.392857	-0.571429	-0.892857	-0.360375	-0.180187	-0.357143	0.178571	-0.396412	0.571429	0	0.321429	0.571429	-0.178571	0.678571	-0.0357143	-0.107143	-0.535714	0.464286	0.285714	0.0714286	-0.428571	0.285714	-0.285714	0	0.214286	0.285714	0.306319	-0.321429	0.428571
cg10927178	-0.714286	-0.285714	0.428571	0.571429	-0.535714	-0.214286	0.285714	0.107143	0.714286	0.571429	-0.75	-0.285714	0.25	-0.418251	-0.642857	-0.642857	-0.571429	-0.142857	-0.214286	0	0.0714286	-0.178571	-0.214286	0	-0.504525	-0.214286	-0.428571	-0.072075	0	-0.846881	0.214286	-0.0357143	0.0714286	0.0357143	0.357143	-0.571429	-0.0357143	0.0357143	0.214286	0.0714286	-0.285714	0.214286	0.535714	0.392857	-0.535714	0.714286	0.0900937	0.0714286	0.357143
cg18835472	-0.535714	-0.107143	0.75	0.357143	-0.321429	0.392857	0.107143	0.178571	0.428571	0.214286	-0.535714	0.0714286	0.107143	-0.763763	-0.964286	-0.964286	-0.0357143	0.321429	-0.214286	-0.214286	-0.25	-0.535714	-0.142857	-0.0900937	-0.396412	0.357143	-0.214286	0.162169	0.142857	-0.792825	0.571429	0.0714286	0.535714	0	0.785714	-0.178571	0.571429	0.0714286	0.321429	-0.178571	-0.678571	0.428571	0.535714	0.214286	-0.535714	0.428571	-0.162169	0	0.107143
cg17662941	0.428571	0.714286	-0.357143	-0.142857	0.428571	-0.321429	0.357143	-0.714286	0.642857	0.678571	0.178571	-0.0357143	-0.5	0.327327	0.142857	0.142857	-0.321429	0.285714	0.535714	0.321429	0.857143	-0.0357143	-0.0357143	0.414431	-0.198206	-0.428571	0.678571	-0.43245	0.785714	0.14415	0.428571	0.642857	0.321429	0.25	0.428571	0.142857	-0.142857	0.357143	0.75	-0.392857	0.142857	0.392857	-0.785714	0.607143	0.214286	0.642857	-0.234244	0.321429	0.392857
cg00380172	-0.178571	0.392857	0.321429	-0.0714286	0.0357143	0.0357143	0.535714	-0.642857	0.75	0.678571	-0.392857	-0.214286	-0.392857	-0.0727393	-0.464286	-0.464286	-0.607143	0.107143	0.0714286	0.107143	0.5	0.0714286	0.214286	0.648675	-0.43245	-0.178571	0.107143	0.180187	0.428571	-0.450469	0.428571	0.5	0.357143	0	0.464286	-0.428571	0.25	0	0.75	-0.642857	0.0357143	0.321429	0	0.607143	-0.428571	0.75	-0.630656	0.428571	0.75
cg23433370	-0.5	0.0357143	0.714286	0.107143	-0.285714	0.321429	0.142857	-0.285714	0.464286	0.285714	-0.321429	-0.142857	-0.0714286	-0.400066	-0.785714	-0.785714	-0.178571	0.214286	-0.142857	-0.142857	0.107143	-0.178571	0.142857	0.234244	-0.198206	0.107143	-0.178571	0.396412	0.178571	-0.756787	0.428571	0.178571	0.428571	0.0714286	0.785714	-0.392857	0.535714	-0.214286	0.464286	-0.571429	-0.321429	0.214286	0.285714	0.25	-0.714286	0.464286	-0.558581	0.0714286	0.321429
cg00563348	-0.714286	-0.285714	0.892857	0.178571	-0.464286	0.428571	0.107143	0.0357143	0.285714	0.107143	-0.535714	-0.214286	0.107143	-0.545545	-0.857143	-0.857143	-0.0714286	0	-0.285714	-0.357143	-0.285714	-0.142857	0.178571	0.0900937	-0.234244	0.285714	-0.464286	0.468487	-0.178571	-0.828862	0.25	-0.142857	0.321429	-0.142857	0.571429	-0.428571	0.571429	-0.285714	0.142857	-0.285714	-0.357143	0.107143	0.678571	0.107143	-0.75	0.285714	-0.360375	0.0357143	0.142857
cg04124606	-0.642857	-0.142857	0.857143	0.0714286	-0.357143	0.357143	0.285714	-0.178571	0.464286	0.321429	-0.571429	-0.357143	-0.0714286	-0.400066	-0.785714	-0.785714	-0.142857	-0.0714286	-0.0714286	-0.392857	-0.107143	-0.0357143	0.285714	0.270281	-0.324337	0.178571	-0.321429	0.342356	-0.0714286	-0.774806	0.285714	-0.0714286	0.392857	-0.214286	0.607143	-0.392857	0.535714	-0.214286	0.285714	-0.321429	-0.214286	0.178571	0.535714	0.321429	-0.678571	0.464286	-0.396412	0.214286	0.214286
cg04682905	-0.5	0.0357143	0.714286	0.107143	-0.285714	0.321429	0.142857	-0.285714	0.464286	0.285714	-0.321429	-0.142857	-0.0714286	-0.400066	-0.785714	-0.785714	-0.178571	0.214286	-0.142857	-0.142857	0.107143	-0.178571	0.142857	0.234244	-0.198206	0.107143	-0.178571	0.396412	0.178571	-0.756787	0.428571	0.178571	0.428571	0.0714286	0.785714	-0.392857	0.535714	-0.214286	0.464286	-0.571429	-0.321429	0.214286	0.285714	0.25	-0.714286	0.464286	-0.558581	0.0714286	0.321429
cg21233675	-0.0357143	-0.464286	0	-0.107143	-0.214286	0.107143	-0.714286	0.321429	-0.821429	-0.785714	0.642857	-0.0714286	0.357143	0.254588	0.392857	0.392857	0.821429	-0.178571	0	-0.321429	-0.357143	0.142857	0.107143	-0.558581	0.774806	0.107143	-0.214286	0.14415	-0.535714	0.234244	-0.535714	-0.642857	-0.321429	0.0714286	-0.107143	0.285714	-0.0357143	-0.428571	-0.75	0.285714	0.107143	-0.571429	-0.107143	-0.714286	0.0357143	-0.821429	0.270281	-0.535714	-0.892857
cg01861537	-0.571429	-0.0357143	0.75	0.214286	-0.321429	0.285714	0.25	-0.142857	0.571429	0.392857	-0.535714	-0.178571	-0.0357143	-0.509175	-0.857143	-0.857143	-0.214286	0.142857	-0.107143	-0.214286	0	-0.25	0.0714286	0.180187	-0.378394	0.142857	-0.214286	0.234244	0.142857	-0.810844	0.464286	0.107143	0.464286	-0.0357143	0.75	-0.357143	0.5	-0.0714286	0.428571	-0.357143	-0.392857	0.321429	0.428571	0.357143	-0.642857	0.571429	-0.360375	0.142857	0.285714
cg24967811	-0.571429	-0.0357143	0.75	0.214286	-0.321429	0.285714	0.25	-0.142857	0.571429	0.392857	-0.535714	-0.178571	-0.0357143	-0.509175	-0.857143	-0.857143	-0.214286	0.142857	-0.107143	-0.214286	0	-0.25	0.0714286	0.180187	-0.378394	0.142857	-0.214286	0.234244	0.142857	-0.810844	0.464286	0.107143	0.464286	-0.0357143	0.75	-0.357143	0.5	-0.0714286	0.428571	-0.357143	-0.392857	0.321429	0.428571	0.357143	-0.642857	0.571429	-0.360375	0.142857	0.285714
cg06529600	-0.928571	-0.571429	0.714286	0.428571	-0.785714	0.0357143	-0.142857	0.107143	0.25	0.0714286	-0.392857	-0.392857	0.428571	-0.327327	-0.642857	-0.642857	-0.178571	-0.214286	-0.392857	-0.214286	-0.107143	0	0.0357143	-0.14415	0.0180187	-0.107143	-0.714286	0.414431	-0.357143	-0.954994	-0.0714286	-0.357143	-0.0714286	0.107143	0.464286	-0.678571	0.178571	-0.5	-0.107143	-0.142857	-0.214286	-0.214286	0.607143	-0.0714286	-0.892857	0.25	-0.162169	-0.25	0.0357143
cg13221924	-0.571429	-0.0357143	0.75	0.214286	-0.321429	0.285714	0.25	-0.142857	0.571429	0.392857	-0.535714	-0.178571	-0.0357143	-0.509175	-0.857143	-0.857143	-0.214286	0.142857	-0.107143	-0.214286	0	-0.25	0.0714286	0.180187	-0.378394	0.142857	-0.214286	0.234244	0.142857	-0.810844	0.464286	0.107143	0.464286	-0.0357143	0.75	-0.357143	0.5	-0.0714286	0.428571	-0.357143	-0.392857	0.321429	0.428571	0.357143	-0.642857	0.571429	-0.360375	0.142857	0.285714
cg11426427	-0.642857	-0.178571	0.785714	0.321429	-0.428571	0.357143	0.0714286	0.0714286	0.392857	0.178571	-0.5	-0.0357143	0.142857	-0.654654	-0.928571	-0.928571	-0.142857	0.214286	-0.321429	-0.178571	-0.178571	-0.357143	-0.0357143	0	-0.2883	0.25	-0.357143	0.360375	0.0357143	-0.8649	0.428571	0.0357143	0.392857	0.0357143	0.714286	-0.392857	0.535714	-0.142857	0.285714	-0.321429	-0.535714	0.25	0.571429	0.142857	-0.714286	0.392857	-0.324337	-0.0357143	0.214286
cg26180263	-0.607143	-0.214286	0.107143	0.535714	-0.571429	-0.571429	0.0357143	-0.214286	0.678571	0.571429	-0.25	-0.428571	0.285714	0.0545545	-0.25	-0.25	-0.571429	-0.178571	-0.0714286	0.214286	0.571429	0.0357143	-0.214286	-0.0360375	-0.0900937	-0.678571	-0.321429	-0.126131	0.107143	-0.738769	0	0	-0.178571	0.392857	0.428571	-0.642857	-0.357143	-0.178571	0.214286	-0.107143	0	-0.0714286	0	0.285714	-0.571429	0.678571	0.0180187	-0.142857	0.285714
cg12467404	0.464286	0.107143	0.0714286	-0.464286	0.428571	0.571429	-0.214286	0.214286	-0.642857	-0.571429	0.392857	0.25	-0.214286	-0.0363696	0.178571	0.178571	0.928571	0.178571	0.321429	-0.464286	-0.535714	-0.142857	0.214286	-0.198206	0.252262	0.642857	0.357143	-0.0540562	-0.107143	0.5766	0.0357143	-0.214286	0.321429	-0.321429	0	0.821429	0.428571	0.142857	-0.285714	0.214286	-0.107143	0.0714286	-0.142857	-0.285714	0.5	-0.642857	0.14415	0	-0.714286
cg02252421	0.357143	-0.142857	-0.464286	0.178571	0.178571	-0.107143	-0.25	0.678571	-0.428571	-0.357143	0.142857	0.392857	0.25	-0.109109	0.357143	0.357143	0.392857	0.0714286	0.0357143	0.0357143	-0.428571	-0.321429	-0.428571	-0.5766	0.0360375	0.214286	0.142857	-0.504525	-0.107143	0.504525	-0.107143	-0.214286	-0.142857	-0.0357143	-0.428571	0.571429	-0.285714	0.428571	-0.464286	0.75	-0.214286	0.0714286	-0.0357143	-0.285714	0.678571	-0.428571	0.774806	-0.214286	-0.535714
cg10528576	-0.214286	-0.107143	-0.321429	0.0714286	-0.214286	-0.714286	0.321429	-0.392857	0.428571	0.535714	-0.214286	-0.607143	0	0.600099	0.428571	0.428571	-0.714286	-0.642857	0.107143	0.214286	0.571429	0.642857	0.142857	0.360375	-0.0900937	-0.785714	-0.214286	-0.162169	-0.142857	-0.072075	-0.464286	-0.0714286	-0.535714	0	-0.464286	-0.571429	-0.678571	-0.178571	0	0.0714286	0.678571	-0.321429	-0.107143	0.321429	-0.107143	0.428571	0.0540562	0.214286	0.428571
cg04913291	0.0357143	-0.0714286	-0.392857	-0.321429	-0.0357143	-0.5	0.107143	-0.5	-0.0714286	0.107143	0.214286	-0.571429	-0.107143	0.872872	0.75	0.75	-0.357143	-0.678571	0.142857	0.107143	0.464286	0.892857	0.428571	0.414431	0.306319	-0.642857	-0.142857	0.108112	-0.321429	0.306319	-0.714286	-0.178571	-0.642857	-0.0714286	-0.678571	-0.392857	-0.571429	-0.428571	-0.214286	-0.0714286	0.928571	-0.607143	-0.285714	0	0	-0.0714286	-0.14415	0.142857	0.214286
cg21593835	-0.571429	-0.0714286	0.821429	-0.0357143	-0.321429	0.392857	0.178571	-0.321429	0.357143	0.214286	-0.357143	-0.321429	-0.107143	-0.290957	-0.714286	-0.714286	-0.107143	0	-0.107143	-0.321429	0	0.0357143	0.357143	0.324337	-0.14415	0.142857	-0.285714	0.504525	-0.0357143	-0.72075	0.25	0	0.357143	-0.107143	0.642857	-0.428571	0.571429	-0.357143	0.321429	-0.535714	-0.142857	0.0714286	0.392857	0.214286	-0.75	0.357143	-0.594619	0.142857	0.25
cg12862537	0.321429	0.714286	0	-0.0714286	0.392857	0.0714286	0.285714	-0.535714	0.607143	0.535714	0.0714286	0.214286	-0.464286	-0.127294	-0.321429	-0.321429	-0.142857	0.607143	0.357143	0.214286	0.571429	-0.392857	-0.107143	0.306319	-0.2883	-0.0357143	0.642857	-0.234244	0.857143	-0.0900937	0.75	0.714286	0.642857	0.25	0.785714	0.214286	0.285714	0.392857	0.857143	-0.535714	-0.285714	0.607143	-0.535714	0.535714	0.0357143	0.607143	-0.378394	0.25	0.357143
cg14957089	0.5	-0.0357143	-0.714286	-0.107143	0.285714	-0.321429	-0.142857	0.285714	-0.464286	-0.285714	0.321429	0.142857	0.0714286	0.400066	0.785714	0.785714	0.178571	-0.214286	0.142857	0.142857	-0.107143	0.178571	-0.142857	-0.234244	0.198206	-0.107143	0.178571	-0.396412	-0.178571	0.756787	-0.428571	-0.178571	-0.428571	-0.0714286	-0.785714	0.392857	-0.535714	0.214286	-0.464286	0.571429	0.321429	-0.214286	-0.285714	-0.25	0.714286	-0.464286	0.558581	-0.0714286	-0.321429
cg14182254	0.5	-0.0357143	-0.714286	-0.107143	0.285714	-0.321429	-0.142857	0.285714	-0.464286	-0.285714	0.321429	0.142857	0.0714286	0.400066	0.785714	0.785714	0.178571	-0.214286	0.142857	0.142857	-0.107143	0.178571	-0.142857	-0.234244	0.198206	-0.107143	0.178571	-0.396412	-0.178571	0.756787	-0.428571	-0.178571	-0.428571	-0.0714286	-0.785714	0.392857	-0.535714	0.214286	-0.464286	0.571429	0.321429	-0.214286	-0.285714	-0.25	0.714286	-0.464286	0.558581	-0.0714286	-0.321429
cg13725590	0.5	-0.0357143	-0.714286	-0.107143	0.285714	-0.321429	-0.142857	0.285714	-0.464286	-0.285714	0.321429	0.142857	0.0714286	0.400066	0.785714	0.785714	0.178571	-0.214286	0.142857	0.142857	-0.107143	0.178571	-0.142857	-0.234244	0.198206	-0.107143	0.178571	-0.396412	-0.178571	0.756787	-0.428571	-0.178571	-0.428571	-0.0714286	-0.785714	0.392857	-0.535714	0.214286	-0.464286	0.571429	0.321429	-0.214286	-0.285714	-0.25	0.714286	-0.464286	0.558581	-0.0714286	-0.321429
cg24796644	-0.464286	0.0357143	0.714286	0.25	-0.214286	0.321429	0.285714	-0.0357143	0.607143	0.428571	-0.571429	-0.0714286	-0.0714286	-0.618284	-0.892857	-0.892857	-0.107143	0.25	0	-0.25	-0.0714286	-0.428571	-0.0357143	0.0900937	-0.486506	0.25	-0.0714286	0.0360375	0.25	-0.738769	0.607143	0.142857	0.607143	-0.0714286	0.821429	-0.142857	0.535714	0.142857	0.464286	-0.214286	-0.535714	0.5	0.392857	0.428571	-0.464286	0.607143	-0.198206	0.178571	0.178571
cg10508780	-0.107143	0	0.785714	-0.357143	0.178571	0.892857	0.357143	0.178571	-0.107143	-0.142857	-0.535714	0.0357143	-0.321429	-0.56373	-0.607143	-0.607143	0.392857	0.0357143	0.0357143	-0.678571	-0.785714	-0.142857	0.428571	0.252262	-0.414431	0.892857	-0.0357143	0.306319	-0.214286	-0.0900937	0.321429	-0.142857	0.607143	-0.714286	0.142857	0.285714	0.857143	0.107143	0.0357143	0	-0.285714	0.357143	0.678571	0.142857	-0.0357143	-0.107143	-0.216225	0.428571	-0.107143
cg02304584	-0.392857	0.0714286	0.714286	-0.142857	-0.0357143	0.321429	0.714286	-0.285714	0.642857	0.607143	-0.821429	-0.464286	-0.392857	-0.272772	-0.607143	-0.607143	-0.25	-0.25	0.25	-0.5	-0.107143	0.107143	0.428571	0.558581	-0.666694	0.214286	-0.0714286	0.0360375	0	-0.468487	0.321429	0	0.5	-0.571429	0.321429	-0.178571	0.464286	0.107143	0.392857	-0.107143	0	0.392857	0.5	0.678571	-0.285714	0.642857	-0.252262	0.642857	0.321429
cg21429105	0.785714	0.321429	-0.571429	-0.464286	0.642857	0.107143	0	0.0714286	-0.535714	-0.357143	0.392857	0.357143	-0.285714	0.290957	0.642857	0.642857	0.321429	0.0714286	0.214286	0.0714286	-0.178571	0.107143	0.0714286	0.0540562	0.126131	0.25	0.464286	-0.180187	0.0357143	0.936975	-0.142857	0.107143	-0.0714286	-0.214286	-0.642857	0.607143	-0.107143	0.285714	-0.178571	0.214286	0.25	0	-0.357143	-0.178571	0.785714	-0.535714	0.162169	0.142857	-0.178571
cg19770292	-0.428571	-0.0714286	0.535714	0.178571	-0.178571	0.285714	0.464286	0.107143	0.428571	0.321429	-0.821429	0	-0.0357143	-0.581914	-0.714286	-0.714286	-0.5	0	-0.357143	-0.0714286	-0.285714	-0.142857	0.0357143	0.306319	-0.630656	0.285714	-0.321429	0.2883	-0.0357143	-0.540562	0.321429	0.142857	0.25	-0.285714	0.0714286	-0.428571	0.357143	0.0714286	0.285714	-0.142857	-0.285714	0.321429	0.75	0.321429	-0.392857	0.428571	-0.252262	0.321429	0.571429
cg00480856	-0.392857	0.0357143	0.678571	0.142857	-0.25	0.464286	-0.107143	-0.107143	0.214286	0	-0.107143	0.142857	0.0357143	-0.545545	-0.821429	-0.821429	0.0357143	0.464286	-0.285714	-0.0714286	-0.0357143	-0.392857	0	0.0180187	-0.0360375	0.285714	-0.142857	0.486506	0.214286	-0.684712	0.5	0.214286	0.464286	0.214286	0.857143	-0.25	0.642857	-0.214286	0.392857	-0.607143	-0.535714	0.214286	0.25	0	-0.678571	0.214286	-0.558581	-0.142857	0.178571
cg15382933	-0.785714	-0.357143	0.642857	0.214286	-0.642857	0	-0.0714286	-0.25	0.321429	0.178571	-0.214286	-0.5	0.214286	-0.0727393	-0.5	-0.5	-0.214286	-0.214286	-0.214286	-0.178571	0.178571	0.178571	0.214286	0.0900937	0.108112	-0.25	-0.535714	0.450469	-0.214286	-0.846881	-0.0714286	-0.214286	-0.0357143	0.142857	0.535714	-0.678571	0.178571	-0.571429	0.0714286	-0.392857	0	-0.25	0.321429	0.0357143	-0.892857	0.321429	-0.396412	-0.142857	0.142857
cg01233934	-0.178571	0.321429	0.535714	-0.285714	0.0714286	0.392857	0.464286	-0.571429	0.428571	0.357143	-0.357143	-0.142857	-0.428571	-0.163663	-0.535714	-0.535714	-0.392857	0.107143	-0.0714286	-0.0714286	0.178571	0.142857	0.428571	0.702731	-0.324337	0.142857	0	0.522544	0.214286	-0.378394	0.357143	0.392857	0.392857	-0.178571	0.357143	-0.392857	0.535714	-0.178571	0.607143	-0.75	0.0357143	0.214286	0.214286	0.392857	-0.5	0.428571	-0.828862	0.428571	0.678571
cg00739120	-0.571429	-0.107143	0.75	0.214286	-0.392857	0.392857	-0.0357143	-0.0714286	0.285714	0.0714286	-0.285714	0	0.107143	-0.545545	-0.857143	-0.857143	-0.107143	0.285714	-0.357143	-0.107143	-0.0714286	-0.285714	0.0357143	0.0540562	-0.108112	0.214286	-0.321429	0.522544	0.0714286	-0.810844	0.392857	0.107143	0.357143	0.142857	0.75	-0.428571	0.571429	-0.285714	0.321429	-0.535714	-0.464286	0.142857	0.428571	0.0357143	-0.785714	0.285714	-0.522544	-0.107143	0.25
cg09604167	0.571429	0.785714	-0.392857	-0.0357143	0.607143	-0.214286	0.535714	-0.392857	0.714286	0.75	-0.107143	0.214286	-0.535714	0	0	0	-0.285714	0.428571	0.571429	0.285714	0.571429	-0.357143	-0.25	0.306319	-0.558581	-0.142857	0.821429	-0.72075	0.892857	0.252262	0.678571	0.714286	0.535714	0.0714286	0.357143	0.428571	-0.0714286	0.785714	0.785714	-0.0714286	-0.142857	0.75	-0.607143	0.75	0.535714	0.714286	0.072075	0.464286	0.357143
cg15644413	-0.714286	-0.214286	0.678571	0.392857	-0.5	0.0714286	0.178571	-0.0357143	0.607143	0.428571	-0.571429	-0.285714	0.142857	-0.454621	-0.785714	-0.785714	-0.285714	0	-0.142857	-0.178571	0.0357143	-0.214286	-0.0357143	0.0360375	-0.342356	-0.0357143	-0.357143	0.126131	0.0357143	-0.900937	0.321429	-0.0357143	0.285714	0.0357143	0.678571	-0.464286	0.285714	-0.107143	0.285714	-0.178571	-0.357143	0.214286	0.464286	0.321429	-0.678571	0.607143	-0.162169	0.0357143	0.214286
cg06462195	-0.214286	0.321429	0.607143	-0.0714286	0.0357143	0.464286	0.392857	-0.357143	0.5	0.357143	-0.428571	0.0714286	-0.321429	-0.472805	-0.785714	-0.785714	-0.321429	0.357143	-0.142857	-0.0357143	0.0714286	-0.214286	0.178571	0.486506	-0.43245	0.285714	0.0357143	0.414431	0.357143	-0.522544	0.607143	0.464286	0.571429	-0.0714286	0.607143	-0.285714	0.642857	0	0.678571	-0.678571	-0.321429	0.428571	0.285714	0.392857	-0.5	0.5	-0.702731	0.321429	0.607143
cg27156259	0.5	0.107143	-0.892857	0	0.178571	-0.5	-0.392857	0	-0.428571	-0.321429	0.678571	0.321429	0.178571	0.509175	0.785714	0.785714	-0.142857	0.0714286	-0.178571	0.642857	0.357143	0.178571	-0.285714	-0.180187	0.486506	-0.428571	0.142857	-0.0540562	0.0714286	0.594619	-0.392857	0.178571	-0.607143	0.464286	-0.607143	0	-0.642857	-0.0714286	-0.214286	0	0.321429	-0.392857	-0.571429	-0.428571	0.357143	-0.428571	0.108112	-0.357143	0.0714286
cg12683068	0.5	0.142857	-0.321429	-0.25	0.5	0	0.321429	0.25	-0.107143	0.0714286	-0.142857	0	-0.285714	0.127294	0.428571	0.428571	0.357143	-0.214286	0.571429	-0.321429	-0.321429	0	0.0357143	-0.0360375	-0.306319	0.25	0.428571	-0.702731	-0.0357143	0.684712	-0.0357143	-0.178571	0.142857	-0.535714	-0.464286	0.75	-0.142857	0.607143	-0.214286	0.75	0.142857	0.285714	-0.107143	0.25	0.892857	-0.107143	0.666694	0.392857	-0.428571
cg19118951	-0.607143	-0.178571	0.928571	-0.0357143	-0.285714	0.464286	0.357143	-0.107143	0.392857	0.285714	-0.642857	-0.428571	-0.142857	-0.400066	-0.75	-0.75	0.0357143	-0.178571	0.0714286	-0.607143	-0.285714	0	0.392857	0.270281	-0.378394	0.321429	-0.285714	0.252262	-0.178571	-0.666694	0.25	-0.214286	0.464286	-0.428571	0.535714	-0.214286	0.607143	-0.142857	0.178571	-0.142857	-0.178571	0.214286	0.607143	0.357143	-0.535714	0.392857	-0.270281	0.321429	0.0357143
cg13352914	-0.535714	-0.607143	0.714286	-0.25	-0.357143	0.392857	0	0.178571	-0.321429	-0.285714	-0.285714	-0.642857	0.0714286	0.0363696	-0.107143	-0.107143	0.535714	-0.678571	0.142857	-0.892857	-0.642857	0.428571	0.607143	-0.0180187	0.126131	0.321429	-0.5	0.252262	-0.821429	-0.198206	-0.464286	-0.857143	-0.0357143	-0.642857	-0.107143	0	0.321429	-0.428571	-0.607143	0.357143	0.25	-0.357143	0.607143	-0.142857	-0.25	-0.321429	0.126131	0.107143	-0.607143
cg08210706	0.392857	-0.0714286	-0.535714	-0.107143	0.285714	-0.214286	0.107143	0.357143	-0.321429	-0.142857	-0.0357143	0.0714286	0	0.236403	0.607143	0.607143	0.0714286	-0.321429	0.142857	0	-0.285714	0.178571	-0.0714286	-0.108112	-0.0900937	0.0357143	0.107143	-0.414431	-0.25	0.666694	-0.357143	-0.214286	-0.321429	-0.321429	-0.857143	0.357143	-0.428571	0.321429	-0.428571	0.678571	0.285714	-0.0714286	0	-0.0714286	0.714286	-0.321429	0.594619	0.142857	-0.214286
cg01507577	-0.0714286	-0.392857	0.285714	-0.321429	-0.0714286	0.535714	-0.285714	0.357143	-0.821429	-0.785714	0.107143	0.0714286	0.142857	-0.0727393	0.0714286	0.0714286	0.464286	-0.214286	-0.357143	-0.357143	-0.75	0.25	0.357143	-0.0900937	0.342356	0.535714	-0.392857	0.612637	-0.678571	0.216225	-0.428571	-0.464286	-0.214286	-0.357143	-0.5	0.0357143	0.321429	-0.428571	-0.607143	0.0714286	0.107143	-0.428571	0.5	-0.607143	-0.0714286	-0.821429	-0.126131	-0.142857	-0.321429
cg21706343	0.0714286	0.571429	0.107143	-0.0357143	0.285714	0	0.75	-0.5	0.857143	0.821429	-0.571429	0	-0.5	-0.200033	-0.428571	-0.428571	-0.714286	0.214286	0.142857	0.214286	0.428571	-0.107143	0.0357143	0.666694	-0.738769	-0.0714286	0.321429	-0.108112	0.607143	-0.234244	0.607143	0.678571	0.464286	-0.107143	0.285714	-0.214286	0.178571	0.392857	0.857143	-0.428571	-0.0714286	0.607143	0	0.785714	-0.0714286	0.857143	-0.414431	0.607143	0.857143
cg06293636	0.25	-0.0714286	-0.5	-0.142857	0.178571	-0.5	0.214286	0	0	0.214286	0	-0.428571	-0.107143	0.600099	0.75	0.75	0.0714286	-0.607143	0.571429	-0.178571	0.107143	0.428571	0.107143	0	-0.0360375	-0.357143	0.178571	-0.684712	-0.214286	0.540562	-0.464286	-0.357143	-0.321429	-0.321429	-0.607143	0.321429	-0.607143	0.25	-0.357143	0.714286	0.571429	-0.142857	-0.285714	0.214286	0.642857	0	0.666694	0.25	-0.357143
cg19272349	-0.535714	-0.428571	0.107143	0.678571	-0.642857	-0.107143	-0.535714	0.428571	-0.107143	-0.321429	0	0.392857	0.714286	-0.49099	-0.464286	-0.464286	-0.392857	0.321429	-0.964286	0.535714	-0.0714286	-0.357143	-0.535714	-0.450469	0.216225	-0.107143	-0.642857	0.558581	-0.107143	-0.666694	0	0.0714286	-0.357143	0.642857	0.142857	-0.714286	-0.0714286	-0.392857	-0.107143	-0.285714	-0.5	-0.25	0.428571	-0.535714	-0.714286	-0.107143	-0.180187	-0.678571	0.321429
cg07749597	-0.5	0.0357143	0.714286	0.107143	-0.285714	0.321429	0.142857	-0.285714	0.464286	0.285714	-0.321429	-0.142857	-0.0714286	-0.400066	-0.785714	-0.785714	-0.178571	0.214286	-0.142857	-0.142857	0.107143	-0.178571	0.142857	0.234244	-0.198206	0.107143	-0.178571	0.396412	0.178571	-0.756787	0.428571	0.178571	0.428571	0.0714286	0.785714	-0.392857	0.535714	-0.214286	0.464286	-0.571429	-0.321429	0.214286	0.285714	0.25	-0.714286	0.464286	-0.558581	0.0714286	0.321429
cg13739942	-0.5	0.0357143	0.714286	0.107143	-0.285714	0.321429	0.142857	-0.285714	0.464286	0.285714	-0.321429	-0.142857	-0.0714286	-0.400066	-0.785714	-0.785714	-0.178571	0.214286	-0.142857	-0.142857	0.107143	-0.178571	0.142857	0.234244	-0.198206	0.107143	-0.178571	0.396412	0.178571	-0.756787	0.428571	0.178571	0.428571	0.0714286	0.785714	-0.392857	0.535714	-0.214286	0.464286	-0.571429	-0.321429	0.214286	0.285714	0.25	-0.714286	0.464286	-0.558581	0.0714286	0.321429
cg21360910	-0.642857	-0.214286	0.857143	0.0714286	-0.428571	0.464286	0	-0.107143	0.178571	0	-0.321429	-0.178571	0.0714286	-0.436436	-0.785714	-0.785714	-0.0357143	0.0714286	-0.321429	-0.285714	-0.178571	-0.0714286	0.25	0.14415	-0.0540562	0.25	-0.428571	0.630656	-0.142857	-0.774806	0.214286	-0.0714286	0.285714	-0.0357143	0.607143	-0.464286	0.607143	-0.428571	0.178571	-0.5	-0.285714	0	0.535714	0	-0.821429	0.178571	-0.558581	-0.0357143	0.178571
cg05054910	0.75	0.357143	-0.857143	-0.142857	0.464286	-0.25	-0.285714	0	-0.428571	-0.321429	0.678571	0.535714	-0.0357143	0.345512	0.678571	0.678571	0.0357143	0.321429	-0.0357143	0.571429	0.25	-0.0357143	-0.285714	-0.126131	0.342356	-0.142857	0.428571	-0.14415	0.285714	0.756787	-0.107143	0.357143	-0.285714	0.357143	-0.464286	0.321429	-0.392857	0.178571	-0.0357143	-0.0357143	0.142857	-0.107143	-0.642857	-0.321429	0.571429	-0.428571	0.072075	-0.214286	0.0357143
cg01199952	-0.214286	-0.428571	-0.142857	0.642857	-0.285714	-0.321429	-0.142857	0.785714	0.0714286	0.0357143	-0.321429	0.107143	0.5	-0.363696	-0.0714286	-0.0714286	0.107143	-0.0714286	-0.0357143	-0.0357143	-0.357143	-0.464286	-0.607143	-0.702731	-0.234244	0	-0.178571	-0.648675	-0.142857	-0.14415	0	-0.357143	-0.107143	0.0357143	-0.0714286	0.214286	-0.357143	0.428571	-0.392857	0.892857	-0.428571	0.178571	0.285714	-0.0357143	0.285714	0.0714286	0.954994	-0.25	-0.464286
cg16832693	0.214286	0.178571	0.142857	-0.821429	0.357143	0.321429	0.428571	-0.535714	-0.214286	-0.0357143	-0.0357143	-0.428571	-0.571429	0.509175	0.357143	0.357143	0.0357143	-0.5	0.285714	-0.392857	-0.0714286	0.785714	0.857143	0.756787	0.0180187	0.142857	0.0714286	0.378394	-0.321429	0.450469	-0.357143	-0.107143	-0.0357143	-0.642857	-0.535714	0	0.214286	-0.285714	-0.0357143	-0.25	0.75	-0.25	0.0357143	0.142857	0.107143	-0.214286	-0.486506	0.571429	0.178571
cg21188533	-0.178571	0.285714	0.214286	0.285714	0.0357143	-0.142857	0.642857	-0.178571	0.964286	0.892857	-0.714286	-0.142857	-0.25	-0.345512	-0.535714	-0.535714	-0.5	0.107143	0.285714	0	0.285714	-0.321429	-0.178571	0.270281	-0.792825	-0.107143	0.214286	-0.486506	0.5	-0.450469	0.607143	0.357143	0.5	-0.107143	0.5	-0.0714286	0.0714286	0.535714	0.642857	0.0357143	-0.285714	0.678571	0.107143	0.821429	-0.0357143	0.964286	0.0900937	0.464286	0.428571
cg26437697	-0.5	0.0357143	0.714286	0.107143	-0.285714	0.321429	0.142857	-0.285714	0.464286	0.285714	-0.321429	-0.142857	-0.0714286	-0.400066	-0.785714	-0.785714	-0.178571	0.214286	-0.142857	-0.142857	0.107143	-0.178571	0.142857	0.234244	-0.198206	0.107143	-0.178571	0.396412	0.178571	-0.756787	0.428571	0.178571	0.428571	0.0714286	0.785714	-0.392857	0.535714	-0.214286	0.464286	-0.571429	-0.321429	0.214286	0.285714	0.25	-0.714286	0.464286	-0.558581	0.0714286	0.321429
cg01231543	-0.75	-0.285714	0.428571	0.5	-0.607143	-0.285714	0.142857	-0.107143	0.678571	0.535714	-0.5	-0.428571	0.25	-0.200033	-0.535714	-0.535714	-0.5	-0.178571	-0.142857	0	0.285714	-0.0357143	-0.107143	0.0180187	-0.252262	-0.392857	-0.428571	0.0180187	0	-0.882919	0.107143	-0.0714286	0	0.178571	0.5	-0.642857	-0.0714286	-0.178571	0.214286	-0.107143	-0.142857	0.0357143	0.321429	0.321429	-0.678571	0.678571	-0.0540562	-0.0357143	0.285714
cg24640182	-0.571429	-0.107143	0.75	0.214286	-0.392857	0.392857	-0.0357143	-0.0714286	0.285714	0.0714286	-0.285714	0	0.107143	-0.545545	-0.857143	-0.857143	-0.107143	0.285714	-0.357143	-0.107143	-0.0714286	-0.285714	0.0357143	0.0540562	-0.108112	0.214286	-0.321429	0.522544	0.0714286	-0.810844	0.392857	0.107143	0.357143	0.142857	0.75	-0.428571	0.571429	-0.285714	0.321429	-0.535714	-0.464286	0.142857	0.428571	0.0357143	-0.785714	0.285714	-0.522544	-0.107143	0.25
cg16547186	-0.642857	-0.142857	0.857143	0.0714286	-0.357143	0.357143	0.285714	-0.178571	0.464286	0.321429	-0.571429	-0.357143	-0.0714286	-0.400066	-0.785714	-0.785714	-0.142857	-0.0714286	-0.0714286	-0.392857	-0.107143	-0.0357143	0.285714	0.270281	-0.324337	0.178571	-0.321429	0.342356	-0.0714286	-0.774806	0.285714	-0.0714286	0.392857	-0.214286	0.607143	-0.392857	0.535714	-0.214286	0.285714	-0.321429	-0.214286	0.178571	0.535714	0.321429	-0.678571	0.464286	-0.396412	0.214286	0.214286
cg21470711	-0.5	0.0357143	0.714286	0.107143	-0.285714	0.321429	0.142857	-0.285714	0.464286	0.285714	-0.321429	-0.142857	-0.0714286	-0.400066	-0.785714	-0.785714	-0.178571	0.214286	-0.142857	-0.142857	0.107143	-0.178571	0.142857	0.234244	-0.198206	0.107143	-0.178571	0.396412	0.178571	-0.756787	0.428571	0.178571	0.428571	0.0714286	0.785714	-0.392857	0.535714	-0.214286	0.464286	-0.571429	-0.321429	0.214286	0.285714	0.25	-0.714286	0.464286	-0.558581	0.0714286	0.321429
cg11919271	-0.714286	-0.25	0.535714	0.357143	-0.607143	-0.0714286	-0.107143	-0.214286	0.428571	0.25	-0.178571	-0.321429	0.25	-0.181848	-0.571429	-0.571429	-0.285714	0	-0.25	0	0.285714	-0.0357143	0	0	0.0540562	-0.285714	-0.428571	0.342356	0	-0.882919	0.107143	-0.0357143	0.0357143	0.321429	0.678571	-0.642857	0.142857	-0.428571	0.214286	-0.428571	-0.178571	-0.107143	0.214286	0.0714286	-0.857143	0.428571	-0.360375	-0.214286	0.214286
cg17223520	0.785714	0.321429	-0.571429	-0.464286	0.642857	0.107143	0	0.0714286	-0.535714	-0.357143	0.392857	0.357143	-0.285714	0.290957	0.642857	0.642857	0.321429	0.0714286	0.214286	0.0714286	-0.178571	0.107143	0.0714286	0.0540562	0.126131	0.25	0.464286	-0.180187	0.0357143	0.936975	-0.142857	0.107143	-0.0714286	-0.214286	-0.642857	0.607143	-0.107143	0.285714	-0.178571	0.214286	0.25	0	-0.357143	-0.178571	0.785714	-0.535714	0.162169	0.142857	-0.178571
cg04834204	-0.5	0.0357143	0.714286	0.107143	-0.285714	0.321429	0.142857	-0.285714	0.464286	0.285714	-0.321429	-0.142857	-0.0714286	-0.400066	-0.785714	-0.785714	-0.178571	0.214286	-0.142857	-0.142857	0.107143	-0.178571	0.142857	0.234244	-0.198206	0.107143	-0.178571	0.396412	0.178571	-0.756787	0.428571	0.178571	0.428571	0.0714286	0.785714	-0.392857	0.535714	-0.214286	0.464286	-0.571429	-0.321429	0.214286	0.285714	0.25	-0.714286	0.464286	-0.558581	0.0714286	0.321429
cg12547531	0.785714	0.357143	-0.642857	-0.214286	0.642857	0	0.0714286	0.25	-0.321429	-0.178571	0.214286	0.5	-0.214286	0.0727393	0.5	0.5	0.214286	0.214286	0.214286	0.178571	-0.178571	-0.178571	-0.214286	-0.0900937	-0.108112	0.25	0.535714	-0.450469	0.214286	0.846881	0.0714286	0.214286	0.0357143	-0.142857	-0.535714	0.678571	-0.178571	0.571429	-0.0714286	0.392857	0	0.25	-0.321429	-0.0357143	0.892857	-0.321429	0.396412	0.142857	-0.142857
cg02359433	0.75	0.571429	-0.321429	-0.25	0.785714	0.214286	0.464286	0.142857	0.107143	0.214286	-0.178571	0.428571	-0.5	-0.200033	0.107143	0.107143	0.214286	0.321429	0.5	-0.0714286	-0.214286	-0.392857	-0.142857	0.108112	-0.558581	0.464286	0.75	-0.666694	0.464286	0.666694	0.5	0.357143	0.535714	-0.392857	-0.142857	0.857143	0.142857	0.892857	0.285714	0.392857	-0.214286	0.714286	-0.214286	0.428571	0.928571	0.107143	0.378394	0.5	-0.0714286
cg01447475	0.642857	0.142857	-0.857143	-0.0714286	0.357143	-0.357143	-0.285714	0.178571	-0.464286	-0.321429	0.571429	0.357143	0.0714286	0.400066	0.785714	0.785714	0.142857	0.0714286	0.0714286	0.392857	0.107143	0.0357143	-0.285714	-0.270281	0.324337	-0.178571	0.321429	-0.342356	0.0714286	0.774806	-0.285714	0.0714286	-0.392857	0.214286	-0.607143	0.392857	-0.535714	0.214286	-0.285714	0.321429	0.214286	-0.178571	-0.535714	-0.321429	0.678571	-0.464286	0.396412	-0.214286	-0.214286
cg24127106	-0.392857	-0.714286	-0.0714286	0.714286	-0.571429	-0.178571	-0.642857	0.964286	-0.428571	-0.535714	0	0.321429	0.857143	-0.436436	-0.107143	-0.107143	0.178571	0.0357143	-0.607143	0.142857	-0.535714	-0.428571	-0.642857	-0.918956	0.234244	0.0714286	-0.571429	-0.0360375	-0.428571	-0.270281	-0.25	-0.464286	-0.428571	0.321429	-0.178571	-0.107143	-0.285714	-0.0714286	-0.678571	0.607143	-0.5	-0.25	0.464286	-0.642857	-0.107143	-0.428571	0.666694	-0.714286	-0.464286
cg10787197	-0.642857	-0.214286	0.857143	0.0714286	-0.428571	0.464286	0	-0.107143	0.178571	0	-0.321429	-0.178571	0.0714286	-0.436436	-0.785714	-0.785714	-0.0357143	0.0714286	-0.321429	-0.285714	-0.178571	-0.0714286	0.25	0.14415	-0.0540562	0.25	-0.428571	0.630656	-0.142857	-0.774806	0.214286	-0.0714286	0.285714	-0.0357143	0.607143	-0.464286	0.607143	-0.428571	0.178571	-0.5	-0.285714	0	0.535714	0	-0.821429	0.178571	-0.558581	-0.0357143	0.178571
cg13512830	0.464286	0.642857	0.285714	-0.642857	0.75	0.535714	0.857143	-0.392857	0.392857	0.5	-0.464286	-0.107143	-0.892857	-0.0909241	-0.178571	-0.178571	0.178571	0.0357143	0.75	-0.535714	-0.142857	0	0.5	0.684712	-0.702731	0.535714	0.678571	-0.342356	0.357143	0.378394	0.535714	0.285714	0.821429	-0.785714	0.142857	0.642857	0.571429	0.607143	0.535714	0	0.0714286	0.714286	-0.0357143	0.785714	0.535714	0.392857	-0.14415	0.928571	0.107143
cg22223232	0.0357143	-0.5	-0.392857	0.178571	-0.142857	-0.285714	-0.321429	0.642857	-0.535714	-0.428571	0.107143	0	0.428571	0.163663	0.535714	0.535714	0.285714	-0.392857	-0.0714286	-0.0714286	-0.428571	0.107143	-0.214286	-0.540562	0.234244	-0.0357143	-0.25	-0.306319	-0.535714	0.378394	-0.571429	-0.571429	-0.535714	-0.107143	-0.714286	0.214286	-0.5	0.0357143	-0.785714	0.821429	0.142857	-0.357143	0.142857	-0.428571	0.428571	-0.535714	0.774806	-0.285714	-0.571429
cg25108548	-0.535714	-0.357143	0.928571	-0.285714	-0.321429	0.642857	-0.0714286	-0.0714286	-0.214286	-0.285714	-0.142857	-0.428571	-0.0357143	-0.163663	-0.464286	-0.464286	0.5	-0.25	0	-0.75	-0.464286	0.214286	0.607143	0.108112	0.180187	0.428571	-0.392857	0.5766	-0.5	-0.43245	-0.107143	-0.5	0.25	-0.392857	0.392857	-0.107143	0.678571	-0.535714	-0.214286	-0.214286	0	-0.214286	0.5	-0.142857	-0.571429	-0.214286	-0.378394	0.0357143	-0.357143
cg17817168	-0.5	-0.142857	0.964286	-0.25	-0.178571	0.607143	0.321429	-0.178571	0.214286	0.142857	-0.5	-0.464286	-0.25	-0.290957	-0.642857	-0.642857	0.25	-0.214286	0.178571	-0.75	-0.357143	0.107143	0.571429	0.324337	-0.252262	0.428571	-0.214286	0.324337	-0.25	-0.504525	0.178571	-0.285714	0.5	-0.535714	0.5	-0.0714286	0.714286	-0.214286	0.107143	-0.178571	-0.0714286	0.142857	0.535714	0.285714	-0.464286	0.214286	-0.342356	0.357143	-0.107143
cg16605633	0.571429	0.178571	-0.214286	-0.392857	0.571429	0.357143	0.214286	0.321429	-0.428571	-0.285714	-0.0714286	0.321429	-0.285714	-0.0727393	0.285714	0.285714	0.357143	0	0.178571	-0.214286	-0.571429	-0.0357143	0.107143	0.0540562	-0.216225	0.571429	0.321429	-0.198206	-0.107143	0.738769	0	-0.0357143	0.142857	-0.535714	-0.607143	0.642857	0.142857	0.428571	-0.214286	0.428571	0.0357143	0.214286	0.107143	-0.0357143	0.75	-0.428571	0.2883	0.321429	-0.214286
cg13741304	-0.464286	-0.0357143	0.857143	-0.25	-0.214286	0.535714	0.142857	-0.392857	0.178571	0.0714286	-0.214286	-0.357143	-0.214286	-0.181848	-0.607143	-0.607143	0.107143	-0.0357143	0	-0.464286	-0.0714286	0.142857	0.535714	0.378394	-0.0180187	0.25	-0.214286	0.5766	-0.107143	-0.558581	0.178571	-0.0714286	0.392857	-0.214286	0.607143	-0.285714	0.678571	-0.428571	0.25	-0.571429	-0.0357143	0	0.321429	0.142857	-0.678571	0.178571	-0.666694	0.178571	0.107143
cg03887787	-0.428571	-0.0714286	0.928571	-0.357143	-0.142857	0.642857	0.214286	-0.321429	0.107143	0.0357143	-0.285714	-0.428571	-0.285714	-0.181848	-0.571429	-0.571429	0.285714	-0.142857	0.142857	-0.678571	-0.25	0.178571	0.642857	0.378394	-0.072075	0.392857	-0.178571	0.486506	-0.214286	-0.450469	0.142857	-0.214286	0.464286	-0.428571	0.535714	-0.107143	0.75	-0.357143	0.142857	-0.392857	0	0.0357143	0.392857	0.178571	-0.535714	0.107143	-0.540562	0.285714	-0.0714286
cg03331229	-0.785714	-0.357143	0.642857	0.214286	-0.642857	0	-0.0714286	-0.25	0.321429	0.178571	-0.214286	-0.5	0.214286	-0.0727393	-0.5	-0.5	-0.214286	-0.214286	-0.214286	-0.178571	0.178571	0.178571	0.214286	0.0900937	0.108112	-0.25	-0.535714	0.450469	-0.214286	-0.846881	-0.0714286	-0.214286	-0.0357143	0.142857	0.535714	-0.678571	0.178571	-0.571429	0.0714286	-0.392857	0	-0.25	0.321429	0.0357143	-0.892857	0.321429	-0.396412	-0.142857	0.142857
cg03085549	-0.0714286	-0.571429	-0.357143	0.214286	-0.25	-0.392857	-0.357143	0.571429	-0.464286	-0.357143	0.142857	-0.178571	0.464286	0.272772	0.571429	0.571429	0.321429	-0.5	0.0357143	-0.142857	-0.321429	0.178571	-0.178571	-0.5766	0.306319	-0.178571	-0.285714	-0.378394	-0.571429	0.2883	-0.642857	-0.678571	-0.571429	-0.0714286	-0.607143	0.178571	-0.571429	-0.0357143	-0.821429	0.857143	0.214286	-0.428571	0.0714286	-0.392857	0.357143	-0.464286	0.828862	-0.321429	-0.678571
cg04627110	-0.142857	-0.142857	0.214286	-0.142857	0	-0.107143	0.357143	-0.0714286	0.285714	0.392857	-0.321429	-0.678571	-0.214286	0.254588	0.142857	0.142857	0.321429	-0.571429	0.75	-0.678571	-0.0714286	0.25	0.321429	0.0540562	-0.234244	-0.0714286	0.107143	-0.612637	-0.214286	0.0360375	-0.142857	-0.5	0.178571	-0.535714	0.0714286	0.357143	-0.0714286	0.214286	-0.178571	0.607143	0.285714	0.107143	0	0.464286	0.285714	0.285714	0.522544	0.392857	-0.535714
cg07219766	-0.142857	-0.285714	0.142857	-0.428571	-0.178571	-0.0357143	-0.285714	-0.357143	-0.392857	-0.285714	0.5	-0.678571	-0.0357143	0.709208	0.5	0.5	0.535714	-0.571429	0.392857	-0.5	0.107143	0.678571	0.607143	0.0360375	0.666694	-0.25	-0.142857	0.162169	-0.5	0.14415	-0.642857	-0.607143	-0.285714	-0.142857	-0.0357143	0.0357143	-0.0714286	-0.607143	-0.464286	0	0.642857	-0.642857	-0.285714	-0.25	-0.142857	-0.392857	-0.072075	-0.107143	-0.607143
cg11301879	0.321429	-0.25	-0.642857	0.0357143	0.0714286	-0.357143	-0.357143	0.428571	-0.571429	-0.428571	0.392857	0.107143	0.285714	0.363696	0.75	0.75	0.285714	-0.25	0.0357143	0.107143	-0.178571	0.142857	-0.214286	-0.450469	0.360375	-0.142857	0	-0.342356	-0.321429	0.612637	-0.535714	-0.357143	-0.535714	0.0357143	-0.714286	0.321429	-0.571429	0.0714286	-0.642857	0.642857	0.25	-0.357143	-0.214286	-0.428571	0.571429	-0.571429	0.648675	-0.285714	-0.5
cg26929278	0.785714	0.321429	-0.571429	-0.464286	0.642857	0.107143	0	0.0714286	-0.535714	-0.357143	0.392857	0.357143	-0.285714	0.290957	0.642857	0.642857	0.321429	0.0714286	0.214286	0.0714286	-0.178571	0.107143	0.0714286	0.0540562	0.126131	0.25	0.464286	-0.180187	0.0357143	0.936975	-0.142857	0.107143	-0.0714286	-0.214286	-0.642857	0.607143	-0.107143	0.285714	-0.178571	0.214286	0.25	0	-0.357143	-0.178571	0.785714	-0.535714	0.162169	0.142857	-0.178571
cg10830496	-0.642857	-0.142857	0.857143	0.0714286	-0.357143	0.357143	0.285714	-0.178571	0.464286	0.321429	-0.571429	-0.357143	-0.0714286	-0.400066	-0.785714	-0.785714	-0.142857	-0.0714286	-0.0714286	-0.392857	-0.107143	-0.0357143	0.285714	0.270281	-0.324337	0.178571	-0.321429	0.342356	-0.0714286	-0.774806	0.285714	-0.0714286	0.392857	-0.214286	0.607143	-0.392857	0.535714	-0.214286	0.285714	-0.321429	-0.214286	0.178571	0.535714	0.321429	-0.678571	0.464286	-0.396412	0.214286	0.214286
cg16800975	0.214286	0.214286	-0.178571	0.464286	0.0714286	0.142857	-0.392857	0.428571	-0.0714286	-0.25	0.214286	0.928571	0.285714	-0.672838	-0.428571	-0.428571	0	0.928571	-0.5	0.571429	-0.0714286	-0.892857	-0.75	-0.486506	-0.0180187	0.285714	0.178571	0.0360375	0.535714	-0.126131	0.607143	0.535714	0.25	0.607143	0.428571	0.142857	0.178571	0.321429	0.285714	-0.214286	-0.857143	0.392857	-0.0714286	-0.285714	0	-0.0714286	-0.0180187	-0.464286	0.142857
cg00965578	-0.571429	-0.0714286	0.607143	0.178571	-0.428571	0.142857	-0.0357143	-0.321429	0.392857	0.214286	-0.142857	-0.214286	0.0714286	-0.236403	-0.642857	-0.642857	-0.214286	0.142857	-0.214286	-0.0357143	0.25	-0.0714286	0.107143	0.14415	0.0180187	-0.107143	-0.285714	0.450469	0.107143	-0.792825	0.25	0.107143	0.214286	0.25	0.75	-0.535714	0.357143	-0.392857	0.357143	-0.607143	-0.214286	0	0.178571	0.107143	-0.821429	0.392857	-0.558581	-0.107143	0.285714
cg08220243	-0.714286	-0.285714	0.892857	0.178571	-0.464286	0.428571	0.107143	0.0357143	0.285714	0.107143	-0.535714	-0.214286	0.107143	-0.545545	-0.857143	-0.857143	-0.0714286	0	-0.285714	-0.357143	-0.285714	-0.142857	0.178571	0.0900937	-0.234244	0.285714	-0.464286	0.468487	-0.178571	-0.828862	0.25	-0.142857	0.321429	-0.142857	0.571429	-0.428571	0.571429	-0.285714	0.142857	-0.285714	-0.357143	0.107143	0.678571	0.107143	-0.75	0.285714	-0.360375	0.0357143	0.142857
cg04213390	-0.5	0.0357143	0.714286	0.107143	-0.285714	0.321429	0.142857	-0.285714	0.464286	0.285714	-0.321429	-0.142857	-0.0714286	-0.400066	-0.785714	-0.785714	-0.178571	0.214286	-0.142857	-0.142857	0.107143	-0.178571	0.142857	0.234244	-0.198206	0.107143	-0.178571	0.396412	0.178571	-0.756787	0.428571	0.178571	0.428571	0.0714286	0.785714	-0.392857	0.535714	-0.214286	0.464286	-0.571429	-0.321429	0.214286	0.285714	0.25	-0.714286	0.464286	-0.558581	0.0714286	0.321429
cg00152799	-0.0714286	-0.535714	-0.5	0.107143	-0.285714	-0.571429	-0.357143	0.285714	-0.464286	-0.321429	0.285714	-0.321429	0.428571	0.581914	0.785714	0.785714	0.0714286	-0.642857	-0.0357143	0.0357143	-0.0357143	0.5	-0.0357143	-0.360375	0.468487	-0.464286	-0.357143	-0.180187	-0.607143	0.324337	-0.857143	-0.607143	-0.821429	0.0357143	-0.785714	-0.107143	-0.75	-0.285714	-0.785714	0.607143	0.535714	-0.678571	-0.0714286	-0.428571	0.214286	-0.464286	0.5766	-0.321429	-0.428571
cg06241885	0.428571	0	-0.285714	-0.142857	0.392857	0.0714286	0.142857	0.464286	-0.285714	-0.142857	-0.107143	0.142857	-0.107143	-0.0181848	0.357143	0.357143	0.428571	-0.142857	0.357143	-0.285714	-0.5	-0.107143	-0.0714286	-0.216225	-0.216225	0.357143	0.285714	-0.5766	-0.142857	0.630656	-0.0714286	-0.25	0.0714286	-0.464286	-0.5	0.714286	-0.107143	0.535714	-0.357143	0.785714	0	0.214286	0.0357143	0.0357143	0.821429	-0.285714	0.702731	0.214286	-0.5
cg17603219	0.785714	0.392857	-0.321429	-0.642857	0.678571	0.392857	-0.107143	-0.0714286	-0.642857	-0.5	0.571429	0.357143	-0.392857	0.254588	0.5	0.5	0.607143	0.214286	0.285714	-0.107143	-0.214286	0.0714286	0.25	0.0900937	0.2883	0.428571	0.535714	0.0180187	0.0714286	0.882919	-0.0357143	0.107143	0.142857	-0.214286	-0.321429	0.714286	0.214286	0.142857	-0.107143	-0.0357143	0.178571	0	-0.428571	-0.25	0.642857	-0.642857	-0.0900937	0.107143	-0.321429
cg06784594	-0.857143	-0.464286	0.821429	0.357143	-0.642857	0.214286	0.0357143	0.142857	0.321429	0.142857	-0.571429	-0.321429	0.285714	-0.49099	-0.785714	-0.785714	-0.142857	-0.142857	-0.321429	-0.321429	-0.25	-0.107143	0.0714286	-0.0540562	-0.198206	0.107143	-0.607143	0.360375	-0.285714	-0.918956	0.107143	-0.285714	0.142857	-0.0714286	0.5	-0.535714	0.357143	-0.321429	0	-0.107143	-0.321429	0	0.714286	0.0714286	-0.785714	0.321429	-0.162169	-0.0714286	0.0714286
cg26209676	0.714286	0.25	-0.535714	-0.357143	0.607143	0.0714286	0.107143	0.214286	-0.428571	-0.25	0.178571	0.321429	-0.25	0.181848	0.571429	0.571429	0.285714	0	0.25	0	-0.285714	0.0357143	0	0	-0.0540562	0.285714	0.428571	-0.342356	0	0.882919	-0.107143	0.0357143	-0.0357143	-0.321429	-0.678571	0.642857	-0.142857	0.428571	-0.214286	0.428571	0.178571	0.107143	-0.214286	-0.0714286	0.857143	-0.428571	0.360375	0.214286	-0.214286
cg26878709	-0.642857	-0.214286	0.857143	0.0714286	-0.428571	0.464286	0	-0.107143	0.178571	0	-0.321429	-0.178571	0.0714286	-0.436436	-0.785714	-0.785714	-0.0357143	0.0714286	-0.321429	-0.285714	-0.178571	-0.0714286	0.25	0.14415	-0.0540562	0.25	-0.428571	0.630656	-0.142857	-0.774806	0.214286	-0.0714286	0.285714	-0.0357143	0.607143	-0.464286	0.607143	-0.428571	0.178571	-0.5	-0.285714	0	0.535714	0	-0.821429	0.178571	-0.558581	-0.0357143	0.178571
cg08738570	-0.714286	-0.678571	0.392857	0.214286	-0.785714	-0.0714286	-0.678571	0.0357143	-0.357143	-0.464286	0.357143	-0.392857	0.571429	0.163663	-0.0714286	-0.0714286	0.214286	-0.285714	-0.392857	-0.142857	0	0.285714	0.142857	-0.360375	0.738769	-0.285714	-0.714286	0.594619	-0.571429	-0.5766	-0.535714	-0.571429	-0.464286	0.357143	0.25	-0.571429	-0.0357143	-0.892857	-0.5	-0.214286	0.107143	-0.75	0.178571	-0.607143	-0.821429	-0.357143	-0.198206	-0.642857	-0.357143
cg07388216	-0.0357143	0.5	0.392857	-0.178571	0.142857	0.285714	0.321429	-0.642857	0.535714	0.428571	-0.107143	0	-0.428571	-0.163663	-0.535714	-0.535714	-0.285714	0.392857	0.0714286	0.0714286	0.428571	-0.107143	0.214286	0.540562	-0.234244	0.0357143	0.25	0.306319	0.535714	-0.378394	0.571429	0.571429	0.535714	0.107143	0.714286	-0.214286	0.5	-0.0357143	0.785714	-0.821429	-0.142857	0.357143	-0.142857	0.428571	-0.428571	0.535714	-0.774806	0.285714	0.571429
cg24420534	-0.107143	0.285714	0.642857	-0.142857	0.0714286	0.571429	0.0714286	-0.285714	0.25	0.107143	-0.0357143	0.0714286	-0.285714	-0.400066	-0.678571	-0.678571	0.285714	0.464286	0.142857	-0.285714	0	-0.357143	0.178571	0.162169	-0.108112	0.392857	0.214286	0.234244	0.357143	-0.396412	0.607143	0.25	0.714286	0	0.928571	0.142857	0.75	0	0.5	-0.535714	-0.428571	0.392857	0	0.214286	-0.357143	0.25	-0.504525	0.107143	0
cg25409554	-0.571429	-0.107143	0.75	0.214286	-0.392857	0.392857	-0.0357143	-0.0714286	0.285714	0.0714286	-0.285714	0	0.107143	-0.545545	-0.857143	-0.857143	-0.107143	0.285714	-0.357143	-0.107143	-0.0714286	-0.285714	0.0357143	0.0540562	-0.108112	0.214286	-0.321429	0.522544	0.0714286	-0.810844	0.392857	0.107143	0.357143	0.142857	0.75	-0.428571	0.571429	-0.285714	0.321429	-0.535714	-0.464286	0.142857	0.428571	0.0357143	-0.785714	0.285714	-0.522544	-0.107143	0.25
cg25316749	-0.571429	-0.0714286	0.607143	0.178571	-0.428571	0.142857	-0.0357143	-0.321429	0.392857	0.214286	-0.142857	-0.214286	0.0714286	-0.236403	-0.642857	-0.642857	-0.214286	0.142857	-0.214286	-0.0357143	0.25	-0.0714286	0.107143	0.14415	0.0180187	-0.107143	-0.285714	0.450469	0.107143	-0.792825	0.25	0.107143	0.214286	0.25	0.75	-0.535714	0.357143	-0.392857	0.357143	-0.607143	-0.214286	0	0.178571	0.107143	-0.821429	0.392857	-0.558581	-0.107143	0.285714
cg13637654	-0.678571	-0.285714	0.392857	0.464286	-0.642857	-0.214286	-0.25	-0.142857	0.392857	0.214286	-0.0357143	-0.285714	0.357143	-0.127294	-0.464286	-0.464286	-0.214286	0.0357143	-0.214286	0.0714286	0.357143	-0.107143	-0.142857	-0.180187	0.162169	-0.392857	-0.392857	0.198206	0.0357143	-0.846881	0.0714286	-0.0714286	-0.0357143	0.464286	0.714286	-0.571429	0	-0.392857	0.142857	-0.321429	-0.214286	-0.142857	0.0714286	0	-0.785714	0.392857	-0.198206	-0.357143	0.0714286
cg23056923	-0.571429	-0.0714286	0.821429	-0.0357143	-0.321429	0.392857	0.178571	-0.321429	0.357143	0.214286	-0.357143	-0.321429	-0.107143	-0.290957	-0.714286	-0.714286	-0.107143	0	-0.107143	-0.321429	0	0.0357143	0.357143	0.324337	-0.14415	0.142857	-0.285714	0.504525	-0.0357143	-0.72075	0.25	0	0.357143	-0.107143	0.642857	-0.428571	0.571429	-0.357143	0.321429	-0.535714	-0.142857	0.0714286	0.392857	0.214286	-0.75	0.357143	-0.594619	0.142857	0.25
cg01818776	-0.821429	-0.464286	0.607143	0.642857	-0.678571	0.0357143	-0.0357143	0.357143	0.392857	0.178571	-0.607143	-0.0714286	0.464286	-0.654654	-0.821429	-0.821429	-0.321429	0.0357143	-0.5	-0.0357143	-0.214286	-0.357143	-0.285714	-0.252262	-0.2883	0.0357143	-0.607143	0.216225	-0.142857	-0.954994	0.214286	-0.142857	0.0714286	0.142857	0.464286	-0.571429	0.178571	-0.142857	0.0357143	0	-0.535714	0.107143	0.714286	0.0357143	-0.714286	0.392857	0.0180187	-0.214286	0.178571
cg07651540	-0.535714	-0.142857	0.75	-0.178571	-0.357143	0.357143	-0.0357143	-0.428571	0.107143	0	-0.0357143	-0.428571	-0.0714286	-0.0181848	-0.464286	-0.464286	0.0714286	-0.107143	-0.0714286	-0.357143	0.0714286	0.25	0.5	0.2883	0.198206	0.0357143	-0.321429	0.630656	-0.178571	-0.594619	0	-0.142857	0.178571	-0.0357143	0.571429	-0.428571	0.5	-0.607143	0.142857	-0.607143	0.0714286	-0.214286	0.214286	0	-0.785714	0.107143	-0.666694	0	0.0714286
cg24520885	-0.75	-0.428571	0.178571	0.75	-0.714286	-0.535714	-0.0357143	0.142857	0.607143	0.464286	-0.428571	-0.321429	0.5	-0.200033	-0.392857	-0.392857	-0.535714	-0.178571	-0.25	0.178571	0.285714	-0.142857	-0.392857	-0.270281	-0.180187	-0.535714	-0.5	-0.162169	-0.0357143	-0.846881	0	-0.142857	-0.214286	0.357143	0.357143	-0.642857	-0.357143	-0.107143	0.0357143	0.142857	-0.214286	-0.0357143	0.285714	0.178571	-0.571429	0.607143	0.252262	-0.25	0.178571
cg26065247	-0.5	0.0357143	0.714286	0.107143	-0.285714	0.321429	0.142857	-0.285714	0.464286	0.285714	-0.321429	-0.142857	-0.0714286	-0.400066	-0.785714	-0.785714	-0.178571	0.214286	-0.142857	-0.142857	0.107143	-0.178571	0.142857	0.234244	-0.198206	0.107143	-0.178571	0.396412	0.178571	-0.756787	0.428571	0.178571	0.428571	0.0714286	0.785714	-0.392857	0.535714	-0.214286	0.464286	-0.571429	-0.321429	0.214286	0.285714	0.25	-0.714286	0.464286	-0.558581	0.0714286	0.321429
cg21963854	-0.714286	-0.214286	0.678571	0.392857	-0.5	0.0714286	0.178571	-0.0357143	0.607143	0.428571	-0.571429	-0.285714	0.142857	-0.454621	-0.785714	-0.785714	-0.285714	0	-0.142857	-0.178571	0.0357143	-0.214286	-0.0357143	0.0360375	-0.342356	-0.0357143	-0.357143	0.126131	0.0357143	-0.900937	0.321429	-0.0357143	0.285714	0.0357143	0.678571	-0.464286	0.285714	-0.107143	0.285714	-0.178571	-0.357143	0.214286	0.464286	0.321429	-0.678571	0.607143	-0.162169	0.0357143	0.214286
cg07986907	-0.714286	-0.285714	0.892857	0.178571	-0.464286	0.428571	0.107143	0.0357143	0.285714	0.107143	-0.535714	-0.214286	0.107143	-0.545545	-0.857143	-0.857143	-0.0714286	0	-0.285714	-0.357143	-0.285714	-0.142857	0.178571	0.0900937	-0.234244	0.285714	-0.464286	0.468487	-0.178571	-0.828862	0.25	-0.142857	0.321429	-0.142857	0.571429	-0.428571	0.571429	-0.285714	0.142857	-0.285714	-0.357143	0.107143	0.678571	0.107143	-0.75	0.285714	-0.360375	0.0357143	0.142857
cg09088965	-0.321429	-0.642857	0.321429	0.25	-0.321429	0.285714	-0.321429	0.857143	-0.5	-0.535714	-0.214286	0.0714286	0.464286	-0.436436	-0.178571	-0.178571	0.571429	-0.178571	-0.214286	-0.464286	-0.892857	-0.25	-0.142857	-0.630656	0.0540562	0.5	-0.428571	-0.0360375	-0.607143	-0.0900937	-0.214286	-0.678571	-0.0714286	-0.285714	-0.178571	0.25	0.142857	0	-0.714286	0.714286	-0.357143	-0.107143	0.642857	-0.428571	0.0714286	-0.5	0.612637	-0.285714	-0.714286
cg03005293	-0.5	0.0357143	0.714286	0.107143	-0.285714	0.321429	0.142857	-0.285714	0.464286	0.285714	-0.321429	-0.142857	-0.0714286	-0.400066	-0.785714	-0.785714	-0.178571	0.214286	-0.142857	-0.142857	0.107143	-0.178571	0.142857	0.234244	-0.198206	0.107143	-0.178571	0.396412	0.178571	-0.756787	0.428571	0.178571	0.428571	0.0714286	0.785714	-0.392857	0.535714	-0.214286	0.464286	-0.571429	-0.321429	0.214286	0.285714	0.25	-0.714286	0.464286	-0.558581	0.0714286	0.321429
cg02444957	0.571429	0.107143	-0.75	-0.214286	0.392857	-0.392857	0.0357143	0.0714286	-0.285714	-0.0714286	0.285714	0	-0.107143	0.545545	0.857143	0.857143	0.107143	-0.285714	0.357143	0.107143	0.0714286	0.285714	-0.0357143	-0.0540562	0.108112	-0.214286	0.321429	-0.522544	-0.0714286	0.810844	-0.392857	-0.107143	-0.357143	-0.142857	-0.75	0.428571	-0.571429	0.285714	-0.321429	0.535714	0.464286	-0.142857	-0.428571	-0.0357143	0.785714	-0.285714	0.522544	0.107143	-0.25
cg04272820	-0.571429	-0.0714286	0.821429	-0.0357143	-0.321429	0.392857	0.178571	-0.321429	0.357143	0.214286	-0.357143	-0.321429	-0.107143	-0.290957	-0.714286	-0.714286	-0.107143	0	-0.107143	-0.321429	0	0.0357143	0.357143	0.324337	-0.14415	0.142857	-0.285714	0.504525	-0.0357143	-0.72075	0.25	0	0.357143	-0.107143	0.642857	-0.428571	0.571429	-0.357143	0.321429	-0.535714	-0.142857	0.0714286	0.392857	0.214286	-0.75	0.357143	-0.594619	0.142857	0.25
cg01558916	-0.571429	-0.0357143	0.75	0.214286	-0.321429	0.285714	0.25	-0.142857	0.571429	0.392857	-0.535714	-0.178571	-0.0357143	-0.509175	-0.857143	-0.857143	-0.214286	0.142857	-0.107143	-0.214286	0	-0.25	0.0714286	0.180187	-0.378394	0.142857	-0.214286	0.234244	0.142857	-0.810844	0.464286	0.107143	0.464286	-0.0357143	0.75	-0.357143	0.5	-0.0714286	0.428571	-0.357143	-0.392857	0.321429	0.428571	0.357143	-0.642857	0.571429	-0.360375	0.142857	0.285714
cg22153181	-0.571429	-0.285714	0.714286	-0.214286	-0.428571	0.285714	-0.142857	-0.392857	-0.0357143	-0.107143	0.0714286	-0.571429	0	0.145479	-0.285714	-0.285714	0.214286	-0.285714	0	-0.464286	0.0357143	0.392857	0.571429	0.198206	0.360375	-0.0357143	-0.392857	0.594619	-0.357143	-0.522544	-0.214286	-0.357143	0.0357143	-0.0714286	0.464286	-0.392857	0.392857	-0.714286	-0.0714286	-0.464286	0.214286	-0.392857	0.178571	-0.107143	-0.75	-0.0357143	-0.540562	-0.0714286	-0.142857
cg11448166	0.678571	0.285714	-0.142857	-0.571429	0.607143	0.535714	-0.142857	0.107143	-0.678571	-0.571429	0.464286	0.392857	-0.321429	0.0545545	0.321429	0.321429	0.75	0.25	0.25	-0.25	-0.428571	-0.0714286	0.214286	-0.0360375	0.234244	0.607143	0.464286	0.0180187	0	0.774806	0.0357143	0	0.25	-0.285714	-0.214286	0.785714	0.357143	0.178571	-0.178571	0.0714286	0	0.0714286	-0.25	-0.285714	0.607143	-0.678571	0	0.0714286	-0.464286
cg19513582	-0.642857	-0.178571	0.714286	0.0357143	-0.464286	0.214286	0	-0.357143	0.285714	0.142857	-0.178571	-0.392857	0.0357143	-0.127294	-0.571429	-0.571429	-0.142857	-0.0714286	-0.178571	-0.214286	0.142857	0.142857	0.321429	0.234244	0.072075	-0.0714286	-0.392857	0.558581	-0.107143	-0.756787	0.0714286	-0.0714286	0.142857	0.0714286	0.607143	-0.571429	0.392857	-0.535714	0.214286	-0.571429	-0.0357143	-0.142857	0.285714	0.0714286	-0.857143	0.285714	-0.594619	-0.0357143	0.214286
cg05378118	0.178571	0	-0.214286	-0.428571	0.25	-0.142857	0.5	-0.178571	-0.0357143	0.178571	-0.285714	-0.428571	-0.321429	0.49099	0.535714	0.535714	-0.214286	-0.678571	0.285714	-0.214286	-0.0714286	0.678571	0.464286	0.486506	-0.216225	-0.107143	0	-0.126131	-0.357143	0.486506	-0.464286	-0.214286	-0.285714	-0.607143	-0.857143	0	-0.285714	0.0357143	-0.214286	0.321429	0.714286	-0.178571	0.107143	0.25	0.392857	-0.0357143	0.126131	0.535714	0.142857
cg15442737	-0.642857	-0.178571	0.714286	0.0357143	-0.464286	0.214286	0	-0.357143	0.285714	0.142857	-0.178571	-0.392857	0.0357143	-0.127294	-0.571429	-0.571429	-0.142857	-0.0714286	-0.178571	-0.214286	0.142857	0.142857	0.321429	0.234244	0.072075	-0.0714286	-0.392857	0.558581	-0.107143	-0.756787	0.0714286	-0.0714286	0.142857	0.0714286	0.607143	-0.571429	0.392857	-0.535714	0.214286	-0.571429	-0.0357143	-0.142857	0.285714	0.0714286	-0.857143	0.285714	-0.594619	-0.0357143	0.214286
cg20155875	-0.642857	-0.142857	0.857143	0.0714286	-0.357143	0.357143	0.285714	-0.178571	0.464286	0.321429	-0.571429	-0.357143	-0.0714286	-0.400066	-0.785714	-0.785714	-0.142857	-0.0714286	-0.0714286	-0.392857	-0.107143	-0.0357143	0.285714	0.270281	-0.324337	0.178571	-0.321429	0.342356	-0.0714286	-0.774806	0.285714	-0.0714286	0.392857	-0.214286	0.607143	-0.392857	0.535714	-0.214286	0.285714	-0.321429	-0.214286	0.178571	0.535714	0.321429	-0.678571	0.464286	-0.396412	0.214286	0.214286
cg00411595	-0.5	0.0357143	0.714286	0.107143	-0.285714	0.321429	0.142857	-0.285714	0.464286	0.285714	-0.321429	-0.142857	-0.0714286	-0.400066	-0.785714	-0.785714	-0.178571	0.214286	-0.142857	-0.142857	0.107143	-0.178571	0.142857	0.234244	-0.198206	0.107143	-0.178571	0.396412	0.178571	-0.756787	0.428571	0.178571	0.428571	0.0714286	0.785714	-0.392857	0.535714	-0.214286	0.464286	-0.571429	-0.321429	0.214286	0.285714	0.25	-0.714286	0.464286	-0.558581	0.0714286	0.321429
cg00622799	-0.571429	-0.0714286	0.821429	-0.0357143	-0.321429	0.392857	0.178571	-0.321429	0.357143	0.214286	-0.357143	-0.321429	-0.107143	-0.290957	-0.714286	-0.714286	-0.107143	0	-0.107143	-0.321429	0	0.0357143	0.357143	0.324337	-0.14415	0.142857	-0.285714	0.504525	-0.0357143	-0.72075	0.25	0	0.357143	-0.107143	0.642857	-0.428571	0.571429	-0.357143	0.321429	-0.535714	-0.142857	0.0714286	0.392857	0.214286	-0.75	0.357143	-0.594619	0.142857	0.25
cg03490157	-0.214286	-0.0714286	0	0.642857	-0.178571	-0.0714286	0.142857	0.535714	0.357143	0.214286	-0.607143	0.5	0.321429	-0.745578	-0.571429	-0.571429	-0.571429	0.357143	-0.571429	0.428571	-0.214286	-0.607143	-0.642857	-0.216225	-0.5766	0.142857	-0.214286	-0.072075	0.214286	-0.414431	0.428571	0.321429	0.0714286	0.178571	0	-0.285714	-0.0357143	0.392857	0.214286	0.142857	-0.642857	0.428571	0.535714	0.107143	-0.107143	0.357143	0.198206	-0.0714286	0.5
cg11079936	0.25	0.142857	-0.142857	-0.357143	0.25	0.214286	0.142857	-0.107143	-0.321429	-0.25	0	0.214286	-0.178571	0.0909241	0.178571	0.178571	-0.285714	-0.0357143	-0.357143	0.214286	-0.142857	0.321429	0.25	0.414431	0	0.178571	-0.0714286	0.522544	-0.142857	0.342356	-0.178571	0.214286	-0.214286	-0.178571	-0.642857	-0.214286	0.0714286	-0.178571	0	-0.321429	0.285714	-0.178571	0.178571	-0.178571	0.0357143	-0.321429	-0.450469	0.178571	0.5
cg17910478	-0.928571	-0.571429	0.714286	0.428571	-0.785714	0.0357143	-0.142857	0.107143	0.25	0.0714286	-0.392857	-0.392857	0.428571	-0.327327	-0.642857	-0.642857	-0.178571	-0.214286	-0.392857	-0.214286	-0.107143	0	0.0357143	-0.14415	0.0180187	-0.107143	-0.714286	0.414431	-0.357143	-0.954994	-0.0714286	-0.357143	-0.0714286	0.107143	0.464286	-0.678571	0.178571	-0.5	-0.107143	-0.142857	-0.214286	-0.214286	0.607143	-0.0714286	-0.892857	0.25	-0.162169	-0.25	0.0357143
cg09001549	0.5	-0.0357143	-0.714286	-0.107143	0.285714	-0.321429	-0.142857	0.285714	-0.464286	-0.285714	0.321429	0.142857	0.0714286	0.400066	0.785714	0.785714	0.178571	-0.214286	0.142857	0.142857	-0.107143	0.178571	-0.142857	-0.234244	0.198206	-0.107143	0.178571	-0.396412	-0.178571	0.756787	-0.428571	-0.178571	-0.428571	-0.0714286	-0.785714	0.392857	-0.535714	0.214286	-0.464286	0.571429	0.321429	-0.214286	-0.285714	-0.25	0.714286	-0.464286	0.558581	-0.0714286	-0.321429
cg20317872	0.571429	0.0357143	-0.75	-0.214286	0.321429	-0.285714	-0.25	0.142857	-0.571429	-0.392857	0.535714	0.178571	0.0357143	0.509175	0.857143	0.857143	0.214286	-0.142857	0.107143	0.214286	0	0.25	-0.0714286	-0.180187	0.378394	-0.142857	0.214286	-0.234244	-0.142857	0.810844	-0.464286	-0.107143	-0.464286	0.0357143	-0.75	0.357143	-0.5	0.0714286	-0.428571	0.357143	0.392857	-0.321429	-0.428571	-0.357143	0.642857	-0.571429	0.360375	-0.142857	-0.285714
cg03736781	0.321429	0.25	-0.285714	-0.107143	0.428571	-0.142857	0.714286	0.0714286	0.357143	0.5	-0.607143	-0.0357143	-0.357143	0	0.178571	0.178571	-0.357143	-0.25	0.321429	-0.0357143	-0.107143	0.0714286	0	0.342356	-0.72075	0.0714286	0.285714	-0.558581	0.107143	0.396412	0.107143	0.142857	0.107143	-0.535714	-0.571429	0.25	-0.214286	0.642857	0.142857	0.5	0.178571	0.428571	0.142857	0.571429	0.642857	0.357143	0.396412	0.642857	0.285714
cg18026197	-0.857143	-0.464286	0.821429	0.357143	-0.642857	0.214286	0.0357143	0.142857	0.321429	0.142857	-0.571429	-0.321429	0.285714	-0.49099	-0.785714	-0.785714	-0.142857	-0.142857	-0.321429	-0.321429	-0.25	-0.107143	0.0714286	-0.0540562	-0.198206	0.107143	-0.607143	0.360375	-0.285714	-0.918956	0.107143	-0.285714	0.142857	-0.0714286	0.5	-0.535714	0.357143	-0.321429	0	-0.107143	-0.321429	0	0.714286	0.0714286	-0.785714	0.321429	-0.162169	-0.0714286	0.0714286
cg04258219	-0.607143	-0.214286	0.857143	0.142857	-0.357143	0.535714	0.142857	0.107143	0.214286	0.0357143	-0.571429	-0.0357143	0.0714286	-0.654654	-0.892857	-0.892857	-0.107143	0.107143	-0.392857	-0.285714	-0.392857	-0.214286	0.142857	0.126131	-0.306319	0.428571	-0.428571	0.540562	-0.142857	-0.738769	0.321429	-0.0357143	0.357143	-0.178571	0.464286	-0.392857	0.642857	-0.214286	0.178571	-0.321429	-0.428571	0.178571	0.75	0.0714286	-0.678571	0.214286	-0.414431	0.0714286	0.25
cg04982834	-0.607143	-0.142857	0.642857	0.428571	-0.392857	0.107143	0.214286	0.0714286	0.642857	0.464286	-0.607143	-0.178571	0.107143	-0.56373	-0.821429	-0.821429	-0.178571	0.107143	-0.0357143	-0.214286	-0.0357143	-0.392857	-0.142857	-0.0540562	-0.450469	0.0714286	-0.214286	-0.072075	0.142857	-0.828862	0.464286	0	0.428571	0	0.75	-0.25	0.321429	0.107143	0.321429	-0.0357143	-0.5	0.392857	0.428571	0.392857	-0.5	0.642857	0	0.0714286	0.107143
cg02540736	-0.571429	-0.0357143	0.75	0.214286	-0.321429	0.285714	0.25	-0.142857	0.571429	0.392857	-0.535714	-0.178571	-0.0357143	-0.509175	-0.857143	-0.857143	-0.214286	0.142857	-0.107143	-0.214286	0	-0.25	0.0714286	0.180187	-0.378394	0.142857	-0.214286	0.234244	0.142857	-0.810844	0.464286	0.107143	0.464286	-0.0357143	0.75	-0.357143	0.5	-0.0714286	0.428571	-0.357143	-0.392857	0.321429	0.428571	0.357143	-0.642857	0.571429	-0.360375	0.142857	0.285714
cg12649238	-0.642857	-0.142857	0.857143	0.0714286	-0.357143	0.357143	0.285714	-0.178571	0.464286	0.321429	-0.571429	-0.357143	-0.0714286	-0.400066	-0.785714	-0.785714	-0.142857	-0.0714286	-0.0714286	-0.392857	-0.107143	-0.0357143	0.285714	0.270281	-0.324337	0.178571	-0.321429	0.342356	-0.0714286	-0.774806	0.285714	-0.0714286	0.392857	-0.214286	0.607143	-0.392857	0.535714	-0.214286	0.285714	-0.321429	-0.214286	0.178571	0.535714	0.321429	-0.678571	0.464286	-0.396412	0.214286	0.214286
cg08151623	-0.571429	-0.285714	0.714286	-0.214286	-0.428571	0.285714	-0.142857	-0.392857	-0.0357143	-0.107143	0.0714286	-0.571429	0	0.145479	-0.285714	-0.285714	0.214286	-0.285714	0	-0.464286	0.0357143	0.392857	0.571429	0.198206	0.360375	-0.0357143	-0.392857	0.594619	-0.357143	-0.522544	-0.214286	-0.357143	0.0357143	-0.0714286	0.464286	-0.392857	0.392857	-0.714286	-0.0714286	-0.464286	0.214286	-0.392857	0.178571	-0.107143	-0.75	-0.0357143	-0.540562	-0.0714286	-0.142857
cg22481695	-0.857143	-0.428571	0.678571	0.321429	-0.678571	-0.0357143	0.0357143	-0.107143	0.428571	0.285714	-0.428571	-0.535714	0.25	-0.181848	-0.571429	-0.571429	-0.25	-0.285714	-0.178571	-0.25	0.0714286	0.107143	0.142857	0.0360375	-0.072075	-0.214286	-0.571429	0.2883	-0.25	-0.900937	-0.0357143	-0.285714	0	0.0357143	0.5	-0.642857	0.142857	-0.428571	0.0357143	-0.178571	-0.0714286	-0.142857	0.464286	0.142857	-0.821429	0.428571	-0.198206	-0.0714286	0.107143
cg03040423	-0.0714286	-0.25	0.25	-0.571429	-0.107143	0.321429	-0.392857	-0.285714	-0.714286	-0.642857	0.571429	-0.357143	-0.0357143	0.509175	0.357143	0.357143	0.535714	-0.357143	0	-0.392857	-0.142857	0.642857	0.678571	0.126131	0.756787	0.0714286	-0.25	0.666694	-0.571429	0.198206	-0.607143	-0.464286	-0.285714	-0.142857	-0.178571	-0.0714286	0.214286	-0.785714	-0.464286	-0.321429	0.535714	-0.714286	-0.0714286	-0.535714	-0.285714	-0.714286	-0.450469	-0.178571	-0.392857
cg03502656	-0.571429	-0.0357143	0.75	0.214286	-0.321429	0.285714	0.25	-0.142857	0.571429	0.392857	-0.535714	-0.178571	-0.0357143	-0.509175	-0.857143	-0.857143	-0.214286	0.142857	-0.107143	-0.214286	0	-0.25	0.0714286	0.180187	-0.378394	0.142857	-0.214286	0.234244	0.142857	-0.810844	0.464286	0.107143	0.464286	-0.0357143	0.75	-0.357143	0.5	-0.0714286	0.428571	-0.357143	-0.392857	0.321429	0.428571	0.357143	-0.642857	0.571429	-0.360375	0.142857	0.285714
cg04639610	-0.178571	-0.214286	0.75	-0.392857	-0.0357143	0.785714	-0.178571	0.107143	-0.464286	-0.5	0.0714286	-0.142857	-0.107143	-0.218218	-0.321429	-0.321429	0.857143	-0.0357143	0.142857	-0.785714	-0.642857	0	0.5	-0.072075	0.234244	0.678571	-0.107143	0.378394	-0.392857	-0.072075	0	-0.464286	0.392857	-0.428571	0.357143	0.357143	0.75	-0.285714	-0.285714	-0.0357143	-0.142857	-0.0714286	0.321429	-0.25	-0.178571	-0.464286	-0.180187	0	-0.642857
cg17724184	0.428571	0.321429	-0.75	0.285714	0.321429	-0.535714	0.321429	0.142857	0.357143	0.428571	-0.214286	0.357143	-0.0357143	0	0.285714	0.285714	-0.607143	0.142857	0	0.607143	0.285714	-0.214286	-0.535714	0.0180187	-0.468487	-0.285714	0.321429	-0.594619	0.428571	0.342356	0.178571	0.464286	-0.142857	0.142857	-0.464286	0.0714286	-0.571429	0.642857	0.25	0.321429	-0.0357143	0.357143	-0.214286	0.321429	0.571429	0.357143	0.414431	0.178571	0.464286
cg08755736	0.857143	0.535714	-0.357143	-0.75	0.785714	0.321429	0.0714286	-0.285714	-0.464286	-0.285714	0.535714	0.214286	-0.571429	0.400066	0.571429	0.571429	0.535714	0.142857	0.5	-0.142857	-0.0357143	0.178571	0.357143	0.270281	0.198206	0.321429	0.678571	-0.108112	0.178571	0.936975	0	0.178571	0.214286	-0.285714	-0.285714	0.75	0.178571	0.214286	0.0357143	-0.0714286	0.321429	0.0714286	-0.571429	-0.0357143	0.714286	-0.464286	-0.126131	0.285714	-0.25
cg17756730	0.5	-0.0357143	-0.714286	-0.107143	0.285714	-0.321429	-0.142857	0.285714	-0.464286	-0.285714	0.321429	0.142857	0.0714286	0.400066	0.785714	0.785714	0.178571	-0.214286	0.142857	0.142857	-0.107143	0.178571	-0.142857	-0.234244	0.198206	-0.107143	0.178571	-0.396412	-0.178571	0.756787	-0.428571	-0.178571	-0.428571	-0.0714286	-0.785714	0.392857	-0.535714	0.214286	-0.464286	0.571429	0.321429	-0.214286	-0.285714	-0.25	0.714286	-0.464286	0.558581	-0.0714286	-0.321429
cg13935079	-0.178571	0.321429	0.535714	-0.285714	0.0714286	0.392857	0.464286	-0.571429	0.428571	0.357143	-0.357143	-0.142857	-0.428571	-0.163663	-0.535714	-0.535714	-0.392857	0.107143	-0.0714286	-0.0714286	0.178571	0.142857	0.428571	0.702731	-0.324337	0.142857	0	0.522544	0.214286	-0.378394	0.357143	0.392857	0.392857	-0.178571	0.357143	-0.392857	0.535714	-0.178571	0.607143	-0.75	0.0357143	0.214286	0.214286	0.392857	-0.5	0.428571	-0.828862	0.428571	0.678571
cg10593922	-0.571429	-0.0714286	0.821429	-0.0357143	-0.321429	0.392857	0.178571	-0.321429	0.357143	0.214286	-0.357143	-0.321429	-0.107143	-0.290957	-0.714286	-0.714286	-0.107143	0	-0.107143	-0.321429	0	0.0357143	0.357143	0.324337	-0.14415	0.142857	-0.285714	0.504525	-0.0357143	-0.72075	0.25	0	0.357143	-0.107143	0.642857	-0.428571	0.571429	-0.357143	0.321429	-0.535714	-0.142857	0.0714286	0.392857	0.214286	-0.75	0.357143	-0.594619	0.142857	0.25
cg15498134	0.5	-0.0357143	-0.714286	-0.107143	0.285714	-0.321429	-0.142857	0.285714	-0.464286	-0.285714	0.321429	0.142857	0.0714286	0.400066	0.785714	0.785714	0.178571	-0.214286	0.142857	0.142857	-0.107143	0.178571	-0.142857	-0.234244	0.198206	-0.107143	0.178571	-0.396412	-0.178571	0.756787	-0.428571	-0.178571	-0.428571	-0.0714286	-0.785714	0.392857	-0.535714	0.214286	-0.464286	0.571429	0.321429	-0.214286	-0.285714	-0.25	0.714286	-0.464286	0.558581	-0.0714286	-0.321429
cg07104135	-0.5	0.0357143	0.714286	0.107143	-0.285714	0.321429	0.142857	-0.285714	0.464286	0.285714	-0.321429	-0.142857	-0.0714286	-0.400066	-0.785714	-0.785714	-0.178571	0.214286	-0.142857	-0.142857	0.107143	-0.178571	0.142857	0.234244	-0.198206	0.107143	-0.178571	0.396412	0.178571	-0.756787	0.428571	0.178571	0.428571	0.0714286	0.785714	-0.392857	0.535714	-0.214286	0.464286	-0.571429	-0.321429	0.214286	0.285714	0.25	-0.714286	0.464286	-0.558581	0.0714286	0.321429
cg22063654	-0.25	0.178571	0.642857	0.178571	0	0.535714	0.357143	0.107143	0.464286	0.285714	-0.642857	0.285714	-0.142857	-0.836502	-0.964286	-0.964286	-0.178571	0.464286	-0.214286	-0.107143	-0.285714	-0.571429	-0.107143	0.162169	-0.630656	0.535714	0	0.180187	0.321429	-0.558581	0.75	0.357143	0.678571	-0.142857	0.607143	-0.0714286	0.678571	0.285714	0.535714	-0.285714	-0.678571	0.642857	0.535714	0.357143	-0.321429	0.464286	-0.306319	0.25	0.392857
cg16060930	-0.785714	-0.785714	0.321429	0.607143	-0.75	-0.321429	-0.178571	0.535714	0.142857	0.0714286	-0.428571	-0.464286	0.607143	-0.181848	-0.214286	-0.214286	0.0357143	-0.5	-0.107143	-0.321429	-0.285714	-0.0357143	-0.214286	-0.540562	-0.0360375	-0.214286	-0.642857	-0.252262	-0.535714	-0.612637	-0.321429	-0.714286	-0.285714	-0.0357143	0.0714286	-0.285714	-0.285714	-0.142857	-0.535714	0.678571	-0.142857	-0.214286	0.535714	-0.0714286	-0.321429	0.142857	0.666694	-0.285714	-0.464286
cg26890189	-0.75	-0.357143	0.857143	0.142857	-0.464286	0.25	0.285714	0	0.428571	0.321429	-0.678571	-0.535714	0.0357143	-0.345512	-0.678571	-0.678571	-0.0357143	-0.321429	0.0357143	-0.571429	-0.25	0.0357143	0.285714	0.126131	-0.342356	0.142857	-0.428571	0.14415	-0.285714	-0.756787	0.107143	-0.357143	0.285714	-0.357143	0.464286	-0.321429	0.392857	-0.178571	0.0357143	0.0357143	-0.142857	0.107143	0.642857	0.321429	-0.571429	0.428571	-0.072075	0.214286	-0.0357143
cg11362449	-0.571429	-0.0357143	0.75	0.214286	-0.321429	0.285714	0.25	-0.142857	0.571429	0.392857	-0.535714	-0.178571	-0.0357143	-0.509175	-0.857143	-0.857143	-0.214286	0.142857	-0.107143	-0.214286	0	-0.25	0.0714286	0.180187	-0.378394	0.142857	-0.214286	0.234244	0.142857	-0.810844	0.464286	0.107143	0.464286	-0.0357143	0.75	-0.357143	0.5	-0.0714286	0.428571	-0.357143	-0.392857	0.321429	0.428571	0.357143	-0.642857	0.571429	-0.360375	0.142857	0.285714
cg22615330	-0.714286	-0.214286	0.678571	0.392857	-0.5	0.0714286	0.178571	-0.0357143	0.607143	0.428571	-0.571429	-0.285714	0.142857	-0.454621	-0.785714	-0.785714	-0.285714	0	-0.142857	-0.178571	0.0357143	-0.214286	-0.0357143	0.0360375	-0.342356	-0.0357143	-0.357143	0.126131	0.0357143	-0.900937	0.321429	-0.0357143	0.285714	0.0357143	0.678571	-0.464286	0.285714	-0.107143	0.285714	-0.178571	-0.357143	0.214286	0.464286	0.321429	-0.678571	0.607143	-0.162169	0.0357143	0.214286
cg10180404	0.25	-0.107143	-0.642857	-0.25	0.0714286	-0.571429	-0.0714286	-0.214286	-0.285714	-0.0714286	0.392857	-0.392857	0	0.872872	0.964286	0.964286	-0.0714286	-0.607143	0.25	0.107143	0.321429	0.714286	0.214286	0.0900937	0.396412	-0.571429	0	-0.198206	-0.321429	0.5766	-0.75	-0.285714	-0.678571	-0.0357143	-0.785714	-0.0357143	-0.714286	-0.214286	-0.428571	0.285714	0.821429	-0.571429	-0.428571	-0.142857	0.357143	-0.285714	0.252262	0	-0.142857
cg02995710	-0.321429	0	0.75	0.178571	-0.107143	0.571429	0.107143	0.214286	0.285714	0.107143	-0.428571	0.142857	-0.0357143	-0.763763	-0.892857	-0.892857	0.285714	0.392857	0	-0.392857	-0.392857	-0.607143	-0.0714286	-0.126131	-0.378394	0.571429	0	0.0360375	0.178571	-0.558581	0.642857	0.0357143	0.714286	-0.142857	0.821429	0.178571	0.714286	0.214286	0.285714	-0.0714286	-0.714286	0.535714	0.428571	0.214286	-0.285714	0.285714	-0.072075	0.0714286	-0.142857
cg01212071	0.214286	0.214286	0.607143	-0.607143	0.464286	0.928571	0.392857	0.0357143	-0.214286	-0.178571	-0.321429	0.0714286	-0.535714	-0.363696	-0.357143	-0.357143	0.571429	0.0714286	0.285714	-0.714286	-0.714286	-0.0714286	0.535714	0.342356	-0.342356	0.928571	0.25	0.180187	-0.107143	0.252262	0.321429	-0.0714286	0.678571	-0.785714	0.0714286	0.571429	0.857143	0.214286	0.0714286	0	-0.142857	0.392857	0.392857	0.178571	0.25	-0.214286	-0.216225	0.535714	-0.214286
cg04737150	0.571429	0.0714286	-0.821429	0.0357143	0.321429	-0.392857	-0.178571	0.321429	-0.357143	-0.214286	0.357143	0.321429	0.107143	0.290957	0.714286	0.714286	0.107143	0	0.107143	0.321429	0	-0.0357143	-0.357143	-0.324337	0.14415	-0.142857	0.285714	-0.504525	0.0357143	0.72075	-0.25	0	-0.357143	0.107143	-0.642857	0.428571	-0.571429	0.357143	-0.321429	0.535714	0.142857	-0.0714286	-0.392857	-0.214286	0.75	-0.357143	0.594619	-0.142857	-0.25
cg12760299	-0.25	0.321429	0.357143	0.0357143	0	0	0.642857	-0.5	0.857143	0.785714	-0.607143	-0.25	-0.357143	-0.181848	-0.535714	-0.535714	-0.642857	0.0357143	0.107143	0.0357143	0.392857	0	0.142857	0.594619	-0.612637	-0.142857	0.0714286	0.0180187	0.392857	-0.504525	0.464286	0.428571	0.392857	-0.107143	0.428571	-0.392857	0.214286	0.142857	0.714286	-0.428571	-0.0357143	0.428571	0.142857	0.714286	-0.357143	0.857143	-0.43245	0.5	0.714286
cg11799283	-0.964286	-0.714286	0.678571	0.392857	-0.857143	-0.0357143	-0.25	0.142857	0.107143	-0.0357143	-0.285714	-0.535714	0.5	-0.163663	-0.464286	-0.464286	-0.0357143	-0.392857	-0.321429	-0.321429	-0.142857	0.142857	0.107143	-0.234244	0.180187	-0.178571	-0.785714	0.378394	-0.535714	-0.882919	-0.285714	-0.571429	-0.214286	0.0714286	0.357143	-0.642857	0.0714286	-0.607143	-0.321429	0	-0.0714286	-0.392857	0.571429	-0.178571	-0.857143	0.107143	-0.0360375	-0.321429	-0.178571
cg14422240	-0.571429	-0.107143	0.75	0.214286	-0.392857	0.392857	-0.0357143	-0.0714286	0.285714	0.0714286	-0.285714	0	0.107143	-0.545545	-0.857143	-0.857143	-0.107143	0.285714	-0.357143	-0.107143	-0.0714286	-0.285714	0.0357143	0.0540562	-0.108112	0.214286	-0.321429	0.522544	0.0714286	-0.810844	0.392857	0.107143	0.357143	0.142857	0.75	-0.428571	0.571429	-0.285714	0.321429	-0.535714	-0.464286	0.142857	0.428571	0.0357143	-0.785714	0.285714	-0.522544	-0.107143	0.25
cg00093099	-0.75	-0.357143	0.857143	0.142857	-0.464286	0.25	0.285714	0	0.428571	0.321429	-0.678571	-0.535714	0.0357143	-0.345512	-0.678571	-0.678571	-0.0357143	-0.321429	0.0357143	-0.571429	-0.25	0.0357143	0.285714	0.126131	-0.342356	0.142857	-0.428571	0.14415	-0.285714	-0.756787	0.107143	-0.357143	0.285714	-0.357143	0.464286	-0.321429	0.392857	-0.178571	0.0357143	0.0357143	-0.142857	0.107143	0.642857	0.321429	-0.571429	0.428571	-0.072075	0.214286	-0.0357143
cg27067618	-0.5	0.0357143	0.714286	0.107143	-0.285714	0.321429	0.142857	-0.285714	0.464286	0.285714	-0.321429	-0.142857	-0.0714286	-0.400066	-0.785714	-0.785714	-0.178571	0.214286	-0.142857	-0.142857	0.107143	-0.178571	0.142857	0.234244	-0.198206	0.107143	-0.178571	0.396412	0.178571	-0.756787	0.428571	0.178571	0.428571	0.0714286	0.785714	-0.392857	0.535714	-0.214286	0.464286	-0.571429	-0.321429	0.214286	0.285714	0.25	-0.714286	0.464286	-0.558581	0.0714286	0.321429
cg17277952	0.642857	0.321429	0	-0.678571	0.642857	0.678571	0	0.0357143	-0.642857	-0.535714	0.321429	0.357143	-0.428571	0	0.214286	0.214286	0.678571	0.214286	0.214286	-0.321429	-0.5	0	0.357143	0.14415	0.126131	0.714286	0.428571	0.162169	-0.0357143	0.738769	0.0714286	0.0357143	0.321429	-0.428571	-0.25	0.714286	0.5	0.142857	-0.107143	-0.0357143	0.0357143	0.107143	-0.107143	-0.214286	0.535714	-0.642857	-0.162169	0.214286	-0.321429
cg19913291	-0.392857	-0.142857	0.285714	0.357143	-0.464286	0.0714286	-0.571429	-0.0357143	-0.0357143	-0.25	0.357143	0.214286	0.392857	-0.272772	-0.464286	-0.464286	0	0.464286	-0.5	0.285714	0.214286	-0.321429	-0.25	-0.306319	0.43245	-0.107143	-0.285714	0.522544	0.142857	-0.630656	0.178571	0.142857	0	0.678571	0.714286	-0.428571	0.214286	-0.464286	0.142857	-0.607143	-0.428571	-0.178571	-0.0357143	-0.392857	-0.75	-0.0357143	-0.450469	-0.607143	0.0714286
cg03340026	-0.857143	-0.5	0.678571	0.321429	-0.75	0.0714286	-0.25	-0.0357143	0.142857	-0.0357143	-0.178571	-0.357143	0.392857	-0.218218	-0.571429	-0.571429	-0.142857	-0.142857	-0.428571	-0.142857	0	0.0714286	0.107143	-0.0900937	0.198206	-0.142857	-0.678571	0.5766	-0.321429	-0.900937	-0.107143	-0.285714	-0.107143	0.214286	0.5	-0.714286	0.214286	-0.642857	-0.0714286	-0.357143	-0.142857	-0.321429	0.464286	-0.178571	-0.964286	0.142857	-0.360375	-0.321429	0.0714286
cg09419251	0.25	-0.214286	0.0357143	-0.25	0.142857	0.5	-0.464286	0.5	-0.892857	-0.857143	0.392857	0.357143	0.142857	-0.127294	0.178571	0.178571	0.785714	0.107143	-0.142857	-0.285714	-0.714286	-0.107143	0.0714286	-0.396412	0.414431	0.607143	-0.0357143	0.234244	-0.392857	0.450469	-0.214286	-0.357143	-0.0357143	-0.178571	-0.285714	0.5	0.285714	-0.107143	-0.571429	0.25	-0.142857	-0.214286	0.142857	-0.642857	0.285714	-0.892857	0.162169	-0.285714	-0.642857
cg05729490	0.464286	0.0357143	-0.857143	0.25	0.214286	-0.535714	-0.142857	0.392857	-0.178571	-0.0714286	0.214286	0.357143	0.214286	0.181848	0.607143	0.607143	-0.107143	0.0357143	0	0.464286	0.0714286	-0.142857	-0.535714	-0.378394	0.0180187	-0.25	0.214286	-0.5766	0.107143	0.558581	-0.178571	0.0714286	-0.392857	0.214286	-0.607143	0.285714	-0.678571	0.428571	-0.25	0.571429	0.0357143	0	-0.321429	-0.142857	0.678571	-0.178571	0.666694	-0.178571	-0.107143
cg03294458	0.178571	-0.0357143	-0.107143	-0.428571	0.107143	-0.107143	-0.178571	-0.321429	-0.285714	-0.142857	0.535714	-0.5	-0.178571	0.691023	0.607143	0.607143	0.607143	-0.392857	0.642857	-0.428571	0.178571	0.464286	0.428571	-0.0180187	0.504525	-0.214286	0.214286	-0.234244	-0.214286	0.396412	-0.428571	-0.428571	-0.107143	-0.142857	0	0.392857	-0.142857	-0.214286	-0.321429	0.178571	0.535714	-0.357143	-0.535714	-0.0714286	0.25	-0.285714	0.162169	0	-0.678571
cg05069835	-0.357143	0.142857	0.75	-0.107143	-0.0357143	0.5	0.535714	-0.25	0.5	0.392857	-0.678571	-0.142857	-0.321429	-0.472805	-0.785714	-0.785714	-0.285714	0.0714286	-0.0714286	-0.285714	-0.142857	-0.0714286	0.321429	0.522544	-0.558581	0.357143	-0.107143	0.360375	0.107143	-0.540562	0.464286	0.214286	0.535714	-0.357143	0.428571	-0.285714	0.642857	0	0.5	-0.428571	-0.214286	0.392857	0.535714	0.464286	-0.464286	0.5	-0.540562	0.464286	0.5
cg18305912	-0.607143	-0.464286	0.821429	-0.214286	-0.464286	0.464286	-0.25	-0.107143	-0.285714	-0.357143	0.0357143	-0.5	0.107143	0	-0.321429	-0.321429	0.464286	-0.321429	-0.0714286	-0.642857	-0.321429	0.321429	0.571429	0.0180187	0.396412	0.214286	-0.5	0.630656	-0.571429	-0.468487	-0.285714	-0.571429	0.0357143	-0.214286	0.357143	-0.25	0.5	-0.714286	-0.321429	-0.25	0.107143	-0.428571	0.392857	-0.285714	-0.678571	-0.285714	-0.378394	-0.142857	-0.392857
cg14091154	0.714286	0.25	-0.535714	-0.357143	0.607143	0.0714286	0.107143	0.214286	-0.428571	-0.25	0.178571	0.321429	-0.25	0.181848	0.571429	0.571429	0.285714	0	0.25	0	-0.285714	0.0357143	0	0	-0.0540562	0.285714	0.428571	-0.342356	0	0.882919	-0.107143	0.0357143	-0.0357143	-0.321429	-0.678571	0.642857	-0.142857	0.428571	-0.214286	0.428571	0.178571	0.107143	-0.214286	-0.0714286	0.857143	-0.428571	0.360375	0.214286	-0.214286
cg19547155	0.142857	0.5	-0.25	-0.178571	0.178571	-0.357143	0.392857	-0.821429	0.571429	0.607143	0.0357143	-0.214286	-0.392857	0.436436	0.142857	0.142857	-0.714286	0	0.142857	0.428571	0.857143	0.357143	0.178571	0.666694	-0.126131	-0.571429	0.25	0.072075	0.464286	-0.0360375	0.107143	0.571429	-0.0357143	0.214286	0.0714286	-0.428571	-0.214286	-0.0714286	0.642857	-0.642857	0.428571	0.0357143	-0.464286	0.464286	-0.178571	0.571429	-0.5766	0.321429	0.785714
cg13501279	-0.785714	-0.321429	0.785714	0.25	-0.535714	0.142857	0.214286	-0.0714286	0.5	0.357143	-0.607143	-0.464286	0.107143	-0.345512	-0.714286	-0.714286	-0.214286	-0.214286	-0.107143	-0.357143	-0.0714286	0	0.178571	0.126131	-0.2883	0	-0.464286	0.234244	-0.178571	-0.8649	0.142857	-0.214286	0.214286	-0.142857	0.535714	-0.5	0.321429	-0.25	0.142857	-0.142857	-0.178571	0.0714286	0.571429	0.285714	-0.714286	0.5	-0.198206	0.107143	0.142857
cg12322852	-0.535714	-0.142857	0.821429	0.0357143	-0.321429	0.571429	0.0357143	-0.0357143	0.107143	-0.0714286	-0.357143	0	0.0357143	-0.545545	-0.821429	-0.821429	-0.0714286	0.178571	-0.428571	-0.214286	-0.285714	-0.142857	0.214286	0.180187	-0.126131	0.392857	-0.392857	0.702731	-0.107143	-0.684712	0.285714	0.0357143	0.321429	-0.0714286	0.5	-0.428571	0.678571	-0.357143	0.214286	-0.535714	-0.357143	0.0714286	0.607143	-0.0357143	-0.75	0.107143	-0.612637	0	0.285714
cg00862290	-0.857143	-0.5	0.678571	0.321429	-0.75	0.0714286	-0.25	-0.0357143	0.142857	-0.0357143	-0.178571	-0.357143	0.392857	-0.218218	-0.571429	-0.571429	-0.142857	-0.142857	-0.428571	-0.142857	0	0.0714286	0.107143	-0.0900937	0.198206	-0.142857	-0.678571	0.5766	-0.321429	-0.900937	-0.107143	-0.285714	-0.107143	0.214286	0.5	-0.714286	0.214286	-0.642857	-0.0714286	-0.357143	-0.142857	-0.321429	0.464286	-0.178571	-0.964286	0.142857	-0.360375	-0.321429	0.0714286
cg01274660	-0.642857	-0.142857	0.857143	0.0714286	-0.357143	0.357143	0.285714	-0.178571	0.464286	0.321429	-0.571429	-0.357143	-0.0714286	-0.400066	-0.785714	-0.785714	-0.142857	-0.0714286	-0.0714286	-0.392857	-0.107143	-0.0357143	0.285714	0.270281	-0.324337	0.178571	-0.321429	0.342356	-0.0714286	-0.774806	0.285714	-0.0714286	0.392857	-0.214286	0.607143	-0.392857	0.535714	-0.214286	0.285714	-0.321429	-0.214286	0.178571	0.535714	0.321429	-0.678571	0.464286	-0.396412	0.214286	0.214286
cg04782213	0.357143	-0.214286	-0.535714	-0.107143	0.0714286	-0.142857	-0.607143	0.321429	-0.821429	-0.714286	0.714286	0.214286	0.285714	0.381881	0.714286	0.714286	0.5	-0.0714286	-0.0714286	0.107143	-0.178571	0.142857	-0.107143	-0.468487	0.666694	-0.0357143	0	-0.0180187	-0.321429	0.612637	-0.535714	-0.321429	-0.5	0.178571	-0.535714	0.321429	-0.357143	-0.178571	-0.642857	0.321429	0.214286	-0.5	-0.321429	-0.678571	0.392857	-0.821429	0.342356	-0.464286	-0.571429
cg22142968	0.678571	0.285714	-0.392857	-0.464286	0.642857	0.214286	0.25	0.142857	-0.392857	-0.214286	0.0357143	0.285714	-0.357143	0.127294	0.464286	0.464286	0.214286	-0.0357143	0.214286	-0.0714286	-0.357143	0.107143	0.142857	0.180187	-0.162169	0.392857	0.392857	-0.198206	-0.0357143	0.846881	-0.0714286	0.0714286	0.0357143	-0.464286	-0.714286	0.571429	0	0.392857	-0.142857	0.321429	0.214286	0.142857	-0.0714286	0	0.785714	-0.392857	0.198206	0.357143	-0.0714286
cg08622198	-0.571429	-0.0714286	0.821429	-0.0357143	-0.321429	0.392857	0.178571	-0.321429	0.357143	0.214286	-0.357143	-0.321429	-0.107143	-0.290957	-0.714286	-0.714286	-0.107143	0	-0.107143	-0.321429	0	0.0357143	0.357143	0.324337	-0.14415	0.142857	-0.285714	0.504525	-0.0357143	-0.72075	0.25	0	0.357143	-0.107143	0.642857	-0.428571	0.571429	-0.357143	0.321429	-0.535714	-0.142857	0.0714286	0.392857	0.214286	-0.75	0.357143	-0.594619	0.142857	0.25
cg16397968	-0.214286	0.178571	0.285714	-0.178571	-0.107143	0.142857	0.142857	-0.571429	0.214286	0.142857	-0.0357143	-0.107143	-0.178571	0.0545545	-0.285714	-0.285714	-0.5	0.0714286	-0.321429	0.214286	0.357143	0.285714	0.321429	0.558581	0.0360375	-0.142857	-0.178571	0.702731	0.107143	-0.360375	0.0714286	0.357143	0	0.142857	0.178571	-0.642857	0.25	-0.464286	0.428571	-0.857143	0.178571	-0.142857	0.0714286	0.0714286	-0.642857	0.214286	-0.882919	0.107143	0.714286
cg20044752	0.5	0.142857	-0.321429	-0.25	0.5	0	0.321429	0.25	-0.107143	0.0714286	-0.142857	0	-0.285714	0.127294	0.428571	0.428571	0.357143	-0.214286	0.571429	-0.321429	-0.321429	0	0.0357143	-0.0360375	-0.306319	0.25	0.428571	-0.702731	-0.0357143	0.684712	-0.0357143	-0.178571	0.142857	-0.535714	-0.464286	0.75	-0.142857	0.607143	-0.214286	0.75	0.142857	0.285714	-0.107143	0.25	0.892857	-0.107143	0.666694	0.392857	-0.428571
cg25827255	-0.5	-0.857143	-0.142857	0.428571	-0.642857	-0.464286	-0.428571	0.607143	-0.392857	-0.357143	-0.0357143	-0.321429	0.714286	0.181848	0.357143	0.357143	0.0357143	-0.642857	-0.321429	-0.0714286	-0.321429	0.285714	-0.178571	-0.5766	0.342356	-0.321429	-0.714286	-0.0540562	-0.785714	-0.126131	-0.785714	-0.785714	-0.785714	0.0357143	-0.607143	-0.321429	-0.607143	-0.357143	-0.892857	0.714286	0.214286	-0.642857	0.392857	-0.5	-0.107143	-0.392857	0.666694	-0.464286	-0.464286
cg07263979	-0.321429	-0.107143	0.428571	0.535714	-0.214286	0.357143	0	0.571429	0.214286	0	-0.535714	0.535714	0.285714	-0.981981	-0.892857	-0.892857	-0.142857	0.535714	-0.535714	0.107143	-0.464286	-0.785714	-0.5	-0.306319	-0.468487	0.5	-0.214286	0.126131	0.178571	-0.5766	0.607143	0.214286	0.392857	0.107143	0.428571	-0.107143	0.428571	0.285714	0.214286	0	-0.892857	0.5	0.642857	0	-0.285714	0.214286	0.0360375	-0.142857	0.214286
cg01200021	0.571429	0.0714286	-0.821429	0.0357143	0.321429	-0.392857	-0.178571	0.321429	-0.357143	-0.214286	0.357143	0.321429	0.107143	0.290957	0.714286	0.714286	0.107143	0	0.107143	0.321429	0	-0.0357143	-0.357143	-0.324337	0.14415	-0.142857	0.285714	-0.504525	0.0357143	0.72075	-0.25	0	-0.357143	0.107143	-0.642857	0.428571	-0.571429	0.357143	-0.321429	0.535714	0.142857	-0.0714286	-0.392857	-0.214286	0.75	-0.357143	0.594619	-0.142857	-0.25
cg04750100	-0.857143	-0.464286	0.821429	0.357143	-0.642857	0.214286	0.0357143	0.142857	0.321429	0.142857	-0.571429	-0.321429	0.285714	-0.49099	-0.785714	-0.785714	-0.142857	-0.142857	-0.321429	-0.321429	-0.25	-0.107143	0.0714286	-0.0540562	-0.198206	0.107143	-0.607143	0.360375	-0.285714	-0.918956	0.107143	-0.285714	0.142857	-0.0714286	0.5	-0.535714	0.357143	-0.321429	0	-0.107143	-0.321429	0	0.714286	0.0714286	-0.785714	0.321429	-0.162169	-0.0714286	0.0714286
cg16257219	-0.607143	-0.357143	-0.142857	0.714286	-0.678571	-0.75	-0.142857	0	0.5	0.392857	-0.178571	-0.25	0.535714	0.0545545	-0.107143	-0.107143	-0.75	-0.178571	-0.392857	0.5	0.535714	0.0357143	-0.428571	-0.198206	0.0180187	-0.785714	-0.5	-0.0360375	0	-0.684712	-0.178571	0	-0.5	0.571429	0.107143	-0.821429	-0.607143	-0.25	0.0357143	-0.0357143	0	-0.25	0.0714286	0.0357143	-0.571429	0.5	0.108112	-0.357143	0.392857
cg19191555	0.571429	0.107143	-0.75	-0.214286	0.392857	-0.392857	0.0357143	0.0714286	-0.285714	-0.0714286	0.285714	0	-0.107143	0.545545	0.857143	0.857143	0.107143	-0.285714	0.357143	0.107143	0.0714286	0.285714	-0.0357143	-0.0540562	0.108112	-0.214286	0.321429	-0.522544	-0.0714286	0.810844	-0.392857	-0.107143	-0.357143	-0.142857	-0.75	0.428571	-0.571429	0.285714	-0.321429	0.535714	0.464286	-0.142857	-0.428571	-0.0357143	0.785714	-0.285714	0.522544	0.107143	-0.25
cg27298324	-0.571429	-0.25	0.464286	0.357143	-0.357143	0.0714286	0.392857	0.214286	0.464286	0.357143	-0.857143	-0.107143	0.142857	-0.52736	-0.642857	-0.642857	-0.571429	-0.142857	-0.392857	-0.0357143	-0.25	-0.107143	-0.0714286	0.162169	-0.594619	0.107143	-0.464286	0.180187	-0.142857	-0.630656	0.178571	0	0.0714286	-0.214286	0	-0.535714	0.142857	0.0357143	0.142857	0.0357143	-0.25	0.214286	0.785714	0.285714	-0.428571	0.464286	-0.0540562	0.214286	0.5
cg02776283	-0.571429	-0.0357143	0.75	0.214286	-0.321429	0.285714	0.25	-0.142857	0.571429	0.392857	-0.535714	-0.178571	-0.0357143	-0.509175	-0.857143	-0.857143	-0.214286	0.142857	-0.107143	-0.214286	0	-0.25	0.0714286	0.180187	-0.378394	0.142857	-0.214286	0.234244	0.142857	-0.810844	0.464286	0.107143	0.464286	-0.0357143	0.75	-0.357143	0.5	-0.0714286	0.428571	-0.357143	-0.392857	0.321429	0.428571	0.357143	-0.642857	0.571429	-0.360375	0.142857	0.285714
cg05523603	-0.571429	-0.107143	0.75	0.214286	-0.392857	0.392857	-0.0357143	-0.0714286	0.285714	0.0714286	-0.285714	0	0.107143	-0.545545	-0.857143	-0.857143	-0.107143	0.285714	-0.357143	-0.107143	-0.0714286	-0.285714	0.0357143	0.0540562	-0.108112	0.214286	-0.321429	0.522544	0.0714286	-0.810844	0.392857	0.107143	0.357143	0.142857	0.75	-0.428571	0.571429	-0.285714	0.321429	-0.535714	-0.464286	0.142857	0.428571	0.0357143	-0.785714	0.285714	-0.522544	-0.107143	0.25
cg08299521	-0.714286	-0.214286	0.678571	0.392857	-0.5	0.0714286	0.178571	-0.0357143	0.607143	0.428571	-0.571429	-0.285714	0.142857	-0.454621	-0.785714	-0.785714	-0.285714	0	-0.142857	-0.178571	0.0357143	-0.214286	-0.0357143	0.0360375	-0.342356	-0.0357143	-0.357143	0.126131	0.0357143	-0.900937	0.321429	-0.0357143	0.285714	0.0357143	0.678571	-0.464286	0.285714	-0.107143	0.285714	-0.178571	-0.357143	0.214286	0.464286	0.321429	-0.678571	0.607143	-0.162169	0.0357143	0.214286
cg03716405	0.5	-0.0357143	-0.714286	-0.107143	0.285714	-0.321429	-0.142857	0.285714	-0.464286	-0.285714	0.321429	0.142857	0.0714286	0.400066	0.785714	0.785714	0.178571	-0.214286	0.142857	0.142857	-0.107143	0.178571	-0.142857	-0.234244	0.198206	-0.107143	0.178571	-0.396412	-0.178571	0.756787	-0.428571	-0.178571	-0.428571	-0.0714286	-0.785714	0.392857	-0.535714	0.214286	-0.464286	0.571429	0.321429	-0.214286	-0.285714	-0.25	0.714286	-0.464286	0.558581	-0.0714286	-0.321429
cg16886756	0.25	-0.285714	-0.214286	0	0.107143	0.142857	-0.357143	0.678571	-0.678571	-0.607143	0.214286	0.285714	0.25	-0.0909241	0.321429	0.321429	0.642857	-0.0357143	0	-0.214286	-0.642857	-0.178571	-0.178571	-0.558581	0.216225	0.392857	0	-0.234244	-0.357143	0.486506	-0.25	-0.428571	-0.142857	-0.178571	-0.428571	0.571429	-0.0714286	0.178571	-0.642857	0.678571	-0.142857	-0.107143	0.107143	-0.464286	0.535714	-0.678571	0.630656	-0.25	-0.714286
cg24374636	0.285714	0.25	-0.142857	0.178571	0.107143	0.214286	-0.571429	0.142857	-0.285714	-0.428571	0.607143	0.75	0.178571	-0.345512	-0.214286	-0.214286	0.285714	0.857143	-0.321429	0.428571	0.0714286	-0.642857	-0.464286	-0.414431	0.360375	0.214286	0.25	0.198206	0.464286	0	0.428571	0.428571	0.214286	0.642857	0.535714	0.214286	0.25	0.0357143	0.214286	-0.428571	-0.607143	0.142857	-0.357143	-0.428571	-0.0714286	-0.285714	-0.234244	-0.535714	-0.0714286
cg24212267	0.607143	0.25	-0.5	-0.321429	0.571429	-0.142857	0.357143	0.0714286	-0.0714286	0.142857	-0.0357143	-0.0357143	-0.357143	0.327327	0.607143	0.607143	0.214286	-0.25	0.607143	-0.178571	-0.107143	0.142857	0.0714286	0.0900937	-0.252262	0.0714286	0.5	-0.702731	0.0357143	0.792825	-0.107143	-0.0714286	0.0357143	-0.464286	-0.571429	0.678571	-0.285714	0.571429	-0.142857	0.642857	0.321429	0.214286	-0.285714	0.285714	0.928571	-0.0714286	0.5766	0.428571	-0.285714
cg06071476	0.0357143	-0.464286	-0.535714	0.142857	-0.178571	-0.535714	-0.321429	0.392857	-0.428571	-0.285714	0.25	-0.214286	0.392857	0.472805	0.75	0.75	0.178571	-0.535714	0.0714286	0	-0.107143	0.321429	-0.142857	-0.450469	0.360375	-0.357143	-0.214286	-0.378394	-0.5	0.396412	-0.714286	-0.571429	-0.678571	0	-0.714286	0.107143	-0.714286	-0.0714286	-0.75	0.75	0.392857	-0.5	-0.107143	-0.357143	0.392857	-0.428571	0.738769	-0.285714	-0.535714
cg27020966	-0.107143	0.285714	0.642857	-0.142857	0.0714286	0.571429	0.0714286	-0.285714	0.25	0.107143	-0.0357143	0.0714286	-0.285714	-0.400066	-0.678571	-0.678571	0.285714	0.464286	0.142857	-0.285714	0	-0.357143	0.178571	0.162169	-0.108112	0.392857	0.214286	0.234244	0.357143	-0.396412	0.607143	0.25	0.714286	0	0.928571	0.142857	0.75	0	0.5	-0.535714	-0.428571	0.392857	0	0.214286	-0.357143	0.25	-0.504525	0.107143	0
cg24431966	-0.571429	-0.0357143	0.75	0.214286	-0.321429	0.285714	0.25	-0.142857	0.571429	0.392857	-0.535714	-0.178571	-0.0357143	-0.509175	-0.857143	-0.857143	-0.214286	0.142857	-0.107143	-0.214286	0	-0.25	0.0714286	0.180187	-0.378394	0.142857	-0.214286	0.234244	0.142857	-0.810844	0.464286	0.107143	0.464286	-0.0357143	0.75	-0.357143	0.5	-0.0714286	0.428571	-0.357143	-0.392857	0.321429	0.428571	0.357143	-0.642857	0.571429	-0.360375	0.142857	0.285714
cg07236076	0.535714	0.142857	-0.357143	-0.571429	0.392857	0.214286	-0.214286	-0.107143	-0.75	-0.607143	0.571429	0.214286	-0.178571	0.418251	0.607143	0.607143	0.285714	-0.0357143	-0.0714286	0.0714286	-0.142857	0.392857	0.321429	0.162169	0.468487	0.178571	0.142857	0.378394	-0.214286	0.738769	-0.392857	0	-0.285714	-0.107143	-0.642857	0.214286	0	-0.25	-0.285714	-0.178571	0.428571	-0.392857	-0.25	-0.464286	0.321429	-0.75	-0.270281	-0.0357143	-0.0714286
cg08225551	-0.714286	-0.214286	0.678571	0.392857	-0.5	0.0714286	0.178571	-0.0357143	0.607143	0.428571	-0.571429	-0.285714	0.142857	-0.454621	-0.785714	-0.785714	-0.285714	0	-0.142857	-0.178571	0.0357143	-0.214286	-0.0357143	0.0360375	-0.342356	-0.0357143	-0.357143	0.126131	0.0357143	-0.900937	0.321429	-0.0357143	0.285714	0.0357143	0.678571	-0.464286	0.285714	-0.107143	0.285714	-0.178571	-0.357143	0.214286	0.464286	0.321429	-0.678571	0.607143	-0.162169	0.0357143	0.214286
cg07790085	0.428571	0.0714286	-0.571429	-0.214286	0.321429	-0.428571	0.142857	-0.0357143	-0.0714286	0.142857	0.178571	-0.285714	-0.178571	0.600099	0.785714	0.785714	0.214286	-0.428571	0.642857	-0.142857	0.142857	0.321429	0.0714286	-0.0360375	0.0360375	-0.285714	0.357143	-0.72075	-0.0714286	0.666694	-0.357143	-0.25	-0.214286	-0.25	-0.5	0.5	-0.535714	0.321429	-0.285714	0.642857	0.5	-0.0714286	-0.464286	0.178571	0.75	-0.0714286	0.630656	0.214286	-0.428571
cg00478479	-0.25	0.142857	0.214286	0.142857	-0.25	-0.0714286	-0.214286	-0.464286	0.321429	0.178571	0.285714	-0.0714286	0.0357143	0.0181848	-0.321429	-0.321429	-0.142857	0.321429	-0.0714286	0.214286	0.571429	-0.107143	-0.0357143	0.0540562	0.252262	-0.321429	0	0.270281	0.357143	-0.522544	0.25	0.285714	0.142857	0.535714	0.785714	-0.357143	0.142857	-0.321429	0.428571	-0.678571	-0.142857	-0.0357143	-0.321429	0.0357143	-0.607143	0.321429	-0.522544	-0.25	0.214286
cg03916694	-0.571429	-0.0357143	0.75	0.214286	-0.321429	0.285714	0.25	-0.142857	0.571429	0.392857	-0.535714	-0.178571	-0.0357143	-0.509175	-0.857143	-0.857143	-0.214286	0.142857	-0.107143	-0.214286	0	-0.25	0.0714286	0.180187	-0.378394	0.142857	-0.214286	0.234244	0.142857	-0.810844	0.464286	0.107143	0.464286	-0.0357143	0.75	-0.357143	0.5	-0.0714286	0.428571	-0.357143	-0.392857	0.321429	0.428571	0.357143	-0.642857	0.571429	-0.360375	0.142857	0.285714
cg08481075	-0.714286	-0.321429	0.75	0.142857	-0.571429	0.285714	-0.178571	-0.142857	0.107143	-0.0714286	-0.142857	-0.25	0.214286	-0.272772	-0.642857	-0.642857	-0.0714286	0	-0.392857	-0.178571	-0.0357143	0.0357143	0.214286	0.0540562	0.162169	0.0357143	-0.535714	0.684712	-0.214286	-0.810844	0.0357143	-0.142857	0.0714286	0.142857	0.571429	-0.607143	0.428571	-0.607143	0.0714286	-0.535714	-0.178571	-0.214286	0.428571	-0.142857	-0.928571	0.107143	-0.558581	-0.214286	0.142857
cg06499368	-0.642857	-0.178571	0.714286	0.0357143	-0.464286	0.214286	0	-0.357143	0.285714	0.142857	-0.178571	-0.392857	0.0357143	-0.127294	-0.571429	-0.571429	-0.142857	-0.0714286	-0.178571	-0.214286	0.142857	0.142857	0.321429	0.234244	0.072075	-0.0714286	-0.392857	0.558581	-0.107143	-0.756787	0.0714286	-0.0714286	0.142857	0.0714286	0.607143	-0.571429	0.392857	-0.535714	0.214286	-0.571429	-0.0357143	-0.142857	0.285714	0.0714286	-0.857143	0.285714	-0.594619	-0.0357143	0.214286
cg09631175	0.642857	0.178571	-0.785714	-0.321429	0.428571	-0.357143	-0.0714286	-0.0714286	-0.392857	-0.178571	0.5	0.0357143	-0.142857	0.654654	0.928571	0.928571	0.142857	-0.214286	0.321429	0.178571	0.178571	0.357143	0.0357143	0	0.2883	-0.25	0.357143	-0.360375	-0.0357143	0.8649	-0.428571	-0.0357143	-0.392857	-0.0357143	-0.714286	0.392857	-0.535714	0.142857	-0.285714	0.321429	0.535714	-0.25	-0.571429	-0.142857	0.714286	-0.392857	0.324337	0.0357143	-0.214286
cg10395101	-0.642857	-0.142857	0.857143	0.0714286	-0.357143	0.357143	0.285714	-0.178571	0.464286	0.321429	-0.571429	-0.357143	-0.0714286	-0.400066	-0.785714	-0.785714	-0.142857	-0.0714286	-0.0714286	-0.392857	-0.107143	-0.0357143	0.285714	0.270281	-0.324337	0.178571	-0.321429	0.342356	-0.0714286	-0.774806	0.285714	-0.0714286	0.392857	-0.214286	0.607143	-0.392857	0.535714	-0.214286	0.285714	-0.321429	-0.214286	0.178571	0.535714	0.321429	-0.678571	0.464286	-0.396412	0.214286	0.214286
cg10819238	-0.571429	-0.0357143	0.75	0.214286	-0.321429	0.285714	0.25	-0.142857	0.571429	0.392857	-0.535714	-0.178571	-0.0357143	-0.509175	-0.857143	-0.857143	-0.214286	0.142857	-0.107143	-0.214286	0	-0.25	0.0714286	0.180187	-0.378394	0.142857	-0.214286	0.234244	0.142857	-0.810844	0.464286	0.107143	0.464286	-0.0357143	0.75	-0.357143	0.5	-0.0714286	0.428571	-0.357143	-0.392857	0.321429	0.428571	0.357143	-0.642857	0.571429	-0.360375	0.142857	0.285714
cg16077493	0.607143	0.142857	-0.357143	-0.285714	0.535714	0.214286	0.0714286	0.392857	-0.464286	-0.321429	0.0714286	0.357143	-0.178571	-0.0181848	0.392857	0.392857	0.428571	0.0357143	0.214286	-0.142857	-0.5	-0.107143	-0.0357143	-0.126131	-0.108112	0.464286	0.357143	-0.342356	-0.0714286	0.774806	-0.0357143	-0.0714286	0.0714286	-0.392857	-0.571429	0.714286	0	0.464286	-0.285714	0.535714	0	0.178571	-0.0357143	-0.107143	0.821429	-0.464286	0.450469	0.178571	-0.357143
cg09636661	-0.285714	0.25	0.642857	0.107143	0	0.357143	0.5	-0.178571	0.714286	0.571429	-0.642857	-0.0357143	-0.285714	-0.581914	-0.857143	-0.857143	-0.214286	0.285714	0.107143	-0.214286	0	-0.392857	0.0357143	0.306319	-0.648675	0.285714	0.107143	-0.0180187	0.392857	-0.594619	0.714286	0.321429	0.714286	-0.178571	0.75	-0.0714286	0.571429	0.285714	0.642857	-0.285714	-0.464286	0.642857	0.321429	0.607143	-0.321429	0.714286	-0.2883	0.392857	0.357143
cg21511321	-0.5	0.0357143	0.714286	0.107143	-0.285714	0.321429	0.142857	-0.285714	0.464286	0.285714	-0.321429	-0.142857	-0.0714286	-0.400066	-0.785714	-0.785714	-0.178571	0.214286	-0.142857	-0.142857	0.107143	-0.178571	0.142857	0.234244	-0.198206	0.107143	-0.178571	0.396412	0.178571	-0.756787	0.428571	0.178571	0.428571	0.0714286	0.785714	-0.392857	0.535714	-0.214286	0.464286	-0.571429	-0.321429	0.214286	0.285714	0.25	-0.714286	0.464286	-0.558581	0.0714286	0.321429
cg14652587	-0.642857	-0.142857	0.857143	0.0714286	-0.357143	0.357143	0.285714	-0.178571	0.464286	0.321429	-0.571429	-0.357143	-0.0714286	-0.400066	-0.785714	-0.785714	-0.142857	-0.0714286	-0.0714286	-0.392857	-0.107143	-0.0357143	0.285714	0.270281	-0.324337	0.178571	-0.321429	0.342356	-0.0714286	-0.774806	0.285714	-0.0714286	0.392857	-0.214286	0.607143	-0.392857	0.535714	-0.214286	0.285714	-0.321429	-0.214286	0.178571	0.535714	0.321429	-0.678571	0.464286	-0.396412	0.214286	0.214286
cg20404260	-0.642857	-0.142857	0.857143	0.0714286	-0.357143	0.357143	0.285714	-0.178571	0.464286	0.321429	-0.571429	-0.357143	-0.0714286	-0.400066	-0.785714	-0.785714	-0.142857	-0.0714286	-0.0714286	-0.392857	-0.107143	-0.0357143	0.285714	0.270281	-0.324337	0.178571	-0.321429	0.342356	-0.0714286	-0.774806	0.285714	-0.0714286	0.392857	-0.214286	0.607143	-0.392857	0.535714	-0.214286	0.285714	-0.321429	-0.214286	0.178571	0.535714	0.321429	-0.678571	0.464286	-0.396412	0.214286	0.214286
cg09807356	-0.571429	-0.0714286	0.821429	-0.0357143	-0.321429	0.392857	0.178571	-0.321429	0.357143	0.214286	-0.357143	-0.321429	-0.107143	-0.290957	-0.714286	-0.714286	-0.107143	0	-0.107143	-0.321429	0	0.0357143	0.357143	0.324337	-0.14415	0.142857	-0.285714	0.504525	-0.0357143	-0.72075	0.25	0	0.357143	-0.107143	0.642857	-0.428571	0.571429	-0.357143	0.321429	-0.535714	-0.142857	0.0714286	0.392857	0.214286	-0.75	0.357143	-0.594619	0.142857	0.25
cg20662858	-0.535714	-0.107143	0.75	0.285714	-0.321429	0.464286	0.107143	0.142857	0.321429	0.107143	-0.535714	0.142857	0.107143	-0.763763	-0.964286	-0.964286	-0.178571	0.321429	-0.428571	-0.107143	-0.285714	-0.428571	-0.0714286	0.0360375	-0.360375	0.392857	-0.321429	0.43245	0.0714286	-0.774806	0.5	0.142857	0.428571	0	0.607143	-0.357143	0.607143	-0.0714286	0.321429	-0.357143	-0.607143	0.321429	0.642857	0.107143	-0.642857	0.321429	-0.378394	0	0.321429
cg07538160	0.642857	0.285714	-0.392857	-0.607143	0.571429	0.214286	0.107143	-0.107143	-0.535714	-0.357143	0.285714	0.214286	-0.357143	0.345512	0.571429	0.571429	0.142857	-0.0714286	0.0714286	0.0357143	-0.178571	0.357143	0.321429	0.324337	0.126131	0.25	0.285714	0.162169	-0.107143	0.828862	-0.25	0.107143	-0.142857	-0.321429	-0.75	0.321429	0	0.0357143	-0.142857	-0.0357143	0.428571	-0.142857	-0.178571	-0.178571	0.535714	-0.535714	-0.162169	0.25	0.0714286
cg08113895	0.535714	0.142857	-0.75	0.178571	0.357143	-0.357143	0.0357143	0.428571	-0.107143	0	0.0357143	0.428571	0.0714286	0.0181848	0.464286	0.464286	-0.0714286	0.107143	0.0714286	0.357143	-0.0714286	-0.25	-0.5	-0.2883	-0.198206	-0.0357143	0.321429	-0.630656	0.178571	0.594619	0	0.142857	-0.178571	0.0357143	-0.571429	0.428571	-0.5	0.607143	-0.142857	0.607143	-0.0714286	0.214286	-0.214286	0	0.785714	-0.107143	0.666694	0	-0.0714286
cg05696877	0.571429	0.25	-0.464286	-0.5	0.357143	0.0714286	-0.392857	-0.285714	-0.678571	-0.571429	0.857143	0.25	-0.142857	0.52736	0.642857	0.642857	0.285714	0.142857	-0.0357143	0.25	0.178571	0.321429	0.214286	0.0900937	0.666694	-0.0357143	0.25	0.360375	0	0.666694	-0.321429	0.142857	-0.285714	0.214286	-0.357143	0.178571	-0.0714286	-0.321429	-0.142857	-0.392857	0.392857	-0.428571	-0.571429	-0.5	0.214286	-0.678571	-0.378394	-0.214286	-0.0714286
cg03588007	0.142857	-0.214286	0.0714286	-0.142857	0.107143	0.214286	-0.214286	0.392857	-0.428571	-0.357143	0.178571	-0.0714286	0.0357143	0.0181848	0.214286	0.214286	0.857143	-0.142857	0.428571	-0.571429	-0.5	-0.107143	0.0714286	-0.43245	0.180187	0.357143	0.142857	-0.396412	-0.285714	0.342356	-0.142857	-0.535714	0.142857	-0.321429	0	0.714286	0.107143	0.178571	-0.5	0.642857	-0.0714286	0	-0.0357143	-0.178571	0.464286	-0.428571	0.594619	-0.0714286	-0.928571
cg21136104	-0.428571	-0.0714286	0.928571	-0.357143	-0.142857	0.642857	0.214286	-0.321429	0.107143	0.0357143	-0.285714	-0.428571	-0.285714	-0.181848	-0.571429	-0.571429	0.285714	-0.142857	0.142857	-0.678571	-0.25	0.178571	0.642857	0.378394	-0.072075	0.392857	-0.178571	0.486506	-0.214286	-0.450469	0.142857	-0.214286	0.464286	-0.428571	0.535714	-0.107143	0.75	-0.357143	0.142857	-0.392857	0	0.0357143	0.392857	0.178571	-0.535714	0.107143	-0.540562	0.285714	-0.0714286
cg15834202	0.75	0.285714	-0.428571	-0.5	0.607143	0.285714	-0.142857	0.107143	-0.678571	-0.535714	0.5	0.428571	-0.25	0.200033	0.535714	0.535714	0.5	0.178571	0.142857	0	-0.285714	0.0357143	0.107143	-0.0180187	0.252262	0.392857	0.428571	-0.0180187	0	0.882919	-0.107143	0.0714286	0	-0.178571	-0.5	0.642857	0.0714286	0.178571	-0.214286	0.107143	0.142857	-0.0357143	-0.321429	-0.321429	0.678571	-0.678571	0.0540562	0.0357143	-0.285714
cg25228737	-0.642857	-0.142857	0.857143	0.0714286	-0.357143	0.357143	0.285714	-0.178571	0.464286	0.321429	-0.571429	-0.357143	-0.0714286	-0.400066	-0.785714	-0.785714	-0.142857	-0.0714286	-0.0714286	-0.392857	-0.107143	-0.0357143	0.285714	0.270281	-0.324337	0.178571	-0.321429	0.342356	-0.0714286	-0.774806	0.285714	-0.0714286	0.392857	-0.214286	0.607143	-0.392857	0.535714	-0.214286	0.285714	-0.321429	-0.214286	0.178571	0.535714	0.321429	-0.678571	0.464286	-0.396412	0.214286	0.214286
cg10977115	0.571429	0.107143	-0.75	-0.214286	0.392857	-0.392857	0.0357143	0.0714286	-0.285714	-0.0714286	0.285714	0	-0.107143	0.545545	0.857143	0.857143	0.107143	-0.285714	0.357143	0.107143	0.0714286	0.285714	-0.0357143	-0.0540562	0.108112	-0.214286	0.321429	-0.522544	-0.0714286	0.810844	-0.392857	-0.107143	-0.357143	-0.142857	-0.75	0.428571	-0.571429	0.285714	-0.321429	0.535714	0.464286	-0.142857	-0.428571	-0.0357143	0.785714	-0.285714	0.522544	0.107143	-0.25
cg10020520	-0.571429	-0.0714286	0.821429	-0.0357143	-0.321429	0.392857	0.178571	-0.321429	0.357143	0.214286	-0.357143	-0.321429	-0.107143	-0.290957	-0.714286	-0.714286	-0.107143	0	-0.107143	-0.321429	0	0.0357143	0.357143	0.324337	-0.14415	0.142857	-0.285714	0.504525	-0.0357143	-0.72075	0.25	0	0.357143	-0.107143	0.642857	-0.428571	0.571429	-0.357143	0.321429	-0.535714	-0.142857	0.0714286	0.392857	0.214286	-0.75	0.357143	-0.594619	0.142857	0.25
cg01229658	-0.571429	-0.0357143	0.75	0.214286	-0.321429	0.285714	0.25	-0.142857	0.571429	0.392857	-0.535714	-0.178571	-0.0357143	-0.509175	-0.857143	-0.857143	-0.214286	0.142857	-0.107143	-0.214286	0	-0.25	0.0714286	0.180187	-0.378394	0.142857	-0.214286	0.234244	0.142857	-0.810844	0.464286	0.107143	0.464286	-0.0357143	0.75	-0.357143	0.5	-0.0714286	0.428571	-0.357143	-0.392857	0.321429	0.428571	0.357143	-0.642857	0.571429	-0.360375	0.142857	0.285714
cg26650494	0.535714	0.5	-0.357143	0.0714286	0.428571	0.214286	-0.0714286	0.142857	-0.107143	-0.178571	0.178571	0.928571	-0.0714286	-0.436436	-0.178571	-0.178571	-0.214286	0.821429	-0.428571	0.642857	0	-0.571429	-0.464286	-0.0180187	-0.14415	0.321429	0.357143	0.162169	0.571429	0.252262	0.535714	0.75	0.214286	0.357143	0	0.142857	0.178571	0.357143	0.428571	-0.392857	-0.5	0.392857	-0.142857	-0.142857	0.214286	-0.107143	-0.2883	-0.107143	0.5
cg20806175	-0.5	0.0357143	0.714286	0.107143	-0.285714	0.321429	0.142857	-0.285714	0.464286	0.285714	-0.321429	-0.142857	-0.0714286	-0.400066	-0.785714	-0.785714	-0.178571	0.214286	-0.142857	-0.142857	0.107143	-0.178571	0.142857	0.234244	-0.198206	0.107143	-0.178571	0.396412	0.178571	-0.756787	0.428571	0.178571	0.428571	0.0714286	0.785714	-0.392857	0.535714	-0.214286	0.464286	-0.571429	-0.321429	0.214286	0.285714	0.25	-0.714286	0.464286	-0.558581	0.0714286	0.321429
cg02187259	-0.571429	-0.0357143	0.75	0.214286	-0.321429	0.285714	0.25	-0.142857	0.571429	0.392857	-0.535714	-0.178571	-0.0357143	-0.509175	-0.857143	-0.857143	-0.214286	0.142857	-0.107143	-0.214286	0	-0.25	0.0714286	0.180187	-0.378394	0.142857	-0.214286	0.234244	0.142857	-0.810844	0.464286	0.107143	0.464286	-0.0357143	0.75	-0.357143	0.5	-0.0714286	0.428571	-0.357143	-0.392857	0.321429	0.428571	0.357143	-0.642857	0.571429	-0.360375	0.142857	0.285714
cg26172016	0.535714	0.0714286	-0.535714	0.0357143	0.392857	-0.0714286	-0.0357143	0.535714	-0.321429	-0.214286	0.0714286	0.428571	0.0357143	-0.0727393	0.392857	0.392857	0.285714	0.107143	0.142857	0.0714286	-0.357143	-0.285714	-0.357143	-0.360375	-0.126131	0.25	0.321429	-0.558581	0.0357143	0.648675	0	-0.0357143	-0.0357143	-0.142857	-0.5	0.642857	-0.25	0.571429	-0.285714	0.678571	-0.142857	0.214286	-0.107143	-0.107143	0.821429	-0.321429	0.684712	0	-0.357143
cg10064060	0.321429	0.0357143	-0.392857	-0.214286	0.321429	-0.321429	0.392857	0.0357143	0.0714286	0.285714	-0.178571	-0.357143	-0.25	0.436436	0.607143	0.607143	0.107143	-0.535714	0.642857	-0.285714	-0.0357143	0.321429	0.142857	0.0900937	-0.252262	-0.142857	0.285714	-0.738769	-0.142857	0.5766	-0.285714	-0.285714	-0.107143	-0.5	-0.571429	0.464286	-0.428571	0.428571	-0.25	0.75	0.464286	0.0714286	-0.178571	0.357143	0.75	0.0714286	0.666694	0.428571	-0.321429
cg21109666	0.25	-0.0714286	-0.5	-0.285714	0.178571	-0.357143	0.214286	-0.0714286	-0.214286	0	0	-0.285714	-0.107143	0.600099	0.75	0.75	-0.214286	-0.607143	0.142857	0.0357143	0.0357143	0.642857	0.25	0.252262	0.0360375	-0.285714	-0.0357143	-0.14415	-0.357143	0.5766	-0.607143	-0.214286	-0.535714	-0.321429	-0.964286	-0.0357143	-0.535714	-0.0357143	-0.357143	0.357143	0.714286	-0.357143	-0.0714286	0	0.428571	-0.214286	0.234244	0.25	0.0714286
cg12032027	0.571429	0.0714286	-0.607143	-0.178571	0.428571	-0.142857	0.0357143	0.321429	-0.392857	-0.214286	0.142857	0.214286	-0.0714286	0.236403	0.642857	0.642857	0.214286	-0.142857	0.214286	0.0357143	-0.25	0.0714286	-0.107143	-0.14415	-0.0180187	0.107143	0.285714	-0.450469	-0.107143	0.792825	-0.25	-0.107143	-0.214286	-0.25	-0.75	0.535714	-0.357143	0.392857	-0.357143	0.607143	0.214286	0	-0.178571	-0.107143	0.821429	-0.392857	0.558581	0.107143	-0.285714
cg25015038	-0.5	0.0357143	0.714286	0.107143	-0.285714	0.321429	0.142857	-0.285714	0.464286	0.285714	-0.321429	-0.142857	-0.0714286	-0.400066	-0.785714	-0.785714	-0.178571	0.214286	-0.142857	-0.142857	0.107143	-0.178571	0.142857	0.234244	-0.198206	0.107143	-0.178571	0.396412	0.178571	-0.756787	0.428571	0.178571	0.428571	0.0714286	0.785714	-0.392857	0.535714	-0.214286	0.464286	-0.571429	-0.321429	0.214286	0.285714	0.25	-0.714286	0.464286	-0.558581	0.0714286	0.321429
cg09696560	-0.285714	-0.535714	0.357143	-0.107143	-0.285714	0.178571	-0.357143	0.285714	-0.464286	-0.428571	0.178571	-0.428571	0.214286	0.145479	0.142857	0.142857	0.821429	-0.428571	0.285714	-0.714286	-0.464286	0.178571	0.285714	-0.414431	0.414431	0.178571	-0.25	-0.072075	-0.607143	0	-0.428571	-0.821429	-0.0714286	-0.285714	0.0714286	0.321429	0.107143	-0.285714	-0.678571	0.5	0.107143	-0.357143	0.142857	-0.321429	0	-0.464286	0.414431	-0.214286	-0.964286
cg08815352	-0.0714286	-0.535714	-0.25	-0.0714286	-0.321429	-0.178571	-0.75	0.214286	-0.857143	-0.785714	0.714286	-0.142857	0.464286	0.509175	0.642857	0.642857	0.464286	-0.357143	-0.214286	-0.0357143	-0.142857	0.428571	0.107143	-0.450469	0.900937	-0.214286	-0.392857	0.306319	-0.642857	0.270281	-0.821429	-0.607143	-0.714286	0.214286	-0.464286	-0.0714286	-0.357143	-0.642857	-0.821429	0.178571	0.392857	-0.857143	-0.142857	-0.821429	-0.0714286	-0.857143	0.162169	-0.607143	-0.607143
cg13674249	-0.0714286	-0.535714	-0.5	0.107143	-0.285714	-0.571429	-0.357143	0.285714	-0.464286	-0.321429	0.285714	-0.321429	0.428571	0.581914	0.785714	0.785714	0.0714286	-0.642857	-0.0357143	0.0357143	-0.0357143	0.5	-0.0357143	-0.360375	0.468487	-0.464286	-0.357143	-0.180187	-0.607143	0.324337	-0.857143	-0.607143	-0.821429	0.0357143	-0.785714	-0.107143	-0.75	-0.285714	-0.785714	0.607143	0.535714	-0.678571	-0.0714286	-0.428571	0.214286	-0.464286	0.5766	-0.321429	-0.428571
cg14983236	-0.642857	-0.142857	0.857143	0.0714286	-0.357143	0.357143	0.285714	-0.178571	0.464286	0.321429	-0.571429	-0.357143	-0.0714286	-0.400066	-0.785714	-0.785714	-0.142857	-0.0714286	-0.0714286	-0.392857	-0.107143	-0.0357143	0.285714	0.270281	-0.324337	0.178571	-0.321429	0.342356	-0.0714286	-0.774806	0.285714	-0.0714286	0.392857	-0.214286	0.607143	-0.392857	0.535714	-0.214286	0.285714	-0.321429	-0.214286	0.178571	0.535714	0.321429	-0.678571	0.464286	-0.396412	0.214286	0.214286
cg01110616	0.571429	0.214286	-0.642857	-0.428571	0.392857	-0.357143	-0.0714286	-0.321429	-0.285714	-0.0714286	0.607143	-0.214286	-0.25	0.818317	0.928571	0.928571	0.285714	-0.285714	0.571429	0	0.357143	0.464286	0.214286	0.072075	0.396412	-0.357143	0.428571	-0.396412	0	0.774806	-0.428571	-0.107143	-0.285714	-0.0357143	-0.428571	0.428571	-0.464286	0.0357143	-0.214286	0.214286	0.642857	-0.285714	-0.75	-0.0357143	0.607143	-0.285714	0.234244	0.0714286	-0.357143
cg19815565	0.607143	0.535714	0	-0.821429	0.785714	0.357143	0.714286	-0.428571	0.0714286	0.285714	-0.178571	-0.25	-0.857143	0.327327	0.321429	0.321429	0.285714	-0.25	0.821429	-0.535714	-0.107143	0.357143	0.642857	0.666694	-0.396412	0.357143	0.642857	-0.342356	0.107143	0.72075	0.107143	0.0714286	0.464286	-0.821429	-0.285714	0.678571	0.285714	0.428571	0.214286	0.142857	0.464286	0.357143	-0.214286	0.571429	0.714286	0.0714286	-0.0360375	0.857143	-0.0714286
cg04496824	-0.642857	-0.142857	0.857143	0.0714286	-0.357143	0.357143	0.285714	-0.178571	0.464286	0.321429	-0.571429	-0.357143	-0.0714286	-0.400066	-0.785714	-0.785714	-0.142857	-0.0714286	-0.0714286	-0.392857	-0.107143	-0.0357143	0.285714	0.270281	-0.324337	0.178571	-0.321429	0.342356	-0.0714286	-0.774806	0.285714	-0.0714286	0.392857	-0.214286	0.607143	-0.392857	0.535714	-0.214286	0.285714	-0.321429	-0.214286	0.178571	0.535714	0.321429	-0.678571	0.464286	-0.396412	0.214286	0.214286
cg25042789	0.571429	0.0714286	-0.821429	0.0357143	0.321429	-0.392857	-0.178571	0.321429	-0.357143	-0.214286	0.357143	0.321429	0.107143	0.290957	0.714286	0.714286	0.107143	0	0.107143	0.321429	0	-0.0357143	-0.357143	-0.324337	0.14415	-0.142857	0.285714	-0.504525	0.0357143	0.72075	-0.25	0	-0.357143	0.107143	-0.642857	0.428571	-0.571429	0.357143	-0.321429	0.535714	0.142857	-0.0714286	-0.392857	-0.214286	0.75	-0.357143	0.594619	-0.142857	-0.25
cg04024799	-0.571429	-0.0714286	0.821429	-0.0357143	-0.321429	0.392857	0.178571	-0.321429	0.357143	0.214286	-0.357143	-0.321429	-0.107143	-0.290957	-0.714286	-0.714286	-0.107143	0	-0.107143	-0.321429	0	0.0357143	0.357143	0.324337	-0.14415	0.142857	-0.285714	0.504525	-0.0357143	-0.72075	0.25	0	0.357143	-0.107143	0.642857	-0.428571	0.571429	-0.357143	0.321429	-0.535714	-0.142857	0.0714286	0.392857	0.214286	-0.75	0.357143	-0.594619	0.142857	0.25
cg27060340	-0.571429	-0.107143	0.75	0.214286	-0.392857	0.392857	-0.0357143	-0.0714286	0.285714	0.0714286	-0.285714	0	0.107143	-0.545545	-0.857143	-0.857143	-0.107143	0.285714	-0.357143	-0.107143	-0.0714286	-0.285714	0.0357143	0.0540562	-0.108112	0.214286	-0.321429	0.522544	0.0714286	-0.810844	0.392857	0.107143	0.357143	0.142857	0.75	-0.428571	0.571429	-0.285714	0.321429	-0.535714	-0.464286	0.142857	0.428571	0.0357143	-0.785714	0.285714	-0.522544	-0.107143	0.25
cg01937809	0.714286	0.321429	-0.75	-0.142857	0.571429	-0.285714	0.178571	0.142857	-0.107143	0.0714286	0.142857	0.25	-0.214286	0.272772	0.642857	0.642857	0.0714286	0	0.392857	0.178571	0.0357143	-0.0357143	-0.214286	-0.0540562	-0.162169	-0.0357143	0.535714	-0.684712	0.214286	0.810844	-0.0357143	0.142857	-0.0714286	-0.142857	-0.571429	0.607143	-0.428571	0.607143	-0.0714286	0.535714	0.178571	0.214286	-0.428571	0.142857	0.928571	-0.107143	0.558581	0.214286	-0.142857
cg22031873	-0.5	0.0357143	0.714286	0.107143	-0.285714	0.321429	0.142857	-0.285714	0.464286	0.285714	-0.321429	-0.142857	-0.0714286	-0.400066	-0.785714	-0.785714	-0.178571	0.214286	-0.142857	-0.142857	0.107143	-0.178571	0.142857	0.234244	-0.198206	0.107143	-0.178571	0.396412	0.178571	-0.756787	0.428571	0.178571	0.428571	0.0714286	0.785714	-0.392857	0.535714	-0.214286	0.464286	-0.571429	-0.321429	0.214286	0.285714	0.25	-0.714286	0.464286	-0.558581	0.0714286	0.321429
cg18290739	0.392857	0.178571	-0.571429	0.107143	0.357143	-0.428571	0.428571	0.214286	0.285714	0.428571	-0.321429	0.0357143	-0.142857	0.109109	0.392857	0.392857	-0.214286	-0.178571	0.392857	0.107143	0.0357143	-0.0714286	-0.285714	-0.0180187	-0.504525	-0.142857	0.357143	-0.846881	0.178571	0.468487	0.0357143	0.0714286	-0.0357143	-0.25	-0.5	0.392857	-0.5	0.714286	0	0.714286	0.107143	0.357143	-0.142857	0.428571	0.785714	0.285714	0.72075	0.357143	0
cg06106599	-0.571429	-0.0714286	0.821429	-0.0357143	-0.321429	0.392857	0.178571	-0.321429	0.357143	0.214286	-0.357143	-0.321429	-0.107143	-0.290957	-0.714286	-0.714286	-0.107143	0	-0.107143	-0.321429	0	0.0357143	0.357143	0.324337	-0.14415	0.142857	-0.285714	0.504525	-0.0357143	-0.72075	0.25	0	0.357143	-0.107143	0.642857	-0.428571	0.571429	-0.357143	0.321429	-0.535714	-0.142857	0.0714286	0.392857	0.214286	-0.75	0.357143	-0.594619	0.142857	0.25
cg10584478	-0.642857	-0.178571	0.714286	0.0357143	-0.464286	0.214286	0	-0.357143	0.285714	0.142857	-0.178571	-0.392857	0.0357143	-0.127294	-0.571429	-0.571429	-0.142857	-0.0714286	-0.178571	-0.214286	0.142857	0.142857	0.321429	0.234244	0.072075	-0.0714286	-0.392857	0.558581	-0.107143	-0.756787	0.0714286	-0.0714286	0.142857	0.0714286	0.607143	-0.571429	0.392857	-0.535714	0.214286	-0.571429	-0.0357143	-0.142857	0.285714	0.0714286	-0.857143	0.285714	-0.594619	-0.0357143	0.214286
cg17010895	-0.571429	-0.0357143	0.75	0.214286	-0.321429	0.285714	0.25	-0.142857	0.571429	0.392857	-0.535714	-0.178571	-0.0357143	-0.509175	-0.857143	-0.857143	-0.214286	0.142857	-0.107143	-0.214286	0	-0.25	0.0714286	0.180187	-0.378394	0.142857	-0.214286	0.234244	0.142857	-0.810844	0.464286	0.107143	0.464286	-0.0357143	0.75	-0.357143	0.5	-0.0714286	0.428571	-0.357143	-0.392857	0.321429	0.428571	0.357143	-0.642857	0.571429	-0.360375	0.142857	0.285714
cg02945674	0	0.357143	0.607143	-0.25	0.178571	0.75	0.107143	-0.25	0.0714286	-0.0714286	-0.0714286	0.321429	-0.321429	-0.509175	-0.714286	-0.714286	0.107143	0.571429	-0.178571	-0.107143	-0.142857	-0.321429	0.214286	0.324337	-0.14415	0.571429	0.142857	0.5766	0.321429	-0.2883	0.607143	0.428571	0.642857	-0.0357143	0.642857	0	0.857143	-0.0714286	0.535714	-0.75	-0.428571	0.357143	0.178571	0.0714286	-0.392857	0.0714286	-0.774806	0.142857	0.321429
cg26349484	0.392857	-0.107143	-0.142857	-0.178571	0.285714	0.357143	-0.285714	0.571429	-0.714286	-0.642857	0.25	0.392857	0.0714286	-0.145479	0.25	0.25	0.714286	0.107143	0.0357143	-0.25	-0.678571	-0.214286	-0.0714286	-0.414431	0.180187	0.571429	0.142857	-0.126131	-0.25	0.5766	-0.107143	-0.285714	0.0357143	-0.25	-0.357143	0.678571	0.142857	0.214286	-0.5	0.5	-0.178571	0	0.0714286	-0.428571	0.571429	-0.714286	0.43245	-0.142857	-0.642857
cg09852744	-0.392857	-0.821429	-0.107143	0.214286	-0.535714	-0.321429	-0.464286	0.535714	-0.571429	-0.5	0.107143	-0.357143	0.607143	0.290957	0.464286	0.464286	0.25	-0.678571	-0.214286	-0.214286	-0.392857	0.392857	0	-0.522544	0.468487	-0.214286	-0.642857	0.0180187	-0.857143	0.0360375	-0.857143	-0.857143	-0.75	-0.0714286	-0.642857	-0.178571	-0.5	-0.428571	-0.964286	0.678571	0.321429	-0.714286	0.321429	-0.571429	-0.0357143	-0.571429	0.594619	-0.428571	-0.607143
cg08510264	-0.571429	-0.0357143	0.75	0.214286	-0.321429	0.285714	0.25	-0.142857	0.571429	0.392857	-0.535714	-0.178571	-0.0357143	-0.509175	-0.857143	-0.857143	-0.214286	0.142857	-0.107143	-0.214286	0	-0.25	0.0714286	0.180187	-0.378394	0.142857	-0.214286	0.234244	0.142857	-0.810844	0.464286	0.107143	0.464286	-0.0357143	0.75	-0.357143	0.5	-0.0714286	0.428571	-0.357143	-0.392857	0.321429	0.428571	0.357143	-0.642857	0.571429	-0.360375	0.142857	0.285714
cg22516975	-0.571429	-0.0357143	0.75	0.214286	-0.321429	0.285714	0.25	-0.142857	0.571429	0.392857	-0.535714	-0.178571	-0.0357143	-0.509175	-0.857143	-0.857143	-0.214286	0.142857	-0.107143	-0.214286	0	-0.25	0.0714286	0.180187	-0.378394	0.142857	-0.214286	0.234244	0.142857	-0.810844	0.464286	0.107143	0.464286	-0.0357143	0.75	-0.357143	0.5	-0.0714286	0.428571	-0.357143	-0.392857	0.321429	0.428571	0.357143	-0.642857	0.571429	-0.360375	0.142857	0.285714
cg09008080	0.535714	0.785714	0.0357143	-0.535714	0.75	0.214286	0.821429	-0.607143	0.607143	0.714286	-0.285714	-0.142857	-0.892857	0.109109	-0.0357143	-0.0357143	0	0.107143	0.857143	-0.285714	0.285714	0	0.357143	0.684712	-0.630656	0.178571	0.821429	-0.522544	0.607143	0.360375	0.571429	0.464286	0.75	-0.5	0.285714	0.571429	0.321429	0.642857	0.714286	-0.107143	0.142857	0.714286	-0.392857	0.892857	0.535714	0.607143	-0.14415	0.857143	0.214286
cg24951781	-0.0714286	0.107143	0.571429	-0.535714	0.25	0.392857	0.714286	-0.321429	0.321429	0.428571	-0.571429	-0.642857	-0.607143	0.0909241	-0.142857	-0.142857	0.25	-0.5	0.714286	-0.857143	-0.25	0.357143	0.714286	0.558581	-0.486506	0.321429	0.178571	-0.216225	-0.178571	0.0540562	0.0714286	-0.285714	0.5	-0.892857	0.0714286	0.321429	0.428571	0.178571	0.107143	0.214286	0.321429	0.285714	0.25	0.642857	0.178571	0.321429	0	0.785714	-0.178571
cg02319986	-0.5	0.0357143	0.714286	0.107143	-0.285714	0.321429	0.142857	-0.285714	0.464286	0.285714	-0.321429	-0.142857	-0.0714286	-0.400066	-0.785714	-0.785714	-0.178571	0.214286	-0.142857	-0.142857	0.107143	-0.178571	0.142857	0.234244	-0.198206	0.107143	-0.178571	0.396412	0.178571	-0.756787	0.428571	0.178571	0.428571	0.0714286	0.785714	-0.392857	0.535714	-0.214286	0.464286	-0.571429	-0.321429	0.214286	0.285714	0.25	-0.714286	0.464286	-0.558581	0.0714286	0.321429
cg05487134	-0.0714286	-0.571429	-0.107143	-0.0357143	-0.285714	0.0714286	-0.75	0.464286	-0.964286	-0.928571	0.571429	0.0714286	0.5	0.200033	0.428571	0.428571	0.571429	-0.214286	-0.357143	-0.107143	-0.464286	0.214286	0.0357143	-0.540562	0.774806	0.107143	-0.428571	0.378394	-0.678571	0.252262	-0.678571	-0.607143	-0.571429	0.107143	-0.464286	0.0357143	-0.142857	-0.535714	-0.857143	0.25	0.142857	-0.714286	0.107143	-0.892857	-0.0357143	-0.964286	0.198206	-0.607143	-0.642857
cg16541275	0.642857	0.142857	-0.857143	-0.0714286	0.357143	-0.357143	-0.285714	0.178571	-0.464286	-0.321429	0.571429	0.357143	0.0714286	0.400066	0.785714	0.785714	0.142857	0.0714286	0.0714286	0.392857	0.107143	0.0357143	-0.285714	-0.270281	0.324337	-0.178571	0.321429	-0.342356	0.0714286	0.774806	-0.285714	0.0714286	-0.392857	0.214286	-0.607143	0.392857	-0.535714	0.214286	-0.285714	0.321429	0.214286	-0.178571	-0.535714	-0.321429	0.678571	-0.464286	0.396412	-0.214286	-0.214286
cg16682899	-0.642857	-0.142857	0.857143	0.0714286	-0.357143	0.357143	0.285714	-0.178571	0.464286	0.321429	-0.571429	-0.357143	-0.0714286	-0.400066	-0.785714	-0.785714	-0.142857	-0.0714286	-0.0714286	-0.392857	-0.107143	-0.0357143	0.285714	0.270281	-0.324337	0.178571	-0.321429	0.342356	-0.0714286	-0.774806	0.285714	-0.0714286	0.392857	-0.214286	0.607143	-0.392857	0.535714	-0.214286	0.285714	-0.321429	-0.214286	0.178571	0.535714	0.321429	-0.678571	0.464286	-0.396412	0.214286	0.214286
cg01870865	-0.571429	-0.0714286	0.821429	-0.0357143	-0.321429	0.392857	0.178571	-0.321429	0.357143	0.214286	-0.357143	-0.321429	-0.107143	-0.290957	-0.714286	-0.714286	-0.107143	0	-0.107143	-0.321429	0	0.0357143	0.357143	0.324337	-0.14415	0.142857	-0.285714	0.504525	-0.0357143	-0.72075	0.25	0	0.357143	-0.107143	0.642857	-0.428571	0.571429	-0.357143	0.321429	-0.535714	-0.142857	0.0714286	0.392857	0.214286	-0.75	0.357143	-0.594619	0.142857	0.25
cg22777724	-0.642857	-0.214286	0.857143	0.0714286	-0.428571	0.464286	0	-0.107143	0.178571	0	-0.321429	-0.178571	0.0714286	-0.436436	-0.785714	-0.785714	-0.0357143	0.0714286	-0.321429	-0.285714	-0.178571	-0.0714286	0.25	0.14415	-0.0540562	0.25	-0.428571	0.630656	-0.142857	-0.774806	0.214286	-0.0714286	0.285714	-0.0357143	0.607143	-0.464286	0.607143	-0.428571	0.178571	-0.5	-0.285714	0	0.535714	0	-0.821429	0.178571	-0.558581	-0.0357143	0.178571
cg07896832	-0.642857	-0.178571	0.714286	0.0357143	-0.464286	0.214286	0	-0.357143	0.285714	0.142857	-0.178571	-0.392857	0.0357143	-0.127294	-0.571429	-0.571429	-0.142857	-0.0714286	-0.178571	-0.214286	0.142857	0.142857	0.321429	0.234244	0.072075	-0.0714286	-0.392857	0.558581	-0.107143	-0.756787	0.0714286	-0.0714286	0.142857	0.0714286	0.607143	-0.571429	0.392857	-0.535714	0.214286	-0.571429	-0.0357143	-0.142857	0.285714	0.0714286	-0.857143	0.285714	-0.594619	-0.0357143	0.214286
cg22295864	0.928571	0.75	-0.75	-0.285714	0.785714	-0.0714286	0.178571	-0.214286	-0.0357143	0.0714286	0.357143	0.607143	-0.428571	0.163663	0.428571	0.428571	-0.142857	0.5	0.178571	0.535714	0.321429	-0.178571	-0.214286	0.234244	-0.126131	0.0357143	0.75	-0.2883	0.642857	0.774806	0.321429	0.714286	0.142857	0.142857	-0.285714	0.464286	-0.142857	0.535714	0.428571	-0.178571	0.0357143	0.357143	-0.642857	0.142857	0.714286	-0.0357143	-0.0900937	0.214286	0.357143
cg06675417	-0.142857	0.107143	0.357143	0.392857	0	0.392857	0.214286	0.428571	0.321429	0.142857	-0.607143	0.571429	0.0714286	-0.945611	-0.857143	-0.857143	-0.25	0.571429	-0.428571	0.142857	-0.392857	-0.75	-0.428571	-0.0900937	-0.630656	0.535714	-0.0357143	0.072075	0.321429	-0.43245	0.714286	0.392857	0.5	0	0.357143	-0.0357143	0.464286	0.428571	0.392857	-0.0714286	-0.821429	0.642857	0.571429	0.178571	-0.142857	0.321429	-0.0540562	0.0714286	0.392857
cg20257946	0.357143	0.107143	0.107143	-0.428571	0.392857	0.357143	0.0357143	0.0714286	-0.285714	-0.178571	0.178571	-0.107143	-0.321429	0.109109	0.214286	0.214286	0.857143	-0.0714286	0.678571	-0.642857	-0.357143	-0.0357143	0.285714	-0.108112	0.0540562	0.428571	0.428571	-0.414431	-0.0714286	0.486506	0.0357143	-0.321429	0.392857	-0.464286	0.107143	0.857143	0.285714	0.285714	-0.214286	0.428571	0.0357143	0.178571	-0.214286	0.0714286	0.571429	-0.285714	0.360375	0.214286	-0.785714
cg26961166	0	-0.107143	0.214286	0.392857	0	0.428571	-0.214286	0.785714	-0.178571	-0.321429	-0.214286	0.678571	0.285714	-0.872872	-0.571429	-0.571429	0.357143	0.571429	-0.321429	-0.0357143	-0.678571	-0.857143	-0.535714	-0.5766	-0.252262	0.678571	0	-0.108112	0.107143	-0.14415	0.5	0.0357143	0.392857	0.0357143	0.285714	0.392857	0.392857	0.428571	-0.0714286	0.321429	-0.892857	0.464286	0.428571	-0.214286	0.142857	-0.178571	0.360375	-0.25	-0.285714
cg27446185	0.464286	0.0357143	-0.857143	0.25	0.214286	-0.535714	-0.142857	0.392857	-0.178571	-0.0714286	0.214286	0.357143	0.214286	0.181848	0.607143	0.607143	-0.107143	0.0357143	0	0.464286	0.0714286	-0.142857	-0.535714	-0.378394	0.0180187	-0.25	0.214286	-0.5766	0.107143	0.558581	-0.178571	0.0714286	-0.392857	0.214286	-0.607143	0.285714	-0.678571	0.428571	-0.25	0.571429	0.0357143	0	-0.321429	-0.142857	0.678571	-0.178571	0.666694	-0.178571	-0.107143
cg14877637	0.285714	0.571429	0.142857	-0.428571	0.571429	0.178571	1	-0.464286	0.678571	0.785714	-0.678571	-0.25	-0.785714	0	-0.142857	-0.142857	-0.321429	-0.142857	0.607143	-0.285714	0.107143	0.142857	0.392857	0.792825	-0.846881	0.178571	0.5	-0.378394	0.357143	0.198206	0.428571	0.357143	0.571429	-0.678571	-0.0357143	0.25	0.25	0.571429	0.607143	0	0.214286	0.642857	0.0357143	0.928571	0.392857	0.678571	-0.126131	0.964286	0.464286
cg02792780	-0.5	0.0357143	0.714286	0.107143	-0.285714	0.321429	0.142857	-0.285714	0.464286	0.285714	-0.321429	-0.142857	-0.0714286	-0.400066	-0.785714	-0.785714	-0.178571	0.214286	-0.142857	-0.142857	0.107143	-0.178571	0.142857	0.234244	-0.198206	0.107143	-0.178571	0.396412	0.178571	-0.756787	0.428571	0.178571	0.428571	0.0714286	0.785714	-0.392857	0.535714	-0.214286	0.464286	-0.571429	-0.321429	0.214286	0.285714	0.25	-0.714286	0.464286	-0.558581	0.0714286	0.321429
cg16848873	-0.107143	-0.178571	0	-0.535714	-0.0714286	-0.178571	0.142857	-0.535714	-0.178571	0	0.142857	-0.785714	-0.214286	0.836502	0.607143	0.607143	-0.0357143	-0.821429	0.285714	-0.321429	0.214286	1	0.75	0.486506	0.342356	-0.392857	-0.214286	0.252262	-0.535714	0.234244	-0.75	-0.428571	-0.464286	-0.357143	-0.535714	-0.285714	-0.25	-0.571429	-0.321429	-0.0714286	0.964286	-0.642857	-0.107143	0	-0.107143	-0.178571	-0.234244	0.25	-0.0357143
cg20550154	0.428571	0.321429	-0.535714	0.0714286	0.428571	-0.285714	0.535714	0.142857	0.321429	0.428571	-0.428571	0.25	-0.214286	-0.0545545	0.214286	0.214286	-0.5	0	0.107143	0.321429	0.0357143	-0.107143	-0.285714	0.198206	-0.630656	-0.0357143	0.321429	-0.540562	0.285714	0.414431	0.178571	0.357143	0	-0.214286	-0.571429	0.178571	-0.357143	0.678571	0.214286	0.392857	0.0357143	0.428571	0	0.428571	0.642857	0.321429	0.378394	0.428571	0.428571
cg00754604	-0.642857	-0.178571	0.785714	0.321429	-0.428571	0.357143	0.0714286	0.0714286	0.392857	0.178571	-0.5	-0.0357143	0.142857	-0.654654	-0.928571	-0.928571	-0.142857	0.214286	-0.321429	-0.178571	-0.178571	-0.357143	-0.0357143	0	-0.2883	0.25	-0.357143	0.360375	0.0357143	-0.8649	0.428571	0.0357143	0.392857	0.0357143	0.714286	-0.392857	0.535714	-0.142857	0.285714	-0.321429	-0.535714	0.25	0.571429	0.142857	-0.714286	0.392857	-0.324337	-0.0357143	0.214286
cg20605886	-0.642857	-0.214286	0.642857	0.285714	-0.535714	0.214286	-0.214286	-0.107143	0.214286	0	-0.107143	-0.0714286	0.25	-0.381881	-0.714286	-0.714286	-0.142857	0.214286	-0.428571	0	0.0714286	-0.178571	0	-0.0360375	0.108112	0	-0.428571	0.5766	0	-0.846881	0.214286	0.0357143	0.142857	0.321429	0.714286	-0.571429	0.392857	-0.464286	0.214286	-0.571429	-0.357143	-0.0714286	0.321429	-0.107143	-0.892857	0.214286	-0.522544	-0.285714	0.214286
cg11203512	-0.571429	-0.107143	0.75	0.214286	-0.392857	0.392857	-0.0357143	-0.0714286	0.285714	0.0714286	-0.285714	0	0.107143	-0.545545	-0.857143	-0.857143	-0.107143	0.285714	-0.357143	-0.107143	-0.0714286	-0.285714	0.0357143	0.0540562	-0.108112	0.214286	-0.321429	0.522544	0.0714286	-0.810844	0.392857	0.107143	0.357143	0.142857	0.75	-0.428571	0.571429	-0.285714	0.321429	-0.535714	-0.464286	0.142857	0.428571	0.0357143	-0.785714	0.285714	-0.522544	-0.107143	0.25
cg23907053	-0.571429	-0.0714286	0.821429	-0.0357143	-0.321429	0.392857	0.178571	-0.321429	0.357143	0.214286	-0.357143	-0.321429	-0.107143	-0.290957	-0.714286	-0.714286	-0.107143	0	-0.107143	-0.321429	0	0.0357143	0.357143	0.324337	-0.14415	0.142857	-0.285714	0.504525	-0.0357143	-0.72075	0.25	0	0.357143	-0.107143	0.642857	-0.428571	0.571429	-0.357143	0.321429	-0.535714	-0.142857	0.0714286	0.392857	0.214286	-0.75	0.357143	-0.594619	0.142857	0.25
cg13064679	0.642857	0.142857	-0.857143	-0.0714286	0.357143	-0.357143	-0.285714	0.178571	-0.464286	-0.321429	0.571429	0.357143	0.0714286	0.400066	0.785714	0.785714	0.142857	0.0714286	0.0714286	0.392857	0.107143	0.0357143	-0.285714	-0.270281	0.324337	-0.178571	0.321429	-0.342356	0.0714286	0.774806	-0.285714	0.0714286	-0.392857	0.214286	-0.607143	0.392857	-0.535714	0.214286	-0.285714	0.321429	0.214286	-0.178571	-0.535714	-0.321429	0.678571	-0.464286	0.396412	-0.214286	-0.214286
cg27524361	-0.5	-0.428571	-0.178571	0.75	-0.714286	-0.5	-0.678571	0.25	-0.0357143	-0.214286	0.285714	0.214286	0.785714	-0.127294	-0.142857	-0.142857	-0.428571	0.214286	-0.785714	0.678571	0.321429	-0.214286	-0.607143	-0.540562	0.450469	-0.535714	-0.571429	0.342356	-0.0357143	-0.612637	-0.178571	0.0357143	-0.571429	0.892857	0.178571	-0.75	-0.428571	-0.464286	-0.142857	-0.25	-0.285714	-0.428571	0.0357143	-0.535714	-0.678571	-0.0357143	-0.0540562	-0.821429	0.214286
cg17540499	0.714286	0.464286	-0.285714	-0.607143	0.785714	0.214286	0.571429	-0.107143	-0.0714286	0.142857	-0.142857	0.0357143	-0.642857	0.218218	0.428571	0.428571	0.214286	-0.142857	0.607143	-0.285714	-0.214286	0.178571	0.321429	0.414431	-0.396412	0.357143	0.607143	-0.450469	0.107143	0.846881	0.0714286	0.107143	0.285714	-0.678571	-0.535714	0.714286	0.0714286	0.571429	0.0714286	0.357143	0.321429	0.357143	-0.178571	0.392857	0.892857	-0.0714286	0.216225	0.678571	-0.0714286
cg05538887	-0.5	0.0357143	0.714286	0.107143	-0.285714	0.321429	0.142857	-0.285714	0.464286	0.285714	-0.321429	-0.142857	-0.0714286	-0.400066	-0.785714	-0.785714	-0.178571	0.214286	-0.142857	-0.142857	0.107143	-0.178571	0.142857	0.234244	-0.198206	0.107143	-0.178571	0.396412	0.178571	-0.756787	0.428571	0.178571	0.428571	0.0714286	0.785714	-0.392857	0.535714	-0.214286	0.464286	-0.571429	-0.321429	0.214286	0.285714	0.25	-0.714286	0.464286	-0.558581	0.0714286	0.321429
cg16904330	-0.464286	0.0714286	0.785714	-0.0714286	-0.142857	0.392857	0.5	-0.321429	0.571429	0.464286	-0.642857	-0.321429	-0.285714	-0.363696	-0.75	-0.75	-0.25	-0.0357143	0.0357143	-0.357143	-0.0357143	0	0.357143	0.486506	-0.486506	0.214286	-0.142857	0.2883	0.0714286	-0.630656	0.392857	0.107143	0.5	-0.321429	0.535714	-0.321429	0.571429	-0.0714286	0.464286	-0.392857	-0.142857	0.321429	0.464286	0.5	-0.535714	0.571429	-0.486506	0.428571	0.392857
cg20096897	0.285714	0.285714	0.428571	-0.214286	0.428571	0.857143	0.142857	0.321429	-0.178571	-0.25	-0.214286	0.571429	-0.285714	-0.727393	-0.571429	-0.571429	0.5	0.571429	0	-0.321429	-0.678571	-0.607143	0	-0.0180187	-0.360375	0.964286	0.321429	0.0900937	0.214286	0.126131	0.642857	0.214286	0.75	-0.357143	0.321429	0.607143	0.821429	0.428571	0.214286	-0.0357143	-0.642857	0.607143	0.321429	0.0357143	0.25	-0.178571	-0.108112	0.214286	-0.142857
cg19822309	-0.785714	-0.321429	0.785714	0.25	-0.535714	0.142857	0.214286	-0.0714286	0.5	0.357143	-0.607143	-0.464286	0.107143	-0.345512	-0.714286	-0.714286	-0.214286	-0.214286	-0.107143	-0.357143	-0.0714286	0	0.178571	0.126131	-0.2883	0	-0.464286	0.234244	-0.178571	-0.8649	0.142857	-0.214286	0.214286	-0.142857	0.535714	-0.5	0.321429	-0.25	0.142857	-0.142857	-0.178571	0.0714286	0.571429	0.285714	-0.714286	0.5	-0.198206	0.107143	0.142857
cg16638092	-0.785714	-0.321429	0.785714	0.25	-0.535714	0.142857	0.214286	-0.0714286	0.5	0.357143	-0.607143	-0.464286	0.107143	-0.345512	-0.714286	-0.714286	-0.214286	-0.214286	-0.107143	-0.357143	-0.0714286	0	0.178571	0.126131	-0.2883	0	-0.464286	0.234244	-0.178571	-0.8649	0.142857	-0.214286	0.214286	-0.142857	0.535714	-0.5	0.321429	-0.25	0.142857	-0.142857	-0.178571	0.0714286	0.571429	0.285714	-0.714286	0.5	-0.198206	0.107143	0.142857
cg21333338	-0.642857	-0.142857	0.857143	0.0714286	-0.357143	0.357143	0.285714	-0.178571	0.464286	0.321429	-0.571429	-0.357143	-0.0714286	-0.400066	-0.785714	-0.785714	-0.142857	-0.0714286	-0.0714286	-0.392857	-0.107143	-0.0357143	0.285714	0.270281	-0.324337	0.178571	-0.321429	0.342356	-0.0714286	-0.774806	0.285714	-0.0714286	0.392857	-0.214286	0.607143	-0.392857	0.535714	-0.214286	0.285714	-0.321429	-0.214286	0.178571	0.535714	0.321429	-0.678571	0.464286	-0.396412	0.214286	0.214286
cg14531564	0.5	-0.0357143	-0.714286	-0.107143	0.285714	-0.321429	-0.142857	0.285714	-0.464286	-0.285714	0.321429	0.142857	0.0714286	0.400066	0.785714	0.785714	0.178571	-0.214286	0.142857	0.142857	-0.107143	0.178571	-0.142857	-0.234244	0.198206	-0.107143	0.178571	-0.396412	-0.178571	0.756787	-0.428571	-0.178571	-0.428571	-0.0714286	-0.785714	0.392857	-0.535714	0.214286	-0.464286	0.571429	0.321429	-0.214286	-0.285714	-0.25	0.714286	-0.464286	0.558581	-0.0714286	-0.321429
cg04468671	-0.642857	-0.178571	0.714286	0.0357143	-0.464286	0.214286	0	-0.357143	0.285714	0.142857	-0.178571	-0.392857	0.0357143	-0.127294	-0.571429	-0.571429	-0.142857	-0.0714286	-0.178571	-0.214286	0.142857	0.142857	0.321429	0.234244	0.072075	-0.0714286	-0.392857	0.558581	-0.107143	-0.756787	0.0714286	-0.0714286	0.142857	0.0714286	0.607143	-0.571429	0.392857	-0.535714	0.214286	-0.571429	-0.0357143	-0.142857	0.285714	0.0714286	-0.857143	0.285714	-0.594619	-0.0357143	0.214286
cg26471497	-0.75	-0.571429	0.821429	0.25	-0.535714	0.285714	0.0357143	0.357143	0.142857	0.0357143	-0.571429	-0.428571	0.25	-0.436436	-0.607143	-0.607143	0.285714	-0.321429	0	-0.678571	-0.535714	-0.107143	0.142857	-0.234244	-0.198206	0.285714	-0.5	0.0360375	-0.464286	-0.666694	0	-0.607143	0.214286	-0.357143	0.392857	-0.107143	0.357143	-0.142857	-0.285714	0.357143	-0.285714	0.0357143	0.714286	0.0714286	-0.428571	0.142857	0.252262	0	-0.428571
cg15124820	-0.285714	0.142857	0.678571	-0.107143	0.0714286	0.357143	0.75	-0.178571	0.678571	0.642857	-0.857143	-0.357143	-0.428571	-0.381881	-0.642857	-0.642857	-0.142857	-0.142857	0.357143	-0.535714	-0.178571	-0.0714286	0.321429	0.468487	-0.774806	0.321429	0.0714286	-0.162169	0.107143	-0.396412	0.464286	0.0357143	0.642857	-0.607143	0.392857	0.0357143	0.5	0.321429	0.428571	0.0357143	-0.142857	0.571429	0.464286	0.75	-0.107143	0.678571	-0.0900937	0.678571	0.214286
cg18793215	-0.5	0.0357143	0.714286	0.107143	-0.285714	0.321429	0.142857	-0.285714	0.464286	0.285714	-0.321429	-0.142857	-0.0714286	-0.400066	-0.785714	-0.785714	-0.178571	0.214286	-0.142857	-0.142857	0.107143	-0.178571	0.142857	0.234244	-0.198206	0.107143	-0.178571	0.396412	0.178571	-0.756787	0.428571	0.178571	0.428571	0.0714286	0.785714	-0.392857	0.535714	-0.214286	0.464286	-0.571429	-0.321429	0.214286	0.285714	0.25	-0.714286	0.464286	-0.558581	0.0714286	0.321429
cg05724777	0.785714	0.357143	-0.714286	-0.5	0.607143	-0.142857	0	-0.178571	-0.428571	-0.214286	0.535714	0.142857	-0.321429	0.600099	0.857143	0.857143	0.214286	-0.0714286	0.357143	0.142857	0.142857	0.321429	0.142857	0.14415	0.252262	-0.0714286	0.5	-0.252262	0.0714286	0.954994	-0.285714	0.107143	-0.214286	-0.107143	-0.642857	0.5	-0.321429	0.178571	-0.142857	0.142857	0.5	-0.142857	-0.607143	-0.107143	0.75	-0.428571	0.126131	0.142857	-0.142857
cg10116675	-0.571429	-0.0714286	0.821429	-0.0357143	-0.321429	0.392857	0.178571	-0.321429	0.357143	0.214286	-0.357143	-0.321429	-0.107143	-0.290957	-0.714286	-0.714286	-0.107143	0	-0.107143	-0.321429	0	0.0357143	0.357143	0.324337	-0.14415	0.142857	-0.285714	0.504525	-0.0357143	-0.72075	0.25	0	0.357143	-0.107143	0.642857	-0.428571	0.571429	-0.357143	0.321429	-0.535714	-0.142857	0.0714286	0.392857	0.214286	-0.75	0.357143	-0.594619	0.142857	0.25
cg16684691	0.392857	-0.107143	-0.428571	-0.321429	0.142857	0.0357143	-0.571429	0.107143	-0.892857	-0.785714	0.785714	0.214286	0.142857	0.436436	0.678571	0.678571	0.464286	-0.0357143	-0.142857	0.107143	-0.142857	0.285714	0.107143	-0.234244	0.738769	0.0357143	0	0.2883	-0.321429	0.630656	-0.535714	-0.214286	-0.464286	0.142857	-0.535714	0.214286	-0.178571	-0.357143	-0.535714	0	0.321429	-0.571429	-0.321429	-0.714286	0.25	-0.892857	-0.0180187	-0.392857	-0.392857
cg26234644	-0.642857	-0.142857	0.857143	0.0714286	-0.357143	0.357143	0.285714	-0.178571	0.464286	0.321429	-0.571429	-0.357143	-0.0714286	-0.400066	-0.785714	-0.785714	-0.142857	-0.0714286	-0.0714286	-0.392857	-0.107143	-0.0357143	0.285714	0.270281	-0.324337	0.178571	-0.321429	0.342356	-0.0714286	-0.774806	0.285714	-0.0714286	0.392857	-0.214286	0.607143	-0.392857	0.535714	-0.214286	0.285714	-0.321429	-0.214286	0.178571	0.535714	0.321429	-0.678571	0.464286	-0.396412	0.214286	0.214286
cg10092878	-0.571429	-0.0714286	0.821429	-0.0357143	-0.321429	0.392857	0.178571	-0.321429	0.357143	0.214286	-0.357143	-0.321429	-0.107143	-0.290957	-0.714286	-0.714286	-0.107143	0	-0.107143	-0.321429	0	0.0357143	0.357143	0.324337	-0.14415	0.142857	-0.285714	0.504525	-0.0357143	-0.72075	0.25	0	0.357143	-0.107143	0.642857	-0.428571	0.571429	-0.357143	0.321429	-0.535714	-0.142857	0.0714286	0.392857	0.214286	-0.75	0.357143	-0.594619	0.142857	0.25
cg10859442	0.5	-0.0357143	-0.714286	-0.107143	0.285714	-0.321429	-0.142857	0.285714	-0.464286	-0.285714	0.321429	0.142857	0.0714286	0.400066	0.785714	0.785714	0.178571	-0.214286	0.142857	0.142857	-0.107143	0.178571	-0.142857	-0.234244	0.198206	-0.107143	0.178571	-0.396412	-0.178571	0.756787	-0.428571	-0.178571	-0.428571	-0.0714286	-0.785714	0.392857	-0.535714	0.214286	-0.464286	0.571429	0.321429	-0.214286	-0.285714	-0.25	0.714286	-0.464286	0.558581	-0.0714286	-0.321429
cg24259291	-0.571429	-0.0357143	0.75	0.214286	-0.321429	0.285714	0.25	-0.142857	0.571429	0.392857	-0.535714	-0.178571	-0.0357143	-0.509175	-0.857143	-0.857143	-0.214286	0.142857	-0.107143	-0.214286	0	-0.25	0.0714286	0.180187	-0.378394	0.142857	-0.214286	0.234244	0.142857	-0.810844	0.464286	0.107143	0.464286	-0.0357143	0.75	-0.357143	0.5	-0.0714286	0.428571	-0.357143	-0.392857	0.321429	0.428571	0.357143	-0.642857	0.571429	-0.360375	0.142857	0.285714
cg00201760	-0.5	0.0357143	0.714286	0.107143	-0.285714	0.321429	0.142857	-0.285714	0.464286	0.285714	-0.321429	-0.142857	-0.0714286	-0.400066	-0.785714	-0.785714	-0.178571	0.214286	-0.142857	-0.142857	0.107143	-0.178571	0.142857	0.234244	-0.198206	0.107143	-0.178571	0.396412	0.178571	-0.756787	0.428571	0.178571	0.428571	0.0714286	0.785714	-0.392857	0.535714	-0.214286	0.464286	-0.571429	-0.321429	0.214286	0.285714	0.25	-0.714286	0.464286	-0.558581	0.0714286	0.321429
cg02388795	0.535714	0.214286	-0.0714286	-0.428571	0.607143	0.428571	0.357143	0.285714	-0.285714	-0.142857	-0.214286	0.214286	-0.392857	-0.127294	0.178571	0.178571	0.428571	-0.0357143	0.357143	-0.392857	-0.607143	-0.0714286	0.178571	0.108112	-0.360375	0.642857	0.392857	-0.324337	-0.0714286	0.684712	0.107143	-0.0714286	0.321429	-0.678571	-0.464286	0.75	0.25	0.535714	-0.142857	0.5	0	0.357143	0.142857	0.142857	0.785714	-0.285714	0.342356	0.464286	-0.285714
cg26271045	0.25	0.357143	0.214286	0	0.321429	0.357143	0.0714286	0.0714286	0.214286	0.142857	0	0.285714	-0.25	-0.418251	-0.392857	-0.392857	0.5	0.535714	0.428571	-0.25	-0.107143	-0.642857	-0.178571	-0.180187	-0.252262	0.428571	0.535714	-0.43245	0.5	0	0.678571	0.214286	0.75	-0.0357143	0.75	0.678571	0.464286	0.535714	0.357143	0.0714286	-0.571429	0.642857	-0.214286	0.285714	0.285714	0.214286	0.162169	0.107143	-0.357143
cg13553498	0.785714	0.357143	-0.714286	-0.5	0.607143	-0.142857	0	-0.178571	-0.428571	-0.214286	0.535714	0.142857	-0.321429	0.600099	0.857143	0.857143	0.214286	-0.0714286	0.357143	0.142857	0.142857	0.321429	0.142857	0.14415	0.252262	-0.0714286	0.5	-0.252262	0.0714286	0.954994	-0.285714	0.107143	-0.214286	-0.107143	-0.642857	0.5	-0.321429	0.178571	-0.142857	0.142857	0.5	-0.142857	-0.607143	-0.107143	0.75	-0.428571	0.126131	0.142857	-0.142857
cg08453903	-0.0714286	-0.428571	-0.464286	0.678571	-0.321429	-0.5	-0.535714	0.75	-0.214286	-0.25	0.178571	0.285714	0.678571	-0.145479	0.214286	0.214286	0.142857	0.0714286	-0.214286	0.285714	-0.142857	-0.428571	-0.75	-0.882919	0.198206	-0.214286	-0.178571	-0.504525	-0.107143	0	-0.178571	-0.285714	-0.392857	0.428571	-0.142857	0.142857	-0.571429	0.214286	-0.5	0.714286	-0.357143	-0.107143	-0.0357143	-0.392857	0.25	-0.214286	0.8649	-0.607143	-0.5
cg04310180	0.714286	0.25	-0.535714	-0.357143	0.607143	0.0714286	0.107143	0.214286	-0.428571	-0.25	0.178571	0.321429	-0.25	0.181848	0.571429	0.571429	0.285714	0	0.25	0	-0.285714	0.0357143	0	0	-0.0540562	0.285714	0.428571	-0.342356	0	0.882919	-0.107143	0.0357143	-0.0357143	-0.321429	-0.678571	0.642857	-0.142857	0.428571	-0.214286	0.428571	0.178571	0.107143	-0.214286	-0.0714286	0.857143	-0.428571	0.360375	0.214286	-0.214286
cg13549277	-0.571429	-0.0714286	0.821429	-0.0357143	-0.321429	0.392857	0.178571	-0.321429	0.357143	0.214286	-0.357143	-0.321429	-0.107143	-0.290957	-0.714286	-0.714286	-0.107143	0	-0.107143	-0.321429	0	0.0357143	0.357143	0.324337	-0.14415	0.142857	-0.285714	0.504525	-0.0357143	-0.72075	0.25	0	0.357143	-0.107143	0.642857	-0.428571	0.571429	-0.357143	0.321429	-0.535714	-0.142857	0.0714286	0.392857	0.214286	-0.75	0.357143	-0.594619	0.142857	0.25
cg13036546	0.785714	0.321429	-0.785714	-0.25	0.535714	-0.142857	-0.214286	0.0714286	-0.5	-0.357143	0.607143	0.464286	-0.107143	0.345512	0.714286	0.714286	0.214286	0.214286	0.107143	0.357143	0.0714286	0	-0.178571	-0.126131	0.2883	0	0.464286	-0.234244	0.178571	0.8649	-0.142857	0.214286	-0.214286	0.142857	-0.535714	0.5	-0.321429	0.25	-0.142857	0.142857	0.178571	-0.0714286	-0.571429	-0.285714	0.714286	-0.5	0.198206	-0.107143	-0.142857
[truncated: 19,293 more rows]
[truncated: 174 more columns]
