# Supplementary material for: Integrated Analysis of DNA Methylation and Biochemical/Metabolic Parameter During the Long-Term Isolation Environment
Source: Front Physiol. 2019 Jul 24;10:917. doi: 10.3389/fphys.2019.00917 (PMC6676193; doi:10.3389/fphys.2019.00917)
Supplement: Supplementary file 2 [file Table_2.XLSX]

## Sheet: sd003filtered-1-filter-01+metab
Table S2. The correlation matrix of DNA methylation sites and biochemical/metabolic parameters (volunteer B).
DNA methylation site\biochemical/metabolic parameter	3-NT	5-HT	8-OHdG	ACTH	ADH/VP/AVP	AD-Plasma	ALB	ALD	Angiotensin-I-37C	Angiotensin-I-4C	Angiotensin-II	BDNF	Cortisol	CREA	D2	D3	DOP-Plasma	E-Selectin	FA	Fasting_Insulin	FFA	FRUC	FT3	FT4	GH	Glucose	GSH-PX	hsCRP	IFN-γ	IGF-1	IL-1β	IL-2	IL-4	Insulin	Leptin	Malondialdehyde	NAD-Plasma	NBAP	NGF	NO	NT-proBNP	NTX	OT/BGP	PA	PICP	PRA	PRL	RBP	sCD146
cg20743708	0.5	0.214286	0	0.321429	0.142857	-0.464286	-0.107143	-0.464286	0.5	0.607143	0.0357143	-0.214286	-0.428571	-0.018712	-0.0714286	0.107143	-0.785714	0.0357143	-0.178571	0	-0.642857	0.107143	0.0357143	0.285714	-0.0180187	0.738769	-0.25	-0.357143	0.357143	0.321429	-0.0714286	-0.126131	0	0.0714286	-0.0357143	0.540562	-0.107143	0.178571	-0.142857	-0.107143	-0.0357143	0.357143	-0.678571	0.678571	-0.214286	0.142857	0	0.571429	-0.428571
cg05569328	-0.285714	0.107143	0	0.142857	0.25	0.642857	0.357143	0.607143	-0.142857	-0.25	0.178571	0.321429	0.535714	0.018712	0.0357143	0.107143	0.714286	0.357143	0.571429	0.142857	0.857143	-0.142857	-0.357143	-0.642857	0.396412	-0.396412	0.571429	0.142857	-0.142857	-0.178571	0.392857	0.252262	-0.214286	0.0714286	0.392857	-0.162169	-0.178571	0.178571	0.214286	0.428571	-0.357143	-0.0357143	0.464286	-0.75	0.535714	0.285714	-0.0714286	-0.642857	0.535714
cg15841711	0.642857	0.892857	-0.857143	-0.25	0.678571	0.607143	0.892857	-0.142857	0.0714286	0	-0.428571	-0.535714	-0.178571	-0.374241	0.535714	0	0.214286	0.107143	0.75	0.857143	0.285714	0.535714	0.25	-0.0714286	0.234244	0.234244	0.678571	-0.0714286	0.642857	0.0714286	0.25	0.486506	0.785714	0.642857	0.142857	0.666694	0.642857	0	0.285714	0.25	0.25	0.75	0.357143	0.357143	0.607143	0	-0.714286	0.0714286	-0.178571
cg20548032	0.571429	0.428571	-0.714286	-0.321429	0.428571	0.0714286	0.571429	-0.357143	0.178571	0.0714286	-0.571429	-0.75	-0.214286	-0.392953	0.464286	0	-0.392857	-0.285714	0.178571	0.714286	-0.5	0.75	0.714286	0.107143	-0.126131	0.14415	-0.107143	0.321429	0.892857	0	-0.107143	0.594619	0.678571	0.607143	-0.107143	0.5766	0.571429	-0.178571	0.392857	-0.392857	0.678571	0.392857	-0.142857	0.785714	-0.0714286	-0.285714	-0.357143	0.392857	-0.214286
cg07951201	-0.321429	0.107143	0.535714	0.75	-0.0714286	0.142857	-0.142857	0.214286	0.214286	0.214286	0.5	0.821429	-0.107143	0.112272	-0.428571	-0.0714286	0.178571	0.535714	0.428571	-0.357143	0.5	-0.392857	-0.678571	-0.5	0.684712	0.252262	0.392857	-0.642857	-0.535714	0	0.107143	-0.306319	-0.464286	-0.321429	0.214286	-0.108112	-0.714286	0.214286	-0.392857	0.464286	-0.964286	0	0.25	-0.464286	0.285714	0.75	-0.142857	-0.0357143	-0.107143
cg10600889	0.0714286	0	-0.607143	-0.642857	0.214286	0	0.357143	-0.25	-0.142857	-0.178571	-0.0357143	-0.535714	0.214286	0.336817	0.75	0.321429	0.714286	-0.642857	-0.178571	0.464286	0.321429	-0.0714286	0.214286	0.25	-0.666694	-0.378394	0.0714286	0.392857	0.142857	0.285714	-0.107143	0.342356	0.535714	0.5	-0.428571	-0.270281	0.678571	0.0714286	0.571429	-0.142857	0.571429	0.0357143	0.321429	0	0	-0.357143	0.142857	-0.321429	0.214286
cg26392737	-0.214286	0.357143	-0.0714286	0.321429	0.285714	0.642857	0.5	0.357143	0.0357143	-0.142857	0.0714286	0.392857	0.142857	-0.168408	0.0357143	-0.0714286	0.535714	0.357143	0.821429	0.285714	0.714286	0.107143	-0.214286	-0.75	0.666694	-0.180187	0.607143	-0.107143	-0.0357143	-0.214286	0.178571	0.342356	0.0357143	0.178571	0.25	0	-0.214286	0.0357143	0.107143	0.321429	-0.464286	0.107143	0.642857	-0.428571	0.5	0.5	-0.428571	-0.25	0.142857
cg25430838	-0.0714286	0.285714	-0.142857	0.0357143	0.357143	0.714286	0.428571	0.571429	-0.178571	-0.214286	0.142857	0.178571	0.5	0.018712	0.107143	0.142857	0.75	0.428571	0.607143	0.214286	0.928571	-0.178571	-0.428571	-0.464286	0.342356	-0.252262	0.75	0.0357143	-0.107143	-0.0714286	0.535714	0.162169	-0.107143	0.107143	0.464286	0	0	0.25	0.178571	0.607143	-0.321429	0.178571	0.428571	-0.714286	0.714286	0.214286	-0.142857	-0.678571	0.5
cg10081941	0.178571	-0.392857	0.0714286	-0.535714	-0.357143	-0.357143	-0.5	-0.0357143	-0.357143	-0.178571	-0.321429	-0.428571	0.0357143	-0.0748481	-0.178571	-0.107143	-0.535714	-0.178571	-0.75	-0.321429	-0.678571	0.0357143	0.321429	0.75	-0.594619	-0.0540562	-0.535714	0.321429	0.0357143	-0.0714286	0	-0.360375	-0.0714286	-0.321429	0	0.0180187	0.321429	-0.214286	-0.178571	-0.25	0.607143	-0.178571	-0.571429	0.25	-0.357143	-0.75	0.357143	0.0714286	0.0357143
cg03182688	0.142857	0.142857	-0.428571	0.0357143	0.714286	0.357143	0.642857	0.357143	0.25	0.142857	0.214286	-0.321429	0.785714	0.243256	0.535714	0.642857	0.535714	0	0.321429	0.571429	0.571429	-0.0357143	-0.142857	-0.535714	-0.0900937	-0.252262	0.321429	0.535714	0.535714	0.214286	0.464286	0.702731	-0.107143	0.607143	0.321429	0.14415	0.0714286	0.535714	0.821429	0.178571	0.107143	0.178571	-0.142857	-0.357143	0.357143	0.142857	0.285714	-0.678571	0.785714
cg23837265	0.5	0.714286	-0.785714	-0.0357143	0.785714	0.535714	0.964286	-0.0357143	0.285714	0.107143	-0.321429	-0.5	0.0714286	-0.318105	0.571429	0.178571	0.142857	0.0357143	0.75	0.928571	0.214286	0.607143	0.321429	-0.428571	0.270281	0.0900937	0.464286	0.214286	0.857143	0.0357143	0.214286	0.810844	0.571429	0.785714	0.178571	0.612637	0.392857	0.107143	0.571429	0.0357143	0.25	0.571429	0.178571	0.321429	0.428571	0.142857	-0.5	0	0.0714286
cg27200630	-0.285714	0.107143	0	0.142857	0.25	0.642857	0.357143	0.607143	-0.142857	-0.25	0.178571	0.321429	0.535714	0.018712	0.0357143	0.107143	0.714286	0.357143	0.571429	0.142857	0.857143	-0.142857	-0.357143	-0.642857	0.396412	-0.396412	0.571429	0.142857	-0.142857	-0.178571	0.392857	0.252262	-0.214286	0.0714286	0.392857	-0.162169	-0.178571	0.178571	0.214286	0.428571	-0.357143	-0.0357143	0.464286	-0.75	0.535714	0.285714	-0.0714286	-0.642857	0.535714
cg03728799	0.214286	-0.142857	0.0357143	0.0714286	-0.0714286	-0.857143	-0.357143	-0.75	0.428571	0.607143	0.464286	-0.178571	-0.357143	0.636209	0.25	0.392857	-0.142857	-0.5	-0.678571	-0.178571	-0.321429	-0.5	-0.214286	0.607143	-0.630656	0.522544	-0.357143	-0.392857	-0.142857	0.714286	-0.321429	-0.342356	0.0357143	0.0714286	-0.571429	-0.0900937	0.0357143	0.357143	0	-0.142857	0	0.107143	-0.464286	0.428571	-0.428571	0.0714286	0.428571	0.321429	-0.357143
cg26038582	0.428571	0.178571	0.178571	0.285714	0.321429	0.0714286	-0.142857	0.357143	0.142857	0.428571	0.428571	0	0.392857	0.28068	-0.214286	0.428571	-0.0714286	0.642857	-0.0357143	-0.25	0.321429	-0.571429	-0.785714	0.178571	0.0180187	0.522544	0.428571	-0.321429	-0.0714286	0.392857	0.785714	-0.450469	-0.607143	-0.214286	0.678571	0.43245	-0.214286	0.678571	-0.142857	0.785714	-0.428571	0.428571	-0.714286	-0.392857	0.535714	0.142857	0.357143	-0.464286	0.392857
cg05586466	0.178571	-0.0357143	-0.464286	-0.464286	0	-0.214286	0.214286	-0.428571	0	-0.142857	-0.571429	-0.607143	-0.25	-0.299392	0.357143	-0.142857	-0.392857	-0.607143	-0.214286	0.428571	-0.714286	0.678571	0.892857	0.214286	-0.360375	-0.180187	-0.535714	0.5	0.607143	-0.142857	-0.464286	0.486506	0.607143	0.392857	-0.428571	0.108112	0.5	-0.428571	0.321429	-0.75	0.821429	-0.0714286	-0.0357143	0.75	-0.5	-0.464286	-0.142857	0.464286	-0.25
cg03174507	-0.0714286	0.285714	-0.142857	0.0357143	0.357143	0.714286	0.428571	0.571429	-0.178571	-0.214286	0.142857	0.178571	0.5	0.018712	0.107143	0.142857	0.75	0.428571	0.607143	0.214286	0.928571	-0.178571	-0.428571	-0.464286	0.342356	-0.252262	0.75	0.0357143	-0.107143	-0.0714286	0.535714	0.162169	-0.107143	0.107143	0.464286	0	0	0.25	0.178571	0.607143	-0.321429	0.178571	0.428571	-0.714286	0.714286	0.214286	-0.142857	-0.678571	0.5
cg13162127	-0.285714	-0.0714286	0	0.0714286	0.285714	0.571429	0.321429	0.714286	-0.142857	-0.25	0.178571	0.178571	0.785714	0.0748481	0.0714286	0.25	0.642857	0.285714	0.392857	0.142857	0.75	-0.142857	-0.285714	-0.642857	0.216225	-0.522544	0.392857	0.428571	0	-0.178571	0.464286	0.360375	-0.357143	0.107143	0.464286	-0.180187	-0.178571	0.25	0.392857	0.321429	-0.178571	-0.142857	0.214286	-0.785714	0.428571	0.142857	0.178571	-0.785714	0.785714
cg08805748	0.285714	0.535714	-0.357143	-0.428571	0.178571	0.964286	0.428571	0.571429	-0.607143	-0.607143	-0.678571	-0.178571	0.107143	-0.729769	-0.142857	-0.464286	0.107143	0.607143	0.678571	0.285714	0.321429	0.5	0.178571	-0.0357143	0.468487	-0.180187	0.678571	0.107143	0.178571	-0.535714	0.535714	0.0360375	0.321429	-0.0714286	0.642857	0.450469	0.464286	-0.357143	-0.214286	0.464286	0.178571	0.357143	0.428571	-0.214286	0.75	-0.357143	-0.678571	-0.25	0.107143
cg11388673	0	-0.428571	0.321429	-0.0714286	-0.214286	-0.571429	-0.607143	-0.107143	0	0.285714	0.571429	0	0.214286	0.711057	-0.0357143	0.428571	0.142857	-0.142857	-0.785714	-0.535714	0.0714286	-0.857143	-0.571429	0.607143	-0.666694	0.180187	-0.178571	-0.178571	-0.5	0.535714	0.142857	-0.630656	-0.464286	-0.321429	-0.107143	-0.306319	-0.0714286	0.464286	-0.107143	0.25	-0.107143	-0.107143	-0.535714	-0.285714	-0.142857	-0.142857	0.75	-0.321429	0.214286
cg10580144	-0.285714	0.0714286	-0.0714286	-0.107143	0.0714286	0.428571	0.214286	0.285714	-0.25	-0.285714	0.214286	0.25	0.285714	0.205832	0.178571	0.0714286	0.892857	0.0714286	0.321429	0.0714286	0.857143	-0.321429	-0.357143	-0.25	0.0900937	-0.360375	0.535714	-0.0357143	-0.392857	0	0.178571	0.0180187	0.0357143	0.0357143	0.0357143	-0.360375	0.0714286	0.107143	0.107143	0.392857	-0.25	-0.0357143	0.642857	-0.642857	0.428571	0.142857	-0.0714286	-0.535714	0.285714
cg05708073	-0.571429	-0.0714286	0.107143	0.142857	-0.0714286	0.321429	0.178571	0.214286	-0.107143	-0.285714	0.214286	0.5	0.142857	0.112272	0.0714286	-0.0714286	0.75	-0.0357143	0.392857	0.0357143	0.678571	-0.142857	-0.178571	-0.571429	0.306319	-0.468487	0.285714	0	-0.392857	-0.178571	-0.142857	0.198206	0	0.0357143	-0.142857	-0.522544	-0.214286	-0.0714286	0.107143	0.0714286	-0.357143	-0.285714	0.785714	-0.535714	0.142857	0.357143	-0.142857	-0.285714	0.142857
cg17620335	-0.214286	0.357143	-0.0714286	0.321429	0.285714	0.642857	0.5	0.357143	0.0357143	-0.142857	0.0714286	0.392857	0.142857	-0.168408	0.0357143	-0.0714286	0.535714	0.357143	0.821429	0.285714	0.714286	0.107143	-0.214286	-0.75	0.666694	-0.180187	0.607143	-0.107143	-0.0357143	-0.214286	0.178571	0.342356	0.0357143	0.178571	0.25	0	-0.214286	0.0357143	0.107143	0.321429	-0.464286	0.107143	0.642857	-0.428571	0.5	0.5	-0.428571	-0.25	0.142857
cg11003814	-0.25	-0.0714286	-0.107143	-0.535714	-0.392857	0.0714286	-0.107143	-0.178571	-0.5	-0.5	-0.214286	0.0357143	-0.285714	-0.018712	0.107143	-0.357143	0.464286	-0.321429	-0.107143	-0.0714286	0.178571	-0.0357143	0.178571	0.357143	-0.216225	-0.342356	0.0714286	-0.0714286	-0.464286	-0.142857	-0.321429	-0.234244	0.464286	-0.142857	-0.428571	-0.450469	0.428571	-0.428571	-0.214286	-0.0714286	0.214286	-0.178571	0.714286	-0.0714286	-0.0357143	-0.321429	-0.25	0.0357143	-0.285714
cg06794141	-0.107143	-0.392857	-0.107143	-0.642857	-0.142857	-0.107143	-0.214286	0.107143	-0.428571	-0.285714	0.142857	-0.285714	0.464286	0.467801	0.285714	0.285714	0.607143	-0.357143	-0.571429	-0.142857	0.321429	-0.5	-0.142857	0.5	-0.774806	-0.43245	-0.0357143	0.357143	-0.321429	0.214286	0.142857	-0.216225	-0.0357143	-0.0714286	-0.142857	-0.468487	0.428571	0.142857	0.214286	0.107143	0.392857	-0.214286	0	-0.428571	0	-0.535714	0.535714	-0.607143	0.464286
cg01556706	-0.285714	-0.0714286	-0.0357143	-0.428571	-0.214286	0.321429	-0.0357143	0.214286	-0.535714	-0.5	0	0.142857	0.142857	0.112272	0.0714286	-0.142857	0.75	-0.0357143	0.0357143	-0.107143	0.607143	-0.285714	-0.178571	0.142857	-0.126131	-0.43245	0.357143	0	-0.535714	-0.107143	0.0714286	-0.234244	0.142857	-0.178571	-0.0714286	-0.450469	0.285714	-0.142857	-0.107143	0.285714	0	-0.142857	0.642857	-0.535714	0.285714	-0.214286	-0.0714286	-0.428571	0.142857
cg16071125	-0.285714	-0.535714	0.357143	0.428571	-0.178571	-0.964286	-0.428571	-0.571429	0.607143	0.607143	0.678571	0.178571	-0.107143	0.729769	0.142857	0.464286	-0.107143	-0.607143	-0.678571	-0.285714	-0.321429	-0.5	-0.178571	0.0357143	-0.468487	0.180187	-0.678571	-0.107143	-0.178571	0.535714	-0.535714	-0.0360375	-0.321429	0.0714286	-0.642857	-0.450469	-0.464286	0.357143	0.214286	-0.464286	-0.178571	-0.357143	-0.428571	0.214286	-0.75	0.357143	0.678571	0.25	-0.107143
cg07584620	0.107143	0.142857	0.428571	0.571429	-0.178571	-0.142857	-0.285714	-0.0714286	0.25	0.285714	-0.0714286	0.357143	-0.5	-0.374241	-0.607143	-0.357143	-0.857143	0.464286	0.142857	-0.321429	-0.535714	0.214286	-0.0357143	-0.0714286	0.5766	0.558581	-0.142857	-0.5	0	-0.178571	-0.0714286	-0.306319	-0.25	-0.357143	0.214286	0.396412	-0.5	-0.142857	-0.571429	0	-0.428571	0.107143	-0.321429	0.357143	-0.107143	0.321429	-0.285714	0.607143	-0.5
cg10576245	0	0.178571	-0.214286	0.142857	0.535714	0.321429	0.428571	0.285714	0.178571	0.178571	0.535714	0.0357143	0.607143	0.505225	0.428571	0.607143	0.892857	0.107143	0.321429	0.285714	0.964286	-0.5	-0.607143	-0.392857	-0.0360375	-0.108112	0.607143	0.0357143	-0.0357143	0.392857	0.464286	0.252262	-0.178571	0.357143	0.214286	-0.0900937	-0.0357143	0.642857	0.5	0.535714	-0.321429	0.214286	0.142857	-0.642857	0.535714	0.357143	0.25	-0.75	0.607143
cg20904475	-0.464286	-0.0357143	-0.0357143	0.142857	0.142857	0.535714	0.428571	0.464286	-0.0714286	-0.357143	-0.0714286	0.285714	0.392857	-0.205832	0.0714286	-0.0714286	0.464286	0.0714286	0.571429	0.285714	0.464286	0.285714	0.142857	-0.857143	0.450469	-0.612637	0.178571	0.428571	0.107143	-0.428571	0	0.612637	-0.0357143	0.214286	0.142857	-0.252262	-0.214286	-0.142857	0.357143	-0.107143	-0.107143	-0.285714	0.571429	-0.428571	0.142857	0.25	-0.178571	-0.321429	0.392857
cg18771050	0.0357143	0.25	-0.428571	0.285714	0.714286	0.25	0.75	0.0714286	0.5	0.285714	0.285714	-0.142857	0.464286	0.243256	0.607143	0.571429	0.535714	-0.142857	0.5	0.678571	0.535714	0.0714286	-0.0714286	-0.75	0.108112	-0.14415	0.285714	0.321429	0.535714	0.25	0.142857	0.846881	0.0714286	0.75	0.0357143	0.0900937	-0.0714286	0.464286	0.821429	0	-0.0714286	0.178571	0.107143	-0.142857	0.214286	0.464286	0.0714286	-0.357143	0.464286
cg09017434	0	0.178571	-0.214286	0.142857	0.535714	0.321429	0.428571	0.285714	0.178571	0.178571	0.535714	0.0357143	0.607143	0.505225	0.428571	0.607143	0.892857	0.107143	0.321429	0.285714	0.964286	-0.5	-0.607143	-0.392857	-0.0360375	-0.108112	0.607143	0.0357143	-0.0357143	0.392857	0.464286	0.252262	-0.178571	0.357143	0.214286	-0.0900937	-0.0357143	0.642857	0.5	0.535714	-0.321429	0.214286	0.142857	-0.642857	0.535714	0.357143	0.25	-0.75	0.607143
cg12468774	0.107143	0.0357143	0.285714	0.142857	-0.142857	-0.285714	-0.428571	-0.178571	0.0357143	0.321429	0.535714	0.25	-0.178571	0.505225	-0.142857	0.178571	0.214286	0.178571	-0.285714	-0.464286	0.321429	-0.785714	-0.75	0.5	-0.180187	0.486506	0.285714	-0.714286	-0.642857	0.5	0.178571	-0.774806	-0.25	-0.357143	-0.0357143	-0.0900937	-0.107143	0.392857	-0.428571	0.571429	-0.5	0.214286	-0.142857	-0.25	0.214286	0.178571	0.214286	-0.107143	-0.178571
cg10341513	0.464286	-0.0357143	0.142857	-0.142857	0	-0.214286	-0.428571	0.107143	-0.107143	0.25	0.178571	-0.25	0.178571	0.243256	-0.214286	0.25	-0.285714	0.321429	-0.5	-0.392857	-0.107143	-0.5	-0.464286	0.714286	-0.396412	0.450469	0.0714286	-0.214286	-0.142857	0.357143	0.535714	-0.666694	-0.392857	-0.357143	0.392857	0.306319	0.107143	0.392857	-0.285714	0.5	0	0.285714	-0.785714	-0.107143	0.214286	-0.321429	0.428571	-0.25	0.178571
cg03154580	-0.321429	-0.107143	0.0714286	0.107143	0.214286	0.607143	0.285714	0.785714	-0.178571	-0.321429	0.0357143	0.214286	0.75	-0.112272	-0.0714286	0.107143	0.428571	0.357143	0.428571	0.107143	0.571429	0.0357143	-0.142857	-0.714286	0.342356	-0.558581	0.285714	0.5	0.0714286	-0.357143	0.428571	0.396412	-0.392857	0.0357143	0.535714	-0.126131	-0.25	0.107143	0.321429	0.214286	-0.142857	-0.214286	0.178571	-0.714286	0.357143	0.107143	0.107143	-0.678571	0.75
cg07093140	0.285714	0	-0.214286	-0.821429	-0.142857	0.25	-0.178571	0.25	-0.714286	-0.464286	-0.321429	-0.428571	0.214286	-0.0561361	0	-0.107143	0.214286	0.107143	-0.321429	-0.142857	0.142857	-0.178571	-0.0357143	0.785714	-0.486506	-0.162169	0.25	0.142857	-0.214286	-0.0357143	0.428571	-0.486506	0.142857	-0.285714	0.25	0.0360375	0.678571	-0.107143	-0.214286	0.392857	0.464286	0.142857	-0.0357143	-0.25	0.357143	-0.785714	0.0714286	-0.428571	0.214286
cg20938802	0.464286	-0.0357143	0.142857	-0.142857	0	-0.214286	-0.428571	0.107143	-0.107143	0.25	0.178571	-0.25	0.178571	0.243256	-0.214286	0.25	-0.285714	0.321429	-0.5	-0.392857	-0.107143	-0.5	-0.464286	0.714286	-0.396412	0.450469	0.0714286	-0.214286	-0.142857	0.357143	0.535714	-0.666694	-0.392857	-0.357143	0.392857	0.306319	0.107143	0.392857	-0.285714	0.5	0	0.285714	-0.785714	-0.107143	0.214286	-0.321429	0.428571	-0.25	0.178571
cg06459926	-0.285714	-0.714286	0.285714	0.107143	-0.142857	-0.785714	-0.428571	-0.214286	0.321429	0.357143	0.571429	-0.0357143	0.357143	0.729769	0.178571	0.571429	0.0357143	-0.571429	-0.821429	-0.285714	-0.214286	-0.535714	-0.142857	0.107143	-0.702731	-0.14415	-0.678571	0.321429	-0.107143	0.428571	-0.25	0.0180187	-0.464286	0.0357143	-0.392857	-0.504525	-0.285714	0.392857	0.392857	-0.392857	0.107143	-0.464286	-0.571429	-0.0714286	-0.642857	0	0.928571	-0.178571	0.357143
cg12748000	-0.0714286	-0.5	0.25	-0.0714286	-0.428571	-0.75	-0.535714	-0.428571	0.107143	0.142857	-0.0714286	-0.142857	-0.285714	0.0748481	-0.142857	-0.0714286	-0.678571	-0.464286	-0.75	-0.321429	-0.892857	0.0714286	0.392857	0.428571	-0.450469	0.072075	-0.857143	0.142857	0.0357143	0.0357143	-0.5	-0.162169	-0.0714286	-0.178571	-0.428571	-0.162169	-0.0714286	-0.214286	-0.107143	-0.642857	0.357143	-0.357143	-0.5	0.535714	-0.785714	-0.285714	0.357143	0.5	-0.285714
cg24074253	-0.178571	-0.107143	-0.178571	0.321429	0.142857	-0.642857	0.214286	-0.785714	0.714286	0.5	0.357143	-0.0357143	-0.321429	0.449089	0.571429	0.357143	0.107143	-0.821429	-0.142857	0.357143	-0.214286	0.0357143	0.25	-0.285714	-0.252262	0.072075	-0.464286	0	0.25	0.428571	-0.75	0.558581	0.321429	0.607143	-0.857143	-0.2883	-0.142857	0.142857	0.535714	-0.678571	0.0357143	-0.142857	0.107143	0.535714	-0.642857	0.464286	0.142857	0.464286	-0.321429
cg06460475	0.142857	0.392857	-0.714286	-0.142857	0.535714	0.107143	0.75	-0.428571	0.321429	0.142857	0.0714286	-0.357143	-0.0357143	0.243256	0.857143	0.357143	0.678571	-0.535714	0.357143	0.785714	0.428571	0.142857	0.178571	-0.25	-0.180187	-0.0900937	0.285714	0.107143	0.392857	0.357143	-0.214286	0.684712	0.678571	0.821429	-0.464286	-0.0180187	0.428571	0.178571	0.678571	-0.142857	0.214286	0.285714	0.5	0.214286	0.107143	0.214286	-0.214286	-0.0357143	-0.0357143
cg17084653	-0.714286	-0.321429	0.142857	-0.214286	-0.392857	0.321429	0	0.285714	-0.464286	-0.678571	-0.178571	0.392857	0.107143	-0.168408	-0.0714286	-0.392857	0.535714	-0.178571	0.178571	-0.0714286	0.321429	0.142857	0.25	-0.392857	0.180187	-0.792825	-0.0357143	0.321429	-0.392857	-0.535714	-0.321429	0.180187	0.107143	-0.142857	-0.214286	-0.666694	-0.0357143	-0.5	0	-0.25	0.0357143	-0.571429	0.857143	-0.428571	-0.107143	-0.0714286	-0.178571	-0.178571	0.107143
cg01264729	-0.321429	0	-0.0357143	0.178571	0.321429	0.5	0.392857	0.535714	0	-0.142857	0.285714	0.25	0.642857	0.168408	0.178571	0.285714	0.75	0.178571	0.464286	0.214286	0.821429	-0.178571	-0.321429	-0.714286	0.252262	-0.450469	0.428571	0.285714	-0.0357143	-0.0714286	0.321429	0.414431	-0.25	0.214286	0.285714	-0.234244	-0.214286	0.285714	0.428571	0.285714	-0.285714	-0.107143	0.357143	-0.714286	0.392857	0.321429	0.107143	-0.678571	0.642857
cg08973675	0.0357143	-0.321429	0.357143	-0.107143	-0.285714	-0.428571	-0.642857	-0.0357143	-0.142857	0.178571	0.464286	0.0714286	0.107143	0.561361	-0.178571	0.25	0.107143	0.0357143	-0.678571	-0.607143	0.107143	-0.821429	-0.607143	0.678571	-0.522544	0.234244	-0.0357143	-0.321429	-0.607143	0.428571	0.214286	-0.792825	-0.428571	-0.464286	0	-0.234244	-0.0357143	0.357143	-0.321429	0.392857	-0.178571	-0.0357143	-0.428571	-0.321429	0	-0.178571	0.571429	-0.285714	0.107143
cg13012653	-0.0357143	0.5	-0.321429	0	0.321429	0.75	0.607143	0.285714	-0.142857	-0.285714	-0.142857	0.142857	0.0714286	-0.261968	0.178571	-0.142857	0.607143	0.285714	0.821429	0.428571	0.714286	0.214286	-0.0714286	-0.5	0.522544	-0.198206	0.714286	-0.0714286	0.0357143	-0.214286	0.214286	0.324337	0.321429	0.25	0.214286	0.0900937	0.142857	-0.0714286	0.107143	0.357143	-0.214286	0.25	0.75	-0.321429	0.607143	0.25	-0.571429	-0.25	0.0714286
cg02434121	-0.285714	-0.535714	0.714286	0.107143	-0.75	-0.464286	-0.857143	0	-0.214286	-0.107143	-0.107143	0.357143	-0.321429	-0.18712	-0.75	-0.464286	-0.785714	0.107143	-0.571429	-0.785714	-0.75	-0.0357143	0.107143	0.357143	0.0180187	0.072075	-0.642857	-0.142857	-0.428571	-0.321429	-0.285714	-0.630656	-0.428571	-0.75	-0.0357143	-0.198206	-0.392857	-0.392857	-0.678571	-0.285714	-0.0714286	-0.464286	-0.357143	0.142857	-0.535714	-0.214286	0.178571	0.428571	-0.321429
cg01048372	-0.464286	-0.142857	-0.107143	-0.107143	0.107143	0.392857	0.321429	0.357143	-0.178571	-0.357143	0.142857	0.178571	0.5	0.168408	0.285714	0.142857	0.857143	-0.142857	0.285714	0.214286	0.714286	-0.107143	-0.0714286	-0.535714	0.0360375	-0.666694	0.25	0.392857	-0.142857	-0.142857	0.0357143	0.414431	0	0.214286	-0.0357143	-0.486506	0	0.0357143	0.428571	0.0357143	-0.0357143	-0.285714	0.607143	-0.607143	0.178571	0.107143	0.0714286	-0.571429	0.5
cg09154880	0.75	0.321429	-0.535714	-0.642857	0.214286	-0.0714286	0.0714286	-0.285714	-0.178571	0.0714286	-0.285714	-0.785714	-0.107143	0.018712	0.321429	0.142857	-0.142857	-0.107143	-0.321429	0.214286	-0.214286	0	0.107143	0.892857	-0.594619	0.360375	0.142857	-0.0357143	0.285714	0.357143	0.285714	-0.252262	0.428571	0.142857	0.0357143	0.468487	0.785714	0.107143	0	0.214286	0.571429	0.535714	-0.392857	0.392857	0.214286	-0.607143	0	0	-0.107143
cg19660744	0.392857	0.0714286	-0.107143	-0.321429	-0.25	-0.321429	-0.25	-0.428571	-0.107143	0	-0.5	-0.392857	-0.571429	-0.355529	-0.142857	-0.357143	-0.785714	-0.142857	-0.357143	-0.0714286	-0.857143	0.392857	0.5	0.678571	-0.216225	0.342356	-0.392857	-0.107143	0.214286	-0.0714286	-0.25	-0.270281	0.357143	-0.142857	-0.178571	0.342356	0.357143	-0.392857	-0.357143	-0.321429	0.464286	0.142857	-0.321429	0.75	-0.321429	-0.464286	-0.214286	0.642857	-0.571429
cg15850018	-0.607143	-0.428571	0.321429	-0.142857	-0.321429	0.178571	-0.25	0.428571	-0.428571	-0.428571	0.285714	0.428571	0.428571	0.299392	-0.107143	0	0.75	0	-0.107143	-0.357143	0.642857	-0.5	-0.357143	-0.142857	-0.0900937	-0.594619	0.142857	0.142857	-0.678571	-0.142857	0.0714286	-0.216225	-0.321429	-0.321429	0	-0.702731	-0.142857	0	-0.0357143	0.214286	-0.214286	-0.464286	0.464286	-0.821429	0.107143	-0.0357143	0.285714	-0.607143	0.428571
cg19864060	0.5	0.714286	-0.25	-0.0357143	0.285714	0.785714	0.392857	0.392857	-0.25	-0.214286	-0.571429	-0.107143	-0.142857	-0.767193	-0.285714	-0.428571	-0.321429	0.785714	0.75	0.25	0.0714286	0.535714	0.0714286	-0.0714286	0.684712	0.2883	0.642857	-0.214286	0.321429	-0.392857	0.535714	-0.0360375	0.214286	-0.0714286	0.714286	0.774806	0.214286	-0.214286	-0.357143	0.5	-0.0714286	0.571429	0.107143	0.0714286	0.714286	-0.0714286	-0.75	0.0714286	-0.142857
cg24284539	0.0357143	0.321429	-0.25	0.607143	0.642857	-0.0714286	0.571429	-0.285714	0.785714	0.642857	0.642857	0.107143	0.107143	0.523937	0.571429	0.642857	0.535714	-0.178571	0.428571	0.5	0.571429	-0.25	-0.392857	-0.642857	0.14415	0.252262	0.321429	-0.214286	0.25	0.571429	-0.0357143	0.558581	0.0357143	0.678571	-0.214286	0.0360375	-0.285714	0.642857	0.607143	0.107143	-0.464286	0.285714	0.107143	-0.0357143	0.142857	0.821429	0.0714286	-0.107143	0.107143
cg07220815	0.607143	0.321429	-0.214286	0.214286	0.357143	-0.571429	0	-0.678571	0.607143	0.821429	0.464286	-0.321429	-0.321429	0.542649	0.357143	0.535714	-0.142857	-0.178571	-0.285714	0.107143	-0.107143	-0.428571	-0.392857	0.5	-0.396412	0.846881	0.0714286	-0.571429	0.142857	0.857143	0.0357143	-0.234244	0.107143	0.285714	-0.25	0.378394	0.107143	0.607143	0.0714286	0.214286	-0.142857	0.571429	-0.571429	0.464286	0	0.25	0.214286	0.25	-0.321429
cg07918933	-0.107143	0.0357143	0.0357143	0.0714286	0.214286	0.214286	0.0714286	0.285714	-0.0357143	0.0714286	0.571429	0.214286	0.464286	0.542649	0.178571	0.428571	0.857143	0.178571	0.107143	-0.0714286	0.928571	-0.714286	-0.75	-0.107143	-0.0900937	-0.072075	0.571429	-0.178571	-0.428571	0.357143	0.428571	-0.180187	-0.285714	0	0.178571	-0.252262	-0.0714286	0.535714	0.142857	0.642857	-0.428571	0.107143	0.178571	-0.75	0.5	0.25	0.285714	-0.714286	0.464286
cg18463876	0.25	-0.321429	0.178571	-0.107143	-0.214286	-0.678571	-0.535714	-0.321429	0.107143	0.321429	0.107143	-0.285714	-0.107143	0.261968	-0.107143	0.178571	-0.571429	-0.214286	-0.785714	-0.357143	-0.642857	-0.25	0	0.678571	-0.5766	0.342356	-0.535714	-0.0357143	0	0.321429	-0.0714286	-0.414431	-0.214286	-0.214286	-0.142857	0.072075	0.0357143	0.142857	-0.142857	-0.178571	0.25	-0.0357143	-0.785714	0.357143	-0.428571	-0.321429	0.5	0.214286	-0.107143
cg04397884	0.0357143	0.464286	-0.357143	-0.142857	0.357143	0.785714	0.571429	0.392857	-0.25	-0.321429	-0.107143	0.0357143	0.25	-0.168408	0.214286	-0.0357143	0.714286	0.321429	0.714286	0.392857	0.821429	0.0714286	-0.178571	-0.357143	0.360375	-0.234244	0.785714	0	0	-0.142857	0.392857	0.234244	0.25	0.214286	0.321429	0.0900937	0.25	0.0357143	0.142857	0.5	-0.142857	0.285714	0.642857	-0.464286	0.714286	0.107143	-0.428571	-0.464286	0.25
cg25727520	-0.5	-0.464286	0.0357143	-0.714286	-0.535714	0.214286	-0.214286	0.285714	-0.785714	-0.857143	-0.428571	0	0.178571	-0.205832	-0.0714286	-0.428571	0.357143	-0.285714	-0.25	-0.178571	0.0357143	0.142857	0.428571	0.178571	-0.270281	-0.846881	-0.214286	0.535714	-0.357143	-0.535714	-0.214286	-0.0540562	0.178571	-0.285714	-0.178571	-0.612637	0.357143	-0.607143	-0.0714286	-0.285714	0.5	-0.571429	0.571429	-0.321429	-0.178571	-0.642857	0	-0.25	0.178571
cg06488536	0.285714	-0.214286	0.0714286	0.178571	0.285714	-0.535714	-0.214286	-0.107143	0.428571	0.642857	0.642857	-0.25	0.428571	0.729769	0.214286	0.785714	0	-0.107143	-0.571429	-0.142857	0.0357143	-0.678571	-0.535714	0.285714	-0.594619	0.360375	-0.142857	0	0.0714286	0.714286	0.321429	-0.162169	-0.5	0.107143	0.0714286	0.072075	-0.142857	0.785714	0.321429	0.214286	-0.0714286	0.142857	-0.892857	-0.107143	-0.0714286	0.0714286	0.821429	-0.357143	0.428571
cg22920501	0.5	0.642857	-0.607143	-0.535714	0.428571	0.857143	0.571429	0.392857	-0.464286	-0.392857	-0.464286	-0.428571	0.214286	-0.392953	0.214286	-0.107143	0.392857	0.428571	0.571429	0.464286	0.535714	0.25	0	0.142857	0.14415	-0.0540562	0.821429	0.0714286	0.25	-0.142857	0.642857	0.072075	0.428571	0.178571	0.535714	0.486506	0.678571	-0.0357143	0.0357143	0.607143	0.25	0.571429	0.321429	-0.214286	0.857143	-0.357143	-0.5	-0.428571	0.214286
cg14478663	0.464286	0.107143	-0.642857	-0.714286	0.142857	-0.107143	0.25	-0.357143	-0.142857	-0.142857	-0.571429	-0.857143	-0.107143	-0.205832	0.464286	0	-0.25	-0.5	-0.285714	0.464286	-0.535714	0.5	0.714286	0.535714	-0.5766	-0.072075	-0.285714	0.464286	0.607143	0.0357143	-0.142857	0.306319	0.642857	0.392857	-0.25	0.270281	0.785714	-0.25	0.321429	-0.428571	0.928571	0.178571	-0.178571	0.642857	-0.214286	-0.678571	-0.0714286	0.214286	-0.107143
cg12174804	-0.178571	0.321429	-0.357143	0.214286	0.428571	0.428571	0.714286	0.0357143	0.25	-0.0357143	0.0357143	0.107143	0.107143	-0.0561361	0.428571	0.107143	0.571429	-0.107143	0.714286	0.607143	0.535714	0.285714	0.107143	-0.785714	0.396412	-0.270281	0.357143	0.142857	0.285714	-0.0714286	-0.107143	0.738769	0.321429	0.571429	-0.107143	-0.0540562	-0.0357143	0.0357143	0.5	-0.0714286	-0.142857	0.0714286	0.642857	-0.107143	0.214286	0.464286	-0.357143	-0.107143	0.107143
cg18792146	-0.321429	-0.107143	-0.107143	-0.142857	0.214286	0.607143	0.357143	0.678571	-0.285714	-0.428571	0	0.0714286	0.75	-0.018712	0.142857	0.142857	0.678571	0.142857	0.357143	0.214286	0.678571	0	-0.0714286	-0.571429	0.126131	-0.684712	0.321429	0.571429	0.0357143	-0.285714	0.357143	0.43245	-0.178571	0.142857	0.357143	-0.252262	0	0.0714286	0.428571	0.178571	0.0357143	-0.214286	0.357143	-0.714286	0.357143	-0.0357143	0.107143	-0.75	0.75
cg09448460	0.214286	-0.285714	0.214286	0.25	0.142857	-0.464286	-0.285714	0.0357143	0.357143	0.5	0.357143	-0.178571	0.357143	0.355529	-0.0714286	0.5	-0.428571	0.0357143	-0.5	-0.214286	-0.321429	-0.321429	-0.25	0.142857	-0.342356	0.2883	-0.357143	0.142857	0.214286	0.357143	0.25	-0.0900937	-0.571429	-0.0357143	0.214286	0.180187	-0.285714	0.5	0.178571	0	0	0	-0.964286	0.0357143	-0.214286	0	0.678571	-0.142857	0.357143
cg00720829	0.285714	0	0.0714286	0.178571	-0.142857	-0.75	-0.321429	-0.75	0.428571	0.535714	0.107143	-0.142857	-0.642857	0.168408	0	0.0357143	-0.642857	-0.321429	-0.464286	-0.142857	-0.714286	-0.0357143	0.107143	0.5	-0.270281	0.630656	-0.464286	-0.428571	0.0714286	0.392857	-0.428571	-0.270281	0.142857	0	-0.464286	0.180187	-0.0357143	0.0357143	-0.214286	-0.321429	0.0357143	0.142857	-0.464286	0.75	-0.5	0.0714286	0.0714286	0.714286	-0.642857
cg06559878	0.25	-0.0357143	-0.0357143	-0.0357143	-0.214286	-0.714286	-0.285714	-0.785714	0.285714	0.357143	-0.0714286	-0.25	-0.678571	0.0748481	0.0714286	-0.0714286	-0.607143	-0.464286	-0.5	-0.0714286	-0.785714	0.107143	0.321429	0.571429	-0.360375	0.468487	-0.535714	-0.285714	0.107143	0.285714	-0.535714	-0.198206	0.321429	0.0357143	-0.571429	0.108112	0.142857	-0.142857	-0.178571	-0.464286	0.25	0.0714286	-0.321429	0.821429	-0.571429	-0.107143	0	0.75	-0.678571
cg21221263	-0.25	0.0357143	0.0357143	0.0357143	0.214286	0.714286	0.285714	0.785714	-0.285714	-0.357143	0.0714286	0.25	0.678571	-0.0748481	-0.0714286	0.0714286	0.607143	0.464286	0.5	0.0714286	0.785714	-0.107143	-0.321429	-0.571429	0.360375	-0.468487	0.535714	0.285714	-0.107143	-0.285714	0.535714	0.198206	-0.321429	-0.0357143	0.571429	-0.108112	-0.142857	0.142857	0.178571	0.464286	-0.25	-0.0714286	0.321429	-0.821429	0.571429	0.107143	0	-0.75	0.678571
cg17267737	0.285714	0	0.0714286	0.178571	-0.142857	-0.75	-0.321429	-0.75	0.428571	0.535714	0.107143	-0.142857	-0.642857	0.168408	0	0.0357143	-0.642857	-0.321429	-0.464286	-0.142857	-0.714286	-0.0357143	0.107143	0.5	-0.270281	0.630656	-0.464286	-0.428571	0.0714286	0.392857	-0.428571	-0.270281	0.142857	0	-0.464286	0.180187	-0.0357143	0.0357143	-0.214286	-0.321429	0.0357143	0.142857	-0.464286	0.75	-0.5	0.0714286	0.0714286	0.714286	-0.642857
cg00558718	-0.5	-0.178571	0.0714286	-0.142857	-0.535714	-0.0714286	-0.0714286	-0.321429	-0.214286	-0.464286	-0.464286	0.25	-0.607143	-0.430377	-0.107143	-0.678571	-0.142857	-0.428571	0.0714286	0	-0.428571	0.571429	0.714286	-0.142857	0.216225	-0.396412	-0.428571	0.0714286	-0.142857	-0.535714	-0.821429	0.180187	0.5	-0.0714286	-0.607143	-0.414431	0.0357143	-0.821429	-0.214286	-0.714286	0.214286	-0.464286	0.75	0.392857	-0.535714	-0.0714286	-0.5	0.642857	-0.607143
cg24024511	0.142857	0	-0.214286	-0.107143	-0.142857	-0.5	0	-0.714286	0.25	0.142857	-0.357143	-0.321429	-0.642857	-0.205832	0.178571	-0.214286	-0.607143	-0.571429	-0.25	0.214286	-0.857143	0.535714	0.714286	0.25	-0.198206	0.180187	-0.607143	0.0357143	0.392857	0	-0.678571	0.234244	0.535714	0.25	-0.607143	0.108112	0.214286	-0.392857	0.0357143	-0.75	0.464286	-0.0357143	-0.0714286	0.928571	-0.642857	-0.142857	-0.214286	0.821429	-0.642857
cg11983196	0.714286	0.428571	-0.428571	0.0357143	0.5	-0.428571	0.178571	-0.642857	0.535714	0.75	0.392857	-0.5	-0.214286	0.542649	0.535714	0.607143	0.0357143	-0.214286	-0.214286	0.285714	0.0357143	-0.392857	-0.357143	0.535714	-0.486506	0.774806	0.214286	-0.464286	0.25	0.892857	0.142857	-0.126131	0.25	0.428571	-0.214286	0.43245	0.321429	0.642857	0.214286	0.285714	0	0.678571	-0.5	0.428571	0.142857	0.142857	0.178571	0.107143	-0.214286
cg24448340	-0.0714286	0.285714	-0.142857	0.0357143	0.357143	0.714286	0.428571	0.571429	-0.178571	-0.214286	0.142857	0.178571	0.5	0.018712	0.107143	0.142857	0.75	0.428571	0.607143	0.214286	0.928571	-0.178571	-0.428571	-0.464286	0.342356	-0.252262	0.75	0.0357143	-0.107143	-0.0714286	0.535714	0.162169	-0.107143	0.107143	0.464286	0	0	0.25	0.178571	0.607143	-0.321429	0.178571	0.428571	-0.714286	0.714286	0.214286	-0.142857	-0.678571	0.5
cg01598596	0.214286	0.321429	0.0714286	0.785714	0.464286	-0.321429	0.142857	-0.357143	0.821429	0.892857	0.821429	0.25	-0.107143	0.617497	0.214286	0.607143	0.178571	0.107143	0.178571	0.0714286	0.392857	-0.571429	-0.75	-0.25	0.14415	0.72075	0.321429	-0.678571	-0.0357143	0.75	0.107143	-0.0360375	-0.25	0.285714	-0.0714286	0.198206	-0.464286	0.785714	0.142857	0.392857	-0.75	0.428571	-0.285714	0	0.178571	0.857143	0.178571	0.0357143	-0.107143
cg10501976	0.428571	0.25	-0.642857	-0.857143	0.0357143	0.25	0.285714	-0.142857	-0.464286	-0.464286	-0.821429	-0.75	-0.178571	-0.505225	0.285714	-0.321429	-0.178571	-0.25	-0.0357143	0.428571	-0.392857	0.642857	0.75	0.535714	-0.324337	-0.180187	-0.0357143	0.392857	0.464286	-0.25	-0.0357143	0.180187	0.75	0.214286	-0.0714286	0.306319	0.892857	-0.5	0.0714286	-0.25	0.892857	0.214286	0.142857	0.5	0.0357143	-0.785714	-0.392857	0.178571	-0.178571
cg25643644	0.428571	0.214286	-0.285714	-0.357143	-0.142857	-0.214286	-0.0357143	-0.5	-0.0714286	-0.0357143	-0.607143	-0.464286	-0.642857	-0.449089	0	-0.392857	-0.714286	-0.214286	-0.178571	0.142857	-0.821429	0.571429	0.642857	0.571429	-0.14415	0.306319	-0.321429	-0.0714286	0.357143	-0.107143	-0.321429	-0.072075	0.571429	0.0357143	-0.25	0.396412	0.464286	-0.464286	-0.25	-0.392857	0.535714	0.214286	-0.142857	0.857143	-0.285714	-0.428571	-0.392857	0.714286	-0.642857
cg14834285	-0.321429	-0.107143	0.0714286	0.107143	0.214286	0.607143	0.285714	0.785714	-0.178571	-0.321429	0.0357143	0.214286	0.75	-0.112272	-0.0714286	0.107143	0.428571	0.357143	0.428571	0.107143	0.571429	0.0357143	-0.142857	-0.714286	0.342356	-0.558581	0.285714	0.5	0.0714286	-0.357143	0.428571	0.396412	-0.392857	0.0357143	0.535714	-0.126131	-0.25	0.107143	0.321429	0.214286	-0.142857	-0.214286	0.178571	-0.714286	0.357143	0.107143	0.107143	-0.678571	0.75
cg06999043	0.0714286	0.0714286	-0.535714	-0.464286	0	-0.0714286	0.357143	-0.464286	-0.0357143	-0.25	-0.607143	-0.5	-0.357143	-0.355529	0.428571	-0.25	-0.178571	-0.642857	0	0.535714	-0.535714	0.75	0.928571	0.0714286	-0.216225	-0.270281	-0.392857	0.428571	0.535714	-0.214286	-0.571429	0.5766	0.785714	0.464286	-0.535714	0.0180187	0.535714	-0.535714	0.321429	-0.75	0.75	-0.0714286	0.321429	0.714286	-0.428571	-0.357143	-0.357143	0.5	-0.357143
cg05123845	-0.321429	-0.571429	0.571429	0.285714	-0.178571	-0.428571	-0.571429	0.214286	0.107143	0.285714	0.785714	0.357143	0.5	0.748481	-0.178571	0.5	0.285714	0.0357143	-0.571429	-0.607143	0.321429	-0.928571	-0.75	0.0714286	-0.360375	-0.0180187	-0.142857	-0.0714286	-0.571429	0.392857	0.214286	-0.450469	-0.821429	-0.357143	0.0714286	-0.468487	-0.5	0.571429	0	0.285714	-0.428571	-0.321429	-0.464286	-0.642857	-0.107143	0.178571	0.857143	-0.535714	0.5
cg24670151	-0.714286	-0.285714	0.178571	0.285714	-0.214286	0.0357143	0.142857	0	0.107143	-0.25	-0.0357143	0.464286	-0.0714286	-0.149696	0	-0.25	0.178571	-0.321429	0.285714	0.107143	0	0.357143	0.392857	-0.785714	0.378394	-0.558581	-0.321429	0.285714	-0.0357143	-0.428571	-0.607143	0.558581	0.0714286	0.142857	-0.392857	-0.522544	-0.392857	-0.392857	0.214286	-0.607143	-0.107143	-0.571429	0.642857	-0.0357143	-0.428571	0.357143	-0.178571	0.214286	-0.0714286
cg21737226	-0.285714	0.285714	-0.107143	0.142857	0.142857	0.714286	0.5	0.392857	-0.142857	-0.392857	-0.25	0.321429	0.0714286	-0.449089	-0.0357143	-0.321429	0.357143	0.285714	0.821429	0.321429	0.464286	0.428571	0.142857	-0.75	0.702731	-0.378394	0.428571	0.107143	0.0714286	-0.5	0.0357143	0.450469	0.178571	0.142857	0.214286	-0.0180187	-0.107143	-0.285714	0.0714286	0.0714286	-0.214286	-0.0357143	0.75	-0.285714	0.357143	0.285714	-0.571429	-0.107143	0.0714286
cg24397007	-0.142857	-0.285714	0.285714	0.142857	-0.5	-0.714286	-0.464286	-0.642857	0.214286	0.178571	-0.107143	0.107143	-0.714286	-0.0748481	-0.214286	-0.321429	-0.714286	-0.428571	-0.464286	-0.285714	-0.892857	0.214286	0.428571	0.285714	-0.108112	0.234244	-0.75	-0.214286	-0.0714286	-0.0357143	-0.75	-0.180187	0.142857	-0.178571	-0.607143	-0.14415	-0.178571	-0.392857	-0.321429	-0.678571	0.107143	-0.285714	-0.142857	0.714286	-0.785714	0	-0.0357143	0.857143	-0.714286
cg26383138	0.678571	0.5	-0.785714	-0.75	0.392857	0.5	0.535714	0.0714286	-0.357143	-0.321429	-0.75	-0.857143	0.0714286	-0.505225	0.357143	-0.107143	-0.107143	0.0357143	0.214286	0.607143	-0.142857	0.607143	0.535714	0.392857	-0.198206	-0.0360375	0.285714	0.392857	0.678571	-0.142857	0.357143	0.2883	0.642857	0.357143	0.285714	0.612637	0.892857	-0.214286	0.214286	0.0714286	0.785714	0.5	-0.0357143	0.357143	0.392857	-0.678571	-0.392857	-0.0714286	0.0714286
cg08358907	-0.428571	0.0714286	0.178571	0.428571	0.142857	0.428571	0.25	0.392857	0.0714286	-0.0714286	0.357143	0.571429	0.285714	0.112272	-0.0357143	0.0714286	0.642857	0.285714	0.571429	0.0357143	0.785714	-0.214286	-0.428571	-0.75	0.522544	-0.252262	0.464286	-0.107143	-0.285714	-0.107143	0.142857	0.198206	-0.25	0.0357143	0.178571	-0.270281	-0.428571	0.178571	0.107143	0.321429	-0.607143	-0.107143	0.535714	-0.642857	0.357143	0.571429	-0.107143	-0.392857	0.285714
cg00190355	-0.25	0.214286	0.321429	0.357143	-0.321429	0.0357143	-0.178571	-0.214286	0	0	0.142857	0.642857	-0.642857	-0.0748481	-0.321429	-0.428571	0.107143	0.214286	0.321429	-0.285714	0.214286	-0.142857	-0.285714	-0.0714286	0.522544	0.270281	0.285714	-0.785714	-0.607143	-0.0714286	-0.285714	-0.43245	0.107143	-0.321429	-0.214286	-0.162169	-0.285714	-0.214286	-0.607143	0.214286	-0.642857	0.0357143	0.607143	-0.0357143	0.107143	0.464286	-0.5	0.392857	-0.642857
cg14098951	-0.357143	0.0357143	0.142857	0.285714	0.178571	0.464286	0.214286	0.5	-0.0357143	-0.107143	0.392857	0.464286	0.464286	0.205832	0	0.178571	0.75	0.321429	0.464286	0	0.892857	-0.357143	-0.535714	-0.607143	0.360375	-0.2883	0.535714	-0.0357143	-0.321429	-0.0357143	0.321429	0.108112	-0.321429	0	0.285714	-0.270281	-0.321429	0.285714	0.142857	0.464286	-0.535714	-0.0714286	0.428571	-0.785714	0.464286	0.428571	0.0357143	-0.607143	0.464286
cg03197032	0.321429	0	0.25	-0.178571	-0.321429	0	-0.464286	0.178571	-0.357143	-0.142857	-0.428571	-0.107143	-0.214286	-0.467801	-0.607143	-0.428571	-0.821429	0.464286	-0.25	-0.428571	-0.607143	0.178571	0.107143	0.571429	0.072075	0.306319	-0.142857	-0.142857	-0.0357143	-0.285714	0.25	-0.594619	-0.178571	-0.571429	0.428571	0.414431	0.0714286	-0.285714	-0.642857	0.142857	0.142857	0.107143	-0.5	0.214286	0.0357143	-0.464286	-0.107143	0.25	-0.214286
cg00510149	-0.5	-0.107143	0.0714286	0	-0.0357143	0.357143	0.142857	0.321429	-0.214286	-0.321429	0.25	0.392857	0.321429	0.205832	0.107143	0.0357143	0.857143	0	0.285714	0	0.785714	-0.285714	-0.285714	-0.428571	0.14415	-0.504525	0.357143	0.0714286	-0.428571	-0.107143	0.0357143	0.108112	-0.0714286	0	-0.0357143	-0.522544	-0.107143	0.0357143	0.142857	0.214286	-0.285714	-0.25	0.678571	-0.678571	0.25	0.214286	0	-0.5	0.321429
cg09569347	0.392857	0.107143	-0.321429	-0.321429	-0.0714286	-0.357143	0	-0.571429	0.0714286	0.0714286	-0.5	-0.535714	-0.535714	-0.299392	0.142857	-0.214286	-0.678571	-0.392857	-0.285714	0.214286	-0.857143	0.535714	0.678571	0.5	-0.2883	0.252262	-0.464286	0.0714286	0.464286	0	-0.392857	0.0900937	0.535714	0.178571	-0.357143	0.324337	0.428571	-0.357143	-0.0357143	-0.535714	0.607143	0.142857	-0.25	0.892857	-0.428571	-0.392857	-0.214286	0.678571	-0.535714
cg20341251	-0.142857	0.178571	-0.428571	0.107143	0.535714	0.321429	0.714286	0.0714286	0.285714	0.0357143	0.178571	-0.0714286	0.392857	0.18712	0.607143	0.392857	0.714286	-0.25	0.5	0.642857	0.607143	0.107143	0.0357143	-0.714286	0.0900937	-0.360375	0.285714	0.357143	0.357143	0.107143	0	0.810844	0.214286	0.678571	-0.107143	-0.126131	0.0357143	0.25	0.75	-0.0714286	0	0.0357143	0.428571	-0.214286	0.178571	0.357143	-0.0357143	-0.357143	0.392857
cg14044785	0.107143	0.285714	-0.357143	0.214286	0.678571	0.214286	0.571429	0.0714286	0.392857	0.357143	0.571429	-0.0714286	0.5	0.561361	0.607143	0.714286	0.857143	-0.0357143	0.357143	0.464286	0.892857	-0.428571	-0.535714	-0.428571	-0.072075	0.0180187	0.571429	0	0.142857	0.535714	0.357143	0.414431	-0.0357143	0.571429	0.0714286	0	0	0.714286	0.642857	0.428571	-0.285714	0.321429	0.107143	-0.428571	0.464286	0.464286	0.214286	-0.607143	0.5
cg06712886	-0.392857	0.107143	0.107143	0.321429	0.142857	0.642857	0.357143	0.571429	-0.0714286	-0.285714	0	0.464286	0.321429	-0.261968	-0.142857	-0.142857	0.392857	0.392857	0.714286	0.142857	0.571429	0.178571	-0.107143	-0.857143	0.684712	-0.396412	0.392857	0.142857	-0.0357143	-0.428571	0.178571	0.378394	-0.178571	0.0357143	0.357143	-0.108112	-0.357143	-0.0714286	0.107143	0.178571	-0.392857	-0.142857	0.535714	-0.535714	0.357143	0.392857	-0.285714	-0.321429	0.321429
cg05607460	-0.357143	-0.0357143	-0.142857	-0.0357143	0.25	0.535714	0.428571	0.5	-0.142857	-0.321429	0.107143	0.142857	0.607143	0.0748481	0.25	0.178571	0.785714	0.0357143	0.428571	0.285714	0.75	-0.0357143	-0.107143	-0.642857	0.162169	-0.612637	0.357143	0.428571	0	-0.178571	0.214286	0.486506	-0.0714286	0.25	0.178571	-0.306319	-0.0357143	0.107143	0.464286	0.142857	-0.0714286	-0.178571	0.5	-0.642857	0.321429	0.142857	0.0357143	-0.642857	0.607143
cg04036049	0.107143	0.178571	-0.321429	-0.107143	0.571429	0.571429	0.5	0.571429	-0.0714286	-0.0714286	0.214286	-0.178571	0.821429	0.224544	0.357143	0.5	0.75	0.25	0.357143	0.357143	0.857143	-0.25	-0.392857	-0.357143	-0.0360375	-0.2883	0.607143	0.357143	0.178571	0.142857	0.678571	0.342356	-0.178571	0.321429	0.5	0.072075	0.142857	0.5	0.535714	0.535714	-0.0357143	0.214286	0.0357143	-0.678571	0.642857	0.0357143	0.214286	-0.892857	0.821429
cg01706991	0.392857	-0.107143	0.0714286	-0.0714286	-0.142857	-0.642857	-0.428571	-0.464286	0.178571	0.392857	0.0357143	-0.321429	-0.321429	0.168408	-0.0714286	0.107143	-0.642857	-0.178571	-0.642857	-0.25	-0.678571	-0.142857	0.0357143	0.714286	-0.468487	0.522544	-0.428571	-0.214286	0.0714286	0.357143	-0.107143	-0.414431	-0.0357143	-0.142857	-0.178571	0.234244	0.107143	0.107143	-0.214286	-0.142857	0.214286	0.142857	-0.714286	0.535714	-0.357143	-0.25	0.285714	0.392857	-0.321429
cg26891211	0.642857	0.392857	-0.214286	0.428571	0.607143	-0.392857	0.178571	-0.428571	0.75	0.928571	0.571429	-0.285714	-0.0357143	0.542649	0.357143	0.714286	-0.107143	0.0357143	-0.0714286	0.214286	0.0714286	-0.428571	-0.535714	0.178571	-0.216225	0.846881	0.214286	-0.464286	0.321429	0.857143	0.285714	-0.0360375	-0.107143	0.392857	0.0357143	0.522544	-0.0714286	0.821429	0.25	0.357143	-0.285714	0.642857	-0.714286	0.285714	0.178571	0.428571	0.285714	0.0357143	-0.0357143
cg19163395	0.321429	-0.0714286	0.107143	0.0714286	-0.178571	-0.678571	-0.392857	-0.571429	0.285714	0.428571	0	-0.214286	-0.5	0.0748481	-0.107143	0	-0.75	-0.214286	-0.535714	-0.214286	-0.785714	0	0.142857	0.571429	-0.306319	0.558581	-0.5	-0.285714	0.107143	0.285714	-0.285714	-0.324337	0.0357143	-0.107143	-0.285714	0.234244	0	0	-0.25	-0.285714	0.142857	0.107143	-0.607143	0.678571	-0.464286	-0.107143	0.142857	0.607143	-0.5
cg17794996	0	-0.428571	0.107143	-0.214286	-0.357143	-0.571429	-0.392857	-0.321429	0	0	-0.285714	-0.285714	-0.214286	-0.112272	-0.107143	-0.142857	-0.714286	-0.428571	-0.642857	-0.178571	-0.928571	0.285714	0.571429	0.392857	-0.414431	-0.0360375	-0.821429	0.321429	0.214286	-0.107143	-0.428571	-0.0180187	0.0357143	-0.107143	-0.321429	-0.0540562	0.0714286	-0.321429	-0.0357143	-0.678571	0.535714	-0.321429	-0.464286	0.571429	-0.714286	-0.428571	0.25	0.464286	-0.214286
cg17014186	0	-0.0714286	0.214286	0.75	0.142857	-0.678571	-0.0714286	-0.535714	0.857143	0.785714	0.5	0.178571	-0.285714	0.355529	0.0714286	0.357143	-0.428571	-0.25	-0.142857	0	-0.392857	-0.107143	-0.107143	-0.285714	0.0540562	0.504525	-0.428571	-0.285714	0.214286	0.428571	-0.392857	0.198206	-0.214286	0.25	-0.357143	0.072075	-0.571429	0.357143	0.178571	-0.357143	-0.357143	0	-0.464286	0.464286	-0.5	0.642857	0.25	0.5	-0.285714
cg04727458	-0.0714286	-0.392857	-0.0714286	0.0714286	0.25	-0.607143	-0.0357143	-0.285714	0.464286	0.5	0.714286	-0.214286	0.464286	0.916889	0.571429	0.857143	0.464286	-0.607143	-0.571429	0.0714286	0.214286	-0.642857	-0.321429	0.0357143	-0.756787	-0.0540562	-0.285714	0.25	0.0357143	0.714286	-0.0714286	0.216225	-0.25	0.392857	-0.392857	-0.378394	-0.0714286	0.678571	0.678571	-0.142857	0.0714286	-0.142857	-0.428571	-0.142857	-0.321429	0.142857	0.857143	-0.392857	0.464286
cg06090864	0.5	0.214286	-0.357143	-0.25	0.0714286	-0.214286	0.107143	-0.428571	0.107143	0.107143	-0.535714	-0.571429	-0.428571	-0.392953	0.107143	-0.178571	-0.75	-0.214286	-0.142857	0.285714	-0.821429	0.607143	0.642857	0.392857	-0.162169	0.306319	-0.357143	0.107143	0.607143	-0.0357143	-0.214286	0.162169	0.464286	0.214286	-0.142857	0.504525	0.392857	-0.285714	0	-0.428571	0.571429	0.25	-0.357143	0.857143	-0.285714	-0.357143	-0.25	0.607143	-0.428571
cg20091689	-0.285714	0.107143	0	0.142857	0.25	0.642857	0.357143	0.607143	-0.142857	-0.25	0.178571	0.321429	0.535714	0.018712	0.0357143	0.107143	0.714286	0.357143	0.571429	0.142857	0.857143	-0.142857	-0.357143	-0.642857	0.396412	-0.396412	0.571429	0.142857	-0.142857	-0.178571	0.392857	0.252262	-0.214286	0.0714286	0.392857	-0.162169	-0.178571	0.178571	0.214286	0.428571	-0.357143	-0.0357143	0.464286	-0.75	0.535714	0.285714	-0.0714286	-0.642857	0.535714
cg22354724	0.25	-0.321429	0.178571	-0.107143	-0.214286	-0.678571	-0.535714	-0.321429	0.107143	0.321429	0.107143	-0.285714	-0.107143	0.261968	-0.107143	0.178571	-0.571429	-0.214286	-0.785714	-0.357143	-0.642857	-0.25	0	0.678571	-0.5766	0.342356	-0.535714	-0.0357143	0	0.321429	-0.0714286	-0.414431	-0.214286	-0.214286	-0.142857	0.072075	0.0357143	0.142857	-0.142857	-0.178571	0.25	-0.0357143	-0.785714	0.357143	-0.428571	-0.321429	0.5	0.214286	-0.107143
cg16316162	-0.321429	0.0714286	-0.107143	-0.0714286	0.178571	0.678571	0.392857	0.571429	-0.285714	-0.428571	0	0.214286	0.5	-0.0748481	0.107143	0	0.75	0.214286	0.535714	0.214286	0.785714	0	-0.142857	-0.571429	0.306319	-0.558581	0.5	0.285714	-0.107143	-0.285714	0.285714	0.324337	-0.0357143	0.107143	0.285714	-0.234244	0	0	0.25	0.285714	-0.142857	-0.107143	0.607143	-0.678571	0.464286	0.107143	-0.142857	-0.607143	0.5
cg27565550	0	0.392857	-0.535714	0.142857	0.607143	0.357143	0.821429	-0.0714286	0.357143	0.107143	0.107143	-0.107143	0.178571	0.0935601	0.642857	0.321429	0.642857	-0.214286	0.642857	0.75	0.571429	0.214286	0.0714286	-0.678571	0.198206	-0.180187	0.392857	0.178571	0.428571	0.142857	-0.0357143	0.810844	0.392857	0.75	-0.142857	0.0360375	0.107143	0.214286	0.678571	-0.0357143	-0.0357143	0.214286	0.5	-0.0357143	0.25	0.428571	-0.25	-0.178571	0.178571
cg27641532	-0.357143	-0.214286	0.285714	-0.0357143	-0.142857	0.214286	-0.214286	0.428571	-0.321429	-0.214286	0.428571	0.392857	0.428571	0.392953	-0.107143	0.142857	0.75	0.214286	-0.0357143	-0.357143	0.785714	-0.678571	-0.642857	-0.0357143	-0.0540562	-0.2883	0.392857	-0.107143	-0.678571	0.0714286	0.321429	-0.378394	-0.392857	-0.321429	0.178571	-0.468487	-0.142857	0.25	-0.107143	0.535714	-0.392857	-0.178571	0.285714	-0.857143	0.357143	0.0714286	0.285714	-0.678571	0.428571
cg02517337	0.821429	0.321429	-0.428571	-0.285714	0.428571	-0.0714286	0.142857	-0.107143	0.107143	0.321429	-0.178571	-0.75	0.107143	-0.018712	0.214286	0.321429	-0.428571	0.107143	-0.214286	0.25	-0.321429	0.0714286	0.0357143	0.571429	-0.396412	0.486506	0.0714286	0.0714286	0.571429	0.357143	0.464286	-0.0540562	0.107143	0.214286	0.321429	0.702731	0.464286	0.321429	0.142857	0.214286	0.428571	0.571429	-0.785714	0.392857	0.214286	-0.392857	0.142857	-0.0357143	0.107143
cg21582112	0.321429	0.214286	0.0357143	0.714286	0.392857	-0.464286	0.107143	-0.428571	0.857143	0.857143	0.428571	0	-0.214286	0.261968	0.107143	0.428571	-0.464286	0	0.0357143	0.142857	-0.285714	-0.0714286	-0.214286	-0.214286	0.126131	0.702731	-0.142857	-0.357143	0.392857	0.5	-0.0714286	0.180187	-0.178571	0.321429	-0.0714286	0.414431	-0.428571	0.5	0.178571	-0.0714286	-0.357143	0.321429	-0.607143	0.464286	-0.178571	0.607143	0.142857	0.392857	-0.214286
cg17972213	0.285714	0	0.0714286	0.178571	-0.142857	-0.75	-0.321429	-0.75	0.428571	0.535714	0.107143	-0.142857	-0.642857	0.168408	0	0.0357143	-0.642857	-0.321429	-0.464286	-0.142857	-0.714286	-0.0357143	0.107143	0.5	-0.270281	0.630656	-0.464286	-0.428571	0.0714286	0.392857	-0.428571	-0.270281	0.142857	0	-0.464286	0.180187	-0.0357143	0.0357143	-0.214286	-0.321429	0.0357143	0.142857	-0.464286	0.75	-0.5	0.0714286	0.0714286	0.714286	-0.642857
cg18006637	-0.321429	0.107143	-0.25	0.178571	0.357143	0.392857	0.607143	0.178571	0.178571	-0.107143	0.107143	0.142857	0.321429	0.0374241	0.392857	0.178571	0.642857	-0.142857	0.571429	0.5	0.571429	0.178571	0.0714286	-0.821429	0.2883	-0.450469	0.25	0.321429	0.214286	-0.107143	-0.0714286	0.738769	0.142857	0.5	-0.0714286	-0.216225	-0.107143	0.0714286	0.571429	-0.107143	-0.107143	-0.107143	0.571429	-0.285714	0.142857	0.392857	-0.142857	-0.285714	0.321429
cg19280572	-0.142857	-0.642857	0.392857	0.0714286	-0.357143	-0.857143	-0.642857	-0.321429	0.214286	0.321429	0.321429	-0.0357143	0	0.449089	-0.107143	0.25	-0.428571	-0.428571	-0.892857	-0.464286	-0.607143	-0.357143	0	0.392857	-0.594619	0.0900937	-0.785714	0.107143	-0.142857	0.285714	-0.321429	-0.270281	-0.392857	-0.214286	-0.357143	-0.306319	-0.25	0.142857	0	-0.428571	0.142857	-0.392857	-0.678571	0.214286	-0.714286	-0.142857	0.714286	0.178571	0
cg26215406	-0.321429	0.107143	0.535714	0.75	-0.0714286	0.142857	-0.142857	0.214286	0.214286	0.214286	0.5	0.821429	-0.107143	0.112272	-0.428571	-0.0714286	0.178571	0.535714	0.428571	-0.357143	0.5	-0.392857	-0.678571	-0.5	0.684712	0.252262	0.392857	-0.642857	-0.535714	0	0.107143	-0.306319	-0.464286	-0.321429	0.214286	-0.108112	-0.714286	0.214286	-0.392857	0.464286	-0.964286	0	0.25	-0.464286	0.285714	0.75	-0.142857	-0.0357143	-0.107143
cg00791851	0.0357143	0.142857	-0.607143	-0.0357143	0.607143	0.107143	0.75	-0.142857	0.392857	0.142857	0.0714286	-0.392857	0.357143	0.205832	0.785714	0.5	0.5	-0.5	0.285714	0.785714	0.285714	0.25	0.285714	-0.535714	-0.180187	-0.306319	0.0357143	0.535714	0.642857	0.214286	-0.107143	0.954994	0.357143	0.857143	-0.25	-0.0180187	0.214286	0.25	0.928571	-0.321429	0.321429	0.0714286	0.178571	0.107143	-0.0357143	0.178571	0.0714286	-0.214286	0.357143
cg07546334	0.321429	-0.214286	-0.25	-0.428571	0.107143	-0.535714	-0.178571	-0.357143	0.0714286	0.285714	0.285714	-0.571429	0.214286	0.636209	0.464286	0.571429	0.178571	-0.5	-0.75	0	-0.0714286	-0.5	-0.142857	0.714286	-0.954994	0.126131	-0.214286	0.142857	0.0357143	0.642857	0.0714286	-0.180187	0.0357143	0.178571	-0.285714	-0.0900937	0.428571	0.428571	0.321429	0	0.428571	0.107143	-0.535714	0.107143	-0.178571	-0.392857	0.642857	-0.25	0.214286
cg24228952	0.25	-0.0714286	-0.571429	-0.857143	0.0357143	0.0714286	0.214286	-0.0714286	-0.392857	-0.428571	-0.642857	-0.785714	0.142857	-0.261968	0.392857	-0.0714286	-0.0714286	-0.464286	-0.285714	0.392857	-0.392857	0.5	0.75	0.428571	-0.5766	-0.414431	-0.285714	0.714286	0.5	-0.178571	-0.0714286	0.342356	0.535714	0.285714	-0.142857	0.072075	0.785714	-0.357143	0.357143	-0.428571	1	-0.0357143	-0.0357143	0.357143	-0.178571	-0.821429	0	-0.0357143	0.142857
cg00490406	0.642857	0.607143	-0.321429	0.428571	0.678571	0.142857	0.5	-0.0714286	0.571429	0.571429	0	-0.285714	-0.0357143	-0.168408	0.142857	0.285714	-0.428571	0.357143	0.464286	0.464286	-0.107143	0.285714	-0.0714286	-0.25	0.342356	0.630656	0.285714	-0.178571	0.714286	0.25	0.357143	0.342356	0.0357143	0.428571	0.392857	0.828862	-0.0714286	0.392857	0.214286	0.214286	-0.142857	0.642857	-0.5	0.392857	0.321429	0.357143	-0.214286	0.178571	-0.0357143
cg18685455	0.214286	0.357143	-0.75	-0.285714	0.571429	0.142857	0.714286	-0.321429	0.214286	0.107143	0.107143	-0.464286	0.142857	0.336817	0.892857	0.464286	0.785714	-0.5	0.25	0.75	0.535714	0	0.0714286	-0.107143	-0.342356	-0.126131	0.357143	0.178571	0.357143	0.428571	-0.0357143	0.594619	0.607143	0.785714	-0.357143	-0.0180187	0.535714	0.285714	0.714286	0	0.285714	0.321429	0.392857	0.0714286	0.214286	0.0714286	-0.0714286	-0.25	0.142857
cg17892629	0.571429	0.321429	-0.0714286	0.5	0.464286	-0.321429	0.107143	-0.285714	0.678571	0.785714	0.285714	-0.214286	-0.107143	0.168408	0.0714286	0.428571	-0.535714	0.178571	0	0.142857	-0.285714	-0.0714286	-0.25	0.0357143	0.0360375	0.774806	0	-0.321429	0.464286	0.5	0.214286	0.0360375	-0.178571	0.25	0.178571	0.630656	-0.214286	0.535714	0.107143	0.142857	-0.214286	0.5	-0.785714	0.428571	0.0357143	0.357143	0.142857	0.25	-0.107143
cg25840538	-0.464286	-0.0357143	0.142857	0.464286	0.214286	0.285714	0.285714	0.321429	0.214286	0.0357143	0.464286	0.5	0.392857	0.261968	0.107143	0.25	0.678571	0.107143	0.464286	0.107143	0.75	-0.25	-0.392857	-0.821429	0.378394	-0.306319	0.321429	0.0357143	-0.178571	0	0.0714286	0.360375	-0.285714	0.178571	0.0714286	-0.342356	-0.464286	0.285714	0.321429	0.178571	-0.535714	-0.178571	0.428571	-0.607143	0.214286	0.607143	0.0714286	-0.428571	0.392857
cg16122750	0.5	0.464286	-0.75	-0.428571	0.392857	0.285714	0.642857	-0.214286	0	-0.142857	-0.714286	-0.714286	-0.178571	-0.542649	0.428571	-0.142857	-0.285714	-0.214286	0.321429	0.75	-0.392857	0.857143	0.785714	0.0357143	-0.0180187	-0.0180187	0	0.392857	0.857143	-0.178571	-0.0714286	0.630656	0.75	0.571429	-0.0357143	0.540562	0.642857	-0.321429	0.357143	-0.357143	0.714286	0.357143	0.0714286	0.678571	0.0357143	-0.357143	-0.5	0.321429	-0.178571
cg06825163	-0.535714	-0.321429	0.321429	0.285714	0	0.0714286	-0.0714286	0.357143	0.0357143	0	0.642857	0.5	0.535714	0.542649	0.0357143	0.357143	0.785714	0.0357143	0.0357143	-0.214286	0.785714	-0.642857	-0.607143	-0.464286	0.0180187	-0.360375	0.214286	0.0357143	-0.5	0.142857	0.142857	0	-0.5	-0.0714286	0.0357143	-0.5766	-0.428571	0.392857	0.214286	0.285714	-0.5	-0.321429	0.25	-0.821429	0.142857	0.392857	0.428571	-0.642857	0.535714
cg21934230	-0.321429	0.214286	0.428571	0.75	-0.0357143	0.285714	0.0357143	0.214286	0.214286	0.107143	0.25	0.785714	-0.214286	-0.168408	-0.428571	-0.25	0.0357143	0.535714	0.642857	-0.178571	0.357143	-0.0357143	-0.392857	-0.678571	0.882919	0.180187	0.357143	-0.535714	-0.321429	-0.214286	0	-0.072075	-0.285714	-0.214286	0.214286	0	-0.678571	0	-0.357143	0.285714	-0.857143	0	0.392857	-0.285714	0.25	0.75	-0.392857	0.142857	-0.214286
cg24407607	0.321429	0.321429	-0.607143	-0.107143	0.357143	-0.0714286	0.571429	-0.5	0.357143	0.142857	-0.428571	-0.535714	-0.321429	-0.299392	0.5	0	-0.321429	-0.464286	0.214286	0.714286	-0.5	0.75	0.75	-0.142857	-0.0360375	0.072075	-0.25	0.285714	0.821429	0	-0.392857	0.738769	0.678571	0.678571	-0.357143	0.360375	0.357143	-0.214286	0.464286	-0.607143	0.535714	0.214286	0.0357143	0.821429	-0.285714	-0.0357143	-0.357143	0.535714	-0.321429
cg13725087	-0.285714	0.285714	-0.107143	0.142857	0.142857	0.714286	0.5	0.392857	-0.142857	-0.392857	-0.25	0.321429	0.0714286	-0.449089	-0.0357143	-0.321429	0.357143	0.285714	0.821429	0.321429	0.464286	0.428571	0.142857	-0.75	0.702731	-0.378394	0.428571	0.107143	0.0714286	-0.5	0.0357143	0.450469	0.178571	0.142857	0.214286	-0.0180187	-0.107143	-0.285714	0.0714286	0.0714286	-0.214286	-0.0357143	0.75	-0.285714	0.357143	0.285714	-0.571429	-0.107143	0.0714286
cg21974656	-0.285714	-0.142857	0.607143	0.321429	-0.571429	-0.357143	-0.642857	-0.25	-0.0357143	0.107143	0.321429	0.642857	-0.571429	0.168408	-0.5	-0.321429	-0.107143	0.142857	-0.214286	-0.678571	-0.0357143	-0.464286	-0.428571	0.285714	0.180187	0.342356	-0.0357143	-0.785714	-0.821429	0.0714286	-0.285714	-0.792825	-0.214286	-0.607143	-0.25	-0.306319	-0.392857	-0.107143	-0.75	0.178571	-0.607143	-0.142857	0.178571	-0.0714286	-0.142857	0.285714	-0.0714286	0.357143	-0.571429
cg19724567	-0.285714	-0.0714286	0	0.0714286	0.285714	0.571429	0.321429	0.714286	-0.142857	-0.25	0.178571	0.178571	0.785714	0.0748481	0.0714286	0.25	0.642857	0.285714	0.392857	0.142857	0.75	-0.142857	-0.285714	-0.642857	0.216225	-0.522544	0.392857	0.428571	0	-0.178571	0.464286	0.360375	-0.357143	0.107143	0.464286	-0.180187	-0.178571	0.25	0.392857	0.321429	-0.178571	-0.142857	0.214286	-0.785714	0.428571	0.142857	0.178571	-0.785714	0.785714
cg14910288	0.428571	0.285714	-0.678571	-0.607143	0.214286	0.214286	0.464286	-0.178571	-0.178571	-0.285714	-0.785714	-0.75	-0.142857	-0.542649	0.357143	-0.214286	-0.321429	-0.285714	0.107143	0.607143	-0.5	0.821429	0.857143	0.214286	-0.180187	-0.14415	-0.142857	0.5	0.75	-0.25	-0.107143	0.504525	0.714286	0.428571	-0.0714286	0.414431	0.714286	-0.428571	0.285714	-0.428571	0.857143	0.214286	0.0357143	0.642857	-0.0714286	-0.571429	-0.392857	0.285714	-0.142857
cg24351694	-0.285714	0.107143	0	0.142857	0.25	0.642857	0.357143	0.607143	-0.142857	-0.25	0.178571	0.321429	0.535714	0.018712	0.0357143	0.107143	0.714286	0.357143	0.571429	0.142857	0.857143	-0.142857	-0.357143	-0.642857	0.396412	-0.396412	0.571429	0.142857	-0.142857	-0.178571	0.392857	0.252262	-0.214286	0.0714286	0.392857	-0.162169	-0.178571	0.178571	0.214286	0.428571	-0.357143	-0.0357143	0.464286	-0.75	0.535714	0.285714	-0.0714286	-0.642857	0.535714
cg20618651	0.392857	-0.0357143	0	-0.321429	-0.285714	-0.464286	-0.428571	-0.428571	-0.107143	0.107143	-0.25	-0.357143	-0.464286	-0.0748481	-0.142857	-0.178571	-0.642857	-0.142857	-0.571429	-0.25	-0.714286	0.0357143	0.214286	0.857143	-0.414431	0.414431	-0.357143	-0.214286	0	0.142857	-0.142857	-0.504525	0.178571	-0.25	-0.178571	0.234244	0.321429	-0.178571	-0.392857	-0.142857	0.357143	0.142857	-0.464286	0.571429	-0.285714	-0.464286	0.0357143	0.464286	-0.464286
cg08106973	-0.321429	0	-0.0357143	0.178571	0.321429	0.5	0.392857	0.535714	0	-0.142857	0.285714	0.25	0.642857	0.168408	0.178571	0.285714	0.75	0.178571	0.464286	0.214286	0.821429	-0.178571	-0.321429	-0.714286	0.252262	-0.450469	0.428571	0.285714	-0.0357143	-0.0714286	0.321429	0.414431	-0.25	0.214286	0.285714	-0.234244	-0.214286	0.285714	0.428571	0.285714	-0.285714	-0.107143	0.357143	-0.714286	0.392857	0.321429	0.107143	-0.678571	0.642857
cg00934087	0.0357143	-0.428571	0.285714	0.321429	0.107143	-0.571429	-0.321429	0	0.428571	0.535714	0.535714	-0.0714286	0.428571	0.542649	0	0.607143	-0.25	-0.107143	-0.571429	-0.25	-0.214286	-0.464286	-0.321429	0.0357143	-0.414431	0.180187	-0.428571	0.178571	0.107143	0.428571	0.142857	-0.0360375	-0.642857	0	0.0714286	-0.0360375	-0.392857	0.571429	0.285714	-0.0714286	-0.0714286	-0.142857	-0.892857	-0.0714286	-0.321429	0.107143	0.821429	-0.214286	0.428571
cg14900031	-0.571429	-0.321429	0.0714286	-0.5	-0.464286	0.321429	-0.107143	0.285714	-0.678571	-0.785714	-0.285714	0.214286	0.107143	-0.168408	-0.0714286	-0.428571	0.535714	-0.178571	0	-0.142857	0.285714	0.0714286	0.25	-0.0357143	-0.0360375	-0.774806	0	0.321429	-0.464286	-0.5	-0.214286	-0.0360375	0.178571	-0.25	-0.178571	-0.630656	0.214286	-0.535714	-0.107143	-0.142857	0.214286	-0.5	0.785714	-0.428571	-0.0357143	-0.357143	-0.142857	-0.25	0.107143
cg19159011	0.642857	0.142857	-0.428571	-0.464286	0.214286	-0.392857	-0.0357143	-0.464286	0.0714286	0.321429	0.0357143	-0.714286	-0.0714286	0.355529	0.428571	0.392857	-0.0714286	-0.321429	-0.535714	0.142857	-0.214286	-0.25	-0.0357143	0.857143	-0.774806	0.414431	-0.0357143	-0.0714286	0.214286	0.607143	0.142857	-0.234244	0.285714	0.214286	-0.178571	0.2883	0.607143	0.321429	0.142857	0.107143	0.464286	0.428571	-0.535714	0.392857	0	-0.428571	0.285714	0	-0.0714286
cg21584846	-0.214286	-0.5	0.321429	0.285714	-0.285714	-1	-0.5	-0.678571	0.5	0.535714	0.535714	0.107143	-0.285714	0.636209	0.107143	0.321429	-0.214286	-0.642857	-0.75	-0.321429	-0.464286	-0.428571	-0.0714286	0.25	-0.522544	0.234244	-0.714286	-0.178571	-0.214286	0.5	-0.607143	-0.162169	-0.178571	0	-0.714286	-0.414431	-0.321429	0.214286	0.0714286	-0.5	-0.0714286	-0.321429	-0.392857	0.357143	-0.785714	0.214286	0.571429	0.392857	-0.285714
cg16353615	-0.214286	-0.214286	0.142857	0.178571	0.285714	0.214286	0.0714286	0.571429	0.0357143	0.0714286	0.571429	0.178571	0.857143	0.505225	0.107143	0.571429	0.678571	0.214286	0.0357143	-0.0714286	0.785714	-0.607143	-0.642857	-0.392857	-0.0900937	-0.2883	0.321429	0.25	-0.178571	0.214286	0.535714	0.0900937	-0.607143	0.0357143	0.392857	-0.252262	-0.285714	0.607143	0.392857	0.464286	-0.321429	-0.107143	-0.142857	-0.857143	0.357143	0.214286	0.571429	-0.892857	0.857143
cg00321709	0.107143	0.107143	-0.642857	-0.178571	0.642857	0.142857	0.714286	-0.0357143	0.285714	0.107143	0.107143	-0.5	0.535714	0.299392	0.821429	0.607143	0.607143	-0.464286	0.178571	0.75	0.392857	0.107143	0.178571	-0.392857	-0.342356	-0.342356	0.107143	0.607143	0.607143	0.285714	0.0714286	0.8649	0.285714	0.821429	-0.142857	-0.0180187	0.321429	0.357143	0.964286	-0.178571	0.392857	0.107143	0.0714286	-0.0357143	0.0714286	0.0357143	0.214286	-0.428571	0.535714
cg09507567	0.214286	-0.142857	0.0357143	0.0714286	-0.0714286	-0.857143	-0.357143	-0.75	0.428571	0.607143	0.464286	-0.178571	-0.357143	0.636209	0.25	0.392857	-0.142857	-0.5	-0.678571	-0.178571	-0.321429	-0.5	-0.214286	0.607143	-0.630656	0.522544	-0.357143	-0.392857	-0.142857	0.714286	-0.321429	-0.342356	0.0357143	0.0714286	-0.571429	-0.0900937	0.0357143	0.357143	0	-0.142857	0	0.107143	-0.464286	0.428571	-0.428571	0.0714286	0.428571	0.321429	-0.357143
cg04813004	-0.25	-0.535714	0.392857	0.321429	-0.357143	-0.964286	-0.535714	-0.607143	0.464286	0.464286	0.392857	0.142857	-0.321429	0.449089	-0.0357143	0.178571	-0.428571	-0.571429	-0.714286	-0.357143	-0.642857	-0.25	0.0714286	0.178571	-0.396412	0.198206	-0.821429	-0.107143	-0.142857	0.321429	-0.642857	-0.126131	-0.214286	-0.0714286	-0.642857	-0.360375	-0.392857	0.0714286	0	-0.607143	-0.0357143	-0.392857	-0.428571	0.428571	-0.857143	0.178571	0.5	0.5	-0.321429
cg00619628	-0.285714	0.107143	0	0.142857	0.25	0.642857	0.357143	0.607143	-0.142857	-0.25	0.178571	0.321429	0.535714	0.018712	0.0357143	0.107143	0.714286	0.357143	0.571429	0.142857	0.857143	-0.142857	-0.357143	-0.642857	0.396412	-0.396412	0.571429	0.142857	-0.142857	-0.178571	0.392857	0.252262	-0.214286	0.0714286	0.392857	-0.162169	-0.178571	0.178571	0.214286	0.428571	-0.357143	-0.0357143	0.464286	-0.75	0.535714	0.285714	-0.0714286	-0.642857	0.535714
cg27218978	0.0714286	0.25	-0.357143	0	0.607143	0.5	0.571429	0.392857	0.0714286	0.0357143	0.321429	-0.107143	0.678571	0.318105	0.464286	0.535714	0.857143	0.142857	0.428571	0.428571	0.928571	-0.285714	-0.428571	-0.428571	0	-0.216225	0.642857	0.214286	0.142857	0.25	0.535714	0.396412	-0.0714286	0.428571	0.321429	0.0180187	0.107143	0.535714	0.571429	0.5	-0.142857	0.25	0.178571	-0.607143	0.607143	0.214286	0.142857	-0.785714	0.678571
cg15030712	-0.5	0	-0.0357143	0	0	0.5	0.321429	0.321429	-0.214286	-0.428571	0	0.357143	0.214286	-0.0748481	0.107143	-0.142857	0.714286	0	0.5	0.178571	0.642857	0.0714286	0	-0.607143	0.342356	-0.5766	0.321429	0.178571	-0.214286	-0.321429	-0.0714286	0.342356	0.107143	0.107143	-0.0357143	-0.414431	-0.0714286	-0.178571	0.178571	0.0357143	-0.178571	-0.25	0.821429	-0.5	0.214286	0.214286	-0.25	-0.321429	0.214286
cg21814633	0.0357143	0.285714	-0.178571	0.107143	0.464286	0.464286	0.392857	0.357143	0.0357143	0.0714286	0.428571	0.107143	0.5	0.355529	0.285714	0.428571	0.857143	0.285714	0.428571	0.214286	1	-0.464286	-0.642857	-0.321429	0.108112	-0.0540562	0.75	-0.107143	-0.142857	0.285714	0.535714	0.0900937	-0.142857	0.214286	0.321429	-0.0180187	0	0.535714	0.285714	0.678571	-0.392857	0.285714	0.25	-0.678571	0.678571	0.321429	0.0714286	-0.714286	0.5
cg26620147	-0.357143	0.142857	0.0357143	0.285714	0.214286	0.607143	0.392857	0.5	-0.0357143	-0.214286	0.142857	0.428571	0.357143	-0.0748481	0	0	0.607143	0.321429	0.678571	0.178571	0.75	0	-0.25	-0.785714	0.558581	-0.360375	0.5	0.0714286	-0.107143	-0.25	0.214286	0.342356	-0.142857	0.107143	0.285714	-0.162169	-0.285714	0.0714286	0.178571	0.285714	-0.428571	-0.0714286	0.571429	-0.607143	0.428571	0.428571	-0.214286	-0.428571	0.357143
cg12583553	0.75	0.5	-0.321429	0.25	0.75	0	0.321429	-0.0357143	0.5	0.714286	0.428571	-0.392857	0.285714	0.392953	0.321429	0.714286	0.0357143	0.321429	0.107143	0.285714	0.321429	-0.392857	-0.607143	0.142857	-0.14415	0.702731	0.5	-0.285714	0.392857	0.714286	0.678571	-0.0180187	-0.178571	0.357143	0.428571	0.666694	0.0714286	0.857143	0.285714	0.642857	-0.214286	0.75	-0.714286	0	0.535714	0.25	0.25	-0.321429	0.285714
cg05363871	0.285714	-0.285714	0.107143	-0.142857	-0.142857	-0.714286	-0.5	-0.392857	0.142857	0.392857	0.25	-0.321429	-0.0714286	0.449089	0.0357143	0.321429	-0.357143	-0.285714	-0.821429	-0.321429	-0.464286	-0.428571	-0.142857	0.75	-0.702731	0.378394	-0.428571	-0.107143	-0.0714286	0.5	-0.0357143	-0.450469	-0.178571	-0.142857	-0.214286	0.0180187	0.107143	0.285714	-0.0714286	-0.0714286	0.214286	0.0357143	-0.75	0.285714	-0.357143	-0.285714	0.571429	0.107143	-0.0714286
cg24843380	0.142857	0.571429	-0.428571	0.107143	0.428571	0.678571	0.75	0.178571	0.0714286	-0.178571	-0.464286	-0.0714286	-0.0714286	-0.617497	0.142857	-0.25	0	0.25	0.892857	0.642857	0.142857	0.75	0.392857	-0.642857	0.666694	-0.0900937	0.392857	0.142857	0.571429	-0.392857	0.0714286	0.666694	0.428571	0.428571	0.25	0.43245	0.107143	-0.25	0.214286	-0.0357143	0.0357143	0.285714	0.464286	0.178571	0.357143	0.214286	-0.714286	0.142857	-0.0714286
cg09410045	0.607143	0.321429	-0.607143	-0.107143	0.785714	0.178571	0.607143	0.107143	0.321429	0.321429	-0.0357143	-0.714286	0.535714	0.0748481	0.535714	0.607143	0	0	0.142857	0.642857	0.0714286	0.178571	0.0714286	-0.107143	-0.252262	0.126131	0.178571	0.464286	0.857143	0.321429	0.5	0.594619	0.0714286	0.642857	0.357143	0.5766	0.321429	0.5	0.714286	0.107143	0.392857	0.464286	-0.571429	0.142857	0.285714	-0.107143	0.214286	-0.357143	0.535714
cg00572387	-0.5	-0.107143	0.0714286	0	-0.0357143	0.357143	0.142857	0.321429	-0.214286	-0.321429	0.25	0.392857	0.321429	0.205832	0.107143	0.0357143	0.857143	0	0.285714	0	0.785714	-0.285714	-0.285714	-0.428571	0.14415	-0.504525	0.357143	0.0714286	-0.428571	-0.107143	0.0357143	0.108112	-0.0714286	0	-0.0357143	-0.522544	-0.107143	0.0357143	0.142857	0.214286	-0.285714	-0.25	0.678571	-0.678571	0.25	0.214286	0	-0.5	0.321429
cg15360451	0.714286	0.75	-0.785714	-0.464286	0.607143	0.75	0.75	0.214286	-0.214286	-0.214286	-0.642857	-0.678571	0.107143	-0.561361	0.321429	-0.0714286	0	0.321429	0.607143	0.714286	0.142857	0.607143	0.321429	0.0714286	0.162169	0.0900937	0.607143	0.214286	0.714286	-0.142857	0.535714	0.378394	0.571429	0.428571	0.5	0.774806	0.714286	-0.0714286	0.214286	0.321429	0.464286	0.678571	0.0714286	0.214286	0.678571	-0.357143	-0.571429	-0.142857	0.107143
cg20176989	-0.642857	-0.142857	0.0714286	-0.0357143	-0.214286	0.392857	0.178571	0.25	-0.285714	-0.535714	-0.107143	0.428571	0.0714286	-0.168408	0	-0.321429	0.571429	-0.107143	0.392857	0.0714286	0.428571	0.178571	0.178571	-0.571429	0.342356	-0.666694	0.107143	0.214286	-0.285714	-0.464286	-0.285714	0.306319	0.142857	0	-0.178571	-0.540562	-0.107143	-0.392857	0.0714286	-0.178571	-0.107143	-0.428571	0.892857	-0.392857	0	0.142857	-0.285714	-0.142857	0.0714286
cg20829550	0.357143	0.214286	-0.642857	-0.464286	0.142857	-0.214286	0.357143	-0.642857	0.107143	0	-0.5	-0.678571	-0.428571	-0.205832	0.535714	-0.0714286	-0.25	-0.642857	-0.107143	0.571429	-0.571429	0.607143	0.785714	0.321429	-0.378394	0.0360375	-0.321429	0.25	0.607143	0.0714286	-0.464286	0.450469	0.821429	0.535714	-0.535714	0.216225	0.642857	-0.321429	0.321429	-0.607143	0.75	0.178571	0.0714286	0.857143	-0.357143	-0.357143	-0.285714	0.535714	-0.428571
cg24961795	0.5	0.285714	-0.321429	-0.357143	0.0714286	-0.285714	-0.0714286	-0.535714	0	0.25	0.107143	-0.392857	-0.357143	0.336817	0.321429	0.178571	0.142857	-0.214286	-0.321429	0.0357143	0.0357143	-0.357143	-0.214286	0.821429	-0.522544	0.486506	0.214286	-0.464286	-0.142857	0.571429	0.0357143	-0.450469	0.392857	0.0714286	-0.285714	0.162169	0.535714	0.214286	-0.142857	0.285714	0.142857	0.464286	-0.107143	0.285714	0.142857	-0.214286	0	0.107143	-0.357143
cg12201988	-0.714286	-0.607143	0.642857	-0.0357143	-0.892857	-0.392857	-0.75	-0.142857	-0.357143	-0.357143	0.0714286	0.607143	-0.392857	0.0748481	-0.464286	-0.5	0	-0.25	-0.464286	-0.714286	-0.214286	-0.25	0.0357143	0.214286	-0.0540562	-0.306319	-0.464286	-0.214286	-0.857143	-0.285714	-0.607143	-0.558581	-0.142857	-0.642857	-0.5	-0.774806	-0.285714	-0.5	-0.571429	-0.321429	-0.178571	-0.678571	0.428571	-0.142857	-0.535714	-0.0714286	0.0714286	0.285714	-0.392857
cg27213238	0.571429	0.571429	-0.821429	-0.25	0.714286	0.428571	0.857143	-0.0357143	0.178571	0.0357143	-0.464286	-0.714286	0.142857	-0.355529	0.571429	0.178571	-0.0357143	-0.0714286	0.5	0.892857	-0.0357143	0.678571	0.5	-0.214286	0.0360375	0.0180187	0.25	0.428571	0.964286	0	0.214286	0.792825	0.571429	0.75	0.178571	0.630656	0.535714	0.0357143	0.607143	-0.107143	0.535714	0.5	-0.0357143	0.428571	0.285714	-0.142857	-0.357143	0	0.142857
cg01560676	0.714286	0.357143	-0.785714	-0.607143	0.5	0.142857	0.5	-0.142857	-0.0357143	0	-0.5	-0.964286	0.142857	-0.205832	0.535714	0.214286	-0.178571	-0.214286	-0.0357143	0.642857	-0.285714	0.464286	0.5	0.392857	-0.450469	0.072075	0.0357143	0.464286	0.821429	0.142857	0.25	0.414431	0.535714	0.535714	0.107143	0.5766	0.785714	0.0357143	0.464286	-0.107143	0.821429	0.464286	-0.357143	0.5	0.142857	-0.571429	-0.0714286	-0.0357143	0.142857
cg11327657	-0.392857	0.107143	-0.0714286	0.0714286	0.142857	0.642857	0.428571	0.464286	-0.178571	-0.392857	-0.0357143	0.321429	0.321429	-0.168408	0.0714286	-0.107143	0.642857	0.178571	0.642857	0.25	0.678571	0.142857	-0.0357143	-0.714286	0.468487	-0.522544	0.428571	0.214286	-0.0714286	-0.357143	0.107143	0.414431	0.0357143	0.142857	0.178571	-0.234244	-0.107143	-0.107143	0.214286	0.142857	-0.214286	-0.142857	0.714286	-0.535714	0.357143	0.25	-0.285714	-0.392857	0.321429
cg01663970	0.285714	0.535714	-0.357143	-0.428571	0.178571	0.964286	0.428571	0.571429	-0.607143	-0.607143	-0.678571	-0.178571	0.107143	-0.729769	-0.142857	-0.464286	0.107143	0.607143	0.678571	0.285714	0.321429	0.5	0.178571	-0.0357143	0.468487	-0.180187	0.678571	0.107143	0.178571	-0.535714	0.535714	0.0360375	0.321429	-0.0714286	0.642857	0.450469	0.464286	-0.357143	-0.214286	0.464286	0.178571	0.357143	0.428571	-0.214286	0.75	-0.357143	-0.678571	-0.25	0.107143
cg18589543	-0.142857	-0.214286	-0.214286	-0.107143	-0.142857	-0.535714	0.0714286	-0.678571	0.285714	0.0714286	-0.214286	-0.25	-0.428571	-0.018712	0.357143	-0.0714286	-0.285714	-0.821429	-0.285714	0.285714	-0.678571	0.464286	0.75	0	-0.306319	-0.14415	-0.714286	0.285714	0.357143	0	-0.821429	0.486506	0.5	0.392857	-0.785714	-0.216225	0.142857	-0.357143	0.321429	-0.928571	0.5	-0.285714	0.107143	0.75	-0.785714	-0.0714286	-0.0357143	0.642857	-0.428571
cg18640514	-0.607143	-0.714286	0.892857	0.214286	-0.892857	-0.535714	-0.964286	0	-0.214286	-0.142857	0.142857	0.642857	-0.285714	0.0374241	-0.75	-0.428571	-0.464286	0	-0.607143	-0.928571	-0.5	-0.285714	-0.0714286	0.214286	0.0180187	-0.0900937	-0.642857	-0.214286	-0.75	-0.285714	-0.428571	-0.684712	-0.535714	-0.821429	-0.214286	-0.558581	-0.571429	-0.357143	-0.678571	-0.285714	-0.285714	-0.678571	-0.107143	-0.107143	-0.607143	-0.0357143	0.285714	0.321429	-0.285714
cg23031196	0.142857	0.0357143	0.285714	0.214286	-0.392857	-0.535714	-0.464286	-0.571429	0.178571	0.285714	-0.0714286	0.142857	-0.821429	-0.130984	-0.357143	-0.357143	-0.75	-0.0357143	-0.285714	-0.357143	-0.714286	0.0714286	0.107143	0.464286	0.072075	0.594619	-0.357143	-0.607143	-0.178571	0.0714286	-0.428571	-0.504525	0.107143	-0.321429	-0.321429	0.162169	-0.142857	-0.25	-0.607143	-0.214286	-0.142857	0.0714286	-0.214286	0.642857	-0.392857	0.0714286	-0.214286	0.821429	-0.821429
cg07216619	0.428571	0.428571	-0.214286	-0.0357143	0	0.0714286	0.142857	-0.285714	0.0357143	0	-0.642857	-0.25	-0.642857	-0.692345	-0.178571	-0.5	-0.821429	0.142857	0.25	0.214286	-0.714286	0.75	0.571429	0.178571	0.342356	0.396412	-0.107143	-0.178571	0.464286	-0.285714	-0.178571	0.0540562	0.464286	0.0357143	0.0357143	0.612637	0.214286	-0.464286	-0.321429	-0.25	0.25	0.321429	-0.0714286	0.785714	-0.0714286	-0.142857	-0.642857	0.75	-0.642857
cg06422467	-0.357143	-0.0357143	-0.142857	-0.0357143	0.25	0.535714	0.428571	0.5	-0.142857	-0.321429	0.107143	0.142857	0.607143	0.0748481	0.25	0.178571	0.785714	0.0357143	0.428571	0.285714	0.75	-0.0357143	-0.107143	-0.642857	0.162169	-0.612637	0.357143	0.428571	0	-0.178571	0.214286	0.486506	-0.0714286	0.25	0.178571	-0.306319	-0.0357143	0.107143	0.464286	0.142857	-0.0714286	-0.178571	0.5	-0.642857	0.321429	0.142857	0.0357143	-0.642857	0.607143
cg22416672	-0.5	-0.392857	0	-0.392857	-0.107143	0.392857	0.0714286	0.571429	-0.5	-0.607143	-0.0357143	0.0714286	0.678571	0.0748481	0.107143	0.0357143	0.714286	-0.107143	0	0	0.535714	-0.107143	0.0357143	-0.285714	-0.162169	-0.8649	0.0714286	0.642857	-0.214286	-0.321429	0.142857	0.234244	-0.142857	-0.0357143	0.107143	-0.558581	0.107143	-0.107143	0.321429	0	0.214286	-0.464286	0.428571	-0.714286	0.107143	-0.285714	0.25	-0.714286	0.678571
cg13649209	0.0357143	-0.178571	0.428571	0.214286	0	-0.0714286	-0.428571	0.392857	-0.0357143	0.25	0.607143	0.25	0.464286	0.505225	-0.285714	0.392857	0.214286	0.464286	-0.285714	-0.535714	0.464286	-0.857143	-0.892857	0.214286	-0.14415	0.234244	0.285714	-0.285714	-0.5	0.357143	0.607143	-0.630656	-0.75	-0.428571	0.464286	-0.0540562	-0.321429	0.607143	-0.214286	0.714286	-0.5	0.0714286	-0.5	-0.678571	0.357143	0.107143	0.571429	-0.607143	0.464286
cg12081946	0.178571	0.357143	-0.5	0.0714286	0.75	0.392857	0.714286	0.178571	0.285714	0.214286	0.357143	-0.214286	0.571429	0.374241	0.642857	0.642857	0.821429	0	0.464286	0.607143	0.857143	-0.214286	-0.357143	-0.464286	-0.0360375	-0.0900937	0.607143	0.178571	0.321429	0.392857	0.428571	0.558581	0.0714286	0.642857	0.178571	0.108112	0.142857	0.607143	0.714286	0.392857	-0.107143	0.357143	0.142857	-0.392857	0.535714	0.321429	0.107143	-0.642857	0.571429
cg26312071	0.142857	-0.357143	0.25	-0.428571	-0.5	-0.392857	-0.678571	-0.0714286	-0.392857	-0.142857	-0.214286	-0.214286	-0.142857	-0.0374241	-0.357143	-0.214286	-0.535714	-0.0357143	-0.75	-0.535714	-0.607143	-0.142857	0.107143	0.857143	-0.486506	0.108112	-0.428571	0	-0.25	-0.0357143	0	-0.666694	-0.142857	-0.535714	0	-0.0180187	0.214286	-0.214286	-0.464286	-0.0714286	0.357143	-0.142857	-0.5	0.178571	-0.285714	-0.642857	0.285714	0.142857	-0.142857
cg07903626	-0.607143	-0.428571	0.821429	0.857143	-0.321429	-0.321429	-0.464286	0.142857	0.357143	0.285714	0.571429	0.857143	0	0.224544	-0.535714	0	-0.178571	0.214286	-0.0357143	-0.571429	0	-0.357143	-0.428571	-0.571429	0.450469	0.0540562	-0.285714	-0.285714	-0.464286	-0.0714286	-0.214286	-0.180187	-0.75	-0.392857	0	-0.378394	-1	0.142857	-0.25	-0.0714286	-0.785714	-0.464286	-0.107143	-0.321429	-0.321429	0.678571	0.285714	0.107143	0
cg26262576	0.285714	-0.142857	0.142857	-0.392857	-0.428571	-0.357143	-0.571429	-0.214286	-0.321429	-0.0714286	-0.285714	-0.25	-0.357143	-0.130984	-0.321429	-0.285714	-0.607143	0	-0.607143	-0.428571	-0.642857	-0.0357143	0.142857	0.892857	-0.378394	0.2883	-0.321429	-0.178571	-0.178571	0	-0.0357143	-0.666694	0.0357143	-0.464286	-0.0357143	0.14415	0.285714	-0.25	-0.535714	-0.0357143	0.321429	0.0357143	-0.428571	0.357143	-0.214286	-0.571429	0.0714286	0.321429	-0.357143
cg12370935	0.357143	0.0357143	0.142857	0.0357143	-0.25	-0.535714	-0.428571	-0.5	0.142857	0.321429	-0.107143	-0.142857	-0.607143	-0.0748481	-0.25	-0.178571	-0.785714	-0.0357143	-0.428571	-0.285714	-0.75	0.0357143	0.107143	0.642857	-0.162169	0.612637	-0.357143	-0.428571	0	0.178571	-0.214286	-0.486506	0.0714286	-0.25	-0.178571	0.306319	0.0357143	-0.107143	-0.464286	-0.142857	0.0714286	0.178571	-0.5	0.642857	-0.321429	-0.142857	-0.0357143	0.642857	-0.607143
cg00636527	0.642857	0.142857	-0.0714286	0.0357143	0.214286	-0.392857	-0.178571	-0.25	0.285714	0.535714	0.107143	-0.428571	-0.0714286	0.168408	0	0.321429	-0.571429	0.107143	-0.392857	-0.0714286	-0.428571	-0.178571	-0.178571	0.571429	-0.342356	0.666694	-0.107143	-0.214286	0.285714	0.464286	0.285714	-0.306319	-0.142857	0	0.178571	0.540562	0.107143	0.392857	-0.0714286	0.178571	0.107143	0.428571	-0.892857	0.392857	0	-0.142857	0.285714	0.142857	-0.0714286
cg01512089	-0.285714	0.107143	0	0.142857	0.25	0.642857	0.357143	0.607143	-0.142857	-0.25	0.178571	0.321429	0.535714	0.018712	0.0357143	0.107143	0.714286	0.357143	0.571429	0.142857	0.857143	-0.142857	-0.357143	-0.642857	0.396412	-0.396412	0.571429	0.142857	-0.142857	-0.178571	0.392857	0.252262	-0.214286	0.0714286	0.392857	-0.162169	-0.178571	0.178571	0.214286	0.428571	-0.357143	-0.0357143	0.464286	-0.75	0.535714	0.285714	-0.0714286	-0.642857	0.535714
cg00357551	-0.607143	-0.5	0.392857	0.107143	-0.178571	0	-0.25	0.392857	-0.142857	-0.142857	0.571429	0.464286	0.571429	0.542649	-0.0357143	0.285714	0.75	-0.0357143	-0.178571	-0.357143	0.678571	-0.678571	-0.535714	-0.285714	-0.14415	-0.486506	0.0714286	0.142857	-0.607143	0.0714286	0.107143	-0.126131	-0.535714	-0.214286	0	-0.702731	-0.357143	0.285714	0.142857	0.214286	-0.357143	-0.464286	0.214286	-0.857143	0.0357143	0.178571	0.535714	-0.678571	0.571429
cg27207470	-0.178571	0.0357143	-0.321429	-0.107143	0.428571	0.464286	0.535714	0.392857	-0.0357143	-0.178571	0.178571	-0.0714286	0.678571	0.224544	0.464286	0.392857	0.857143	-0.0714286	0.357143	0.428571	0.785714	-0.107143	-0.142857	-0.535714	-0.0360375	-0.522544	0.392857	0.464286	0.142857	0.0357143	0.285714	0.558581	0	0.428571	0.142857	-0.216225	0.107143	0.285714	0.642857	0.178571	0.0357143	-0.0357143	0.357143	-0.571429	0.357143	0.107143	0.142857	-0.714286	0.678571
cg10598596	0.678571	0.607143	-0.571429	0.142857	0.571429	-0.357143	0.428571	-0.821429	0.678571	0.75	0.25	-0.464286	-0.464286	0.355529	0.642857	0.464286	0	-0.321429	0.0714286	0.535714	-0.0357143	-0.0714286	-0.107143	0.285714	-0.252262	0.774806	0.214286	-0.5	0.428571	0.785714	-0.107143	0.162169	0.535714	0.642857	-0.392857	0.486506	0.321429	0.464286	0.285714	0.0714286	0	0.714286	-0.214286	0.678571	0.0714286	0.321429	-0.142857	0.392857	-0.464286
cg11258404	-0.392857	0.107143	-0.0714286	0.0714286	0.142857	0.642857	0.428571	0.464286	-0.178571	-0.392857	-0.0357143	0.321429	0.321429	-0.168408	0.0714286	-0.107143	0.642857	0.178571	0.642857	0.25	0.678571	0.142857	-0.0357143	-0.714286	0.468487	-0.522544	0.428571	0.214286	-0.0714286	-0.357143	0.107143	0.414431	0.0357143	0.142857	0.178571	-0.234244	-0.107143	-0.107143	0.214286	0.142857	-0.214286	-0.142857	0.714286	-0.535714	0.357143	0.25	-0.285714	-0.392857	0.321429
cg24789138	0.321429	-0.107143	0.25	-0.178571	-0.357143	-0.392857	-0.607143	-0.178571	-0.178571	0.107143	-0.107143	-0.142857	-0.321429	-0.0374241	-0.392857	-0.178571	-0.642857	0.142857	-0.571429	-0.5	-0.571429	-0.178571	-0.0714286	0.821429	-0.2883	0.450469	-0.25	-0.321429	-0.214286	0.107143	0.0714286	-0.738769	-0.142857	-0.5	0.0714286	0.216225	0.107143	-0.0714286	-0.571429	0.107143	0.107143	0.107143	-0.571429	0.285714	-0.142857	-0.392857	0.142857	0.285714	-0.321429
cg02231590	0.357143	-0.142857	-0.0357143	-0.285714	-0.214286	-0.607143	-0.392857	-0.5	0.0357143	0.214286	-0.142857	-0.428571	-0.357143	0.0748481	0	0	-0.607143	-0.321429	-0.678571	-0.178571	-0.75	0	0.25	0.785714	-0.558581	0.360375	-0.5	-0.0714286	0.107143	0.25	-0.214286	-0.342356	0.142857	-0.107143	-0.285714	0.162169	0.285714	-0.0714286	-0.178571	-0.285714	0.428571	0.0714286	-0.571429	0.607143	-0.428571	-0.428571	0.214286	0.428571	-0.357143
cg00609630	-0.214286	0.357143	-0.0714286	0.321429	0.285714	0.642857	0.5	0.357143	0.0357143	-0.142857	0.0714286	0.392857	0.142857	-0.168408	0.0357143	-0.0714286	0.535714	0.357143	0.821429	0.285714	0.714286	0.107143	-0.214286	-0.75	0.666694	-0.180187	0.607143	-0.107143	-0.0357143	-0.214286	0.178571	0.342356	0.0357143	0.178571	0.25	0	-0.214286	0.0357143	0.107143	0.321429	-0.464286	0.107143	0.642857	-0.428571	0.5	0.5	-0.428571	-0.25	0.142857
cg26305174	-0.464286	-0.0357143	0.142857	0.464286	0.214286	0.285714	0.285714	0.321429	0.214286	0.0357143	0.464286	0.5	0.392857	0.261968	0.107143	0.25	0.678571	0.107143	0.464286	0.107143	0.75	-0.25	-0.392857	-0.821429	0.378394	-0.306319	0.321429	0.0357143	-0.178571	0	0.0714286	0.360375	-0.285714	0.178571	0.0714286	-0.342356	-0.464286	0.285714	0.321429	0.178571	-0.535714	-0.178571	0.428571	-0.607143	0.214286	0.607143	0.0714286	-0.428571	0.392857
cg13230208	0	0	0.428571	0.75	0	-0.25	-0.178571	-0.0357143	0.5	0.464286	0.178571	0.357143	-0.214286	-0.130984	-0.428571	-0.0357143	-0.714286	0.321429	0.107143	-0.214286	-0.428571	0.107143	-0.107143	-0.357143	0.486506	0.450469	-0.25	-0.285714	0.142857	-0.0357143	-0.0714286	-0.0180187	-0.428571	-0.142857	0.178571	0.2883	-0.678571	0.107143	-0.214286	-0.107143	-0.464286	0	-0.464286	0.25	-0.214286	0.5	0	0.428571	-0.214286
cg22379668	0.0357143	0.214286	-0.464286	-0.214286	0.535714	0.535714	0.607143	0.357143	-0.0714286	-0.142857	0.142857	-0.214286	0.642857	0.224544	0.535714	0.428571	0.892857	0	0.392857	0.5	0.857143	-0.142857	-0.214286	-0.357143	-0.0900937	-0.378394	0.571429	0.357143	0.178571	0.142857	0.428571	0.468487	0.107143	0.464286	0.214286	-0.0540562	0.285714	0.357143	0.607143	0.357143	0.0714286	0.178571	0.321429	-0.535714	0.535714	0.0357143	0.0714286	-0.75	0.642857
cg10639411	-0.678571	-0.535714	0.392857	-0.321429	-0.642857	0.0357143	-0.464286	0.25	-0.607143	-0.607143	0.0357143	0.428571	0.107143	0.112272	-0.25	-0.321429	0.5	-0.142857	-0.285714	-0.5	0.285714	-0.321429	-0.0714286	0.107143	-0.14415	-0.630656	-0.107143	0.107143	-0.785714	-0.321429	-0.214286	-0.378394	-0.142857	-0.5	-0.214286	-0.792825	-0.0357143	-0.357143	-0.285714	-0.0357143	-0.0357143	-0.607143	0.571429	-0.571429	-0.142857	-0.25	0.142857	-0.285714	0.107143
cg10920297	0.25	0.214286	-0.178571	0.357143	0.178571	-0.714286	0.0714286	-0.964286	0.75	0.75	0.392857	-0.107143	-0.642857	0.449089	0.428571	0.321429	-0.142857	-0.535714	-0.178571	0.214286	-0.285714	-0.142857	-0.0357143	0.178571	-0.234244	0.648675	-0.214286	-0.535714	0.142857	0.678571	-0.535714	0.072075	0.357143	0.428571	-0.714286	0.0900937	-0.0357143	0.285714	0.142857	-0.285714	-0.142857	0.285714	-0.142857	0.714286	-0.392857	0.464286	0	0.642857	-0.642857
cg10761639	0.0357143	-0.428571	0.107143	0	0.0357143	-0.321429	-0.178571	0.142857	0.142857	0.142857	0	-0.285714	0.428571	0.0748481	-0.0357143	0.285714	-0.464286	-0.142857	-0.464286	-0.0714286	-0.5	0.0714286	0.214286	0	-0.342356	-0.126131	-0.571429	0.571429	0.392857	0	0.0714286	0.216225	-0.392857	0.0357143	0.142857	0.0540562	-0.142857	0.142857	0.321429	-0.357143	0.357143	-0.25	-0.75	0.107143	-0.392857	-0.25	0.571429	-0.107143	0.428571
cg26534677	0.357143	0	0.25	0.107143	0.142857	0	-0.321429	0.392857	-0.0357143	0.285714	0.357143	-0.0357143	0.428571	0.28068	-0.285714	0.357143	-0.107143	0.571429	-0.25	-0.392857	0.214286	-0.607143	-0.714286	0.357143	-0.14415	0.396412	0.285714	-0.214286	-0.178571	0.321429	0.75	-0.5766	-0.642857	-0.357143	0.642857	0.306319	-0.142857	0.571429	-0.214286	0.714286	-0.285714	0.285714	-0.75	-0.428571	0.428571	-0.0714286	0.464286	-0.5	0.428571
cg06102602	0.0357143	0.464286	-0.357143	-0.142857	0.357143	0.785714	0.571429	0.392857	-0.25	-0.321429	-0.107143	0.0357143	0.25	-0.168408	0.214286	-0.0357143	0.714286	0.321429	0.714286	0.392857	0.821429	0.0714286	-0.178571	-0.357143	0.360375	-0.234244	0.785714	0	0	-0.142857	0.392857	0.234244	0.25	0.214286	0.321429	0.0900937	0.25	0.0357143	0.142857	0.5	-0.142857	0.285714	0.642857	-0.464286	0.714286	0.107143	-0.428571	-0.464286	0.25
cg21206147	0.25	-0.285714	0.0714286	-0.0357143	0.0357143	-0.714286	-0.392857	-0.357143	0.285714	0.535714	0.535714	-0.285714	0.142857	0.729769	0.214286	0.607143	-0.0357143	-0.321429	-0.785714	-0.25	-0.142857	-0.678571	-0.392857	0.607143	-0.774806	0.360375	-0.285714	-0.107143	-0.107143	0.714286	0.0714286	-0.360375	-0.285714	0	-0.214286	-0.072075	0.0357143	0.571429	0.142857	0.0714286	0.0714286	0.0714286	-0.75	0.0714286	-0.25	-0.107143	0.75	-0.142857	0.142857
cg16764781	-0.321429	0.0714286	-0.107143	-0.0714286	0.178571	0.678571	0.392857	0.571429	-0.285714	-0.428571	0	0.214286	0.5	-0.0748481	0.107143	0	0.75	0.214286	0.535714	0.214286	0.785714	0	-0.142857	-0.571429	0.306319	-0.558581	0.5	0.285714	-0.107143	-0.285714	0.285714	0.324337	-0.0357143	0.107143	0.285714	-0.234244	0	0	0.25	0.285714	-0.142857	-0.107143	0.607143	-0.678571	0.464286	0.107143	-0.142857	-0.607143	0.5
cg06219204	0.392857	-0.107143	0.0714286	-0.0714286	-0.142857	-0.642857	-0.428571	-0.464286	0.178571	0.392857	0.0357143	-0.321429	-0.321429	0.168408	-0.0714286	0.107143	-0.642857	-0.178571	-0.642857	-0.25	-0.678571	-0.142857	0.0357143	0.714286	-0.468487	0.522544	-0.428571	-0.214286	0.0714286	0.357143	-0.107143	-0.414431	-0.0357143	-0.142857	-0.178571	0.234244	0.107143	0.107143	-0.214286	-0.142857	0.214286	0.142857	-0.714286	0.535714	-0.357143	-0.25	0.285714	0.392857	-0.321429
cg17397607	-0.285714	-0.285714	-0.142857	0.178571	0.0714286	-0.464286	0.214286	-0.464286	0.5	0.214286	0.0714286	-0.107143	-0.0714286	0.168408	0.428571	0.214286	-0.0714286	-0.75	-0.142857	0.357143	-0.392857	0.321429	0.535714	-0.428571	-0.198206	-0.252262	-0.642857	0.428571	0.428571	0.0714286	-0.678571	0.738769	0.214286	0.535714	-0.642857	-0.2883	-0.142857	-0.0714286	0.607143	-0.857143	0.285714	-0.357143	0.0357143	0.464286	-0.714286	0.214286	0.178571	0.357143	-0.0714286
cg09572125	-0.321429	0.0714286	-0.107143	-0.0714286	0.178571	0.678571	0.392857	0.571429	-0.285714	-0.428571	0	0.214286	0.5	-0.0748481	0.107143	0	0.75	0.214286	0.535714	0.214286	0.785714	0	-0.142857	-0.571429	0.306319	-0.558581	0.5	0.285714	-0.107143	-0.285714	0.285714	0.324337	-0.0357143	0.107143	0.285714	-0.234244	0	0	0.25	0.285714	-0.142857	-0.107143	0.607143	-0.678571	0.464286	0.107143	-0.142857	-0.607143	0.5
cg12092579	0	-0.535714	0.214286	-0.214286	-0.392857	-0.714286	-0.571429	-0.321429	0	0.107143	-0.0357143	-0.25	-0.107143	0.168408	-0.107143	0.0357143	-0.571429	-0.428571	-0.857143	-0.357143	-0.785714	-0.0714286	0.285714	0.571429	-0.612637	0.0360375	-0.785714	0.214286	0	0.107143	-0.321429	-0.252262	-0.142857	-0.214286	-0.321429	-0.162169	0.0357143	-0.107143	-0.0714286	-0.5	0.428571	-0.321429	-0.607143	0.392857	-0.678571	-0.428571	0.5	0.285714	-0.107143
cg22078781	0.357143	0.178571	-0.25	-0.142857	0.535714	0.571429	0.357143	0.714286	-0.142857	-0.0714286	-0.0714286	-0.357143	0.821429	-0.0935601	0.0714286	0.357143	0.142857	0.5	0.25	0.25	0.392857	0	-0.214286	-0.178571	0.0180187	-0.126131	0.428571	0.464286	0.428571	-0.0357143	0.857143	0.234244	-0.321429	0.142857	0.821429	0.43245	0.142857	0.392857	0.357143	0.5	0.142857	0.285714	-0.428571	-0.464286	0.607143	-0.214286	0.214286	-0.75	0.821429
cg26540441	-0.142857	-0.642857	0.214286	-0.178571	-0.357143	-0.857143	-0.571429	-0.428571	0.107143	0.214286	0.285714	-0.178571	0	0.542649	0.107143	0.285714	-0.178571	-0.642857	-0.964286	-0.357143	-0.5	-0.392857	0.0714286	0.535714	-0.810844	-0.0360375	-0.75	0.178571	-0.178571	0.357143	-0.392857	-0.234244	-0.178571	-0.107143	-0.535714	-0.43245	0	0.107143	0.107143	-0.464286	0.321429	-0.392857	-0.5	0.214286	-0.714286	-0.285714	0.714286	0.107143	0
cg02140579	0.428571	0.821429	-0.714286	-0.0714286	0.678571	0.678571	0.892857	0	0.107143	0	-0.214286	-0.285714	-0.0357143	-0.243256	0.5	0.0714286	0.464286	0.178571	0.857143	0.785714	0.571429	0.357143	0.0357143	-0.321429	0.360375	0.126131	0.785714	-0.107143	0.464286	0.0714286	0.285714	0.504525	0.607143	0.607143	0.178571	0.486506	0.428571	0.107143	0.321429	0.357143	0	0.642857	0.5	0.0714286	0.678571	0.214286	-0.642857	-0.107143	-0.0357143
cg22374057	-0.428571	-0.392857	0.714286	0.285714	-0.321429	0.142857	-0.535714	0.678571	-0.285714	-0.142857	0.428571	0.642857	0.464286	0.205832	-0.607143	0	0.214286	0.571429	-0.107143	-0.714286	0.464286	-0.642857	-0.714286	-0.142857	0.216225	-0.162169	0.178571	-0.142857	-0.714286	-0.142857	0.428571	-0.5766	-0.857143	-0.678571	0.5	-0.342356	-0.571429	0.214286	-0.392857	0.535714	-0.607143	-0.321429	-0.107143	-0.892857	0.25	0.142857	0.392857	-0.571429	0.464286
cg06167719	0.285714	0.535714	-0.642857	0.0714286	0.678571	0.464286	0.892857	0	0.321429	0.0714286	-0.285714	-0.357143	0.107143	-0.318105	0.5	0.142857	0.107143	-0.0357143	0.714286	0.857143	0.142857	0.642857	0.392857	-0.607143	0.324337	-0.0540562	0.285714	0.321429	0.821429	-0.0714286	0.0714286	0.900937	0.464286	0.75	0.107143	0.450469	0.214286	0.0357143	0.607143	-0.142857	0.214286	0.357143	0.214286	0.285714	0.25	0.214286	-0.428571	0.0357143	0.107143
cg01933073	-0.0357143	-0.321429	-0.25	-0.785714	-0.0714286	0.0714286	-0.0714286	0.214286	-0.535714	-0.428571	-0.0714286	-0.428571	0.535714	0.28068	0.321429	0.214286	0.571429	-0.321429	-0.464286	0	0.285714	-0.285714	0.0357143	0.464286	-0.738769	-0.540562	0	0.535714	-0.142857	0.0714286	0.214286	-0.072075	0.0714286	0	-0.0357143	-0.360375	0.571429	0.0357143	0.285714	0.0714286	0.571429	-0.178571	0.0357143	-0.392857	0.0714286	-0.678571	0.428571	-0.642857	0.535714
cg00808545	0.535714	0.5	-0.75	-0.214286	0.464286	0	0.642857	-0.535714	0.321429	0.178571	-0.464286	-0.678571	-0.357143	-0.299392	0.571429	0.0357143	-0.285714	-0.392857	0.25	0.785714	-0.428571	0.714286	0.678571	0.0357143	-0.0900937	0.216225	-0.0714286	0.178571	0.857143	0.107143	-0.25	0.648675	0.785714	0.714286	-0.285714	0.522544	0.535714	-0.142857	0.428571	-0.428571	0.571429	0.428571	0	0.857143	-0.107143	-0.107143	-0.428571	0.5	-0.357143
cg02927747	-0.321429	-0.0357143	0	-0.142857	0.0714286	0.785714	0.285714	0.821429	-0.464286	-0.607143	-0.25	0.178571	0.607143	-0.355529	-0.142857	-0.178571	0.428571	0.392857	0.5	0.107143	0.535714	0.214286	0.0357143	-0.571429	0.396412	-0.666694	0.357143	0.5	0	-0.571429	0.392857	0.306319	-0.178571	-0.0714286	0.535714	-0.126131	-0.0357143	-0.178571	0.142857	0.214286	0	-0.214286	0.428571	-0.678571	0.428571	-0.107143	-0.142857	-0.607143	0.607143
cg19760965	0.178571	0.5	-0.285714	0.142857	0.535714	0.5	0.5	0.214286	0.107143	0.142857	0.357143	0.0714286	0.285714	0.261968	0.321429	0.357143	0.785714	0.321429	0.571429	0.321429	0.964286	-0.357143	-0.607143	-0.285714	0.216225	0.126131	0.857143	-0.285714	-0.0714286	0.321429	0.5	0.0900937	0.0357143	0.285714	0.285714	0.14415	0.0714286	0.5	0.214286	0.714286	-0.428571	0.464286	0.321429	-0.5	0.75	0.392857	-0.142857	-0.535714	0.285714
cg15454820	0.392857	0.214286	-0.0714286	0.321429	0.107143	-0.714286	-0.107143	-0.857143	0.642857	0.75	0.321429	-0.142857	-0.642857	0.355529	0.214286	0.25	-0.392857	-0.321429	-0.285714	0.0357143	-0.428571	-0.178571	-0.107143	0.392857	-0.234244	0.792825	-0.214286	-0.607143	0.107143	0.642857	-0.357143	-0.180187	0.214286	0.214286	-0.5	0.252262	-0.0357143	0.285714	-0.0714286	-0.142857	-0.142857	0.357143	-0.392857	0.714286	-0.321429	0.321429	0.0357143	0.642857	-0.642857
cg14036226	-0.535714	-0.392857	0.107143	-0.607143	-0.5	0.392857	-0.178571	0.464286	-0.821429	-0.892857	-0.392857	0.142857	0.25	-0.261968	-0.178571	-0.464286	0.428571	-0.0714286	-0.0714286	-0.214286	0.214286	0.107143	0.285714	0.0357143	-0.072075	-0.846881	-0.0357143	0.464286	-0.428571	-0.607143	-0.0714286	-0.0900937	0.0714286	-0.357143	0	-0.5766	0.25	-0.571429	-0.142857	-0.107143	0.321429	-0.535714	0.642857	-0.5	0	-0.535714	-0.0714286	-0.357143	0.25
cg18034737	0.392857	0.321429	-0.428571	-0.178571	0.642857	0.678571	0.571429	0.642857	-0.107143	-0.107143	-0.178571	-0.428571	0.75	-0.18712	0.214286	0.321429	0.214286	0.428571	0.428571	0.464286	0.428571	0.178571	-0.0714286	-0.285714	0.0900937	-0.162169	0.5	0.5	0.571429	-0.0714286	0.785714	0.43245	-0.107143	0.321429	0.75	0.486506	0.25	0.321429	0.464286	0.428571	0.214286	0.357143	-0.25	-0.357143	0.642857	-0.178571	0.0357143	-0.678571	0.75
cg10896586	0.535714	0.607143	-0.214286	0.678571	0.642857	-0.107143	0.428571	-0.357143	0.821429	0.821429	0.321429	-0.0714286	-0.25	0.112272	0.214286	0.392857	-0.285714	0.214286	0.428571	0.392857	0	0.0357143	-0.285714	-0.285714	0.342356	0.810844	0.285714	-0.5	0.5	0.5	0.142857	0.252262	0.0357143	0.464286	0.107143	0.666694	-0.25	0.535714	0.178571	0.214286	-0.428571	0.642857	-0.392857	0.428571	0.214286	0.678571	-0.178571	0.321429	-0.25
cg11074933	-0.0714286	0	0.607143	0.642857	-0.214286	0	-0.357143	0.25	0.142857	0.178571	0.0357143	0.535714	-0.214286	-0.336817	-0.75	-0.321429	-0.714286	0.642857	0.178571	-0.464286	-0.321429	0.0714286	-0.214286	-0.25	0.666694	0.378394	-0.0714286	-0.392857	-0.142857	-0.285714	0.107143	-0.342356	-0.535714	-0.5	0.428571	0.270281	-0.678571	-0.0714286	-0.571429	0.142857	-0.571429	-0.0357143	-0.321429	0	0	0.357143	-0.142857	0.321429	-0.214286
cg14187687	-0.357143	0.0357143	0.142857	0.285714	0.178571	0.464286	0.214286	0.5	-0.0357143	-0.107143	0.392857	0.464286	0.464286	0.205832	0	0.178571	0.75	0.321429	0.464286	0	0.892857	-0.357143	-0.535714	-0.607143	0.360375	-0.2883	0.535714	-0.0357143	-0.321429	-0.0357143	0.321429	0.108112	-0.321429	0	0.285714	-0.270281	-0.321429	0.285714	0.142857	0.464286	-0.535714	-0.0714286	0.428571	-0.785714	0.464286	0.428571	0.0357143	-0.607143	0.464286
cg23773946	-0.357143	-0.285714	0.607143	0.714286	0	-0.214286	-0.321429	0.25	0.357143	0.428571	0.857143	0.642857	0.357143	0.598785	-0.25	0.428571	0.285714	0.285714	-0.0714286	-0.464286	0.5	-0.785714	-0.857143	-0.392857	0.162169	0.14415	0.107143	-0.321429	-0.5	0.321429	0.214286	-0.270281	-0.821429	-0.25	0.178571	-0.306319	-0.785714	0.607143	-0.0357143	0.392857	-0.821429	-0.178571	-0.25	-0.642857	0.0714286	0.642857	0.535714	-0.392857	0.357143
cg22472608	0.5	0.25	-0.642857	-0.5	0.25	0	0.392857	-0.321429	0	-0.0714286	-0.642857	-0.785714	-0.178571	-0.392953	0.392857	-0.0714286	-0.428571	-0.357143	-0.0357143	0.571429	-0.607143	0.714286	0.785714	0.285714	-0.2883	0.0180187	-0.25	0.428571	0.785714	-0.0714286	-0.142857	0.468487	0.642857	0.464286	-0.142857	0.450469	0.642857	-0.285714	0.321429	-0.464286	0.821429	0.25	-0.178571	0.75	-0.178571	-0.5	-0.25	0.357143	-0.178571
cg01630032	0.0357143	0.142857	-0.214286	-0.535714	0.107143	0.857143	0.25	0.785714	-0.714286	-0.678571	-0.392857	-0.142857	0.571429	-0.355529	-0.0714286	-0.178571	0.464286	0.464286	0.357143	0.107143	0.571429	0.107143	-0.0357143	-0.0357143	0.126131	-0.504525	0.571429	0.392857	-0.0357143	-0.428571	0.642857	0	0	-0.142857	0.642857	0.072075	0.392857	-0.142857	0	0.5	0.214286	0.0714286	0.321429	-0.642857	0.678571	-0.464286	-0.178571	-0.714286	0.571429
cg15056751	0.285714	0.357143	-0.571429	0.321429	0.785714	-0.107143	0.75	-0.392857	0.785714	0.607143	0.321429	-0.357143	0.142857	0.355529	0.785714	0.678571	0.285714	-0.392857	0.321429	0.785714	0.214286	0.107143	0.0357143	-0.5	-0.0900937	0.198206	0.107143	0.142857	0.714286	0.535714	-0.0714286	0.846881	0.285714	0.928571	-0.25	0.252262	0.0357143	0.535714	0.857143	-0.178571	0.0357143	0.357143	-0.107143	0.321429	0	0.5	0.0714286	0	0.142857
cg27585822	-0.678571	-0.321429	0.178571	-0.321429	-0.571429	0.321429	-0.107143	0.25	-0.607143	-0.821429	-0.464286	0.357143	-0.107143	-0.449089	-0.25	-0.678571	0.214286	-0.142857	0.142857	-0.142857	0	0.392857	0.5	-0.25	0.252262	-0.774806	-0.178571	0.321429	-0.357143	-0.75	-0.428571	0.0900937	0.214286	-0.285714	-0.214286	-0.5766	0.0357143	-0.785714	-0.214286	-0.392857	0.178571	-0.607143	0.857143	-0.214286	-0.214286	-0.25	-0.357143	0.0714286	-0.107143
cg25754419	0.178571	-0.0357143	-0.464286	-0.464286	0	-0.214286	0.214286	-0.428571	0	-0.142857	-0.571429	-0.607143	-0.25	-0.299392	0.357143	-0.142857	-0.392857	-0.607143	-0.214286	0.428571	-0.714286	0.678571	0.892857	0.214286	-0.360375	-0.180187	-0.535714	0.5	0.607143	-0.142857	-0.464286	0.486506	0.607143	0.392857	-0.428571	0.108112	0.5	-0.428571	0.321429	-0.75	0.821429	-0.0714286	-0.0357143	0.75	-0.5	-0.464286	-0.142857	0.464286	-0.25
cg03310874	-0.678571	-0.535714	0.392857	-0.321429	-0.642857	0.0357143	-0.464286	0.25	-0.607143	-0.607143	0.0357143	0.428571	0.107143	0.112272	-0.25	-0.321429	0.5	-0.142857	-0.285714	-0.5	0.285714	-0.321429	-0.0714286	0.107143	-0.14415	-0.630656	-0.107143	0.107143	-0.785714	-0.321429	-0.214286	-0.378394	-0.142857	-0.5	-0.214286	-0.792825	-0.0357143	-0.357143	-0.285714	-0.0357143	-0.0357143	-0.607143	0.571429	-0.571429	-0.142857	-0.25	0.142857	-0.285714	0.107143
cg23350350	-0.214286	-0.107143	-0.464286	-0.142857	0.25	-0.142857	0.5	-0.357143	0.285714	0	0	-0.285714	0.107143	0.205832	0.714286	0.285714	0.428571	-0.785714	0.0357143	0.607143	0.0357143	0.285714	0.5	-0.392857	-0.306319	-0.450469	-0.285714	0.535714	0.428571	0.107143	-0.5	0.846881	0.464286	0.714286	-0.607143	-0.324337	0.214286	-0.0357143	0.785714	-0.642857	0.428571	-0.214286	0.357143	0.25	-0.392857	0.0714286	0.0714286	0.0357143	0.107143
cg08922308	0.321429	0.214286	-0.428571	-0.607143	0.321429	0.785714	0.392857	0.714286	-0.571429	-0.535714	-0.535714	-0.5	0.642857	-0.430377	0.0714286	-0.0357143	0.178571	0.392857	0.285714	0.321429	0.285714	0.321429	0.178571	0.0357143	-0.0180187	-0.396412	0.428571	0.607143	0.392857	-0.357143	0.714286	0.216225	0.0714286	0.0714286	0.714286	0.360375	0.535714	-0.0714286	0.214286	0.357143	0.5	0.214286	-0.0357143	-0.357143	0.607143	-0.607143	-0.107143	-0.642857	0.642857
cg07986469	-0.321429	0.0714286	-0.107143	-0.0714286	0.178571	0.678571	0.392857	0.571429	-0.285714	-0.428571	0	0.214286	0.5	-0.0748481	0.107143	0	0.75	0.214286	0.535714	0.214286	0.785714	0	-0.142857	-0.571429	0.306319	-0.558581	0.5	0.285714	-0.107143	-0.285714	0.285714	0.324337	-0.0357143	0.107143	0.285714	-0.234244	0	0	0.25	0.285714	-0.142857	-0.107143	0.607143	-0.678571	0.464286	0.107143	-0.142857	-0.607143	0.5
cg12776756	0.0714286	-0.285714	0.142857	-0.0357143	-0.357143	-0.714286	-0.428571	-0.571429	0.178571	0.214286	-0.142857	-0.178571	-0.5	-0.018712	-0.107143	-0.142857	-0.75	-0.428571	-0.607143	-0.214286	-0.928571	0.178571	0.428571	0.464286	-0.342356	0.252262	-0.75	-0.0357143	0.107143	0.0714286	-0.535714	-0.162169	0.107143	-0.107143	-0.464286	0	0	-0.25	-0.178571	-0.607143	0.321429	-0.178571	-0.428571	0.714286	-0.714286	-0.214286	0.142857	0.678571	-0.5
cg24130739	-0.285714	0	-0.0714286	-0.178571	0.142857	0.75	0.321429	0.75	-0.428571	-0.535714	-0.107143	0.142857	0.642857	-0.168408	0	-0.0357143	0.642857	0.321429	0.464286	0.142857	0.714286	0.0357143	-0.107143	-0.5	0.270281	-0.630656	0.464286	0.428571	-0.0714286	-0.392857	0.428571	0.270281	-0.142857	0	0.464286	-0.180187	0.0357143	-0.0357143	0.214286	0.321429	-0.0357143	-0.142857	0.464286	-0.75	0.5	-0.0714286	-0.0714286	-0.714286	0.642857
cg04921578	-0.607143	-0.464286	0.142857	-0.535714	-0.642857	0.214286	-0.214286	0.25	-0.714286	-0.892857	-0.607143	0.142857	-0.0357143	-0.486513	-0.25	-0.678571	0.0357143	-0.25	-0.107143	-0.178571	-0.25	0.464286	0.678571	-0.0357143	0.0180187	-0.846881	-0.392857	0.535714	-0.25	-0.785714	-0.428571	0.072075	0.214286	-0.321429	-0.214286	-0.558581	0.178571	-0.857143	-0.178571	-0.535714	0.464286	-0.678571	0.642857	-0.107143	-0.357143	-0.535714	-0.214286	0.0714286	-0.0357143
cg09446250	0	-0.107143	-0.107143	-0.142857	-0.178571	-0.142857	0.0357143	-0.214286	0	-0.178571	-0.607143	-0.25	-0.321429	-0.542649	-0.0714286	-0.392857	-0.714286	-0.285714	-0.0714286	0.178571	-0.857143	0.785714	0.857143	-0.0357143	0.0540562	-0.14415	-0.607143	0.392857	0.5	-0.428571	-0.464286	0.378394	0.321429	0.107143	-0.214286	0.14415	0.107143	-0.571429	0.0357143	-0.75	0.535714	-0.214286	-0.0714286	0.678571	-0.535714	-0.285714	-0.25	0.607143	-0.321429
cg05432996	0.178571	0.5	-0.392857	0	0.392857	0.75	0.678571	0.357143	-0.0714286	-0.285714	-0.571429	-0.142857	0.0714286	-0.711057	0.0357143	-0.285714	-0.107143	0.357143	0.821429	0.571429	0.0714286	0.785714	0.428571	-0.571429	0.630656	-0.162169	0.357143	0.285714	0.607143	-0.5	0.214286	0.612637	0.321429	0.321429	0.428571	0.486506	0.142857	-0.285714	0.178571	0	0.142857	0.25	0.321429	0.107143	0.392857	0.0357143	-0.642857	0.0357143	0.0714286
cg05543030	0	0.142857	0	0.142857	0.357143	0.357143	0.178571	0.428571	0	0.107143	0.535714	0.178571	0.571429	0.449089	0.142857	0.464286	0.785714	0.357143	0.25	0	0.964286	-0.642857	-0.785714	-0.214286	0.0360375	-0.0180187	0.678571	-0.142857	-0.285714	0.321429	0.607143	-0.108112	-0.357143	0.0357143	0.392857	-0.072075	-0.107143	0.607143	0.178571	0.75	-0.464286	0.214286	0.0714286	-0.785714	0.642857	0.285714	0.25	-0.785714	0.571429
cg23192604	0.107143	0.214286	-0.392857	0.392857	0.75	0.0357143	0.678571	-0.0714286	0.678571	0.5	0.428571	-0.178571	0.428571	0.392953	0.642857	0.714286	0.428571	-0.214286	0.357143	0.642857	0.428571	-0.0357143	-0.142857	-0.678571	0	0.0180187	0.178571	0.25	0.571429	0.428571	0.107143	0.810844	0	0.785714	-0.0357143	0.126131	-0.142857	0.607143	0.857143	-0.0357143	-0.107143	0.214286	-0.107143	-0.0357143	0.107143	0.535714	0.214286	-0.285714	0.428571
cg15608277	0.214286	0.178571	-0.535714	-0.357143	0.607143	0.571429	0.607143	0.5	-0.142857	-0.178571	-0.0357143	-0.464286	0.821429	0.0935601	0.5	0.464286	0.642857	0.0714286	0.285714	0.535714	0.642857	0	-0.0714286	-0.25	-0.198206	-0.396412	0.464286	0.607143	0.428571	0.0714286	0.607143	0.522544	0.0357143	0.464286	0.428571	0.14415	0.392857	0.357143	0.678571	0.321429	0.321429	0.214286	0	-0.464286	0.535714	-0.214286	0.178571	-0.821429	0.821429
cg16761097	0.571429	0.428571	-0.714286	-0.321429	0.428571	0.0714286	0.571429	-0.357143	0.178571	0.0714286	-0.571429	-0.75	-0.214286	-0.392953	0.464286	0	-0.392857	-0.285714	0.178571	0.714286	-0.5	0.75	0.714286	0.107143	-0.126131	0.14415	-0.107143	0.321429	0.892857	0	-0.107143	0.594619	0.678571	0.607143	-0.107143	0.5766	0.571429	-0.178571	0.392857	-0.392857	0.678571	0.392857	-0.142857	0.785714	-0.0714286	-0.285714	-0.357143	0.392857	-0.214286
cg25025545	-0.357143	-0.0357143	-0.142857	-0.0357143	0.25	0.535714	0.428571	0.5	-0.142857	-0.321429	0.107143	0.142857	0.607143	0.0748481	0.25	0.178571	0.785714	0.0357143	0.428571	0.285714	0.75	-0.0357143	-0.107143	-0.642857	0.162169	-0.612637	0.357143	0.428571	0	-0.178571	0.214286	0.486506	-0.0714286	0.25	0.178571	-0.306319	-0.0357143	0.107143	0.464286	0.142857	-0.0714286	-0.178571	0.5	-0.642857	0.321429	0.142857	0.0357143	-0.642857	0.607143
cg09281805	0.142857	0.607143	-0.392857	-0.142857	0.107143	0.642857	0.535714	0	-0.214286	-0.392857	-0.678571	-0.0357143	-0.464286	-0.767193	0	-0.607143	-0.0714286	0.214286	0.785714	0.464286	0	0.785714	0.5	-0.25	0.630656	-0.0360375	0.392857	-0.107143	0.285714	-0.5	-0.107143	0.306319	0.678571	0.178571	0.0714286	0.360375	0.321429	-0.571429	-0.178571	-0.0357143	0.107143	0.285714	0.714286	0.321429	0.321429	0	-0.964286	0.392857	-0.464286
cg08973672	0.464286	0.0357143	0.0357143	-0.142857	-0.142857	-0.535714	-0.428571	-0.464286	0.0714286	0.357143	0.0714286	-0.285714	-0.392857	0.205832	-0.0714286	0.0714286	-0.464286	-0.0714286	-0.571429	-0.285714	-0.464286	-0.285714	-0.142857	0.857143	-0.450469	0.612637	-0.178571	-0.428571	-0.107143	0.428571	0	-0.612637	0.0357143	-0.214286	-0.142857	0.252262	0.214286	0.142857	-0.357143	0.107143	0.107143	0.285714	-0.571429	0.428571	-0.142857	-0.25	0.178571	0.321429	-0.392857
cg25477843	0.142857	-0.25	0.0714286	0.214286	0.178571	-0.75	-0.25	-0.428571	0.535714	0.714286	0.785714	-0.142857	0.178571	0.916889	0.357143	0.785714	0.178571	-0.392857	-0.642857	-0.142857	0.0714286	-0.785714	-0.535714	0.321429	-0.684712	0.378394	-0.214286	-0.178571	-0.107143	0.857143	0	-0.180187	-0.321429	0.178571	-0.321429	-0.162169	-0.142857	0.75	0.321429	0.0714286	-0.142857	0.0714286	-0.642857	0	-0.25	0.214286	0.785714	-0.178571	0.178571
cg08106792	-0.714286	-0.357143	0.25	-0.214286	-0.571429	0.107143	-0.214286	0.0714286	-0.464286	-0.607143	-0.107143	0.464286	-0.142857	-0.0748481	-0.142857	-0.464286	0.464286	-0.25	0	-0.25	0.214286	0	0.178571	-0.142857	0.0900937	-0.630656	-0.107143	0.0714286	-0.607143	-0.428571	-0.464286	-0.0900937	0.142857	-0.285714	-0.392857	-0.738769	-0.0357143	-0.535714	-0.214286	-0.25	-0.0357143	-0.571429	0.857143	-0.321429	-0.214286	-0.0714286	-0.178571	0	-0.142857
cg10577241	0.607143	0.321429	-0.607143	-0.107143	0.785714	0.178571	0.607143	0.107143	0.321429	0.321429	-0.0357143	-0.714286	0.535714	0.0748481	0.535714	0.607143	0	0	0.142857	0.642857	0.0714286	0.178571	0.0714286	-0.107143	-0.252262	0.126131	0.178571	0.464286	0.857143	0.321429	0.5	0.594619	0.0714286	0.642857	0.357143	0.5766	0.321429	0.5	0.714286	0.107143	0.392857	0.464286	-0.571429	0.142857	0.285714	-0.107143	0.214286	-0.357143	0.535714
cg06850284	0.535714	0.5	-0.75	-0.214286	0.464286	0	0.642857	-0.535714	0.321429	0.178571	-0.464286	-0.678571	-0.357143	-0.299392	0.571429	0.0357143	-0.285714	-0.392857	0.25	0.785714	-0.428571	0.714286	0.678571	0.0357143	-0.0900937	0.216225	-0.0714286	0.178571	0.857143	0.107143	-0.25	0.648675	0.785714	0.714286	-0.285714	0.522544	0.535714	-0.142857	0.428571	-0.428571	0.571429	0.428571	0	0.857143	-0.107143	-0.107143	-0.428571	0.5	-0.357143
cg26378073	-0.357143	-0.0357143	-0.142857	-0.0357143	0.25	0.535714	0.428571	0.5	-0.142857	-0.321429	0.107143	0.142857	0.607143	0.0748481	0.25	0.178571	0.785714	0.0357143	0.428571	0.285714	0.75	-0.0357143	-0.107143	-0.642857	0.162169	-0.612637	0.357143	0.428571	0	-0.178571	0.214286	0.486506	-0.0714286	0.25	0.178571	-0.306319	-0.0357143	0.107143	0.464286	0.142857	-0.0714286	-0.178571	0.5	-0.642857	0.321429	0.142857	0.0357143	-0.642857	0.607143
cg12774429	-0.357143	0.142857	0.0357143	0.285714	0.214286	0.607143	0.392857	0.5	-0.0357143	-0.214286	0.142857	0.428571	0.357143	-0.0748481	0	0	0.607143	0.321429	0.678571	0.178571	0.75	0	-0.25	-0.785714	0.558581	-0.360375	0.5	0.0714286	-0.107143	-0.25	0.214286	0.342356	-0.142857	0.107143	0.285714	-0.162169	-0.285714	0.0714286	0.178571	0.285714	-0.428571	-0.0714286	0.571429	-0.607143	0.428571	0.428571	-0.214286	-0.428571	0.357143
cg09470754	-0.571429	-0.321429	0.0714286	-0.5	-0.464286	0.321429	-0.107143	0.285714	-0.678571	-0.785714	-0.285714	0.214286	0.107143	-0.168408	-0.0714286	-0.428571	0.535714	-0.178571	0	-0.142857	0.285714	0.0714286	0.25	-0.0357143	-0.0360375	-0.774806	0	0.321429	-0.464286	-0.5	-0.214286	-0.0360375	0.178571	-0.25	-0.178571	-0.630656	0.214286	-0.535714	-0.107143	-0.142857	0.214286	-0.5	0.785714	-0.428571	-0.0357143	-0.357143	-0.142857	-0.25	0.107143
cg16749614	0.178571	0.178571	0.0714286	0.571429	0.357143	-0.428571	0	-0.392857	0.678571	0.821429	0.892857	0.178571	-0.0357143	0.804617	0.285714	0.678571	0.357143	-0.0357143	-0.0714286	-0.0357143	0.464286	-0.785714	-0.821429	0	-0.14415	0.630656	0.285714	-0.642857	-0.214286	0.857143	0.107143	-0.198206	-0.25	0.214286	-0.178571	0.0180187	-0.321429	0.821429	0.142857	0.428571	-0.642857	0.357143	-0.285714	-0.107143	0.142857	0.678571	0.357143	-0.107143	-0.0357143
cg25706447	-0.285714	0	-0.0714286	-0.178571	0.142857	0.75	0.321429	0.75	-0.428571	-0.535714	-0.107143	0.142857	0.642857	-0.168408	0	-0.0357143	0.642857	0.321429	0.464286	0.142857	0.714286	0.0357143	-0.107143	-0.5	0.270281	-0.630656	0.464286	0.428571	-0.0714286	-0.392857	0.428571	0.270281	-0.142857	0	0.464286	-0.180187	0.0357143	-0.0357143	0.214286	0.321429	-0.0357143	-0.142857	0.464286	-0.75	0.5	-0.0714286	-0.0714286	-0.714286	0.642857
cg25681339	-0.0714286	0.285714	-0.142857	0.0357143	0.357143	0.714286	0.428571	0.571429	-0.178571	-0.214286	0.142857	0.178571	0.5	0.018712	0.107143	0.142857	0.75	0.428571	0.607143	0.214286	0.928571	-0.178571	-0.428571	-0.464286	0.342356	-0.252262	0.75	0.0357143	-0.107143	-0.0714286	0.535714	0.162169	-0.107143	0.107143	0.464286	0	0	0.25	0.178571	0.607143	-0.321429	0.178571	0.428571	-0.714286	0.714286	0.214286	-0.142857	-0.678571	0.5
cg17554875	-0.321429	0.107143	-0.0714286	0.428571	0.357143	0.392857	0.535714	0.285714	0.285714	0	0.142857	0.285714	0.321429	-0.0561361	0.178571	0.142857	0.392857	0.0714286	0.642857	0.392857	0.464286	0.214286	0	-0.964286	0.504525	-0.324337	0.214286	0.25	0.25	-0.178571	0	0.702731	-0.0714286	0.392857	0.107143	-0.0900937	-0.357143	0.107143	0.464286	-0.0714286	-0.285714	-0.107143	0.392857	-0.285714	0.142857	0.535714	-0.142857	-0.214286	0.321429
cg02996355	0.214286	0.464286	-0.321429	-0.357143	0.0357143	0.785714	0.392857	0.357143	-0.5	-0.607143	-0.892857	-0.178571	-0.178571	-0.954314	-0.214286	-0.678571	-0.285714	0.428571	0.642857	0.321429	-0.142857	0.857143	0.571429	-0.107143	0.558581	-0.180187	0.321429	0.178571	0.357143	-0.714286	0.178571	0.198206	0.464286	-0.0357143	0.428571	0.468487	0.392857	-0.642857	-0.25	0.0357143	0.321429	0.214286	0.428571	0.178571	0.392857	-0.357143	-0.821429	0.178571	-0.178571
cg08224563	-0.0714286	0.285714	-0.142857	0.0357143	0.357143	0.714286	0.428571	0.571429	-0.178571	-0.214286	0.142857	0.178571	0.5	0.018712	0.107143	0.142857	0.75	0.428571	0.607143	0.214286	0.928571	-0.178571	-0.428571	-0.464286	0.342356	-0.252262	0.75	0.0357143	-0.107143	-0.0714286	0.535714	0.162169	-0.107143	0.107143	0.464286	0	0	0.25	0.178571	0.607143	-0.321429	0.178571	0.428571	-0.714286	0.714286	0.214286	-0.142857	-0.678571	0.5
cg02194684	-0.678571	-0.678571	0.642857	0.178571	-0.357143	-0.0714286	-0.5	0.535714	-0.214286	-0.178571	0.535714	0.571429	0.607143	0.449089	-0.321429	0.178571	0.464286	0.107143	-0.321429	-0.607143	0.464286	-0.678571	-0.535714	-0.25	-0.0900937	-0.486506	-0.107143	0.178571	-0.678571	-0.0714286	0.142857	-0.2883	-0.785714	-0.464286	0.142857	-0.702731	-0.535714	0.214286	-0.0357143	0.178571	-0.392857	-0.607143	0	-0.892857	-0.0714286	0.107143	0.642857	-0.642857	0.607143
cg07504393	0.321429	0.464286	-0.428571	0.357143	0.785714	0.0357143	0.607143	-0.214286	0.642857	0.642857	0.642857	-0.142857	0.25	0.617497	0.678571	0.785714	0.678571	-0.0714286	0.357143	0.535714	0.75	-0.428571	-0.571429	-0.321429	-0.072075	0.360375	0.571429	-0.25	0.25	0.75	0.285714	0.378394	0.0714286	0.678571	-0.0357143	0.198206	0	0.821429	0.607143	0.428571	-0.357143	0.535714	-0.0357143	-0.142857	0.428571	0.607143	0.142857	-0.357143	0.25
cg23160016	-0.5	-0.25	0.642857	0.5	-0.25	0	-0.392857	0.321429	0	0.0714286	0.642857	0.785714	0.178571	0.392953	-0.392857	0.0714286	0.428571	0.357143	0.0357143	-0.571429	0.607143	-0.714286	-0.785714	-0.285714	0.2883	-0.0180187	0.25	-0.428571	-0.785714	0.0714286	0.142857	-0.468487	-0.642857	-0.464286	0.142857	-0.450469	-0.642857	0.285714	-0.321429	0.464286	-0.821429	-0.25	0.178571	-0.75	0.178571	0.5	0.25	-0.357143	0.178571
cg22670329	-0.285714	0.214286	0	0.0714286	-0.285714	0.285714	0.178571	-0.142857	-0.142857	-0.392857	-0.535714	0.321429	-0.642857	-0.673633	-0.214286	-0.75	-0.214286	0	0.535714	0.142857	-0.25	0.714286	0.571429	-0.357143	0.648675	-0.162169	-0.0357143	-0.142857	0	-0.607143	-0.535714	0.216225	0.5	-0.0357143	-0.25	-0.0360375	-0.0357143	-0.75	-0.321429	-0.392857	-0.0357143	-0.142857	0.785714	0.357143	-0.142857	0.142857	-0.821429	0.642857	-0.642857
cg27212541	0.0714286	0.0357143	0.285714	-0.0714286	-0.0357143	0.464286	-0.25	0.714286	-0.464286	-0.214286	0.142857	0.214286	0.464286	0.018712	-0.428571	0	0.25	0.75	0.0714286	-0.428571	0.571429	-0.5	-0.678571	0.178571	0.14415	0.0180187	0.571429	-0.178571	-0.464286	-0.0714286	0.785714	-0.612637	-0.535714	-0.535714	0.75	0.0900937	-0.0714286	0.25	-0.392857	0.857143	-0.357143	0.142857	-0.142857	-0.785714	0.678571	-0.142857	0.142857	-0.678571	0.464286
cg15346242	-0.714286	-0.571429	0.892857	0.535714	-0.642857	-0.428571	-0.75	0.0357143	0.0357143	0.0714286	0.571429	0.892857	-0.142857	0.355529	-0.571429	-0.142857	0.0357143	0.0714286	-0.321429	-0.821429	0.0714286	-0.607143	-0.5	-0.142857	0.180187	-0.0360375	-0.285714	-0.428571	-0.892857	-0.0357143	-0.321429	-0.5766	-0.642857	-0.642857	-0.214286	-0.666694	-0.785714	0	-0.5	0	-0.714286	-0.571429	0.107143	-0.428571	-0.357143	0.428571	0.321429	0.0714286	-0.142857
cg14505439	0.357143	-0.0357143	-0.142857	-0.285714	-0.178571	-0.464286	-0.214286	-0.5	0.0357143	0.107143	-0.392857	-0.464286	-0.464286	-0.205832	0	-0.178571	-0.75	-0.321429	-0.464286	0	-0.892857	0.357143	0.535714	0.607143	-0.360375	0.2883	-0.535714	0.0357143	0.321429	0.0357143	-0.321429	-0.108112	0.321429	0	-0.285714	0.270281	0.321429	-0.285714	-0.142857	-0.464286	0.535714	0.0714286	-0.428571	0.785714	-0.464286	-0.428571	-0.0357143	0.607143	-0.464286
cg04308687	0.857143	0.5	-0.535714	0	0.785714	0	0.428571	-0.107143	0.428571	0.607143	0.178571	-0.678571	0.285714	0.261968	0.464286	0.678571	-0.0714286	0.142857	0.0357143	0.464286	0.107143	-0.142857	-0.285714	0.25	-0.306319	0.594619	0.357143	-0.0357143	0.642857	0.642857	0.607143	0.162169	0.0357143	0.5	0.357143	0.738769	0.321429	0.714286	0.428571	0.428571	0.142857	0.75	-0.75	0.214286	0.428571	0	0.214286	-0.25	0.285714
cg03776194	0.428571	0.0357143	0.0714286	0.142857	-0.0357143	-0.535714	-0.285714	-0.428571	0.321429	0.464286	-0.0357143	-0.25	-0.392857	-0.018712	-0.142857	0.0357143	-0.821429	-0.0357143	-0.392857	-0.142857	-0.75	0.0714286	0.107143	0.464286	-0.180187	0.612637	-0.392857	-0.25	0.25	0.25	-0.107143	-0.252262	-0.0357143	-0.0714286	-0.0714286	0.414431	-0.0357143	0.0714286	-0.214286	-0.178571	0.107143	0.214286	-0.714286	0.642857	-0.321429	-0.0714286	0.107143	0.535714	-0.392857
cg02901006	0.107143	0.178571	-0.571429	-0.678571	0	0.0714286	0.285714	-0.392857	-0.285714	-0.321429	-0.321429	-0.428571	-0.25	0	0.535714	-0.107143	0.464286	-0.535714	-0.0357143	0.392857	0.107143	0.178571	0.392857	0.392857	-0.414431	-0.234244	0.107143	0.107143	0.0357143	0.0714286	-0.285714	0.14415	0.785714	0.321429	-0.5	-0.162169	0.75	-0.285714	0.178571	-0.178571	0.535714	0.107143	0.571429	0.25	0	-0.392857	-0.285714	0.0714286	-0.25
cg19028706	-0.357143	-0.285714	0.285714	-0.107143	-0.0714286	0.535714	-0.107143	0.892857	-0.5	-0.464286	0.107143	0.285714	0.785714	0.018712	-0.285714	0.0357143	0.5	0.464286	0.107143	-0.285714	0.642857	-0.321429	-0.392857	-0.285714	0.126131	-0.558581	0.321429	0.357143	-0.357143	-0.321429	0.571429	-0.126131	-0.571429	-0.357143	0.607143	-0.2883	-0.178571	0.107143	0	0.464286	-0.178571	-0.285714	0.107143	-0.964286	0.428571	-0.142857	0.285714	-0.857143	0.785714
cg11284147	-0.464286	-0.0357143	0.214286	0.714286	0.214286	0.0357143	0.25	0.0714286	0.5	0.285714	0.571429	0.571429	0.178571	0.318105	0.107143	0.285714	0.464286	0	0.428571	0.107143	0.535714	-0.214286	-0.357143	-0.892857	0.43245	-0.108112	0.142857	-0.107143	-0.107143	0.107143	-0.142857	0.414431	-0.285714	0.25	-0.107143	-0.306319	-0.642857	0.321429	0.321429	0	-0.642857	-0.178571	0.321429	-0.357143	0	0.821429	0.0714286	-0.142857	0.178571
cg18825221	0.321429	-0.0714286	0.107143	0.0714286	-0.178571	-0.678571	-0.392857	-0.571429	0.285714	0.428571	0	-0.214286	-0.5	0.0748481	-0.107143	0	-0.75	-0.214286	-0.535714	-0.214286	-0.785714	0	0.142857	0.571429	-0.306319	0.558581	-0.5	-0.285714	0.107143	0.285714	-0.285714	-0.324337	0.0357143	-0.107143	-0.285714	0.234244	0	0	-0.25	-0.285714	0.142857	0.107143	-0.607143	0.678571	-0.464286	-0.107143	0.142857	0.607143	-0.5
cg15284457	0.285714	0.0357143	-0.214286	-0.142857	-0.0357143	-0.285714	0.0357143	-0.392857	0.142857	0.0714286	-0.5	-0.428571	-0.392857	-0.392953	0.0357143	-0.214286	-0.785714	-0.285714	-0.178571	0.214286	-0.892857	0.642857	0.714286	0.214286	-0.108112	0.162169	-0.535714	0.214286	0.571429	-0.142857	-0.357143	0.252262	0.357143	0.178571	-0.214286	0.342356	0.214286	-0.357143	0.0357143	-0.607143	0.535714	0.0357143	-0.321429	0.821429	-0.464286	-0.285714	-0.178571	0.642857	-0.392857
cg13604246	-0.0357143	-0.285714	0.428571	0.535714	0.178571	-0.214286	-0.25	0.357143	0.357143	0.464286	0.607143	0.214286	0.571429	0.430377	-0.214286	0.535714	-0.107143	0.321429	-0.214286	-0.321429	0.142857	-0.535714	-0.607143	-0.25	-0.0180187	0.180187	-0.0714286	0.0357143	-0.0357143	0.285714	0.428571	-0.108112	-0.857143	-0.142857	0.428571	0.0360375	-0.607143	0.642857	0.142857	0.285714	-0.428571	-0.0714286	-0.75	-0.428571	0.0357143	0.321429	0.678571	-0.428571	0.571429
cg08628635	-0.5	-0.214286	0	-0.321429	-0.142857	0.464286	0.107143	0.464286	-0.5	-0.607143	-0.0357143	0.214286	0.428571	0.018712	0.0714286	-0.107143	0.785714	-0.0357143	0.178571	0	0.642857	-0.107143	-0.0357143	-0.285714	0.0180187	-0.738769	0.25	0.357143	-0.357143	-0.321429	0.0714286	0.126131	0	-0.0714286	0.0357143	-0.540562	0.107143	-0.178571	0.142857	0.107143	0.0357143	-0.357143	0.678571	-0.678571	0.214286	-0.142857	0	-0.571429	0.428571
cg21672292	-0.107143	0	0.5	0.571429	0.0357143	0	-0.285714	0.285714	0.178571	0.357143	0.714286	0.571429	0.214286	0.449089	-0.321429	0.285714	0.285714	0.535714	0.0714286	-0.464286	0.607143	-0.785714	-0.964286	-0.142857	0.252262	0.342356	0.428571	-0.571429	-0.571429	0.321429	0.428571	-0.522544	-0.678571	-0.357143	0.357143	-0.072075	-0.571429	0.571429	-0.285714	0.714286	-0.857143	0.107143	-0.178571	-0.642857	0.392857	0.535714	0.285714	-0.392857	0.214286
cg25589001	-0.392857	0.0357143	0	0.321429	0.285714	0.464286	0.428571	0.428571	0.107143	-0.107143	0.25	0.357143	0.464286	0.0748481	0.142857	0.178571	0.642857	0.142857	0.571429	0.25	0.714286	-0.0357143	-0.214286	-0.857143	0.414431	-0.414431	0.357143	0.214286	0	-0.142857	0.142857	0.504525	-0.178571	0.25	0.178571	-0.234244	-0.321429	0.178571	0.392857	0.142857	-0.357143	-0.142857	0.464286	-0.571429	0.285714	0.464286	-0.0357143	-0.464286	0.464286
cg04930982	0.678571	0.5	-0.642857	-0.25	0.392857	0	0.464286	-0.428571	0.214286	0.178571	-0.535714	-0.714286	-0.357143	-0.392953	0.357143	-0.0357143	-0.535714	-0.178571	0.142857	0.607143	-0.571429	0.678571	0.607143	0.25	-0.0900937	0.360375	-0.0714286	0.107143	0.821429	0.0714286	-0.0714286	0.396412	0.642857	0.5	-0.0714286	0.684712	0.535714	-0.142857	0.214286	-0.285714	0.571429	0.5	-0.25	0.857143	-0.0357143	-0.25	-0.392857	0.5	-0.357143
cg17302896	0.535714	0	-0.5	-0.607143	0.321429	0	0.178571	0.0714286	-0.142857	-0.0357143	-0.321429	-0.857143	0.428571	-0.018712	0.357143	0.321429	-0.178571	-0.178571	-0.357143	0.321429	-0.285714	0.178571	0.321429	0.464286	-0.630656	-0.072075	-0.142857	0.607143	0.607143	0.142857	0.357143	0.216225	0.142857	0.285714	0.214286	0.360375	0.607143	0.142857	0.428571	-0.0714286	0.785714	0.214286	-0.607143	0.214286	0.0357143	-0.678571	0.321429	-0.285714	0.428571
cg10430742	-0.5	-0.214286	0.535714	0.5	-0.0714286	0.214286	-0.178571	0.535714	0	0	0.571429	0.714286	0.428571	0.299392	-0.321429	0.142857	0.5	0.428571	0.214286	-0.392857	0.714286	-0.571429	-0.714286	-0.535714	0.378394	-0.180187	0.321429	-0.178571	-0.571429	-0.0357143	0.285714	-0.198206	-0.678571	-0.321429	0.321429	-0.378394	-0.642857	0.321429	-0.107143	0.464286	-0.75	-0.25	0.178571	-0.857143	0.285714	0.5	0.25	-0.535714	0.428571
cg04531781	0.642857	0.142857	-0.0714286	0.0357143	0.214286	-0.392857	-0.178571	-0.25	0.285714	0.535714	0.107143	-0.428571	-0.0714286	0.168408	0	0.321429	-0.571429	0.107143	-0.392857	-0.0714286	-0.428571	-0.178571	-0.178571	0.571429	-0.342356	0.666694	-0.107143	-0.214286	0.285714	0.464286	0.285714	-0.306319	-0.142857	0	0.178571	0.540562	0.107143	0.392857	-0.0714286	0.178571	0.107143	0.428571	-0.892857	0.392857	0	-0.142857	0.285714	0.142857	-0.0714286
cg16903269	0.571429	0.178571	-0.571429	-0.642857	0.107143	-0.178571	0.142857	-0.428571	-0.107143	-0.0357143	-0.535714	-0.821429	-0.25	-0.205832	0.357143	-0.0357143	-0.392857	-0.392857	-0.321429	0.357143	-0.607143	0.428571	0.607143	0.678571	-0.540562	0.14415	-0.25	0.25	0.535714	0.107143	-0.107143	0.108112	0.607143	0.285714	-0.214286	0.378394	0.75	-0.214286	0.142857	-0.321429	0.821429	0.285714	-0.285714	0.714286	-0.178571	-0.642857	-0.107143	0.321429	-0.25
cg27203184	0.821429	0.928571	-0.821429	-0.321429	0.678571	0.571429	0.75	-0.107143	0	0.0714286	-0.357143	-0.607143	-0.142857	-0.28068	0.464286	0.0714286	0.178571	0.25	0.607143	0.714286	0.321429	0.321429	0.0357143	0.214286	0.108112	0.414431	0.785714	-0.214286	0.535714	0.214286	0.464286	0.198206	0.678571	0.5	0.285714	0.774806	0.714286	0.142857	0.142857	0.5	0.214286	0.892857	0.142857	0.285714	0.75	-0.107143	-0.607143	-0.0357143	-0.142857
cg13844341	-0.285714	0	-0.0714286	-0.178571	0.142857	0.75	0.321429	0.75	-0.428571	-0.535714	-0.107143	0.142857	0.642857	-0.168408	0	-0.0357143	0.642857	0.321429	0.464286	0.142857	0.714286	0.0357143	-0.107143	-0.5	0.270281	-0.630656	0.464286	0.428571	-0.0714286	-0.392857	0.428571	0.270281	-0.142857	0	0.464286	-0.180187	0.0357143	-0.0357143	0.214286	0.321429	-0.0357143	-0.142857	0.464286	-0.75	0.5	-0.0714286	-0.0714286	-0.714286	0.642857
cg22799396	-0.285714	-0.392857	0.464286	0.428571	-0.464286	-0.857143	-0.535714	-0.642857	0.428571	0.392857	0.25	0.321429	-0.607143	0.205832	-0.214286	-0.107143	-0.571429	-0.428571	-0.5	-0.392857	-0.714286	-0.0714286	0.142857	0.107143	-0.0900937	0.2883	-0.75	-0.321429	-0.214286	0.142857	-0.75	-0.198206	-0.107143	-0.178571	-0.642857	-0.2883	-0.464286	-0.142857	-0.25	-0.607143	-0.178571	-0.357143	-0.214286	0.535714	-0.821429	0.285714	0.178571	0.75	-0.607143
cg26724018	0.857143	0.785714	-0.535714	0.0714286	0.785714	0.464286	0.607143	0.142857	0.25	0.357143	-0.142857	-0.5	0.142857	-0.224544	0.214286	0.285714	-0.178571	0.535714	0.535714	0.535714	0.178571	0.214286	-0.178571	0	0.234244	0.5766	0.642857	-0.142857	0.678571	0.25	0.714286	0.198206	0.142857	0.392857	0.642857	0.954994	0.285714	0.428571	0.178571	0.571429	0	0.857143	-0.428571	0.178571	0.714286	0.0714286	-0.285714	-0.142857	0.142857
cg12182708	-0.142857	0.0714286	-0.214286	0.107143	0.5	0.428571	0.5	0.428571	0.107143	0	0.357143	0.0357143	0.714286	0.318105	0.392857	0.5	0.821429	0.0714286	0.392857	0.357143	0.857143	-0.25	-0.357143	-0.607143	0.0540562	-0.360375	0.464286	0.321429	0.107143	0.142857	0.392857	0.486506	-0.178571	0.392857	0.25	-0.14415	-0.0714286	0.464286	0.607143	0.321429	-0.178571	0.0357143	0.214286	-0.642857	0.428571	0.285714	0.214286	-0.75	0.714286
cg04810063	0.321429	-0.0714286	0.0714286	-0.357143	-0.107143	-0.178571	-0.428571	0.0357143	-0.285714	0.0714286	0.214286	-0.214286	0.142857	0.374241	-0.0714286	0.214286	0.107143	0.142857	-0.535714	-0.392857	0.142857	-0.642857	-0.5	0.821429	-0.540562	0.270281	0.178571	-0.25	-0.392857	0.392857	0.428571	-0.738769	-0.214286	-0.357143	0.178571	0.0360375	0.285714	0.321429	-0.285714	0.535714	0.0357143	0.214286	-0.428571	-0.25	0.25	-0.392857	0.392857	-0.357143	0.142857
cg16600996	-0.357143	-0.0357143	-0.142857	-0.0357143	0.25	0.535714	0.428571	0.5	-0.142857	-0.321429	0.107143	0.142857	0.607143	0.0748481	0.25	0.178571	0.785714	0.0357143	0.428571	0.285714	0.75	-0.0357143	-0.107143	-0.642857	0.162169	-0.612637	0.357143	0.428571	0	-0.178571	0.214286	0.486506	-0.0714286	0.25	0.178571	-0.306319	-0.0357143	0.107143	0.464286	0.142857	-0.0714286	-0.178571	0.5	-0.642857	0.321429	0.142857	0.0357143	-0.642857	0.607143
cg03532253	-0.5	-0.392857	0	-0.392857	-0.107143	0.392857	0.0714286	0.571429	-0.5	-0.607143	-0.0357143	0.0714286	0.678571	0.0748481	0.107143	0.0357143	0.714286	-0.107143	0	0	0.535714	-0.107143	0.0357143	-0.285714	-0.162169	-0.8649	0.0714286	0.642857	-0.214286	-0.321429	0.142857	0.234244	-0.142857	-0.0357143	0.107143	-0.558581	0.107143	-0.107143	0.321429	0	0.214286	-0.464286	0.428571	-0.714286	0.107143	-0.285714	0.25	-0.714286	0.678571
cg12532667	0.357143	0.714286	-0.25	0.0714286	0.428571	0.785714	0.464286	0.392857	-0.142857	-0.0714286	-0.0714286	0.0714286	0.0714286	-0.261968	-0.0357143	-0.0714286	0.357143	0.714286	0.785714	0.25	0.714286	0	-0.428571	-0.178571	0.558581	0.252262	0.964286	-0.392857	0	-0.0357143	0.642857	-0.0900937	0.107143	0.0357143	0.607143	0.486506	0.142857	0.178571	-0.178571	0.821429	-0.392857	0.607143	0.321429	-0.357143	0.928571	0.214286	-0.535714	-0.321429	0.0714286
cg07850246	-0.107143	-0.392857	0.607143	0.357143	-0.142857	-0.107143	-0.5	0.535714	0	0.142857	0.285714	0.285714	0.464286	0.0935601	-0.571429	0.142857	-0.392857	0.5	-0.285714	-0.571429	-0.107143	-0.357143	-0.428571	-0.0714286	0.0900937	0.072075	-0.178571	0.0714286	-0.178571	-0.0714286	0.428571	-0.360375	-0.892857	-0.5	0.571429	0.0360375	-0.571429	0.285714	-0.214286	0.25	-0.321429	-0.214286	-0.714286	-0.428571	0	0.0357143	0.535714	-0.321429	0.464286
cg25077558	-0.642857	-0.607143	0.428571	-0.428571	-0.678571	0.107143	-0.535714	0.428571	-0.75	-0.714286	-0.0714286	0.357143	0.25	0.018712	-0.357143	-0.357143	0.392857	-0.0357143	-0.357143	-0.571429	0.214286	-0.285714	-0.0357143	0.178571	-0.180187	-0.702731	-0.142857	0.25	-0.75	-0.428571	-0.0714286	-0.43245	-0.25	-0.607143	-0.0357143	-0.738769	0	-0.392857	-0.321429	0	0.0714286	-0.642857	0.428571	-0.642857	-0.107143	-0.428571	0.214286	-0.392857	0.25
cg07914866	-0.178571	0.321429	0.25	0.535714	0	0.178571	0.0357143	-0.0357143	0.178571	0.178571	0.392857	0.642857	-0.321429	0.112272	-0.178571	-0.107143	0.357143	0.357143	0.5	-0.142857	0.571429	-0.321429	-0.571429	-0.321429	0.5766	0.306319	0.535714	-0.75	-0.5	0.107143	0	-0.270281	-0.0714286	-0.142857	0	-0.072075	-0.392857	0.142857	-0.357143	0.464286	-0.821429	0.178571	0.5	-0.285714	0.357143	0.678571	-0.357143	0.0714286	-0.321429
cg06391468	0.428571	0.714286	-0.5	-0.0714286	0.642857	0.785714	0.678571	0.357143	-0.0714286	-0.0357143	-0.0357143	-0.178571	0.285714	-0.112272	0.285714	0.178571	0.571429	0.5	0.75	0.5	0.821429	0	-0.357143	-0.214286	0.324337	0.126131	0.964286	-0.142857	0.214286	0.107143	0.678571	0.180187	0.214286	0.321429	0.535714	0.468487	0.321429	0.321429	0.178571	0.75	-0.178571	0.642857	0.285714	-0.357143	0.928571	0.142857	-0.392857	-0.5	0.285714
cg12483340	-0.285714	0.107143	0	0.142857	0.25	0.642857	0.357143	0.607143	-0.142857	-0.25	0.178571	0.321429	0.535714	0.018712	0.0357143	0.107143	0.714286	0.357143	0.571429	0.142857	0.857143	-0.142857	-0.357143	-0.642857	0.396412	-0.396412	0.571429	0.142857	-0.142857	-0.178571	0.392857	0.252262	-0.214286	0.0714286	0.392857	-0.162169	-0.178571	0.178571	0.214286	0.428571	-0.357143	-0.0357143	0.464286	-0.75	0.535714	0.285714	-0.0714286	-0.642857	0.535714
cg12259892	-0.5	-0.464286	0.75	0.428571	-0.392857	-0.285714	-0.642857	0.214286	0	0.142857	0.714286	0.714286	0.178571	0.542649	-0.428571	0.142857	0.285714	0.214286	-0.321429	-0.75	0.392857	-0.857143	-0.785714	-0.0357143	0.0180187	0.0180187	0	-0.392857	-0.857143	0.178571	0.0714286	-0.630656	-0.75	-0.571429	0.0357143	-0.540562	-0.642857	0.321429	-0.357143	0.357143	-0.714286	-0.357143	-0.0714286	-0.678571	-0.0357143	0.357143	0.5	-0.321429	0.178571
cg17296707	0.357143	0.0357143	0.142857	0.0357143	-0.25	-0.535714	-0.428571	-0.5	0.142857	0.321429	-0.107143	-0.142857	-0.607143	-0.0748481	-0.25	-0.178571	-0.785714	-0.0357143	-0.428571	-0.285714	-0.75	0.0357143	0.107143	0.642857	-0.162169	0.612637	-0.357143	-0.428571	0	0.178571	-0.214286	-0.486506	0.0714286	-0.25	-0.178571	0.306319	0.0357143	-0.107143	-0.464286	-0.142857	0.0714286	0.178571	-0.5	0.642857	-0.321429	-0.142857	-0.0357143	0.642857	-0.607143
cg01687189	-0.178571	-0.214286	0.428571	0.642857	0.178571	-0.285714	-0.214286	0.142857	0.464286	0.571429	0.928571	0.428571	0.428571	0.748481	-0.0357143	0.642857	0.357143	0.178571	-0.142857	-0.321429	0.535714	-0.857143	-0.892857	-0.285714	-0.0360375	0.234244	0.142857	-0.285714	-0.357143	0.535714	0.285714	-0.198206	-0.75	-0.0714286	0.142857	-0.216225	-0.642857	0.785714	0.142857	0.428571	-0.714286	-0.0357143	-0.392857	-0.571429	0.107143	0.607143	0.642857	-0.464286	0.428571
cg17974166	-0.0714286	0.428571	0.214286	0.607143	0.142857	0.321429	0.142857	0.107143	0.214286	0.214286	0.357143	0.607143	-0.214286	0.018712	-0.214286	-0.0714286	0.285714	0.535714	0.642857	-0.0714286	0.607143	-0.25	-0.607143	-0.428571	0.702731	0.360375	0.642857	-0.714286	-0.357143	0.0714286	0.178571	-0.198206	-0.142857	-0.107143	0.214286	0.108112	-0.428571	0.214286	-0.321429	0.571429	-0.857143	0.285714	0.392857	-0.321429	0.5	0.714286	-0.392857	0	-0.214286
cg08321942	-0.214286	0.357143	-0.0714286	0.321429	0.285714	0.642857	0.5	0.357143	0.0357143	-0.142857	0.0714286	0.392857	0.142857	-0.168408	0.0357143	-0.0714286	0.535714	0.357143	0.821429	0.285714	0.714286	0.107143	-0.214286	-0.75	0.666694	-0.180187	0.607143	-0.107143	-0.0357143	-0.214286	0.178571	0.342356	0.0357143	0.178571	0.25	0	-0.214286	0.0357143	0.107143	0.321429	-0.464286	0.107143	0.642857	-0.428571	0.5	0.5	-0.428571	-0.25	0.142857
cg13740636	-0.5	0	-0.0357143	0	0	0.5	0.321429	0.321429	-0.214286	-0.428571	0	0.357143	0.214286	-0.0748481	0.107143	-0.142857	0.714286	0	0.5	0.178571	0.642857	0.0714286	0	-0.607143	0.342356	-0.5766	0.321429	0.178571	-0.214286	-0.321429	-0.0714286	0.342356	0.107143	0.107143	-0.0357143	-0.414431	-0.0714286	-0.178571	0.178571	0.0357143	-0.178571	-0.25	0.821429	-0.5	0.214286	0.214286	-0.25	-0.321429	0.214286
cg23785275	0.5	0.0714286	0.0714286	-0.178571	-0.0714286	-0.321429	-0.428571	-0.178571	-0.0714286	0.285714	0.142857	-0.25	-0.142857	0.243256	-0.142857	0.142857	-0.285714	0.178571	-0.5	-0.357143	-0.178571	-0.464286	-0.392857	0.857143	-0.414431	0.5766	0.0714286	-0.428571	-0.214286	0.428571	0.321429	-0.738769	-0.142857	-0.321429	0.142857	0.2883	0.214286	0.285714	-0.392857	0.428571	0	0.357143	-0.607143	0.107143	0.142857	-0.285714	0.25	0	-0.142857
cg26926765	0.0357143	-0.428571	0.285714	0.321429	0.107143	-0.571429	-0.321429	0	0.428571	0.535714	0.535714	-0.0714286	0.428571	0.542649	0	0.607143	-0.25	-0.107143	-0.571429	-0.25	-0.214286	-0.464286	-0.321429	0.0357143	-0.414431	0.180187	-0.428571	0.178571	0.107143	0.428571	0.142857	-0.0360375	-0.642857	0	0.0714286	-0.0360375	-0.392857	0.571429	0.285714	-0.0714286	-0.0714286	-0.142857	-0.892857	-0.0714286	-0.321429	0.107143	0.821429	-0.214286	0.428571
cg07377178	-0.678571	-0.321429	0.178571	-0.321429	-0.571429	0.321429	-0.107143	0.25	-0.607143	-0.821429	-0.464286	0.357143	-0.107143	-0.449089	-0.25	-0.678571	0.214286	-0.142857	0.142857	-0.142857	0	0.392857	0.5	-0.25	0.252262	-0.774806	-0.178571	0.321429	-0.357143	-0.75	-0.428571	0.0900937	0.214286	-0.285714	-0.214286	-0.5766	0.0357143	-0.785714	-0.214286	-0.392857	0.178571	-0.607143	0.857143	-0.214286	-0.214286	-0.25	-0.357143	0.0714286	-0.107143
cg04919592	0.357143	0.678571	-0.571429	0.0714286	0.75	0.571429	0.785714	0.107143	0.214286	0.178571	0.178571	-0.178571	0.25	0.130984	0.535714	0.392857	0.714286	0.214286	0.714286	0.642857	0.857143	-0.0714286	-0.357143	-0.357143	0.216225	0.14415	0.857143	-0.142857	0.285714	0.321429	0.464286	0.396412	0.285714	0.571429	0.25	0.342356	0.25	0.464286	0.428571	0.571429	-0.214286	0.607143	0.321429	-0.25	0.75	0.357143	-0.285714	-0.428571	0.25
cg12049550	-0.607143	-0.428571	0.142857	-0.464286	-0.392857	0.428571	-0.107143	0.571429	-0.714286	-0.821429	-0.25	0.214286	0.428571	-0.168408	-0.142857	-0.321429	0.535714	-0.0357143	0	-0.178571	0.357143	0.0357143	0.178571	-0.178571	-0.0180187	-0.900937	0	0.535714	-0.392857	-0.571429	0	0.0360375	-0.0714286	-0.285714	0.0714286	-0.612637	0.107143	-0.428571	0	-0.0714286	0.214286	-0.571429	0.607143	-0.642857	0.0357143	-0.392857	0.0357143	-0.5	0.428571
cg16058600	-0.428571	-0.428571	0.571429	0.535714	0	-0.0714286	-0.285714	0.5	0.178571	0.214286	0.714286	0.535714	0.642857	0.505225	-0.25	0.428571	0.321429	0.285714	-0.107143	-0.428571	0.5	-0.678571	-0.714286	-0.464286	0.0900937	-0.14415	0.0357143	0.0357143	-0.392857	0.142857	0.321429	-0.126131	-0.892857	-0.25	0.321429	-0.360375	-0.714286	0.535714	0.107143	0.321429	-0.607143	-0.321429	-0.285714	-0.785714	0.0714286	0.428571	0.642857	-0.607143	0.642857
cg16362595	-0.392857	-0.714286	0.392857	0.285714	-0.25	-0.785714	-0.428571	-0.25	0.392857	0.321429	0.392857	0.107143	0.142857	0.449089	0	0.321429	-0.285714	-0.535714	-0.678571	-0.285714	-0.5	-0.214286	0.107143	-0.107143	-0.414431	-0.14415	-0.857143	0.321429	0	0.178571	-0.464286	0.14415	-0.428571	0	-0.428571	-0.450469	-0.464286	0.142857	0.285714	-0.642857	0.0714286	-0.571429	-0.5	0.142857	-0.821429	0.107143	0.714286	0.142857	0.142857
cg11001581	0.714286	0.714286	-0.357143	0.357143	0.5	-0.214286	0.321429	-0.642857	0.642857	0.75	0.178571	-0.25	-0.571429	0.112272	0.285714	0.25	-0.285714	0.0714286	0.25	0.357143	-0.107143	0	-0.214286	0.214286	0.108112	0.954994	0.321429	-0.714286	0.357143	0.607143	0.0357143	-0.0360375	0.357143	0.392857	-0.107143	0.684712	0.107143	0.392857	-0.0357143	0.25	-0.25	0.785714	-0.285714	0.642857	0.214286	0.428571	-0.321429	0.5	-0.571429
cg01223011	0.285714	-0.285714	0.107143	-0.142857	-0.142857	-0.714286	-0.5	-0.392857	0.142857	0.392857	0.25	-0.321429	-0.0714286	0.449089	0.0357143	0.321429	-0.357143	-0.285714	-0.821429	-0.321429	-0.464286	-0.428571	-0.142857	0.75	-0.702731	0.378394	-0.428571	-0.107143	-0.0714286	0.5	-0.0357143	-0.450469	-0.178571	-0.142857	-0.214286	0.0180187	0.107143	0.285714	-0.0714286	-0.0714286	0.214286	0.0357143	-0.75	0.285714	-0.357143	-0.285714	0.571429	0.107143	-0.0714286
cg01537645	0.178571	-0.0357143	-0.285714	-0.214286	0	-0.214286	0.142857	-0.321429	0.107143	-0.0357143	-0.535714	-0.464286	-0.25	-0.392953	0.142857	-0.178571	-0.642857	-0.392857	-0.142857	0.321429	-0.821429	0.714286	0.821429	0.0714286	-0.14415	-0.0540562	-0.571429	0.428571	0.642857	-0.214286	-0.392857	0.450469	0.392857	0.285714	-0.25	0.234244	0.25	-0.392857	0.214286	-0.714286	0.642857	-0.0714286	-0.214286	0.75	-0.5	-0.321429	-0.142857	0.535714	-0.25
cg08554554	0.0357143	-0.214286	0.107143	0.0714286	-0.321429	-0.785714	-0.357143	-0.75	0.321429	0.321429	-0.0357143	-0.107143	-0.642857	0.0748481	0	-0.107143	-0.642857	-0.535714	-0.535714	-0.142857	-0.857143	0.142857	0.392857	0.392857	-0.306319	0.324337	-0.714286	-0.178571	0.0714286	0.178571	-0.678571	-0.108112	0.214286	0	-0.642857	-0.0540562	-0.0357143	-0.214286	-0.142857	-0.642857	0.214286	-0.142857	-0.285714	0.785714	-0.75	-0.0357143	0.0714286	0.785714	-0.642857
cg01850135	0.392857	-0.107143	0.0714286	-0.0714286	-0.142857	-0.642857	-0.428571	-0.464286	0.178571	0.392857	0.0357143	-0.321429	-0.321429	0.168408	-0.0714286	0.107143	-0.642857	-0.178571	-0.642857	-0.25	-0.678571	-0.142857	0.0357143	0.714286	-0.468487	0.522544	-0.428571	-0.214286	0.0714286	0.357143	-0.107143	-0.414431	-0.0357143	-0.142857	-0.178571	0.234244	0.107143	0.107143	-0.214286	-0.142857	0.214286	0.142857	-0.714286	0.535714	-0.357143	-0.25	0.285714	0.392857	-0.321429
cg03582285	0.642857	0.535714	-0.107143	0.428571	0.321429	-0.285714	0.0714286	-0.5	0.571429	0.714286	0.142857	-0.142857	-0.535714	0.018712	0	0.142857	-0.571429	0.214286	0.107143	0.107143	-0.321429	0	-0.214286	0.25	0.162169	0.954994	0.142857	-0.678571	0.285714	0.464286	0.0714286	-0.198206	0.107143	0.142857	0.0357143	0.684712	-0.0714286	0.321429	-0.214286	0.214286	-0.285714	0.642857	-0.5	0.607143	0.107143	0.357143	-0.214286	0.535714	-0.535714
cg15045292	0.642857	0.392857	-0.214286	0.428571	0.607143	-0.392857	0.178571	-0.428571	0.75	0.928571	0.571429	-0.285714	-0.0357143	0.542649	0.357143	0.714286	-0.107143	0.0357143	-0.0714286	0.214286	0.0714286	-0.428571	-0.535714	0.178571	-0.216225	0.846881	0.214286	-0.464286	0.321429	0.857143	0.285714	-0.0360375	-0.107143	0.392857	0.0357143	0.522544	-0.0714286	0.821429	0.25	0.357143	-0.285714	0.642857	-0.714286	0.285714	0.178571	0.428571	0.285714	0.0357143	-0.0357143
cg23304298	-0.321429	0	-0.0357143	0.178571	0.321429	0.5	0.392857	0.535714	0	-0.142857	0.285714	0.25	0.642857	0.168408	0.178571	0.285714	0.75	0.178571	0.464286	0.214286	0.821429	-0.178571	-0.321429	-0.714286	0.252262	-0.450469	0.428571	0.285714	-0.0357143	-0.0714286	0.321429	0.414431	-0.25	0.214286	0.285714	-0.234244	-0.214286	0.285714	0.428571	0.285714	-0.285714	-0.107143	0.357143	-0.714286	0.392857	0.321429	0.107143	-0.678571	0.642857
cg07535928	-0.428571	0.0714286	0.178571	0.428571	0.142857	0.428571	0.25	0.392857	0.0714286	-0.0714286	0.357143	0.571429	0.285714	0.112272	-0.0357143	0.0714286	0.642857	0.285714	0.571429	0.0357143	0.785714	-0.214286	-0.428571	-0.75	0.522544	-0.252262	0.464286	-0.107143	-0.285714	-0.107143	0.142857	0.198206	-0.25	0.0357143	0.178571	-0.270281	-0.428571	0.178571	0.107143	0.321429	-0.607143	-0.107143	0.535714	-0.642857	0.357143	0.571429	-0.107143	-0.392857	0.285714
cg27535502	0.142857	-0.392857	0.285714	0.0714286	-0.178571	-0.607143	-0.5	-0.142857	0.178571	0.321429	0.107143	-0.178571	0.0357143	0.168408	-0.214286	0.178571	-0.678571	-0.107143	-0.678571	-0.357143	-0.678571	-0.142857	0.0357143	0.392857	-0.396412	0.252262	-0.607143	0.107143	0.107143	0.178571	-0.0357143	-0.252262	-0.392857	-0.214286	0	0.0900937	-0.178571	0.142857	-0.0714286	-0.25	0.178571	-0.142857	-0.857143	0.285714	-0.464286	-0.214286	0.535714	0.178571	0.0357143
cg18772071	0.0714286	-0.0714286	-0.178571	0.178571	0.428571	-0.428571	0.142857	-0.321429	0.535714	0.607143	0.821429	-0.142857	0.357143	0.954314	0.642857	0.892857	0.678571	-0.428571	-0.285714	0.178571	0.535714	-0.75	-0.571429	0	-0.5766	0.162169	0.107143	-0.0714286	-0.0357143	0.857143	0.0714286	0.14415	-0.142857	0.464286	-0.321429	-0.234244	-0.0357143	0.821429	0.607143	0.178571	-0.178571	0.142857	-0.25	-0.214286	0	0.357143	0.642857	-0.428571	0.357143
cg12115800	-0.642857	-0.285714	0.107143	-0.357143	-0.5	0.285714	-0.0714286	0.178571	-0.571429	-0.75	-0.321429	0.321429	-0.0714286	-0.261968	-0.107143	-0.535714	0.428571	-0.214286	0.107143	-0.107143	0.178571	0.214286	0.357143	-0.178571	0.126131	-0.738769	-0.0714286	0.25	-0.428571	-0.571429	-0.392857	0.0540562	0.25	-0.214286	-0.285714	-0.630656	0.107143	-0.642857	-0.142857	-0.285714	0.142857	-0.535714	0.892857	-0.285714	-0.142857	-0.214286	-0.285714	-0.0357143	-0.0714286
cg06779253	0.714286	0.428571	-0.25	0.285714	0.5	-0.428571	0.107143	-0.535714	0.642857	0.857143	0.428571	-0.357143	-0.214286	0.449089	0.321429	0.571429	-0.214286	0	-0.142857	0.178571	-0.0714286	-0.357143	-0.428571	0.392857	-0.270281	0.900937	0.178571	-0.535714	0.285714	0.821429	0.214286	-0.162169	0.0357143	0.321429	-0.0357143	0.558581	0.0714286	0.678571	0.107143	0.321429	-0.178571	0.678571	-0.678571	0.428571	0.142857	0.285714	0.178571	0.178571	-0.214286
cg22318806	0.285714	0.107143	-0.214286	-0.0714286	-0.107143	-0.607143	-0.0714286	-0.857143	0.321429	0.321429	-0.178571	-0.321429	-0.75	-0.018712	0.214286	-0.107143	-0.535714	-0.535714	-0.321429	0.142857	-0.75	0.285714	0.464286	0.464286	-0.2883	0.43245	-0.464286	-0.25	0.25	0.25	-0.607143	0	0.535714	0.214286	-0.642857	0.162169	0.25	-0.214286	-0.0714286	-0.535714	0.321429	0.142857	-0.142857	0.928571	-0.535714	-0.0714286	-0.178571	0.821429	-0.75
cg14760797	0	0.214286	-0.535714	0.0714286	0.642857	0.285714	0.785714	0.0357143	0.357143	0.107143	0.107143	-0.25	0.428571	0.149696	0.678571	0.464286	0.571429	-0.285714	0.464286	0.75	0.464286	0.214286	0.142857	-0.678571	0.0180187	-0.306319	0.214286	0.464286	0.571429	0.142857	0.0357143	0.918956	0.25	0.785714	-0.0714286	0.0180187	0.107143	0.285714	0.857143	-0.142857	0.142857	0.107143	0.25	-0.0714286	0.142857	0.285714	0	-0.321429	0.428571
cg23195763	0.107143	0	0.357143	0.392857	0.178571	0	-0.25	0.357143	0.142857	0.392857	0.678571	0.285714	0.428571	0.505225	-0.214286	0.464286	0.25	0.535714	-0.0714286	-0.392857	0.571429	-0.821429	-0.964286	0.0357143	0.0180187	0.360375	0.428571	-0.392857	-0.392857	0.428571	0.642857	-0.504525	-0.714286	-0.285714	0.5	0.072075	-0.392857	0.714286	-0.142857	0.785714	-0.642857	0.214286	-0.464286	-0.642857	0.464286	0.321429	0.464286	-0.571429	0.428571
cg05392293	-0.0714286	-0.607143	0.464286	-0.0714286	-0.464286	-0.642857	-0.75	-0.0714286	-0.0714286	0.107143	0.107143	-0.0357143	0.0357143	0.205832	-0.357143	0.0357143	-0.571429	-0.142857	-0.857143	-0.607143	-0.642857	-0.285714	0	0.535714	-0.486506	0.072075	-0.678571	0.107143	-0.214286	0.0714286	-0.107143	-0.486506	-0.464286	-0.464286	-0.0714286	-0.180187	-0.178571	0	-0.25	-0.25	0.178571	-0.357143	-0.714286	0.107143	-0.535714	-0.357143	0.607143	0.107143	0.0357143
cg07219494	0.0714286	0.0357143	-0.464286	-0.214286	0.321429	0.214286	0.535714	0.0714286	0.0714286	-0.178571	-0.464286	-0.464286	0.25	-0.355529	0.357143	0.0357143	-0.142857	-0.285714	0.214286	0.607143	-0.285714	0.714286	0.714286	-0.392857	-0.0180187	-0.396412	-0.25	0.75	0.785714	-0.285714	-0.107143	0.846881	0.321429	0.535714	0	0.180187	0.25	-0.214286	0.607143	-0.535714	0.607143	-0.0714286	0	0.321429	-0.178571	-0.214286	-0.107143	0.0357143	0.25
cg22819952	0.571429	0.428571	-0.714286	-0.321429	0.428571	0.0714286	0.571429	-0.357143	0.178571	0.0714286	-0.571429	-0.75	-0.214286	-0.392953	0.464286	0	-0.392857	-0.285714	0.178571	0.714286	-0.5	0.75	0.714286	0.107143	-0.126131	0.14415	-0.107143	0.321429	0.892857	0	-0.107143	0.594619	0.678571	0.607143	-0.107143	0.5766	0.571429	-0.178571	0.392857	-0.392857	0.678571	0.392857	-0.142857	0.785714	-0.0714286	-0.285714	-0.357143	0.392857	-0.214286
cg10929921	-0.285714	-0.321429	0.464286	0.571429	0.0357143	-0.428571	-0.321429	0	0.428571	0.535714	0.964286	0.464286	0.321429	0.842041	0	0.607143	0.428571	0	-0.285714	-0.392857	0.5	-0.928571	-0.857143	-0.178571	-0.162169	0.180187	0.0357143	-0.321429	-0.5	0.571429	0.107143	-0.270281	-0.678571	-0.107143	-0.0714286	-0.396412	-0.607143	0.714286	0.107143	0.321429	-0.678571	-0.142857	-0.285714	-0.535714	-0.0357143	0.571429	0.678571	-0.392857	0.321429
cg22088248	0.5	0.178571	-0.0714286	0.142857	0.535714	0.0714286	0.0714286	0.321429	0.214286	0.464286	0.464286	-0.25	0.607143	0.430377	0.107143	0.678571	0.142857	0.428571	-0.0714286	0	0.428571	-0.571429	-0.714286	0.142857	-0.216225	0.396412	0.428571	-0.0714286	0.142857	0.535714	0.821429	-0.180187	-0.5	0.0714286	0.607143	0.414431	-0.0357143	0.821429	0.214286	0.714286	-0.214286	0.464286	-0.75	-0.392857	0.535714	0.0714286	0.5	-0.642857	0.607143
cg00551609	0.214286	0.214286	-0.392857	-0.607143	0.285714	0.785714	0.357143	0.678571	-0.607143	-0.535714	-0.321429	-0.357143	0.642857	-0.205832	0.142857	0.0357143	0.535714	0.357143	0.285714	0.25	0.607143	0.0357143	-0.0714286	0.0714286	-0.072075	-0.414431	0.607143	0.428571	0.107143	-0.214286	0.714286	0.072075	0.0714286	0.0357143	0.607143	0.162169	0.535714	0.0357143	0.178571	0.535714	0.321429	0.214286	0.178571	-0.571429	0.714286	-0.5	-0.0714286	-0.785714	0.642857
cg06530441	0.214286	-0.0714286	0.214286	0.392857	0.357143	-0.178571	-0.142857	0.25	0.357143	0.571429	0.714286	0.0357143	0.571429	0.617497	0	0.714286	0.142857	0.321429	-0.214286	-0.214286	0.392857	-0.75	-0.821429	0	-0.198206	0.360375	0.214286	-0.142857	-0.0714286	0.571429	0.607143	-0.234244	-0.714286	-0.0357143	0.428571	0.14415	-0.357143	0.857143	0.178571	0.571429	-0.428571	0.214286	-0.75	-0.464286	0.285714	0.285714	0.678571	-0.571429	0.571429
cg09455342	-0.571429	-0.321429	0.0714286	-0.5	-0.464286	0.321429	-0.107143	0.285714	-0.678571	-0.785714	-0.285714	0.214286	0.107143	-0.168408	-0.0714286	-0.428571	0.535714	-0.178571	0	-0.142857	0.285714	0.0714286	0.25	-0.0357143	-0.0360375	-0.774806	0	0.321429	-0.464286	-0.5	-0.214286	-0.0360375	0.178571	-0.25	-0.178571	-0.630656	0.214286	-0.535714	-0.107143	-0.142857	0.214286	-0.5	0.785714	-0.428571	-0.0357143	-0.357143	-0.142857	-0.25	0.107143
cg11336311	-0.0714286	0.357143	-0.321429	-0.214286	0.214286	0.642857	0.464286	0.25	-0.285714	-0.357143	-0.0714286	0.0714286	0.142857	-0.0748481	0.25	-0.0714286	0.785714	0.142857	0.571429	0.321429	0.785714	0	-0.142857	-0.25	0.234244	-0.2883	0.678571	-0.0357143	-0.142857	-0.107143	0.214286	0.162169	0.321429	0.178571	0.107143	-0.0900937	0.285714	-0.0357143	0.107143	0.392857	-0.107143	0.178571	0.75	-0.428571	0.571429	0.0714286	-0.392857	-0.392857	0.142857
cg07706695	0.285714	-0.107143	0	-0.142857	-0.25	-0.642857	-0.357143	-0.607143	0.142857	0.25	-0.178571	-0.321429	-0.535714	-0.018712	-0.0357143	-0.107143	-0.714286	-0.357143	-0.571429	-0.142857	-0.857143	0.142857	0.357143	0.642857	-0.396412	0.396412	-0.571429	-0.142857	0.142857	0.178571	-0.392857	-0.252262	0.214286	-0.0714286	-0.392857	0.162169	0.178571	-0.178571	-0.214286	-0.428571	0.357143	0.0357143	-0.464286	0.75	-0.535714	-0.285714	0.0714286	0.642857	-0.535714
cg01612140	-0.535714	-0.357143	0.178571	-0.357143	-0.321429	0.607143	-0.0357143	0.785714	-0.714286	-0.857143	-0.428571	0.214286	0.5	-0.449089	-0.321429	-0.428571	0.25	0.214286	0.178571	-0.142857	0.214286	0.285714	0.285714	-0.357143	0.234244	-0.882919	0	0.642857	-0.178571	-0.785714	0.142857	0.14415	-0.178571	-0.321429	0.357143	-0.378394	0	-0.5	-0.0357143	-0.0714286	0.214286	-0.535714	0.464286	-0.607143	0.107143	-0.392857	-0.0714286	-0.464286	0.5
cg08430277	-0.0714286	0.142857	0.535714	0.464286	-0.428571	-0.142857	-0.464286	-0.178571	0.0357143	0.142857	0.0714286	0.607143	-0.714286	-0.205832	-0.642857	-0.5	-0.464286	0.428571	0.107143	-0.535714	-0.214286	-0.107143	-0.285714	0.142857	0.540562	0.540562	0.0714286	-0.857143	-0.535714	-0.107143	-0.178571	-0.684712	-0.142857	-0.571429	0	0.0900937	-0.428571	-0.214286	-0.857143	0.214286	-0.642857	0.0714286	0.107143	0.142857	0	0.357143	-0.392857	0.571429	-0.714286
cg17830959	0.285714	0.25	-0.678571	-0.571429	0.107143	0	0.428571	-0.5	-0.0714286	-0.214286	-0.642857	-0.642857	-0.392857	-0.355529	0.5	-0.214286	-0.142857	-0.571429	0.0357143	0.607143	-0.464286	0.714286	0.857143	0.25	-0.270281	-0.126131	-0.214286	0.321429	0.571429	-0.107143	-0.428571	0.486506	0.892857	0.5	-0.464286	0.180187	0.714286	-0.464286	0.285714	-0.571429	0.785714	0.142857	0.285714	0.75	-0.25	-0.428571	-0.428571	0.464286	-0.392857
cg02255484	-0.142857	0.0714286	-0.214286	0.107143	0.5	0.428571	0.5	0.428571	0.107143	0	0.357143	0.0357143	0.714286	0.318105	0.392857	0.5	0.821429	0.0714286	0.392857	0.357143	0.857143	-0.25	-0.357143	-0.607143	0.0540562	-0.360375	0.464286	0.321429	0.107143	0.142857	0.392857	0.486506	-0.178571	0.392857	0.25	-0.14415	-0.0714286	0.464286	0.607143	0.321429	-0.178571	0.0357143	0.214286	-0.642857	0.428571	0.285714	0.214286	-0.75	0.714286
cg02333792	-0.178571	-0.392857	-0.392857	-0.571429	0.0714286	-0.107143	0.214286	-0.0357143	-0.142857	-0.285714	-0.142857	-0.5	0.464286	0.205832	0.571429	0.285714	0.392857	-0.714286	-0.357143	0.357143	-0.0357143	0.142857	0.5	0	-0.666694	-0.684712	-0.392857	0.857143	0.321429	0	-0.214286	0.5766	0.25	0.428571	-0.357143	-0.396412	0.428571	-0.0714286	0.714286	-0.535714	0.75	-0.357143	0.0714286	0	-0.357143	-0.464286	0.392857	-0.321429	0.464286
cg17934470	-0.285714	0.107143	0	0.142857	0.25	0.642857	0.357143	0.607143	-0.142857	-0.25	0.178571	0.321429	0.535714	0.018712	0.0357143	0.107143	0.714286	0.357143	0.571429	0.142857	0.857143	-0.142857	-0.357143	-0.642857	0.396412	-0.396412	0.571429	0.142857	-0.142857	-0.178571	0.392857	0.252262	-0.214286	0.0714286	0.392857	-0.162169	-0.178571	0.178571	0.214286	0.428571	-0.357143	-0.0357143	0.464286	-0.75	0.535714	0.285714	-0.0714286	-0.642857	0.535714
cg01080713	0.714286	0.214286	-0.214286	-0.107143	0.285714	-0.214286	-0.0357143	-0.142857	0.178571	0.392857	-0.107143	-0.571429	0	-0.018712	0.0357143	0.25	-0.607143	0.142857	-0.285714	0.0714286	-0.464286	0.0357143	0	0.535714	-0.306319	0.558581	-0.0714286	-0.0357143	0.464286	0.321429	0.357143	-0.162169	-0.0357143	0.0714286	0.285714	0.648675	0.25	0.285714	0	0.142857	0.285714	0.464286	-0.857143	0.428571	0.0714286	-0.285714	0.178571	0.107143	0
cg13610659	-0.214286	0	-0.0714286	0.25	0.428571	0.25	0.357143	0.321429	0.214286	0.142857	0.571429	0.178571	0.642857	0.505225	0.357143	0.571429	0.857143	0.0357143	0.285714	0.214286	0.892857	-0.464286	-0.535714	-0.571429	0.0180187	-0.252262	0.428571	0.142857	-0.0714286	0.285714	0.321429	0.342356	-0.285714	0.321429	0.142857	-0.252262	-0.214286	0.571429	0.535714	0.357143	-0.357143	0	0.178571	-0.678571	0.357143	0.428571	0.321429	-0.714286	0.642857
cg16133872	-0.535714	-0.321429	0.571429	0.785714	0	-0.178571	-0.178571	0.214286	0.428571	0.357143	0.785714	0.714286	0.321429	0.505225	-0.178571	0.357143	0.321429	0.142857	0.0714286	-0.321429	0.464286	-0.571429	-0.642857	-0.678571	0.2883	-0.0360375	0	-0.178571	-0.392857	0.178571	0	0.0180187	-0.714286	-0.107143	0.0357143	-0.414431	-0.857143	0.464286	0.107143	0.142857	-0.785714	-0.321429	-0.0357143	-0.571429	-0.0714286	0.75	0.428571	-0.285714	0.321429
cg06274159	0.928571	0.821429	-0.571429	-0.0714286	0.678571	0.428571	0.535714	0.0357143	0.142857	0.285714	-0.285714	-0.571429	-0.0357143	-0.318105	0.178571	0.142857	-0.285714	0.5	0.464286	0.5	0.0357143	0.285714	-0.0714286	0.214286	0.180187	0.630656	0.607143	-0.214286	0.642857	0.214286	0.642857	0.072075	0.285714	0.321429	0.571429	0.991031	0.428571	0.285714	0.0357143	0.535714	0.107143	0.892857	-0.392857	0.321429	0.678571	-0.0714286	-0.392857	0	-0.0357143
cg22034855	-0.642857	-0.392857	0.107143	-0.428571	-0.607143	0.142857	-0.142857	0.0714286	-0.571429	-0.785714	-0.5	0.214286	-0.178571	-0.392953	-0.142857	-0.642857	0.142857	-0.357143	-0.0357143	-0.107143	-0.178571	0.428571	0.642857	-0.107143	0.0540562	-0.774806	-0.357143	0.392857	-0.285714	-0.678571	-0.571429	0.126131	0.321429	-0.214286	-0.392857	-0.612637	0.142857	-0.821429	-0.142857	-0.571429	0.357143	-0.642857	0.785714	-0.0357143	-0.392857	-0.357143	-0.285714	0.178571	-0.178571
cg00178864	0.142857	0	-0.464286	-0.535714	0.428571	0.5	0.428571	0.535714	-0.321429	-0.321429	-0.107143	-0.5	0.857143	0.0935601	0.428571	0.392857	0.607143	0	0.0714286	0.392857	0.535714	-0.0357143	0	-0.0714286	-0.360375	-0.522544	0.321429	0.714286	0.321429	0	0.571429	0.396412	0	0.321429	0.392857	0.0180187	0.464286	0.25	0.607143	0.25	0.464286	0.0714286	-0.0357143	-0.5	0.428571	-0.428571	0.285714	-0.857143	0.857143
cg20117103	-0.464286	-0.178571	0.75	0.642857	-0.571429	-0.321429	-0.571429	-0.178571	0.142857	0.142857	0.285714	0.857143	-0.607143	-0.018712	-0.642857	-0.428571	-0.321429	0.214286	0	-0.642857	-0.178571	-0.214286	-0.285714	-0.142857	0.522544	0.2883	-0.178571	-0.714286	-0.678571	-0.142857	-0.428571	-0.540562	-0.321429	-0.571429	-0.214286	-0.2883	-0.714286	-0.214286	-0.714286	-0.0357143	-0.75	-0.285714	0.214286	0	-0.285714	0.535714	-0.178571	0.535714	-0.607143
cg12445775	0.142857	0.321429	0.142857	0.678571	0.25	-0.321429	0	-0.428571	0.642857	0.75	0.75	0.357143	-0.321429	0.561361	0.107143	0.392857	0.214286	0.107143	0.142857	-0.0714286	0.392857	-0.607143	-0.75	-0.0714286	0.162169	0.72075	0.357143	-0.857143	-0.285714	0.678571	0	-0.270281	-0.142857	0.107143	-0.178571	0.0900937	-0.392857	0.607143	-0.107143	0.428571	-0.785714	0.392857	-0.0714286	0	0.178571	0.785714	0.0357143	0.142857	-0.321429
cg24177517	0.178571	-0.0357143	-0.464286	-0.464286	0	-0.214286	0.214286	-0.428571	0	-0.142857	-0.571429	-0.607143	-0.25	-0.299392	0.357143	-0.142857	-0.392857	-0.607143	-0.214286	0.428571	-0.714286	0.678571	0.892857	0.214286	-0.360375	-0.180187	-0.535714	0.5	0.607143	-0.142857	-0.464286	0.486506	0.607143	0.392857	-0.428571	0.108112	0.5	-0.428571	0.321429	-0.75	0.821429	-0.0714286	-0.0357143	0.75	-0.5	-0.464286	-0.142857	0.464286	-0.25
cg22525688	-0.392857	0.178571	-0.178571	0.0714286	0	0.321429	0.428571	-0.107143	0	-0.285714	-0.142857	0.285714	-0.25	-0.205832	0.214286	-0.285714	0.464286	-0.214286	0.571429	0.357143	0.321429	0.357143	0.285714	-0.571429	0.414431	-0.360375	0.178571	0	-0.0357143	-0.285714	-0.428571	0.468487	0.464286	0.285714	-0.357143	-0.2883	0	-0.357143	0.142857	-0.25	-0.107143	-0.142857	0.928571	0	0	0.321429	-0.535714	0.178571	-0.25
cg07603382	-0.25	0.142857	0.142857	0.857143	0.321429	-0.142857	0.285714	-0.214286	0.75	0.571429	0.642857	0.5	-0.0714286	0.374241	0.178571	0.357143	0.285714	-0.0357143	0.428571	0.178571	0.392857	-0.214286	-0.392857	-0.785714	0.43245	0.234244	0.142857	-0.357143	0	0.321429	-0.214286	0.378394	-0.178571	0.357143	-0.214286	-0.108112	-0.642857	0.428571	0.285714	0	-0.714286	0.0357143	0.178571	-0.0714286	-0.0357143	0.964286	0	0.107143	-0.0714286
cg14992144	-0.392857	0.107143	-0.0714286	0.0714286	0.142857	0.642857	0.428571	0.464286	-0.178571	-0.392857	-0.0357143	0.321429	0.321429	-0.168408	0.0714286	-0.107143	0.642857	0.178571	0.642857	0.25	0.678571	0.142857	-0.0357143	-0.714286	0.468487	-0.522544	0.428571	0.214286	-0.0714286	-0.357143	0.107143	0.414431	0.0357143	0.142857	0.178571	-0.234244	-0.107143	-0.107143	0.214286	0.142857	-0.214286	-0.142857	0.714286	-0.535714	0.357143	0.25	-0.285714	-0.392857	0.321429
cg14742937	0.357143	0.142857	-0.107143	0.428571	0.428571	-0.642857	0.0357143	-0.607143	0.785714	0.928571	0.785714	-0.142857	-0.0714286	0.823329	0.464286	0.785714	0.142857	-0.285714	-0.285714	0.107143	0.142857	-0.642857	-0.571429	0.178571	-0.414431	0.684712	0.0357143	-0.464286	0.0714286	0.964286	0	-0.0540562	-0.107143	0.392857	-0.321429	0.126131	-0.142857	0.821429	0.321429	0.178571	-0.321429	0.392857	-0.535714	0.214286	-0.0714286	0.5	0.464286	0.0357143	-0.0714286
cg09295799	0.321429	0.535714	0.178571	0.607143	0.142857	-0.0357143	-0.0357143	-0.25	0.392857	0.535714	0.321429	0.357143	-0.535714	0.0374241	-0.25	-0.0357143	-0.214286	0.5	0.357143	-0.142857	0.142857	-0.25	-0.571429	0.0357143	0.504525	0.846881	0.464286	-0.964286	-0.214286	0.321429	0.142857	-0.450469	-0.0714286	-0.142857	0.142857	0.43245	-0.321429	0.285714	-0.5	0.535714	-0.75	0.535714	-0.0714286	0.142857	0.357143	0.607143	-0.357143	0.357143	-0.535714
cg25100962	0.607143	0.321429	-0.571429	-0.428571	0.214286	-0.0714286	0.285714	-0.392857	0.0357143	0.0357143	-0.607143	-0.75	-0.321429	-0.392953	0.285714	-0.107143	-0.571429	-0.25	-0.0714286	0.464286	-0.678571	0.642857	0.678571	0.428571	-0.252262	0.234244	-0.214286	0.214286	0.714286	0	-0.107143	0.270281	0.607143	0.357143	-0.107143	0.558581	0.607143	-0.25	0.142857	-0.357143	0.714286	0.357143	-0.285714	0.821429	-0.142857	-0.464286	-0.285714	0.464286	-0.321429
cg19374305	-0.392857	0.107143	-0.0714286	0.0714286	0.142857	0.642857	0.428571	0.464286	-0.178571	-0.392857	-0.0357143	0.321429	0.321429	-0.168408	0.0714286	-0.107143	0.642857	0.178571	0.642857	0.25	0.678571	0.142857	-0.0357143	-0.714286	0.468487	-0.522544	0.428571	0.214286	-0.0714286	-0.357143	0.107143	0.414431	0.0357143	0.142857	0.178571	-0.234244	-0.107143	-0.107143	0.214286	0.142857	-0.214286	-0.142857	0.714286	-0.535714	0.357143	0.25	-0.285714	-0.392857	0.321429
cg01172150	-0.428571	0.0714286	0.178571	0.428571	0.142857	0.428571	0.25	0.392857	0.0714286	-0.0714286	0.357143	0.571429	0.285714	0.112272	-0.0357143	0.0714286	0.642857	0.285714	0.571429	0.0357143	0.785714	-0.214286	-0.428571	-0.75	0.522544	-0.252262	0.464286	-0.107143	-0.285714	-0.107143	0.142857	0.198206	-0.25	0.0357143	0.178571	-0.270281	-0.428571	0.178571	0.107143	0.321429	-0.607143	-0.107143	0.535714	-0.642857	0.357143	0.571429	-0.107143	-0.392857	0.285714
cg14605396	-0.25	0.0357143	0.0357143	0.0357143	0.214286	0.714286	0.285714	0.785714	-0.285714	-0.357143	0.0714286	0.25	0.678571	-0.0748481	-0.0714286	0.0714286	0.607143	0.464286	0.5	0.0714286	0.785714	-0.107143	-0.321429	-0.571429	0.360375	-0.468487	0.535714	0.285714	-0.107143	-0.285714	0.535714	0.198206	-0.321429	-0.0357143	0.571429	-0.108112	-0.142857	0.142857	0.178571	0.464286	-0.25	-0.0714286	0.321429	-0.821429	0.571429	0.107143	0	-0.75	0.678571
cg12384790	0.0714286	0.0714286	0.321429	0.5	0.214286	-0.0714286	-0.178571	0.178571	0.285714	0.5	0.785714	0.357143	0.285714	0.598785	-0.107143	0.5	0.357143	0.428571	0	-0.321429	0.642857	-0.857143	-1	-0.0357143	0.0540562	0.43245	0.464286	-0.535714	-0.428571	0.535714	0.5	-0.450469	-0.607143	-0.178571	0.321429	0.0180187	-0.428571	0.75	-0.107143	0.75	-0.75	0.25	-0.321429	-0.571429	0.428571	0.5	0.392857	-0.464286	0.285714
cg17868910	0.464286	-0.0714286	0	0.107143	0.321429	-0.428571	-0.178571	-0.0714286	0.357143	0.607143	0.464286	-0.357143	0.357143	0.542649	0.142857	0.678571	-0.178571	0.0357143	-0.5	-0.107143	-0.0714286	-0.535714	-0.464286	0.392857	-0.522544	0.468487	-0.0714286	-0.0357143	0.178571	0.642857	0.428571	-0.216225	-0.428571	0.0714286	0.214286	0.2883	-0.0357143	0.714286	0.214286	0.285714	0	0.285714	-0.964286	0	0.0357143	-0.0357143	0.678571	-0.285714	0.357143
cg21263664	0.357143	0.214286	-0.75	-0.392857	0.714286	0.285714	0.714286	0.107143	0.107143	0.0357143	-0.0357143	-0.714286	0.642857	0.205832	0.785714	0.607143	0.535714	-0.285714	0.142857	0.75	0.392857	0.107143	0.142857	-0.142857	-0.43245	-0.270281	0.25	0.642857	0.678571	0.285714	0.357143	0.72075	0.285714	0.75	0.107143	0.198206	0.535714	0.392857	0.892857	0.0357143	0.535714	0.285714	-0.107143	-0.0714286	0.285714	-0.214286	0.214286	-0.571429	0.642857
cg01409421	0.214286	0.214286	-0.571429	-0.178571	0.214286	-0.214286	0.464286	-0.642857	0.321429	0.107143	-0.392857	-0.5	-0.428571	-0.205832	0.535714	-0.0357143	-0.25	-0.642857	0.0714286	0.642857	-0.535714	0.678571	0.785714	-0.0357143	-0.162169	0.0180187	-0.357143	0.25	0.678571	0.0357143	-0.571429	0.666694	0.75	0.642857	-0.571429	0.180187	0.392857	-0.285714	0.428571	-0.714286	0.571429	0.107143	0.142857	0.857143	-0.428571	-0.0714286	-0.321429	0.607143	-0.428571
cg15742777	-0.428571	0	-0.107143	0.107143	0.214286	0.5	0.464286	0.392857	-0.0357143	-0.285714	0.0714286	0.25	0.428571	-0.018712	0.214286	0.0714286	0.678571	0	0.535714	0.321429	0.642857	0.107143	0	-0.785714	0.324337	-0.5766	0.285714	0.357143	0.0357143	-0.25	0.0357143	0.5766	0	0.285714	0.0714286	-0.306319	-0.142857	0	0.428571	0	-0.142857	-0.214286	0.607143	-0.5	0.214286	0.285714	-0.107143	-0.428571	0.428571
cg10930308	-0.142857	0.142857	0.464286	0.678571	-0.0714286	-0.142857	-0.25	-0.107143	0.321429	0.428571	0.642857	0.678571	-0.285714	0.355529	-0.285714	0.0714286	0.178571	0.357143	0.178571	-0.392857	0.428571	-0.607143	-0.785714	-0.142857	0.396412	0.504525	0.357143	-0.857143	-0.607143	0.321429	0.0357143	-0.504525	-0.357143	-0.285714	0	-0.0900937	-0.571429	0.357143	-0.428571	0.5	-0.928571	0.142857	0.107143	-0.285714	0.214286	0.714286	-0.0357143	0.0714286	-0.285714
cg02982610	-0.607143	-0.285714	0.535714	0.678571	-0.0357143	0.0357143	-0.107143	0.357143	0.25	0.142857	0.642857	0.75	0.357143	0.355529	-0.214286	0.214286	0.428571	0.214286	0.214286	-0.285714	0.571429	-0.464286	-0.571429	-0.75	0.396412	-0.198206	0.107143	-0.107143	-0.428571	0	0.0357143	0.0540562	-0.642857	-0.142857	0.107143	-0.450469	-0.785714	0.321429	0.0714286	0.178571	-0.75	-0.357143	0.178571	-0.678571	0.0357143	0.678571	0.285714	-0.357143	0.357143
cg25733599	0.142857	-0.214286	0	-0.178571	-0.285714	-0.535714	-0.285714	-0.464286	0.0714286	0.0714286	-0.357143	-0.321429	-0.428571	-0.205832	-0.0714286	-0.214286	-0.785714	-0.392857	-0.5	-0.0714286	-0.964286	0.392857	0.607143	0.428571	-0.306319	0.14415	-0.714286	0.142857	0.285714	-0.0714286	-0.464286	-0.0180187	0.214286	-0.0357143	-0.357143	0.108112	0.142857	-0.357143	-0.107143	-0.642857	0.5	-0.142857	-0.392857	0.75	-0.642857	-0.357143	0.0357143	0.642857	-0.428571
cg12866401	-0.285714	-0.285714	0.178571	0.178571	-0.428571	-0.714286	-0.285714	-0.75	0.321429	0.178571	-0.0357143	0.142857	-0.714286	0.018712	0	-0.25	-0.464286	-0.642857	-0.357143	-0.107143	-0.75	0.25	0.5	0.0714286	-0.108112	0.0900937	-0.75	-0.142857	-0.0357143	0	-0.928571	0.072075	0.285714	0.0357143	-0.821429	-0.306319	-0.178571	-0.392857	-0.107143	-0.821429	0.107143	-0.357143	0.107143	0.714286	-0.857143	0.142857	-0.0714286	0.857143	-0.714286
cg22579114	0.5	0.214286	-0.535714	-0.5	0.0714286	-0.214286	0.178571	-0.535714	0	0	-0.571429	-0.714286	-0.428571	-0.299392	0.321429	-0.142857	-0.5	-0.428571	-0.214286	0.392857	-0.714286	0.571429	0.714286	0.535714	-0.378394	0.180187	-0.321429	0.178571	0.571429	0.0357143	-0.285714	0.198206	0.678571	0.321429	-0.321429	0.378394	0.642857	-0.321429	0.107143	-0.464286	0.75	0.25	-0.178571	0.857143	-0.285714	-0.5	-0.25	0.535714	-0.428571
cg14276125	-0.571429	-0.142857	0.357143	0.642857	0.0714286	0.142857	0.107143	0.285714	0.285714	0.107143	0.535714	0.678571	0.285714	0.261968	-0.0714286	0.178571	0.5	0.142857	0.392857	-0.0714286	0.607143	-0.285714	-0.428571	-0.857143	0.468487	-0.234244	0.178571	-0.0714286	-0.285714	-0.0357143	-0.0357143	0.252262	-0.428571	0.0357143	0.0357143	-0.396412	-0.678571	0.25	0.178571	0.107143	-0.678571	-0.285714	0.357143	-0.571429	0.0714286	0.714286	0.107143	-0.285714	0.285714
cg10118462	0.535714	-0.0357143	-0.107143	-0.285714	0.214286	-0.214286	-0.214286	0.0714286	-0.0357143	0.285714	0.214286	-0.5	0.392857	0.392953	0.107143	0.5	-0.0714286	0.107143	-0.535714	-0.142857	0	-0.5	-0.392857	0.678571	-0.630656	0.324337	0.0714286	0.0357143	0.0714286	0.5	0.571429	-0.396412	-0.285714	-0.0714286	0.321429	0.2883	0.285714	0.535714	0.0714286	0.428571	0.214286	0.321429	-0.821429	-0.107143	0.214286	-0.392857	0.571429	-0.428571	0.392857
cg02330683	0.285714	-0.107143	-0.357143	-0.642857	0.25	0.357143	0.178571	0.535714	-0.428571	-0.357143	-0.357143	-0.642857	0.75	-0.130984	0.178571	0.214286	0.0714286	0.0714286	-0.178571	0.214286	0.0357143	0.142857	0.214286	0.214286	-0.43245	-0.414431	0.0357143	0.785714	0.428571	-0.142857	0.571429	0.216225	-0.0714286	0.107143	0.5	0.198206	0.5	0.0714286	0.392857	0.107143	0.678571	0.0357143	-0.392857	-0.25	0.25	-0.714286	0.321429	-0.642857	0.75
cg17412351	-0.75	-0.5	0.428571	-0.25	-0.75	0.25	-0.357143	0.392857	-0.678571	-0.857143	-0.5	0.464286	-0.0714286	-0.542649	-0.535714	-0.785714	-0.0714286	0	0	-0.392857	-0.214286	0.392857	0.5	-0.214286	0.306319	-0.774806	-0.357143	0.357143	-0.428571	-0.892857	-0.392857	-0.072075	-0.0357143	-0.535714	-0.0714286	-0.5766	-0.142857	-0.857143	-0.392857	-0.428571	0.142857	-0.75	0.642857	-0.25	-0.321429	-0.321429	-0.25	0.107143	-0.0714286
cg04970847	-0.535714	-0.464286	0.571429	0.714286	-0.285714	-0.785714	-0.428571	-0.464286	0.607143	0.535714	0.75	0.607143	-0.25	0.617497	-0.0714286	0.25	0	-0.392857	-0.357143	-0.392857	-0.107143	-0.5	-0.321429	-0.285714	-0.0360375	0.162169	-0.5	-0.357143	-0.428571	0.357143	-0.607143	-0.0900937	-0.392857	-0.0714286	-0.607143	-0.558581	-0.75	0.25	0	-0.357143	-0.571429	-0.428571	-0.0714286	0.0357143	-0.642857	0.678571	0.428571	0.321429	-0.25
cg17074014	-0.714286	-0.357143	0.25	-0.214286	-0.571429	0.107143	-0.214286	0.0714286	-0.464286	-0.607143	-0.107143	0.464286	-0.142857	-0.0748481	-0.142857	-0.464286	0.464286	-0.25	0	-0.25	0.214286	0	0.178571	-0.142857	0.0900937	-0.630656	-0.107143	0.0714286	-0.607143	-0.428571	-0.464286	-0.0900937	0.142857	-0.285714	-0.392857	-0.738769	-0.0357143	-0.535714	-0.214286	-0.25	-0.0357143	-0.571429	0.857143	-0.321429	-0.214286	-0.0714286	-0.178571	0	-0.142857
cg20768358	0.607143	0.285714	-0.214286	0.214286	0.678571	-0.0357143	0.214286	0.107143	0.428571	0.642857	0.5	-0.357143	0.5	0.486513	0.285714	0.785714	0.107143	0.285714	-0.0357143	0.178571	0.357143	-0.5	-0.642857	0.107143	-0.252262	0.522544	0.392857	-0.107143	0.321429	0.678571	0.714286	-0.0180187	-0.357143	0.285714	0.464286	0.504525	0	0.892857	0.357143	0.607143	-0.178571	0.571429	-0.785714	-0.178571	0.464286	0.178571	0.464286	-0.5	0.5
cg00648883	-0.321429	0	-0.0357143	0.178571	0.321429	0.5	0.392857	0.535714	0	-0.142857	0.285714	0.25	0.642857	0.168408	0.178571	0.285714	0.75	0.178571	0.464286	0.214286	0.821429	-0.178571	-0.321429	-0.714286	0.252262	-0.450469	0.428571	0.285714	-0.0357143	-0.0714286	0.321429	0.414431	-0.25	0.214286	0.285714	-0.234244	-0.214286	0.285714	0.428571	0.285714	-0.285714	-0.107143	0.357143	-0.714286	0.392857	0.321429	0.107143	-0.678571	0.642857
cg00430036	-0.535714	-0.0357143	0.392857	0.607143	0	0.285714	0.0714286	0.357143	0.142857	0	0.428571	0.75	0.178571	0.112272	-0.214286	0	0.464286	0.321429	0.5	-0.142857	0.642857	-0.25	-0.464286	-0.785714	0.612637	-0.180187	0.321429	-0.214286	-0.392857	-0.142857	0.0357143	0.0900937	-0.392857	-0.107143	0.142857	-0.324337	-0.642857	0.142857	-0.0357143	0.25	-0.75	-0.214286	0.464286	-0.607143	0.214286	0.678571	-0.0714286	-0.25	0.178571
cg06903369	0.464286	-0.0714286	-0.428571	-0.714286	0.25	0.0714286	0.0714286	0.214286	-0.321429	-0.142857	-0.214286	-0.785714	0.571429	0.112272	0.321429	0.357143	0.0714286	-0.107143	-0.428571	0.178571	-0.0357143	-0.0714286	0.107143	0.571429	-0.72075	-0.162169	0	0.571429	0.357143	0.178571	0.5	0.0180187	0.0357143	0.142857	0.285714	0.216225	0.642857	0.214286	0.357143	0.142857	0.714286	0.178571	-0.535714	-0.0714286	0.178571	-0.75	0.428571	-0.535714	0.571429
cg23327334	-0.392857	0.0357143	0	0.321429	0.285714	0.464286	0.428571	0.428571	0.107143	-0.107143	0.25	0.357143	0.464286	0.0748481	0.142857	0.178571	0.642857	0.142857	0.571429	0.25	0.714286	-0.0357143	-0.214286	-0.857143	0.414431	-0.414431	0.357143	0.214286	0	-0.142857	0.142857	0.504525	-0.178571	0.25	0.178571	-0.234244	-0.321429	0.178571	0.392857	0.142857	-0.357143	-0.142857	0.464286	-0.571429	0.285714	0.464286	-0.0357143	-0.464286	0.464286
cg09435190	-0.214286	-0.607143	0.428571	0.214286	-0.392857	-0.892857	-0.607143	-0.428571	0.321429	0.357143	0.285714	0.0714286	-0.178571	0.355529	-0.142857	0.142857	-0.535714	-0.464286	-0.785714	-0.428571	-0.714286	-0.214286	0.107143	0.25	-0.43245	0.126131	-0.857143	0.0357143	-0.107143	0.214286	-0.5	-0.180187	-0.321429	-0.178571	-0.464286	-0.306319	-0.357143	0.0357143	-0.0357143	-0.571429	0.0714286	-0.428571	-0.571429	0.357143	-0.821429	0	0.571429	0.392857	-0.178571
cg07676361	-0.0357143	-0.0714286	0.285714	0.857143	0.321429	-0.428571	0	-0.142857	0.821429	0.785714	0.714286	0.285714	0.142857	0.486513	0.0357143	0.571429	-0.142857	0.0357143	0	-0.0357143	0.0357143	-0.357143	-0.464286	-0.5	0.14415	0.414431	-0.142857	-0.214286	0.142857	0.464286	0	0.198206	-0.535714	0.214286	0	0.072075	-0.714286	0.642857	0.285714	0	-0.571429	0.0357143	-0.535714	0	-0.178571	0.75	0.428571	0.0357143	0.142857
cg08118287	0.214286	0.107143	-0.535714	-0.5	0.107143	0.142857	0.392857	-0.142857	-0.142857	-0.321429	-0.75	-0.607143	-0.107143	-0.542649	0.285714	-0.25	-0.357143	-0.357143	0.0714286	0.535714	-0.571429	0.857143	0.928571	0.0357143	-0.126131	-0.2883	-0.321429	0.607143	0.714286	-0.357143	-0.25	0.594619	0.607143	0.392857	-0.142857	0.252262	0.535714	-0.5	0.321429	-0.607143	0.821429	0	0.0714286	0.607143	-0.25	-0.5	-0.321429	0.321429	-0.107143
cg05914060	-0.285714	0.142857	-0.142857	0.392857	0.428571	0.357143	0.571429	0.214286	0.321429	0.0714286	0.285714	0.25	0.357143	0.130984	0.321429	0.285714	0.607143	0	0.607143	0.428571	0.642857	0.0357143	-0.142857	-0.892857	0.378394	-0.2883	0.321429	0.178571	0.178571	0	0.0357143	0.666694	-0.0357143	0.464286	0.0357143	-0.14415	-0.285714	0.25	0.535714	0.0357143	-0.321429	-0.0357143	0.428571	-0.357143	0.214286	0.571429	-0.0714286	-0.321429	0.357143
cg26112871	0	0.178571	-0.214286	0.142857	0.535714	0.321429	0.428571	0.285714	0.178571	0.178571	0.535714	0.0357143	0.607143	0.505225	0.428571	0.607143	0.892857	0.107143	0.321429	0.285714	0.964286	-0.5	-0.607143	-0.392857	-0.0360375	-0.108112	0.607143	0.0357143	-0.0357143	0.392857	0.464286	0.252262	-0.178571	0.357143	0.214286	-0.0900937	-0.0357143	0.642857	0.5	0.535714	-0.321429	0.214286	0.142857	-0.642857	0.535714	0.357143	0.25	-0.75	0.607143
cg11460110	-0.535714	-0.392857	0.107143	-0.607143	-0.5	0.392857	-0.178571	0.464286	-0.821429	-0.892857	-0.392857	0.142857	0.25	-0.261968	-0.178571	-0.464286	0.428571	-0.0714286	-0.0714286	-0.214286	0.214286	0.107143	0.285714	0.0357143	-0.072075	-0.846881	-0.0357143	0.464286	-0.428571	-0.607143	-0.0714286	-0.0900937	0.0714286	-0.357143	0	-0.5766	0.25	-0.571429	-0.142857	-0.107143	0.321429	-0.535714	0.642857	-0.5	0	-0.535714	-0.0714286	-0.357143	0.25
cg09368875	0.535714	0.5	-0.75	-0.214286	0.464286	0	0.642857	-0.535714	0.321429	0.178571	-0.464286	-0.678571	-0.357143	-0.299392	0.571429	0.0357143	-0.285714	-0.392857	0.25	0.785714	-0.428571	0.714286	0.678571	0.0357143	-0.0900937	0.216225	-0.0714286	0.178571	0.857143	0.107143	-0.25	0.648675	0.785714	0.714286	-0.285714	0.522544	0.535714	-0.142857	0.428571	-0.428571	0.571429	0.428571	0	0.857143	-0.107143	-0.107143	-0.428571	0.5	-0.357143
cg10720654	0.0714286	-0.142857	-0.0714286	0.107143	0.5	0.142857	0.214286	0.5	0.178571	0.214286	0.428571	-0.178571	0.928571	0.430377	0.25	0.714286	0.392857	0.142857	-0.0357143	0.142857	0.5	-0.392857	-0.428571	-0.321429	-0.234244	-0.180187	0.178571	0.464286	0.25	0.285714	0.607143	0.306319	-0.535714	0.25	0.464286	0.0360375	-0.142857	0.678571	0.607143	0.321429	-0.0357143	0.0357143	-0.5	-0.571429	0.285714	0.0714286	0.642857	-0.821429	0.928571
cg01246676	-0.428571	-0.285714	0.678571	0.607143	-0.214286	-0.214286	-0.464286	0.178571	0.178571	0.285714	0.785714	0.75	0.142857	0.542649	-0.357143	0.214286	0.321429	0.285714	-0.107143	-0.607143	0.5	-0.821429	-0.857143	-0.214286	0.180187	0.14415	0.142857	-0.5	-0.75	0.25	0.107143	-0.504525	-0.714286	-0.428571	0.0714286	-0.414431	-0.714286	0.428571	-0.285714	0.428571	-0.857143	-0.214286	-0.0357143	-0.642857	0.0714286	0.571429	0.392857	-0.285714	0.142857
cg17856063	-0.25	-0.535714	0.214286	0.0714286	-0.357143	-0.964286	-0.464286	-0.714286	0.357143	0.357143	0.357143	0	-0.321429	0.542649	0.178571	0.214286	-0.178571	-0.785714	-0.785714	-0.25	-0.535714	-0.285714	0.142857	0.321429	-0.612637	0.072075	-0.785714	-0.0357143	-0.178571	0.392857	-0.714286	-0.0900937	0	0.0357143	-0.821429	-0.486506	-0.142857	0.0357143	0.107143	-0.642857	0.142857	-0.392857	-0.25	0.428571	-0.857143	0.0357143	0.5	0.428571	-0.321429
cg16374656	-0.392857	-0.0714286	0.107143	0.321429	0.25	0.321429	0.25	0.428571	0.107143	0	0.5	0.392857	0.571429	0.355529	0.142857	0.357143	0.785714	0.142857	0.357143	0.0714286	0.857143	-0.392857	-0.5	-0.678571	0.216225	-0.342356	0.392857	0.107143	-0.214286	0.0714286	0.25	0.270281	-0.357143	0.142857	0.178571	-0.342356	-0.357143	0.392857	0.357143	0.321429	-0.464286	-0.142857	0.321429	-0.75	0.321429	0.464286	0.214286	-0.642857	0.571429
cg12102235	0.107143	0	0.357143	0.392857	0.178571	0	-0.25	0.357143	0.142857	0.392857	0.678571	0.285714	0.428571	0.505225	-0.214286	0.464286	0.25	0.535714	-0.0714286	-0.392857	0.571429	-0.821429	-0.964286	0.0357143	0.0180187	0.360375	0.428571	-0.392857	-0.392857	0.428571	0.642857	-0.504525	-0.714286	-0.285714	0.5	0.072075	-0.392857	0.714286	-0.142857	0.785714	-0.642857	0.214286	-0.464286	-0.642857	0.464286	0.321429	0.464286	-0.571429	0.428571
cg16375550	-0.214286	0.285714	-0.214286	-0.25	-0.142857	0.464286	0.285714	-0.0357143	-0.357143	-0.5	-0.357143	0.178571	-0.357143	-0.355529	0.0714286	-0.5	0.428571	-0.0357143	0.5	0.214286	0.321429	0.321429	0.25	-0.142857	0.342356	-0.2883	0.357143	-0.142857	-0.214286	-0.357143	-0.25	0.0900937	0.571429	0.0357143	-0.214286	-0.180187	0.285714	-0.5	-0.178571	0	0	0	0.964286	-0.0357143	0.214286	0	-0.678571	0.142857	-0.357143
cg20822693	0.642857	0.142857	-0.0714286	0.0357143	0.214286	-0.392857	-0.178571	-0.25	0.285714	0.535714	0.107143	-0.428571	-0.0714286	0.168408	0	0.321429	-0.571429	0.107143	-0.392857	-0.0714286	-0.428571	-0.178571	-0.178571	0.571429	-0.342356	0.666694	-0.107143	-0.214286	0.285714	0.464286	0.285714	-0.306319	-0.142857	0	0.178571	0.540562	0.107143	0.392857	-0.0714286	0.178571	0.107143	0.428571	-0.892857	0.392857	0	-0.142857	0.285714	0.142857	-0.0714286
cg14136168	0	0.535714	-0.214286	0.214286	0.392857	0.714286	0.571429	0.321429	0	-0.107143	0.0357143	0.25	0.107143	-0.168408	0.107143	-0.0357143	0.571429	0.428571	0.857143	0.357143	0.785714	0.0714286	-0.285714	-0.571429	0.612637	-0.0360375	0.785714	-0.214286	0	-0.107143	0.321429	0.252262	0.142857	0.214286	0.321429	0.162169	-0.0357143	0.107143	0.0714286	0.5	-0.428571	0.321429	0.607143	-0.392857	0.678571	0.428571	-0.5	-0.285714	0.107143
cg20570016	-0.107143	0.285714	-0.5	0.0714286	0.464286	0.214286	0.714286	-0.214286	0.321429	0.0714286	0.142857	-0.0714286	0.0714286	0.18712	0.678571	0.285714	0.714286	-0.392857	0.5	0.678571	0.535714	0.142857	0.107143	-0.571429	0.072075	-0.234244	0.285714	0.142857	0.285714	0.178571	-0.214286	0.738769	0.464286	0.714286	-0.357143	-0.14415	0.142857	0.142857	0.642857	-0.142857	0	0.107143	0.607143	0	0.107143	0.392857	-0.214286	-0.107143	0.0714286
cg08684879	0.214286	-0.0357143	-0.642857	-0.428571	0.464286	-0.214286	0.428571	-0.321429	0.214286	0.178571	0.178571	-0.678571	0.392857	0.542649	0.892857	0.678571	0.571429	-0.714286	-0.285714	0.571429	0.214286	-0.142857	0.142857	0.142857	-0.792825	-0.216225	-0.0714286	0.5	0.428571	0.535714	-0.0357143	0.540562	0.357143	0.714286	-0.392857	-0.126131	0.535714	0.392857	0.857143	-0.214286	0.571429	0.107143	-0.107143	0.107143	-0.107143	-0.214286	0.428571	-0.357143	0.392857
cg18489755	-0.464286	-0.0357143	-0.0357143	0.142857	0.142857	0.535714	0.428571	0.464286	-0.0714286	-0.357143	-0.0714286	0.285714	0.392857	-0.205832	0.0714286	-0.0714286	0.464286	0.0714286	0.571429	0.285714	0.464286	0.285714	0.142857	-0.857143	0.450469	-0.612637	0.178571	0.428571	0.107143	-0.428571	0	0.612637	-0.0357143	0.214286	0.142857	-0.252262	-0.214286	-0.142857	0.357143	-0.107143	-0.107143	-0.285714	0.571429	-0.428571	0.142857	0.25	-0.178571	-0.321429	0.392857
cg26667395	0.214286	0.607143	-0.428571	-0.214286	0.392857	0.892857	0.607143	0.428571	-0.321429	-0.357143	-0.285714	-0.0714286	0.178571	-0.355529	0.142857	-0.142857	0.535714	0.464286	0.785714	0.428571	0.714286	0.214286	-0.107143	-0.25	0.43245	-0.126131	0.857143	-0.0357143	0.107143	-0.214286	0.5	0.180187	0.321429	0.178571	0.464286	0.306319	0.357143	-0.0357143	0.0357143	0.571429	-0.0714286	0.428571	0.571429	-0.357143	0.821429	0	-0.571429	-0.392857	0.178571
cg09228015	0.428571	0.285714	-0.678571	-0.607143	0.214286	0.214286	0.464286	-0.178571	-0.178571	-0.285714	-0.785714	-0.75	-0.142857	-0.542649	0.357143	-0.214286	-0.321429	-0.285714	0.107143	0.607143	-0.5	0.821429	0.857143	0.214286	-0.180187	-0.14415	-0.142857	0.5	0.75	-0.25	-0.107143	0.504525	0.714286	0.428571	-0.0714286	0.414431	0.714286	-0.428571	0.285714	-0.428571	0.857143	0.214286	0.0357143	0.642857	-0.0714286	-0.571429	-0.392857	0.285714	-0.142857
cg25341560	-0.178571	0.0357143	-0.321429	-0.107143	0.428571	0.464286	0.535714	0.392857	-0.0357143	-0.178571	0.178571	-0.0714286	0.678571	0.224544	0.464286	0.392857	0.857143	-0.0714286	0.357143	0.428571	0.785714	-0.107143	-0.142857	-0.535714	-0.0360375	-0.522544	0.392857	0.464286	0.142857	0.0357143	0.285714	0.558581	0	0.428571	0.142857	-0.216225	0.107143	0.285714	0.642857	0.178571	0.0357143	-0.0357143	0.357143	-0.571429	0.357143	0.107143	0.142857	-0.714286	0.678571
cg18822243	0.321429	0.392857	-0.107143	0.357143	0.428571	-0.142857	0.142857	-0.285714	0.464286	0.642857	0.714286	0.0714286	-0.0357143	0.654921	0.321429	0.571429	0.5	0.107143	0.107143	0.0714286	0.642857	-0.714286	-0.821429	0.107143	-0.0900937	0.612637	0.571429	-0.678571	-0.214286	0.785714	0.285714	-0.252262	-0.0714286	0.214286	-0.0357143	0.14415	-0.0714286	0.75	0.0714286	0.642857	-0.571429	0.535714	-0.107143	-0.178571	0.428571	0.535714	0.142857	-0.214286	-0.0357143
cg24453118	-0.142857	0.428571	-0.321429	0.178571	0.357143	0.571429	0.678571	0.107143	0.107143	-0.142857	-0.0714286	0.178571	0	-0.205832	0.285714	-0.0714286	0.535714	0.0714286	0.821429	0.535714	0.571429	0.321429	0.0714286	-0.714286	0.540562	-0.216225	0.5	0	0.178571	-0.178571	-0.0357143	0.5766	0.357143	0.428571	0	0.0180187	0	-0.0714286	0.285714	0.0714286	-0.214286	0.142857	0.75	-0.142857	0.357143	0.428571	-0.535714	-0.0714286	0
cg00205703	0.285714	0.571429	-0.214286	0.214286	0.5	0.428571	0.392857	0.142857	0.142857	0.25	0.392857	0.107143	0.142857	0.261968	0.214286	0.321429	0.642857	0.428571	0.535714	0.214286	0.892857	-0.428571	-0.714286	-0.142857	0.252262	0.342356	0.892857	-0.5	-0.142857	0.392857	0.535714	-0.108112	0	0.178571	0.321429	0.252262	0.0357143	0.535714	0.0357143	0.821429	-0.535714	0.571429	0.214286	-0.428571	0.785714	0.428571	-0.178571	-0.428571	0.142857
cg27450010	-0.571429	-0.75	0.714286	0.178571	-0.678571	-0.75	-0.857143	-0.214286	0	0.107143	0.535714	0.5	-0.107143	0.561361	-0.321429	0.0357143	0	-0.321429	-0.785714	-0.785714	-0.178571	-0.678571	-0.321429	0.285714	-0.378394	-0.072075	-0.571429	-0.214286	-0.785714	0.178571	-0.428571	-0.594619	-0.5	-0.535714	-0.464286	-0.738769	-0.464286	0.0357143	-0.321429	-0.214286	-0.285714	-0.607143	-0.142857	-0.214286	-0.607143	0.0714286	0.607143	0.0714286	-0.107143
cg00755546	-0.0357143	0.178571	-0.464286	0.107143	0.571429	0.321429	0.75	0.107143	0.321429	0.0357143	-0.0357143	-0.214286	0.392857	-0.0374241	0.535714	0.321429	0.357143	-0.214286	0.5	0.714286	0.285714	0.392857	0.285714	-0.75	0.14415	-0.342356	0.107143	0.535714	0.642857	-0.0357143	0	0.954994	0.214286	0.714286	0	0.072075	0.0357143	0.142857	0.785714	-0.25	0.178571	0.0357143	0.214286	0	0.0714286	0.25	-0.0714286	-0.214286	0.392857
cg24820672	-0.0714286	-0.142857	0.321429	0.464286	0.142857	-0.357143	-0.25	-0.0357143	0.392857	0.571429	0.928571	0.321429	0.285714	0.842041	0.0714286	0.642857	0.464286	0.0714286	-0.25	-0.321429	0.571429	-0.964286	-0.928571	0	-0.216225	0.324337	0.214286	-0.428571	-0.464286	0.678571	0.25	-0.360375	-0.571429	-0.0714286	0	-0.234244	-0.428571	0.785714	0.0714286	0.5	-0.642857	0.0714286	-0.321429	-0.5	0.142857	0.5	0.607143	-0.428571	0.285714
cg17627829	0.678571	0.5	-0.642857	-0.25	0.392857	0	0.464286	-0.428571	0.214286	0.178571	-0.535714	-0.714286	-0.357143	-0.392953	0.357143	-0.0357143	-0.535714	-0.178571	0.142857	0.607143	-0.571429	0.678571	0.607143	0.25	-0.0900937	0.360375	-0.0714286	0.107143	0.821429	0.0714286	-0.0714286	0.396412	0.642857	0.5	-0.0714286	0.684712	0.535714	-0.142857	0.214286	-0.285714	0.571429	0.5	-0.25	0.857143	-0.0357143	-0.25	-0.392857	0.5	-0.357143
cg13630493	-0.357143	0.142857	0.0357143	0.285714	0.214286	0.607143	0.392857	0.5	-0.0357143	-0.214286	0.142857	0.428571	0.357143	-0.0748481	0	0	0.607143	0.321429	0.678571	0.178571	0.75	0	-0.25	-0.785714	0.558581	-0.360375	0.5	0.0714286	-0.107143	-0.25	0.214286	0.342356	-0.142857	0.107143	0.285714	-0.162169	-0.285714	0.0714286	0.178571	0.285714	-0.428571	-0.0714286	0.571429	-0.607143	0.428571	0.428571	-0.214286	-0.428571	0.357143
cg24574692	-0.392857	-0.142857	0.607143	0.571429	-0.107143	0.142857	-0.285714	0.464286	0.0357143	0.107143	0.607143	0.75	0.285714	0.299392	-0.428571	0.107143	0.357143	0.535714	0.178571	-0.5	0.642857	-0.642857	-0.821429	-0.392857	0.414431	0.0360375	0.357143	-0.392857	-0.642857	0.0357143	0.321429	-0.396412	-0.714286	-0.428571	0.357143	-0.270281	-0.678571	0.357143	-0.285714	0.571429	-0.857143	-0.142857	0.0714286	-0.785714	0.321429	0.535714	0.214286	-0.428571	0.285714
cg01068808	-0.0714286	0.285714	-0.142857	0.0357143	0.357143	0.714286	0.428571	0.571429	-0.178571	-0.214286	0.142857	0.178571	0.5	0.018712	0.107143	0.142857	0.75	0.428571	0.607143	0.214286	0.928571	-0.178571	-0.428571	-0.464286	0.342356	-0.252262	0.75	0.0357143	-0.107143	-0.0714286	0.535714	0.162169	-0.107143	0.107143	0.464286	0	0	0.25	0.178571	0.607143	-0.321429	0.178571	0.428571	-0.714286	0.714286	0.214286	-0.142857	-0.678571	0.5
cg09335715	-0.392857	-0.285714	0.321429	0.25	0.107143	0.285714	-0.0357143	0.678571	-0.0714286	-0.0714286	0.5	0.392857	0.785714	0.355529	-0.107143	0.357143	0.607143	0.321429	0.107143	-0.214286	0.75	-0.535714	-0.607143	-0.5	0.108112	-0.378394	0.285714	0.214286	-0.321429	0	0.464286	0.0180187	-0.678571	-0.142857	0.428571	-0.342356	-0.428571	0.428571	0.214286	0.428571	-0.428571	-0.25	0	-0.928571	0.321429	0.25	0.464286	-0.821429	0.785714
cg11978634	0.607143	0.321429	-0.214286	0.214286	0.357143	-0.571429	0	-0.678571	0.607143	0.821429	0.464286	-0.321429	-0.321429	0.542649	0.357143	0.535714	-0.142857	-0.178571	-0.285714	0.107143	-0.107143	-0.428571	-0.392857	0.5	-0.396412	0.846881	0.0714286	-0.571429	0.142857	0.857143	0.0357143	-0.234244	0.107143	0.285714	-0.25	0.378394	0.107143	0.607143	0.0714286	0.214286	-0.142857	0.571429	-0.571429	0.464286	0	0.25	0.214286	0.25	-0.321429
cg07329251	-0.428571	0	0.0714286	0.357143	0.214286	0.5	0.392857	0.5	0.0714286	-0.178571	0.107143	0.392857	0.428571	-0.112272	0	0.0357143	0.428571	0.214286	0.607143	0.214286	0.535714	0.142857	-0.0714286	-0.928571	0.540562	-0.450469	0.25	0.285714	0.0714286	-0.321429	0.107143	0.540562	-0.214286	0.178571	0.25	-0.180187	-0.392857	0.0357143	0.321429	0.0357143	-0.321429	-0.214286	0.428571	-0.5	0.214286	0.428571	-0.107143	-0.357143	0.428571
cg08106108	-0.321429	0	-0.0357143	0.178571	0.321429	0.5	0.392857	0.535714	0	-0.142857	0.285714	0.25	0.642857	0.168408	0.178571	0.285714	0.75	0.178571	0.464286	0.214286	0.821429	-0.178571	-0.321429	-0.714286	0.252262	-0.450469	0.428571	0.285714	-0.0357143	-0.0714286	0.321429	0.414431	-0.25	0.214286	0.285714	-0.234244	-0.214286	0.285714	0.428571	0.285714	-0.285714	-0.107143	0.357143	-0.714286	0.392857	0.321429	0.107143	-0.678571	0.642857
cg26295272	0.178571	0.464286	-0.535714	0.321429	0.785714	0.285714	0.857143	-0.0714286	0.571429	0.357143	0.214286	-0.178571	0.25	0.149696	0.642857	0.5	0.464286	-0.107143	0.642857	0.785714	0.5	0.178571	-0.0357143	-0.714286	0.216225	0.0360375	0.392857	0.142857	0.607143	0.285714	0.107143	0.846881	0.25	0.821429	0	0.252262	0	0.428571	0.75	0.0357143	-0.107143	0.357143	0.178571	0.0357143	0.285714	0.535714	-0.142857	-0.178571	0.25
cg27076223	0.25	0.571429	-0.428571	0	0.607143	0.678571	0.642857	0.321429	0	0	0.142857	-0.0714286	0.357143	0.0748481	0.357143	0.285714	0.75	0.357143	0.678571	0.464286	0.928571	-0.142857	-0.428571	-0.321429	0.252262	0.0180187	0.892857	-0.107143	0.107143	0.178571	0.571429	0.234244	0.142857	0.357143	0.392857	0.252262	0.214286	0.392857	0.285714	0.678571	-0.25	0.5	0.357143	-0.464286	0.821429	0.25	-0.25	-0.571429	0.357143
cg12804791	-0.107143	0.214286	-0.321429	0.321429	0.607143	0.285714	0.678571	0.107143	0.428571	0.214286	0.357143	0.0357143	0.428571	0.28068	0.535714	0.5	0.678571	-0.107143	0.535714	0.571429	0.678571	-0.0357143	-0.178571	-0.785714	0.180187	-0.198206	0.357143	0.214286	0.321429	0.214286	0.107143	0.738769	0.0357143	0.642857	0	-0.0540562	-0.142857	0.428571	0.714286	0.0714286	-0.214286	0.107143	0.285714	-0.285714	0.25	0.535714	0.0357143	-0.392857	0.428571
cg05733104	0.321429	-0.214286	-0.428571	-0.75	0.0357143	-0.285714	-0.0357143	-0.214286	-0.214286	-0.107143	-0.25	-0.785714	0.214286	0.168408	0.428571	0.25	-0.0357143	-0.535714	-0.642857	0.178571	-0.357143	0.0357143	0.392857	0.678571	-0.882919	-0.180187	-0.357143	0.535714	0.321429	0.214286	0	0.072075	0.285714	0.214286	-0.214286	0	0.678571	0	0.357143	-0.285714	0.857143	0	-0.392857	0.285714	-0.25	-0.75	0.392857	-0.142857	0.214286
cg14463790	-0.285714	-0.75	0.5	0.107143	-0.321429	-0.75	-0.678571	-0.0714286	0.142857	0.285714	0.571429	0.107143	0.321429	0.673633	-0.107143	0.428571	-0.0714286	-0.321429	-0.892857	-0.571429	-0.214286	-0.678571	-0.321429	0.285714	-0.630656	-0.0540562	-0.607143	0.142857	-0.357143	0.357143	-0.107143	-0.342356	-0.642857	-0.285714	-0.214286	-0.486506	-0.357143	0.357143	0.0714286	-0.178571	-0.0357143	-0.464286	-0.642857	-0.214286	-0.535714	-0.0714286	0.928571	-0.214286	0.321429
cg00252529	0.357143	0.321429	-0.571429	-0.0714286	0.821429	0.428571	0.714286	0.321429	0.214286	0.178571	0.178571	-0.464286	0.75	0.243256	0.607143	0.678571	0.571429	0.0714286	0.357143	0.642857	0.642857	-0.0714286	-0.214286	-0.357143	-0.14415	-0.108112	0.5	0.428571	0.571429	0.321429	0.607143	0.612637	0	0.642857	0.392857	0.306319	0.25	0.607143	0.785714	0.357143	0.142857	0.392857	-0.178571	-0.321429	0.535714	0.0714286	0.214286	-0.714286	0.75
cg04967687	0.535714	0.5	-0.75	-0.214286	0.464286	0	0.642857	-0.535714	0.321429	0.178571	-0.464286	-0.678571	-0.357143	-0.299392	0.571429	0.0357143	-0.285714	-0.392857	0.25	0.785714	-0.428571	0.714286	0.678571	0.0357143	-0.0900937	0.216225	-0.0714286	0.178571	0.857143	0.107143	-0.25	0.648675	0.785714	0.714286	-0.285714	0.522544	0.535714	-0.142857	0.428571	-0.428571	0.571429	0.428571	0	0.857143	-0.107143	-0.107143	-0.428571	0.5	-0.357143
cg18991321	0.392857	0	-0.0357143	0	-0.0357143	-0.75	-0.321429	-0.714286	0.357143	0.571429	0.285714	-0.285714	-0.428571	0.449089	0.178571	0.285714	-0.321429	-0.357143	-0.607143	-0.142857	-0.428571	-0.357143	-0.142857	0.714286	-0.558581	0.630656	-0.285714	-0.428571	-0.0357143	0.642857	-0.214286	-0.396412	0.107143	0.0357143	-0.428571	0.126131	0.142857	0.285714	-0.107143	-0.0714286	0.0714286	0.25	-0.535714	0.535714	-0.321429	-0.0357143	0.285714	0.392857	-0.428571
cg10232893	-0.214286	0.357143	-0.0714286	0.321429	0.285714	0.642857	0.5	0.357143	0.0357143	-0.142857	0.0714286	0.392857	0.142857	-0.168408	0.0357143	-0.0714286	0.535714	0.357143	0.821429	0.285714	0.714286	0.107143	-0.214286	-0.75	0.666694	-0.180187	0.607143	-0.107143	-0.0357143	-0.214286	0.178571	0.342356	0.0357143	0.178571	0.25	0	-0.214286	0.0357143	0.107143	0.321429	-0.464286	0.107143	0.642857	-0.428571	0.5	0.5	-0.428571	-0.25	0.142857
cg04046669	0.285714	0.285714	0.0357143	0.642857	0.5	-0.285714	0.107143	-0.25	0.714286	0.857143	0.857143	0.142857	0.0714286	0.711057	0.25	0.714286	0.285714	0.142857	0.0714286	0.0357143	0.5	-0.714286	-0.857143	-0.107143	-0.0180187	0.684712	0.392857	-0.607143	-0.0714286	0.821429	0.285714	-0.126131	-0.321429	0.25	0.0357143	0.198206	-0.357143	0.892857	0.178571	0.535714	-0.678571	0.464286	-0.392857	-0.142857	0.285714	0.714286	0.321429	-0.178571	0.0714286
cg08897844	0.5	0.392857	-0.535714	-0.428571	0.0357143	-0.142857	0.214286	-0.642857	0	0	-0.571429	-0.571429	-0.678571	-0.355529	0.285714	-0.285714	-0.428571	-0.357143	-0.0357143	0.392857	-0.607143	0.571429	0.642857	0.535714	-0.198206	0.306319	-0.142857	-0.107143	0.428571	0.0357143	-0.357143	0.0900937	0.821429	0.285714	-0.392857	0.396412	0.642857	-0.392857	-0.0714286	-0.357143	0.571429	0.357143	0.0714286	0.892857	-0.178571	-0.357143	-0.5	0.678571	-0.678571
cg03413355	-0.5	-0.0714286	0	-0.321429	-0.428571	0.321429	0.0357143	0.0357143	-0.5	-0.678571	-0.392857	0.285714	-0.285714	-0.355529	-0.0714286	-0.607143	0.357143	-0.178571	0.25	0	0.142857	0.321429	0.392857	-0.142857	0.234244	-0.558581	0.0357143	0.0714286	-0.357143	-0.535714	-0.428571	0.0540562	0.428571	-0.142857	-0.321429	-0.468487	0.178571	-0.678571	-0.214286	-0.25	0.107143	-0.357143	0.964286	-0.107143	-0.0714286	-0.142857	-0.5	0.142857	-0.285714
cg08425810	0.857143	0.678571	-0.642857	0	0.678571	0.0714286	0.571429	-0.321429	0.428571	0.464286	-0.25	-0.678571	-0.178571	-0.205832	0.392857	0.25	-0.428571	0.0714286	0.285714	0.642857	-0.285714	0.428571	0.214286	0.142857	0	0.612637	0.214286	-0.0714286	0.857143	0.321429	0.25	0.360375	0.428571	0.571429	0.178571	0.882919	0.392857	0.25	0.285714	0.0714286	0.285714	0.75	-0.464286	0.678571	0.25	0	-0.285714	0.285714	-0.178571
cg04739880	-0.357143	0.0357143	0.142857	0.285714	0.178571	0.464286	0.214286	0.5	-0.0357143	-0.107143	0.392857	0.464286	0.464286	0.205832	0	0.178571	0.75	0.321429	0.464286	0	0.892857	-0.357143	-0.535714	-0.607143	0.360375	-0.2883	0.535714	-0.0357143	-0.321429	-0.0357143	0.321429	0.108112	-0.321429	0	0.285714	-0.270281	-0.321429	0.285714	0.142857	0.464286	-0.535714	-0.0714286	0.428571	-0.785714	0.464286	0.428571	0.0357143	-0.607143	0.464286
cg13474450	-0.5	-0.107143	0.0714286	0	-0.0357143	0.357143	0.142857	0.321429	-0.214286	-0.321429	0.25	0.392857	0.321429	0.205832	0.107143	0.0357143	0.857143	0	0.285714	0	0.785714	-0.285714	-0.285714	-0.428571	0.14415	-0.504525	0.357143	0.0714286	-0.428571	-0.107143	0.0357143	0.108112	-0.0714286	0	-0.0357143	-0.522544	-0.107143	0.0357143	0.142857	0.214286	-0.285714	-0.25	0.678571	-0.678571	0.25	0.214286	0	-0.5	0.321429
cg25538415	0.392857	0.535714	-0.714286	-0.428571	0.214286	0.214286	0.571429	-0.464286	-0.0357143	-0.178571	-0.678571	-0.535714	-0.535714	-0.505225	0.428571	-0.321429	-0.142857	-0.321429	0.357143	0.678571	-0.321429	0.785714	0.75	0.142857	0.0360375	0.0540562	0.0714286	0.0714286	0.571429	-0.142857	-0.321429	0.450469	0.964286	0.5	-0.321429	0.378394	0.678571	-0.464286	0.142857	-0.357143	0.571429	0.357143	0.428571	0.75	0	-0.25	-0.714286	0.535714	-0.535714
cg10721220	-0.285714	0	-0.0714286	-0.178571	0.142857	0.75	0.321429	0.75	-0.428571	-0.535714	-0.107143	0.142857	0.642857	-0.168408	0	-0.0357143	0.642857	0.321429	0.464286	0.142857	0.714286	0.0357143	-0.107143	-0.5	0.270281	-0.630656	0.464286	0.428571	-0.0714286	-0.392857	0.428571	0.270281	-0.142857	0	0.464286	-0.180187	0.0357143	-0.0357143	0.214286	0.321429	-0.0357143	-0.142857	0.464286	-0.75	0.5	-0.0714286	-0.0714286	-0.714286	0.642857
cg00035347	0.535714	0.285714	-0.357143	0.107143	0.464286	-0.535714	0.142857	-0.678571	0.607143	0.785714	0.571429	-0.392857	-0.142857	0.729769	0.607143	0.714286	0.214286	-0.357143	-0.285714	0.25	0.142857	-0.535714	-0.428571	0.428571	-0.558581	0.666694	0.142857	-0.428571	0.142857	0.964286	0.0357143	-0.072075	0.178571	0.464286	-0.357143	0.216225	0.214286	0.714286	0.321429	0.214286	-0.0714286	0.535714	-0.428571	0.321429	0.0357143	0.25	0.321429	0.0357143	-0.142857
cg07512258	0.571429	0.321429	-0.0714286	0.5	0.464286	-0.321429	0.107143	-0.285714	0.678571	0.785714	0.285714	-0.214286	-0.107143	0.168408	0.0714286	0.428571	-0.535714	0.178571	0	0.142857	-0.285714	-0.0714286	-0.25	0.0357143	0.0360375	0.774806	0	-0.321429	0.464286	0.5	0.214286	0.0360375	-0.178571	0.25	0.178571	0.630656	-0.214286	0.535714	0.107143	0.142857	-0.214286	0.5	-0.785714	0.428571	0.0357143	0.357143	0.142857	0.25	-0.107143
cg27113419	0.571429	0.142857	0.107143	-0.0714286	0	-0.142857	-0.357143	0.0357143	-0.0714286	0.25	-0.0357143	-0.25	-0.0714286	-0.0374241	-0.321429	0.0357143	-0.571429	0.428571	-0.321429	-0.321429	-0.321429	-0.214286	-0.285714	0.678571	-0.162169	0.594619	0.0714286	-0.321429	0	0.214286	0.464286	-0.630656	-0.25	-0.357143	0.428571	0.522544	0.107143	0.214286	-0.428571	0.428571	0	0.392857	-0.75	0.142857	0.214286	-0.285714	0.142857	0.0357143	-0.0714286
cg07875068	-0.357143	-0.285714	0.607143	0.714286	0	-0.214286	-0.321429	0.25	0.357143	0.428571	0.857143	0.642857	0.357143	0.598785	-0.25	0.428571	0.285714	0.285714	-0.0714286	-0.464286	0.5	-0.785714	-0.857143	-0.392857	0.162169	0.14415	0.107143	-0.321429	-0.5	0.321429	0.214286	-0.270281	-0.821429	-0.25	0.178571	-0.306319	-0.785714	0.607143	-0.0357143	0.392857	-0.821429	-0.178571	-0.25	-0.642857	0.0714286	0.642857	0.535714	-0.392857	0.357143
cg22435313	0.642857	0.571429	-0.678571	-0.142857	0.428571	-0.0714286	0.535714	-0.607143	0.357143	0.285714	-0.428571	-0.642857	-0.5	-0.299392	0.464286	0	-0.428571	-0.285714	0.214286	0.678571	-0.5	0.642857	0.571429	0.178571	-0.0540562	0.43245	-0.0357143	-0.0357143	0.785714	0.178571	-0.214286	0.450469	0.75	0.607143	-0.25	0.630656	0.5	-0.107143	0.25	-0.321429	0.464286	0.535714	-0.107143	0.928571	-0.0714286	-0.0714286	-0.464286	0.607143	-0.5
cg16727906	-0.0357143	0.214286	-0.25	-0.642857	-0.25	0.535714	0.107143	0.142857	-0.714286	-0.714286	-0.571429	-0.0714286	-0.214286	-0.449089	-0.0357143	-0.571429	0.321429	0.0714286	0.25	0.0714286	0.214286	0.285714	0.285714	0.285714	0.0900937	-0.342356	0.357143	0	-0.25	-0.428571	0	-0.180187	0.535714	-0.178571	0	-0.0900937	0.571429	-0.571429	-0.321429	0.142857	0.285714	0.0357143	0.75	-0.107143	0.321429	-0.464286	-0.571429	-0.0357143	-0.214286
cg20969675	-0.285714	-0.178571	-0.214286	-0.0714286	0.107143	0.178571	0.392857	0.142857	0.0357143	-0.285714	-0.357143	-0.142857	0.25	-0.318105	0.214286	-0.0714286	-0.0357143	-0.321429	0.214286	0.428571	-0.214286	0.642857	0.678571	-0.607143	0.108112	-0.594619	-0.357143	0.75	0.535714	-0.428571	-0.285714	0.828862	0.178571	0.392857	-0.107143	-0.126131	0	-0.321429	0.535714	-0.642857	0.428571	-0.357143	0.214286	0.142857	-0.321429	-0.0714286	-0.0714286	0.0357143	0.25
cg03502601	-0.0357143	-0.428571	0.428571	-0.357143	-0.678571	-0.321429	-0.785714	0.0357143	-0.5	-0.285714	-0.285714	0	-0.214286	-0.18712	-0.571429	-0.428571	-0.607143	0.0714286	-0.678571	-0.678571	-0.642857	-0.0714286	0.142857	0.75	-0.2883	0.0180187	-0.464286	-0.0357143	-0.392857	-0.25	-0.0714286	-0.738769	-0.214286	-0.714286	0.0357143	-0.108112	0.0714286	-0.392857	-0.642857	-0.107143	0.25	-0.285714	-0.357143	0.107143	-0.321429	-0.607143	0.178571	0.214286	-0.214286
cg01708014	0.428571	0.464286	-0.464286	0.285714	0.75	0.285714	0.714286	0.0714286	0.5	0.357143	-0.0714286	-0.357143	0.25	-0.168408	0.357143	0.357143	-0.142857	0.142857	0.535714	0.678571	0.0357143	0.428571	0.142857	-0.535714	0.270281	0.198206	0.214286	0.25	0.857143	0.107143	0.285714	0.738769	0.107143	0.642857	0.321429	0.612637	0	0.321429	0.571429	0	0.0714286	0.428571	-0.285714	0.25	0.25	0.285714	-0.142857	-0.0357143	0.25
cg23193446	0.0714286	-0.428571	0.25	0.0357143	0	-0.571429	-0.464286	-0.0357143	0.178571	0.428571	0.642857	-0.107143	0.428571	0.767193	0.0714286	0.642857	0.107143	-0.142857	-0.75	-0.392857	0.0714286	-0.821429	-0.571429	0.428571	-0.684712	0.180187	-0.214286	0	-0.25	0.607143	0.25	-0.396412	-0.571429	-0.142857	0	-0.198206	-0.142857	0.642857	0.142857	0.214286	-0.0714286	-0.0714286	-0.75	-0.285714	-0.142857	-0.0714286	0.892857	-0.428571	0.428571
cg11954680	-0.142857	0.178571	0.5	0.357143	-0.464286	0.0714286	-0.392857	-0.0357143	-0.142857	-0.0714286	-0.0714286	0.642857	-0.678571	-0.355529	-0.678571	-0.642857	-0.357143	0.5	0.25	-0.5	-0.107143	0	-0.214286	0.0714286	0.648675	0.378394	0.178571	-0.785714	-0.571429	-0.285714	-0.142857	-0.648675	-0.0714286	-0.607143	0.0714286	0.0540562	-0.357143	-0.357143	-0.892857	0.25	-0.607143	0.0357143	0.321429	0.0357143	0.107143	0.285714	-0.535714	0.5	-0.678571
cg20171453	-0.107143	-0.357143	0.357143	0.607143	0.0357143	-0.642857	-0.25	-0.214286	0.642857	0.607143	0.464286	0.142857	0.0714286	0.355529	-0.0714286	0.392857	-0.464286	-0.178571	-0.357143	-0.178571	-0.428571	-0.178571	-0.107143	-0.25	-0.0900937	0.252262	-0.571429	0.0357143	0.178571	0.285714	-0.214286	0.14415	-0.5	0.0714286	-0.142857	-0.0360375	-0.607143	0.357143	0.214286	-0.357143	-0.214286	-0.214286	-0.678571	0.214286	-0.535714	0.392857	0.535714	0.214286	0.0714286
cg22158068	-0.714286	-0.5	0.821429	0.285714	-0.785714	-0.25	-0.75	0.0714286	-0.25	-0.214286	0.285714	0.857143	-0.285714	0.112272	-0.642857	-0.428571	0.0357143	0.107143	-0.25	-0.821429	0.0357143	-0.428571	-0.321429	0	0.234244	-0.14415	-0.214286	-0.428571	-0.964286	-0.25	-0.357143	-0.666694	-0.428571	-0.75	-0.214286	-0.666694	-0.571429	-0.285714	-0.678571	0	-0.571429	-0.571429	0.357143	-0.392857	-0.285714	0.214286	0.0714286	0.142857	-0.285714
cg01330815	0.321429	0.5	-0.75	-0.464286	0.392857	0.25	0.607143	-0.357143	-0.0357143	-0.0714286	-0.142857	-0.464286	-0.142857	0.0935601	0.714286	0.142857	0.642857	-0.357143	0.285714	0.642857	0.428571	0.107143	0.142857	0.178571	-0.252262	-0.0180187	0.464286	-0.0357143	0.214286	0.285714	-0.0357143	0.306319	0.785714	0.571429	-0.321429	0.0900937	0.714286	0.0357143	0.357143	0.107143	0.321429	0.428571	0.535714	0.178571	0.321429	-0.107143	-0.357143	-0.0714286	-0.142857
cg04193015	-0.392857	0.0357143	0	0.321429	0.285714	0.464286	0.428571	0.428571	0.107143	-0.107143	0.25	0.357143	0.464286	0.0748481	0.142857	0.178571	0.642857	0.142857	0.571429	0.25	0.714286	-0.0357143	-0.214286	-0.857143	0.414431	-0.414431	0.357143	0.214286	0	-0.142857	0.142857	0.504525	-0.178571	0.25	0.178571	-0.234244	-0.321429	0.178571	0.392857	0.142857	-0.357143	-0.142857	0.464286	-0.571429	0.285714	0.464286	-0.0357143	-0.464286	0.464286
cg23365563	-0.321429	-0.214286	0.178571	0.107143	0.178571	0.464286	0.107143	0.785714	-0.178571	-0.214286	0.285714	0.25	0.857143	0.168408	-0.0714286	0.285714	0.571429	0.357143	0.214286	-0.0714286	0.714286	-0.321429	-0.428571	-0.535714	0.14415	-0.486506	0.321429	0.392857	-0.142857	-0.142857	0.535714	0.162169	-0.571429	-0.0714286	0.535714	-0.234244	-0.285714	0.321429	0.285714	0.392857	-0.25	-0.214286	0.0357143	-0.892857	0.392857	0.107143	0.357143	-0.857143	0.857143
cg17117981	-0.357143	0.0357143	0.142857	0.214286	0.107143	0.714286	0.285714	0.75	-0.214286	-0.392857	-0.107143	0.392857	0.464286	-0.355529	-0.25	-0.178571	0.285714	0.5	0.642857	0.0714286	0.5	0.214286	-0.0714286	-0.785714	0.648675	-0.468487	0.357143	0.285714	0	-0.535714	0.321429	0.324337	-0.285714	-0.0714286	0.535714	-0.0540562	-0.321429	-0.107143	0.0714286	0.214286	-0.285714	-0.178571	0.392857	-0.607143	0.392857	0.214286	-0.214286	-0.428571	0.464286
cg09858862	-0.428571	0	0.0714286	0.357143	0.214286	0.5	0.392857	0.5	0.0714286	-0.178571	0.107143	0.392857	0.428571	-0.112272	0	0.0357143	0.428571	0.214286	0.607143	0.214286	0.535714	0.142857	-0.0714286	-0.928571	0.540562	-0.450469	0.25	0.285714	0.0714286	-0.321429	0.107143	0.540562	-0.214286	0.178571	0.25	-0.180187	-0.392857	0.0357143	0.321429	0.0357143	-0.321429	-0.214286	0.428571	-0.5	0.214286	0.428571	-0.107143	-0.357143	0.428571
cg20205477	-0.392857	0.107143	-0.0714286	0.0714286	0.142857	0.642857	0.428571	0.464286	-0.178571	-0.392857	-0.0357143	0.321429	0.321429	-0.168408	0.0714286	-0.107143	0.642857	0.178571	0.642857	0.25	0.678571	0.142857	-0.0357143	-0.714286	0.468487	-0.522544	0.428571	0.214286	-0.0714286	-0.357143	0.107143	0.414431	0.0357143	0.142857	0.178571	-0.234244	-0.107143	-0.107143	0.214286	0.142857	-0.214286	-0.142857	0.714286	-0.535714	0.357143	0.25	-0.285714	-0.392857	0.321429
cg18998543	-0.5	0	-0.0357143	0	0	0.5	0.321429	0.321429	-0.214286	-0.428571	0	0.357143	0.214286	-0.0748481	0.107143	-0.142857	0.714286	0	0.5	0.178571	0.642857	0.0714286	0	-0.607143	0.342356	-0.5766	0.321429	0.178571	-0.214286	-0.321429	-0.0714286	0.342356	0.107143	0.107143	-0.0357143	-0.414431	-0.0714286	-0.178571	0.178571	0.0357143	-0.178571	-0.25	0.821429	-0.5	0.214286	0.214286	-0.25	-0.321429	0.214286
cg04905719	-0.285714	0.107143	0	0.142857	0.25	0.642857	0.357143	0.607143	-0.142857	-0.25	0.178571	0.321429	0.535714	0.018712	0.0357143	0.107143	0.714286	0.357143	0.571429	0.142857	0.857143	-0.142857	-0.357143	-0.642857	0.396412	-0.396412	0.571429	0.142857	-0.142857	-0.178571	0.392857	0.252262	-0.214286	0.0714286	0.392857	-0.162169	-0.178571	0.178571	0.214286	0.428571	-0.357143	-0.0357143	0.464286	-0.75	0.535714	0.285714	-0.0714286	-0.642857	0.535714
cg24605325	0.571429	0.0714286	-0.107143	-0.0714286	0.142857	-0.571429	-0.25	-0.464286	0.285714	0.571429	0.285714	-0.428571	-0.142857	0.449089	0.178571	0.428571	-0.285714	-0.142857	-0.571429	-0.107143	-0.285714	-0.428571	-0.285714	0.75	-0.594619	0.648675	-0.107143	-0.321429	0.0714286	0.678571	0.142857	-0.414431	-0.0357143	0.0357143	-0.107143	0.306319	0.214286	0.464286	-0.0357143	0.178571	0.107143	0.392857	-0.75	0.357143	-0.0714286	-0.142857	0.392857	0.107143	-0.142857
cg10047762	-0.5	0	-0.0357143	0	0	0.5	0.321429	0.321429	-0.214286	-0.428571	0	0.357143	0.214286	-0.0748481	0.107143	-0.142857	0.714286	0	0.5	0.178571	0.642857	0.0714286	0	-0.607143	0.342356	-0.5766	0.321429	0.178571	-0.214286	-0.321429	-0.0714286	0.342356	0.107143	0.107143	-0.0357143	-0.414431	-0.0714286	-0.178571	0.178571	0.0357143	-0.178571	-0.25	0.821429	-0.5	0.214286	0.214286	-0.25	-0.321429	0.214286
cg20002177	0.142857	0.285714	-0.25	-0.535714	-0.142857	0.714286	0.214286	0.392857	-0.678571	-0.75	-0.964286	-0.214286	-0.142857	-0.954314	-0.285714	-0.75	-0.321429	0.357143	0.428571	0.178571	-0.25	0.821429	0.642857	0.0714286	0.396412	-0.306319	0.178571	0.285714	0.25	-0.785714	0.142857	0.072075	0.428571	-0.178571	0.392857	0.342356	0.464286	-0.75	-0.321429	-0.0357143	0.464286	0.0714286	0.392857	0.142857	0.285714	-0.571429	-0.714286	0.142857	-0.142857
cg17197051	0.142857	-0.0357143	0.214286	0.0357143	-0.178571	-0.464286	-0.464286	-0.357143	0.0714286	0.357143	0.5	0.107143	-0.25	0.561361	-0.0357143	0.214286	0.142857	-0.0357143	-0.464286	-0.428571	0.142857	-0.75	-0.607143	0.642857	-0.378394	0.486506	0.107143	-0.642857	-0.571429	0.571429	0.0357143	-0.738769	-0.142857	-0.285714	-0.214286	-0.126131	0	0.357143	-0.357143	0.392857	-0.321429	0.178571	-0.214286	-0.0714286	0.0357143	0.0714286	0.285714	0	-0.25
cg05078075	-0.0357143	-0.535714	0.107143	-0.428571	-0.285714	-0.214286	-0.357143	0.214286	-0.321429	-0.285714	-0.357143	-0.357143	0.321429	-0.168408	-0.178571	-0.0714286	-0.5	-0.178571	-0.607143	-0.214286	-0.642857	0.214286	0.464286	0.321429	-0.450469	-0.360375	-0.642857	0.678571	0.214286	-0.285714	0	0	-0.214286	-0.214286	0.107143	-0.072075	0.142857	-0.25	0.0714286	-0.428571	0.642857	-0.392857	-0.535714	0.107143	-0.428571	-0.678571	0.428571	-0.0714286	0.321429
cg17550566	0.392857	0.321429	-0.428571	-0.178571	0.642857	0.678571	0.571429	0.642857	-0.107143	-0.107143	-0.178571	-0.428571	0.75	-0.18712	0.214286	0.321429	0.214286	0.428571	0.428571	0.464286	0.428571	0.178571	-0.0714286	-0.285714	0.0900937	-0.162169	0.5	0.5	0.571429	-0.0714286	0.785714	0.43245	-0.107143	0.321429	0.75	0.486506	0.25	0.321429	0.464286	0.428571	0.214286	0.357143	-0.25	-0.357143	0.642857	-0.178571	0.0357143	-0.678571	0.75
cg11271593	0.214286	-0.142857	0.214286	0.25	-0.142857	-0.607143	-0.357143	-0.392857	0.357143	0.428571	0	-0.107143	-0.357143	-0.018712	-0.214286	0	-0.857143	-0.107143	-0.428571	-0.214286	-0.821429	0.107143	0.178571	0.285714	-0.126131	0.468487	-0.571429	-0.142857	0.214286	0.142857	-0.25	-0.162169	-0.142857	-0.107143	-0.142857	0.252262	-0.214286	0	-0.178571	-0.357143	0.0714286	0	-0.678571	0.607143	-0.5	0	0.178571	0.571429	-0.357143
cg03182029	0.357143	0.25	0	-0.321429	-0.0357143	0.25	-0.214286	0.214286	-0.428571	-0.107143	0.0357143	-0.0714286	0.0357143	0.0748481	-0.178571	-0.0357143	0.214286	0.464286	-0.0714286	-0.285714	0.392857	-0.464286	-0.535714	0.642857	-0.126131	0.2883	0.571429	-0.428571	-0.428571	0.178571	0.571429	-0.738769	-0.0714286	-0.392857	0.392857	0.198206	0.321429	0.178571	-0.464286	0.785714	-0.142857	0.392857	-0.0714286	-0.357143	0.607143	-0.285714	-0.0357143	-0.357143	0.0357143
cg08811332	0.107143	0.107143	-0.285714	0.392857	0.714286	-0.107143	0.5	-0.0714286	0.678571	0.607143	0.678571	-0.142857	0.535714	0.673633	0.642857	0.892857	0.571429	-0.214286	0.142857	0.464286	0.571429	-0.392857	-0.428571	-0.5	-0.198206	0.0900937	0.214286	0.142857	0.357143	0.642857	0.214286	0.5766	-0.178571	0.678571	-0.0357143	0.0180187	-0.178571	0.821429	0.821429	0.142857	-0.214286	0.214286	-0.25	-0.214286	0.142857	0.535714	0.464286	-0.464286	0.535714
cg12486493	-0.107143	0.321429	-0.0714286	0.142857	0.214286	0.428571	0.285714	0.178571	-0.0357143	-0.0357143	0.321429	0.321429	0.107143	0.205832	0.142857	0.107143	0.785714	0.25	0.5	0.107143	0.892857	-0.357143	-0.535714	-0.285714	0.2883	-0.0180187	0.714286	-0.357143	-0.357143	0.142857	0.25	-0.0540562	0.0357143	0.0714286	0.107143	-0.126131	-0.0357143	0.25	0	0.571429	-0.5	0.214286	0.571429	-0.535714	0.571429	0.392857	-0.214286	-0.392857	0.107143
cg04578761	0.464286	0.535714	-0.785714	-0.321429	0.428571	0.214286	0.714286	-0.392857	0.142857	-0.0357143	-0.607143	-0.642857	-0.321429	-0.449089	0.535714	-0.107143	-0.178571	-0.321429	0.392857	0.821429	-0.321429	0.821429	0.75	-0.0357143	0.0180187	0.0540562	0.0357143	0.25	0.821429	-0.0714286	-0.214286	0.684712	0.857143	0.678571	-0.214286	0.486506	0.607143	-0.285714	0.392857	-0.392857	0.607143	0.392857	0.214286	0.75	0	-0.178571	-0.571429	0.428571	-0.321429
cg24725263	-0.392857	0.107143	-0.0714286	0.0714286	0.142857	0.642857	0.428571	0.464286	-0.178571	-0.392857	-0.0357143	0.321429	0.321429	-0.168408	0.0714286	-0.107143	0.642857	0.178571	0.642857	0.25	0.678571	0.142857	-0.0357143	-0.714286	0.468487	-0.522544	0.428571	0.214286	-0.0714286	-0.357143	0.107143	0.414431	0.0357143	0.142857	0.178571	-0.234244	-0.107143	-0.107143	0.214286	0.142857	-0.214286	-0.142857	0.714286	-0.535714	0.357143	0.25	-0.285714	-0.392857	0.321429
cg05353869	-0.0714286	-0.142857	0.178571	0.642857	0.0714286	-0.857143	-0.142857	-0.75	0.857143	0.821429	0.678571	0.178571	-0.357143	0.636209	0.25	0.464286	-0.142857	-0.5	-0.321429	-0.0357143	-0.25	-0.357143	-0.214286	-0.107143	-0.198206	0.486506	-0.428571	-0.392857	0	0.642857	-0.535714	0.0900937	-0.107143	0.285714	-0.642857	-0.162169	-0.464286	0.428571	0.214286	-0.357143	-0.357143	-0.0357143	-0.321429	0.428571	-0.571429	0.642857	0.357143	0.464286	-0.357143
cg06062378	-0.214286	0.0714286	-0.178571	-0.571429	-0.285714	0.428571	0.0714286	0.107143	-0.642857	-0.678571	-0.392857	0.0357143	-0.142857	-0.261968	0.0357143	-0.464286	0.5	-0.0714286	0.178571	0.0357143	0.321429	0.142857	0.214286	0.178571	0.0180187	-0.450469	0.285714	0.0357143	-0.357143	-0.357143	-0.107143	-0.126131	0.464286	-0.142857	-0.142857	-0.306319	0.464286	-0.5	-0.214286	0.0714286	0.214286	-0.107143	0.821429	-0.214286	0.214286	-0.357143	-0.428571	-0.107143	-0.142857
cg06563300	0.5	0.464286	-0.75	-0.428571	0.392857	0.285714	0.642857	-0.214286	0	-0.142857	-0.714286	-0.714286	-0.178571	-0.542649	0.428571	-0.142857	-0.285714	-0.214286	0.321429	0.75	-0.392857	0.857143	0.785714	0.0357143	-0.0180187	-0.0180187	0	0.392857	0.857143	-0.178571	-0.0714286	0.630656	0.75	0.571429	-0.0357143	0.540562	0.642857	-0.321429	0.357143	-0.357143	0.714286	0.357143	0.0714286	0.678571	0.0357143	-0.357143	-0.5	0.321429	-0.178571
cg13518385	-0.607143	-0.714286	0.535714	0.464286	-0.392857	-0.785714	-0.464286	-0.321429	0.428571	0.285714	0.428571	0.392857	-0.0714286	0.392953	-0.107143	0.142857	-0.25	-0.535714	-0.535714	-0.357143	-0.464286	-0.178571	0.107143	-0.285714	-0.180187	-0.162169	-0.857143	0.142857	-0.178571	0.0714286	-0.678571	0.126131	-0.392857	-0.0714286	-0.571429	-0.594619	-0.642857	0	0.142857	-0.714286	-0.142857	-0.678571	-0.214286	0.142857	-0.892857	0.321429	0.535714	0.321429	-0.0714286
cg05694021	-0.178571	0.0357143	-0.321429	-0.107143	0.428571	0.464286	0.535714	0.392857	-0.0357143	-0.178571	0.178571	-0.0714286	0.678571	0.224544	0.464286	0.392857	0.857143	-0.0714286	0.357143	0.428571	0.785714	-0.107143	-0.142857	-0.535714	-0.0360375	-0.522544	0.392857	0.464286	0.142857	0.0357143	0.285714	0.558581	0	0.428571	0.142857	-0.216225	0.107143	0.285714	0.642857	0.178571	0.0357143	-0.0357143	0.357143	-0.571429	0.357143	0.107143	0.142857	-0.714286	0.678571
cg24310133	-0.0714286	0.0357143	-0.571429	-0.107143	0.464286	-0.0357143	0.642857	-0.285714	0.357143	0.107143	0.107143	-0.357143	0.25	0.299392	0.821429	0.464286	0.571429	-0.678571	0.142857	0.714286	0.25	0.178571	0.321429	-0.428571	-0.306319	-0.360375	-0.0714286	0.5	0.5	0.25	-0.285714	0.882919	0.428571	0.821429	-0.464286	-0.198206	0.25	0.178571	0.892857	-0.428571	0.357143	-0.0357143	0.285714	0.142857	-0.178571	0.142857	0.107143	-0.142857	0.25
cg20610654	0.642857	0.392857	-0.214286	0.428571	0.607143	-0.392857	0.178571	-0.428571	0.75	0.928571	0.571429	-0.285714	-0.0357143	0.542649	0.357143	0.714286	-0.107143	0.0357143	-0.0714286	0.214286	0.0714286	-0.428571	-0.535714	0.178571	-0.216225	0.846881	0.214286	-0.464286	0.321429	0.857143	0.285714	-0.0360375	-0.107143	0.392857	0.0357143	0.522544	-0.0714286	0.821429	0.25	0.357143	-0.285714	0.642857	-0.714286	0.285714	0.178571	0.428571	0.285714	0.0357143	-0.0357143
cg12789173	0	-0.107143	-0.428571	0	0.464286	-0.392857	0.392857	-0.428571	0.535714	0.428571	0.5	-0.357143	0.321429	0.729769	0.857143	0.785714	0.607143	-0.75	-0.214286	0.5	0.285714	-0.285714	-0.0357143	-0.178571	-0.612637	-0.126131	-0.142857	0.321429	0.321429	0.642857	-0.214286	0.612637	0.178571	0.75	-0.535714	-0.270281	0.142857	0.535714	0.892857	-0.285714	0.214286	0	-0.0714286	0.0714286	-0.25	0.214286	0.5	-0.25	0.321429
cg16553589	0.392857	0	0.285714	0	-0.0357143	0	-0.428571	0.357143	-0.178571	0.142857	0.0714286	-0.0714286	0.214286	0	-0.464286	0.0714286	-0.428571	0.607143	-0.285714	-0.464286	-0.107143	-0.357143	-0.464286	0.5	-0.072075	0.414431	0.142857	-0.214286	-0.142857	0.107143	0.642857	-0.666694	-0.535714	-0.5	0.642857	0.396412	-0.0714286	0.285714	-0.428571	0.571429	-0.142857	0.25	-0.75	-0.214286	0.321429	-0.25	0.285714	-0.25	0.214286
cg19414383	0.392857	-0.0357143	0	-0.321429	-0.285714	-0.464286	-0.428571	-0.428571	-0.107143	0.107143	-0.25	-0.357143	-0.464286	-0.0748481	-0.142857	-0.178571	-0.642857	-0.142857	-0.571429	-0.25	-0.714286	0.0357143	0.214286	0.857143	-0.414431	0.414431	-0.357143	-0.214286	0	0.142857	-0.142857	-0.504525	0.178571	-0.25	-0.178571	0.234244	0.321429	-0.178571	-0.392857	-0.142857	0.357143	0.142857	-0.464286	0.571429	-0.285714	-0.464286	0.0357143	0.464286	-0.464286
cg18881641	0.0357143	-0.392857	0.0357143	-0.178571	-0.214286	-0.857143	-0.428571	-0.642857	0.214286	0.357143	0.357143	-0.25	-0.178571	0.636209	0.285714	0.357143	-0.0357143	-0.678571	-0.857143	-0.214286	-0.357143	-0.464286	-0.0357143	0.642857	-0.828862	0.180187	-0.535714	-0.0714286	-0.178571	0.571429	-0.392857	-0.270281	0.0357143	0.0357143	-0.642857	-0.324337	0.142857	0.214286	0.107143	-0.321429	0.25	-0.142857	-0.392857	0.321429	-0.571429	-0.178571	0.571429	0.178571	-0.178571
cg05006384	-0.107143	0.214286	-0.321429	0.321429	0.607143	0.285714	0.678571	0.107143	0.428571	0.214286	0.357143	0.0357143	0.428571	0.28068	0.535714	0.5	0.678571	-0.107143	0.535714	0.571429	0.678571	-0.0357143	-0.178571	-0.785714	0.180187	-0.198206	0.357143	0.214286	0.321429	0.214286	0.107143	0.738769	0.0357143	0.642857	0	-0.0540562	-0.142857	0.428571	0.714286	0.0714286	-0.214286	0.107143	0.285714	-0.285714	0.25	0.535714	0.0357143	-0.392857	0.428571
cg23845009	-0.357143	0.0714286	0	0.535714	0.357143	0.178571	0.428571	0.107143	0.428571	0.214286	0.5	0.392857	0.285714	0.318105	0.285714	0.357143	0.642857	-0.0357143	0.5	0.285714	0.678571	-0.178571	-0.321429	-0.857143	0.342356	-0.180187	0.285714	0	0	0.142857	-0.0357143	0.522544	-0.142857	0.392857	-0.0714286	-0.252262	-0.428571	0.357143	0.464286	0.0714286	-0.5	-0.0714286	0.392857	-0.392857	0.142857	0.714286	0.0357143	-0.285714	0.285714
cg05795849	-0.464286	-0.0357143	0.214286	0.714286	0.214286	0.0357143	0.25	0.0714286	0.5	0.285714	0.571429	0.571429	0.178571	0.318105	0.107143	0.285714	0.464286	0	0.428571	0.107143	0.535714	-0.214286	-0.357143	-0.892857	0.43245	-0.108112	0.142857	-0.107143	-0.107143	0.107143	-0.142857	0.414431	-0.285714	0.25	-0.107143	-0.306319	-0.642857	0.321429	0.321429	0	-0.642857	-0.178571	0.321429	-0.357143	0	0.821429	0.0714286	-0.142857	0.178571
cg20536364	-0.214286	0.357143	-0.0714286	0.321429	0.285714	0.642857	0.5	0.357143	0.0357143	-0.142857	0.0714286	0.392857	0.142857	-0.168408	0.0357143	-0.0714286	0.535714	0.357143	0.821429	0.285714	0.714286	0.107143	-0.214286	-0.75	0.666694	-0.180187	0.607143	-0.107143	-0.0357143	-0.214286	0.178571	0.342356	0.0357143	0.178571	0.25	0	-0.214286	0.0357143	0.107143	0.321429	-0.464286	0.107143	0.642857	-0.428571	0.5	0.5	-0.428571	-0.25	0.142857
cg06746829	-0.607143	-0.214286	0.642857	0.678571	-0.178571	0.214286	-0.178571	0.5	0.0714286	-0.0357143	0.392857	0.857143	0.214286	0.018712	-0.5	-0.107143	0.178571	0.464286	0.357143	-0.392857	0.428571	-0.25	-0.464286	-0.75	0.666694	-0.180187	0.142857	-0.178571	-0.464286	-0.285714	0.0714286	-0.072075	-0.642857	-0.357143	0.285714	-0.324337	-0.821429	0.0714286	-0.214286	0.214286	-0.785714	-0.357143	0.25	-0.642857	0.107143	0.607143	0.0357143	-0.214286	0.214286
cg05436845	-0.285714	0.107143	0	0.142857	0.25	0.642857	0.357143	0.607143	-0.142857	-0.25	0.178571	0.321429	0.535714	0.018712	0.0357143	0.107143	0.714286	0.357143	0.571429	0.142857	0.857143	-0.142857	-0.357143	-0.642857	0.396412	-0.396412	0.571429	0.142857	-0.142857	-0.178571	0.392857	0.252262	-0.214286	0.0714286	0.392857	-0.162169	-0.178571	0.178571	0.214286	0.428571	-0.357143	-0.0357143	0.464286	-0.75	0.535714	0.285714	-0.0714286	-0.642857	0.535714
cg18034501	0.714286	0.5	-0.821429	-0.285714	0.785714	0.25	0.75	-0.0714286	0.25	0.214286	-0.285714	-0.857143	0.285714	-0.112272	0.642857	0.428571	-0.0357143	-0.107143	0.25	0.821429	-0.0357143	0.428571	0.321429	0	-0.234244	0.14415	0.214286	0.428571	0.964286	0.25	0.357143	0.666694	0.428571	0.75	0.214286	0.666694	0.571429	0.285714	0.678571	0	0.571429	0.571429	-0.357143	0.392857	0.285714	-0.214286	-0.0714286	-0.142857	0.285714
cg21735068	-0.285714	-0.428571	0.285714	-0.571429	-0.642857	-0.0714286	-0.607143	0.142857	-0.714286	-0.535714	-0.107143	0.107143	0	0.0748481	-0.285714	-0.321429	0.214286	-0.0714286	-0.535714	-0.571429	0.0357143	-0.357143	-0.0714286	0.642857	-0.396412	-0.342356	-0.107143	0	-0.714286	-0.178571	-0.0357143	-0.684712	-0.0714286	-0.607143	-0.107143	-0.504525	0.25	-0.321429	-0.464286	0.107143	0.178571	-0.357143	0.214286	-0.357143	-0.0714286	-0.571429	0.178571	-0.214286	0
cg03680873	-0.321429	-0.107143	-0.107143	-0.142857	0.214286	0.607143	0.357143	0.678571	-0.285714	-0.428571	0	0.0714286	0.75	-0.018712	0.142857	0.142857	0.678571	0.142857	0.357143	0.214286	0.678571	0	-0.0714286	-0.571429	0.126131	-0.684712	0.321429	0.571429	0.0357143	-0.285714	0.357143	0.43245	-0.178571	0.142857	0.357143	-0.252262	0	0.0714286	0.428571	0.178571	0.0357143	-0.214286	0.357143	-0.714286	0.357143	-0.0357143	0.107143	-0.75	0.75
cg17365525	0.0714286	-0.0714286	0.0357143	0.178571	0.428571	0.0714286	0.0714286	0.392857	0.178571	0.321429	0.678571	0	0.785714	0.654921	0.214286	0.75	0.607143	0.214286	-0.0714286	-0.0357143	0.75	-0.75	-0.785714	-0.142857	-0.252262	0.0180187	0.392857	0.0714286	-0.107143	0.5	0.642857	-0.0360375	-0.571429	0.107143	0.392857	-0.0540562	-0.178571	0.821429	0.392857	0.607143	-0.321429	0.142857	-0.392857	-0.714286	0.428571	0.214286	0.642857	-0.857143	0.785714
cg14373611	0.571429	0.428571	-0.714286	-0.321429	0.428571	0.0714286	0.571429	-0.357143	0.178571	0.0714286	-0.571429	-0.75	-0.214286	-0.392953	0.464286	0	-0.392857	-0.285714	0.178571	0.714286	-0.5	0.75	0.714286	0.107143	-0.126131	0.14415	-0.107143	0.321429	0.892857	0	-0.107143	0.594619	0.678571	0.607143	-0.107143	0.5766	0.571429	-0.178571	0.392857	-0.392857	0.678571	0.392857	-0.142857	0.785714	-0.0714286	-0.285714	-0.357143	0.392857	-0.214286
cg05282889	-0.285714	0.0714286	-0.0714286	-0.107143	0.0714286	0.428571	0.214286	0.285714	-0.25	-0.285714	0.214286	0.25	0.285714	0.205832	0.178571	0.0714286	0.892857	0.0714286	0.321429	0.0714286	0.857143	-0.321429	-0.357143	-0.25	0.0900937	-0.360375	0.535714	-0.0357143	-0.392857	0	0.178571	0.0180187	0.0357143	0.0357143	0.0357143	-0.360375	0.0714286	0.107143	0.107143	0.392857	-0.25	-0.0357143	0.642857	-0.642857	0.428571	0.142857	-0.0714286	-0.535714	0.285714
cg22764193	0.321429	0.0714286	0.142857	-0.0357143	0.178571	0.178571	-0.214286	0.464286	-0.178571	0.142857	0.357143	-0.0357143	0.5	0.318105	-0.178571	0.357143	0.214286	0.571429	-0.142857	-0.321429	0.5	-0.678571	-0.785714	0.357143	-0.162169	0.270281	0.5	-0.214286	-0.285714	0.321429	0.821429	-0.5766	-0.535714	-0.321429	0.642857	0.216225	0	0.571429	-0.178571	0.857143	-0.285714	0.321429	-0.5	-0.607143	0.607143	-0.107143	0.392857	-0.678571	0.5
cg00507945	0	-0.321429	0	-0.0714286	0.321429	0.0714286	0.0357143	0.535714	0	0.0714286	0.357143	-0.214286	0.964286	0.430377	0.178571	0.642857	0.357143	0.0714286	-0.25	0	0.392857	-0.428571	-0.357143	-0.142857	-0.396412	-0.306319	0.0357143	0.571429	0.142857	0.214286	0.571429	0.180187	-0.571429	0.107143	0.428571	-0.0900937	-0.0714286	0.571429	0.535714	0.25	0.107143	-0.107143	-0.535714	-0.607143	0.178571	-0.142857	0.75	-0.857143	0.964286
cg15659420	-0.5	-0.428571	0.571429	0.107143	-0.285714	0.428571	-0.321429	0.928571	-0.464286	-0.464286	0.0357143	0.5	0.642857	-0.168408	-0.607143	-0.178571	0.107143	0.571429	0.0714286	-0.5	0.321429	-0.178571	-0.285714	-0.392857	0.342356	-0.522544	0.0714286	0.321429	-0.392857	-0.535714	0.428571	-0.198206	-0.75	-0.571429	0.642857	-0.2883	-0.464286	-0.0714286	-0.214286	0.285714	-0.285714	-0.464286	0	-0.857143	0.214286	-0.0714286	0.25	-0.607143	0.642857
cg10915739	-0.25	0.285714	-0.0714286	0.0357143	-0.0357143	0.714286	0.392857	0.357143	-0.285714	-0.535714	-0.535714	0.285714	-0.142857	-0.729769	-0.214286	-0.607143	0.0357143	0.321429	0.785714	0.25	0.142857	0.678571	0.392857	-0.607143	0.774806	-0.360375	0.285714	0.107143	0.107143	-0.714286	-0.0714286	0.360375	0.285714	0	0.214286	0.072075	-0.0357143	-0.571429	-0.142857	-0.0714286	-0.0714286	-0.0714286	0.75	-0.0714286	0.25	0.107143	-0.75	0.142857	-0.142857
cg21106695	0.392857	0.357143	-0.571429	0.142857	0.892857	0.142857	0.714286	0	0.535714	0.5	0.428571	-0.428571	0.571429	0.486513	0.75	0.857143	0.571429	-0.107143	0.285714	0.678571	0.607143	-0.214286	-0.321429	-0.357143	-0.216225	0.126131	0.428571	0.214286	0.571429	0.607143	0.428571	0.630656	0.0357143	0.785714	0.142857	0.2883	0.142857	0.785714	0.857143	0.285714	0	0.464286	-0.25	-0.142857	0.392857	0.321429	0.285714	-0.535714	0.571429
cg00501919	0.285714	-0.107143	0	-0.142857	-0.25	-0.642857	-0.357143	-0.607143	0.142857	0.25	-0.178571	-0.321429	-0.535714	-0.018712	-0.0357143	-0.107143	-0.714286	-0.357143	-0.571429	-0.142857	-0.857143	0.142857	0.357143	0.642857	-0.396412	0.396412	-0.571429	-0.142857	0.142857	0.178571	-0.392857	-0.252262	0.214286	-0.0714286	-0.392857	0.162169	0.178571	-0.178571	-0.214286	-0.428571	0.357143	0.0357143	-0.464286	0.75	-0.535714	-0.285714	0.0714286	0.642857	-0.535714
cg19102955	-0.642857	-0.607143	0.428571	-0.428571	-0.678571	0.107143	-0.535714	0.428571	-0.75	-0.714286	-0.0714286	0.357143	0.25	0.018712	-0.357143	-0.357143	0.392857	-0.0357143	-0.357143	-0.571429	0.214286	-0.285714	-0.0357143	0.178571	-0.180187	-0.702731	-0.142857	0.25	-0.75	-0.428571	-0.0714286	-0.43245	-0.25	-0.607143	-0.0357143	-0.738769	0	-0.392857	-0.321429	0	0.0714286	-0.642857	0.428571	-0.642857	-0.107143	-0.428571	0.214286	-0.392857	0.25
cg19285799	0.571429	0.428571	-0.714286	-0.321429	0.428571	0.0714286	0.571429	-0.357143	0.178571	0.0714286	-0.571429	-0.75	-0.214286	-0.392953	0.464286	0	-0.392857	-0.285714	0.178571	0.714286	-0.5	0.75	0.714286	0.107143	-0.126131	0.14415	-0.107143	0.321429	0.892857	0	-0.107143	0.594619	0.678571	0.607143	-0.107143	0.5766	0.571429	-0.178571	0.392857	-0.392857	0.678571	0.392857	-0.142857	0.785714	-0.0714286	-0.285714	-0.357143	0.392857	-0.214286
cg13485718	-0.0357143	-0.25	0.214286	0.535714	0.357143	-0.25	0	0.214286	0.535714	0.535714	0.607143	0.0714286	0.607143	0.486513	0.0714286	0.678571	0	0.0714286	-0.142857	-0.0357143	0.142857	-0.392857	-0.428571	-0.428571	-0.0900937	0.0900937	-0.142857	0.214286	0.214286	0.357143	0.285714	0.252262	-0.678571	0.178571	0.25	0.0180187	-0.535714	0.678571	0.464286	0.0714286	-0.285714	-0.0714286	-0.678571	-0.285714	-0.0714286	0.392857	0.678571	-0.392857	0.607143
cg12111137	0.428571	-0.0714286	0	-0.107143	-0.0714286	-0.678571	-0.392857	-0.535714	0.214286	0.464286	0.178571	-0.357143	-0.285714	0.355529	0.0714286	0.25	-0.428571	-0.25	-0.678571	-0.214286	-0.5	-0.321429	-0.107143	0.785714	-0.594619	0.558581	-0.321429	-0.285714	0	0.535714	-0.0714286	-0.450469	0	-0.0714286	-0.25	0.180187	0.178571	0.25	-0.142857	-0.0357143	0.178571	0.214286	-0.678571	0.464286	-0.285714	-0.214286	0.357143	0.285714	-0.285714
cg11888982	0.178571	-0.321429	0.107143	0.107143	0.142857	-0.678571	-0.321429	-0.25	0.392857	0.607143	0.678571	-0.214286	0.321429	0.823329	0.25	0.75	0.0714286	-0.285714	-0.714286	-0.214286	0	-0.75	-0.5	0.392857	-0.72075	0.306319	-0.25	-0.0357143	-0.0714286	0.75	0.142857	-0.234244	-0.428571	0.0714286	-0.142857	-0.108112	-0.107143	0.714286	0.285714	0.107143	-0.0357143	0.0357143	-0.785714	-0.0714286	-0.214286	0.0357143	0.857143	-0.285714	0.321429
cg25932599	-0.107143	-0.214286	0.464286	-0.142857	-0.75	-0.285714	-0.714286	-0.178571	-0.392857	-0.25	-0.321429	0.25	-0.642857	-0.336817	-0.642857	-0.678571	-0.642857	0.107143	-0.392857	-0.642857	-0.642857	0.0714286	0.178571	0.607143	0.0540562	0.180187	-0.357143	-0.392857	-0.5	-0.321429	-0.321429	-0.756787	0	-0.714286	-0.142857	-0.0900937	-0.0357143	-0.571429	-0.857143	-0.142857	0	-0.214286	0	0.285714	-0.321429	-0.321429	-0.214286	0.571429	-0.642857
cg17939585	-0.857143	-0.785714	0.75	-0.0714286	-0.785714	0.0357143	-0.678571	0.571429	-0.607143	-0.642857	0	0.642857	0.285714	-0.0748481	-0.642857	-0.428571	0.107143	0.107143	-0.321429	-0.75	0.0357143	-0.214286	-0.0357143	-0.142857	0.0900937	-0.72075	-0.357143	0.285714	-0.75	-0.607143	-0.142857	-0.378394	-0.571429	-0.75	0.0714286	-0.774806	-0.428571	-0.428571	-0.392857	-0.142857	-0.142857	-0.857143	0.285714	-0.678571	-0.285714	-0.214286	0.285714	-0.285714	0.285714
cg04609694	-0.321429	0.0714286	-0.107143	-0.0714286	0.178571	0.678571	0.392857	0.571429	-0.285714	-0.428571	0	0.214286	0.5	-0.0748481	0.107143	0	0.75	0.214286	0.535714	0.214286	0.785714	0	-0.142857	-0.571429	0.306319	-0.558581	0.5	0.285714	-0.107143	-0.285714	0.285714	0.324337	-0.0357143	0.107143	0.285714	-0.234244	0	0	0.25	0.285714	-0.142857	-0.107143	0.607143	-0.678571	0.464286	0.107143	-0.142857	-0.607143	0.5
cg01891966	-0.25	0.0357143	0.0357143	0.0357143	0.214286	0.714286	0.285714	0.785714	-0.285714	-0.357143	0.0714286	0.25	0.678571	-0.0748481	-0.0714286	0.0714286	0.607143	0.464286	0.5	0.0714286	0.785714	-0.107143	-0.321429	-0.571429	0.360375	-0.468487	0.535714	0.285714	-0.107143	-0.285714	0.535714	0.198206	-0.321429	-0.0357143	0.571429	-0.108112	-0.142857	0.142857	0.178571	0.464286	-0.25	-0.0714286	0.321429	-0.821429	0.571429	0.107143	0	-0.75	0.678571
cg26717554	-0.285714	-0.285714	-0.285714	-0.25	0.142857	-0.214286	0.214286	-0.214286	0.107143	0	0.357143	-0.178571	0.357143	0.617497	0.678571	0.5	0.821429	-0.714286	-0.25	0.285714	0.428571	-0.321429	0	-0.107143	-0.594619	-0.468487	-0.107143	0.392857	-0.0357143	0.357143	-0.25	0.414431	0.178571	0.464286	-0.535714	-0.5766	0.214286	0.25	0.678571	-0.25	0.25	-0.25	0.285714	-0.214286	-0.214286	0	0.428571	-0.392857	0.357143
cg21862992	-0.428571	-0.178571	0.75	0.857143	-0.178571	-0.0714286	-0.357143	0.285714	0.285714	0.285714	0.571429	0.857143	0.0357143	0.168408	-0.571429	0	-0.0714286	0.5	0.178571	-0.535714	0.25	-0.428571	-0.642857	-0.535714	0.594619	0.198206	0.0714286	-0.464286	-0.5	-0.0357143	0.0714286	-0.306319	-0.75	-0.428571	0.25	-0.180187	-0.928571	0.25	-0.357143	0.285714	-0.928571	-0.214286	-0.0714286	-0.464286	0.0357143	0.714286	0.142857	-0.0357143	0.0357143
cg23817637	0.642857	0.571429	-0.678571	-0.142857	0.428571	-0.0714286	0.535714	-0.607143	0.357143	0.285714	-0.428571	-0.642857	-0.5	-0.299392	0.464286	0	-0.428571	-0.285714	0.214286	0.678571	-0.5	0.642857	0.571429	0.178571	-0.0540562	0.43245	-0.0357143	-0.0357143	0.785714	0.178571	-0.214286	0.450469	0.75	0.607143	-0.25	0.630656	0.5	-0.107143	0.25	-0.321429	0.464286	0.535714	-0.107143	0.928571	-0.0714286	-0.0714286	-0.464286	0.607143	-0.5
cg24911113	-0.321429	0.107143	-0.25	0.178571	0.357143	0.392857	0.607143	0.178571	0.178571	-0.107143	0.107143	0.142857	0.321429	0.0374241	0.392857	0.178571	0.642857	-0.142857	0.571429	0.5	0.571429	0.178571	0.0714286	-0.821429	0.2883	-0.450469	0.25	0.321429	0.214286	-0.107143	-0.0714286	0.738769	0.142857	0.5	-0.0714286	-0.216225	-0.107143	0.0714286	0.571429	-0.107143	-0.107143	-0.107143	0.571429	-0.285714	0.142857	0.392857	-0.142857	-0.285714	0.321429
cg09820101	-0.285714	0.25	0.357143	0.714286	0.0357143	0.25	0.0714286	0.142857	0.25	0.178571	0.392857	0.75	-0.178571	0.018712	-0.285714	-0.107143	0.25	0.464286	0.607143	-0.142857	0.535714	-0.214286	-0.535714	-0.607143	0.756787	0.216225	0.464286	-0.607143	-0.392857	-0.0357143	0.0357143	-0.108112	-0.25	-0.142857	0.142857	-0.0540562	-0.607143	0.142857	-0.285714	0.392857	-0.892857	0.0714286	0.428571	-0.357143	0.321429	0.785714	-0.321429	0.0357143	-0.178571
cg18797590	-0.535714	-0.821429	0.75	0.0714286	-0.714286	-0.678571	-0.928571	-0.0357143	-0.142857	0	0.428571	0.428571	0.0357143	0.467801	-0.428571	0	-0.107143	-0.214286	-0.857143	-0.857143	-0.25	-0.642857	-0.285714	0.357143	-0.414431	-0.14415	-0.607143	-0.0714286	-0.75	0.0714286	-0.285714	-0.648675	-0.607143	-0.642857	-0.285714	-0.684712	-0.428571	0	-0.357143	-0.178571	-0.178571	-0.642857	-0.285714	-0.285714	-0.571429	-0.107143	0.678571	-0.0357143	0.0357143
cg14009504	0.75	0.392857	-0.857143	-0.642857	0.571429	0.107143	0.535714	-0.214286	0	0.0714286	-0.357143	-1	0.178571	-0.018712	0.678571	0.357143	0.0357143	-0.285714	-0.0714286	0.678571	-0.107143	0.285714	0.357143	0.464286	-0.5766	0.108112	0.142857	0.392857	0.75	0.321429	0.285714	0.378394	0.571429	0.607143	0.0357143	0.522544	0.857143	0.178571	0.535714	0	0.785714	0.535714	-0.321429	0.428571	0.214286	-0.535714	0	-0.142857	0.178571
cg07104919	-0.571429	-0.892857	0.428571	-0.142857	-0.464286	-0.607143	-0.607143	0	-0.107143	-0.0714286	0.428571	0.142857	0.392857	0.617497	0	0.285714	0.25	-0.535714	-0.857143	-0.5	-0.0714286	-0.571429	-0.107143	0.178571	-0.684712	-0.486506	-0.642857	0.392857	-0.464286	0.142857	-0.285714	-0.180187	-0.464286	-0.25	-0.392857	-0.810844	-0.214286	0.107143	0.178571	-0.357143	0.142857	-0.714286	-0.214286	-0.357143	-0.607143	-0.214286	0.857143	-0.321429	0.392857
cg20449074	0.714286	0.321429	-0.142857	0.214286	0.392857	-0.321429	0	-0.285714	0.464286	0.678571	0.178571	-0.392857	-0.107143	0.168408	0.0714286	0.392857	-0.535714	0.178571	-0.178571	0.0714286	-0.321429	-0.142857	-0.25	0.392857	-0.180187	0.792825	0.0357143	-0.321429	0.392857	0.535714	0.321429	-0.180187	-0.107143	0.142857	0.214286	0.666694	0.0357143	0.5	0	0.25	-0.0357143	0.571429	-0.857143	0.428571	0.107143	0.0714286	0.178571	0.178571	-0.107143
cg24937727	0.0714286	0.178571	-0.571429	-0.0714286	0.678571	0.321429	0.75	0.142857	0.25	0.0714286	0.142857	-0.357143	0.607143	0.243256	0.714286	0.571429	0.678571	-0.25	0.357143	0.714286	0.571429	0.0714286	0.0357143	-0.535714	-0.14415	-0.342356	0.285714	0.535714	0.535714	0.214286	0.214286	0.828862	0.178571	0.75	0.0357143	0.0180187	0.214286	0.392857	0.892857	0	0.214286	0.142857	0.142857	-0.214286	0.25	0.142857	0.142857	-0.535714	0.607143
cg12659933	0.357143	0.25	-0.571429	-0.214286	0.321429	0	0.5	-0.321429	0.214286	0.0357143	-0.535714	-0.607143	-0.178571	-0.392953	0.392857	-0.0357143	-0.428571	-0.357143	0.142857	0.642857	-0.571429	0.785714	0.785714	-0.0714286	-0.072075	0	-0.285714	0.428571	0.857143	-0.107143	-0.25	0.684712	0.571429	0.571429	-0.178571	0.414431	0.392857	-0.25	0.428571	-0.571429	0.642857	0.178571	-0.107143	0.75	-0.25	-0.214286	-0.285714	0.428571	-0.178571
cg15892864	0.0714286	0.0714286	-0.535714	-0.464286	0	-0.0714286	0.357143	-0.464286	-0.0357143	-0.25	-0.607143	-0.5	-0.357143	-0.355529	0.428571	-0.25	-0.178571	-0.642857	0	0.535714	-0.535714	0.75	0.928571	0.0714286	-0.216225	-0.270281	-0.392857	0.428571	0.535714	-0.214286	-0.571429	0.5766	0.785714	0.464286	-0.535714	0.0180187	0.535714	-0.535714	0.321429	-0.75	0.75	-0.0714286	0.321429	0.714286	-0.428571	-0.357143	-0.357143	0.5	-0.357143
cg04012354	0.0714286	0.214286	-0.178571	-0.642857	-0.214286	0.785714	0.107143	0.535714	-0.857143	-0.857143	-0.857143	-0.142857	0	-0.823329	-0.321429	-0.714286	-0.0714286	0.428571	0.357143	0.0357143	0	0.571429	0.428571	0.178571	0.306319	-0.396412	0.321429	0.25	0	-0.75	0.285714	-0.126131	0.321429	-0.321429	0.464286	0.198206	0.5	-0.678571	-0.392857	0.178571	0.392857	0.0357143	0.464286	-0.142857	0.428571	-0.642857	-0.607143	-0.107143	0
cg01702055	-0.392857	-0.214286	0.0714286	-0.321429	-0.107143	0.714286	0.107143	0.857143	-0.642857	-0.75	-0.321429	0.142857	0.642857	-0.355529	-0.214286	-0.25	0.392857	0.321429	0.285714	-0.0357143	0.428571	0.178571	0.107143	-0.392857	0.234244	-0.792825	0.214286	0.607143	-0.107143	-0.642857	0.357143	0.180187	-0.214286	-0.214286	0.5	-0.252262	0.0357143	-0.285714	0.0714286	0.142857	0.142857	-0.357143	0.392857	-0.714286	0.321429	-0.321429	-0.0357143	-0.642857	0.642857
cg25511807	-0.321429	0.0714286	-0.107143	-0.0714286	0.178571	0.678571	0.392857	0.571429	-0.285714	-0.428571	0	0.214286	0.5	-0.0748481	0.107143	0	0.75	0.214286	0.535714	0.214286	0.785714	0	-0.142857	-0.571429	0.306319	-0.558581	0.5	0.285714	-0.107143	-0.285714	0.285714	0.324337	-0.0357143	0.107143	0.285714	-0.234244	0	0	0.25	0.285714	-0.142857	-0.107143	0.607143	-0.678571	0.464286	0.107143	-0.142857	-0.607143	0.5
cg15986668	0.785714	0.642857	-0.607143	0.142857	0.785714	0.107143	0.642857	-0.214286	0.535714	0.535714	-0.107143	-0.607143	0	-0.112272	0.428571	0.392857	-0.321429	0.107143	0.357143	0.678571	-0.142857	0.357143	0.107143	-0.0714286	0.0540562	0.558581	0.25	0	0.892857	0.357143	0.321429	0.486506	0.285714	0.642857	0.25	0.846881	0.25	0.392857	0.428571	0.107143	0.178571	0.714286	-0.5	0.535714	0.285714	0.142857	-0.178571	0.142857	0
cg08462127	-0.0714286	0.428571	-0.321429	-0.214286	0.0714286	0.571429	0.428571	0.0357143	-0.285714	-0.392857	-0.25	0.107143	-0.214286	-0.261968	0.178571	-0.321429	0.571429	0.0714286	0.607143	0.321429	0.535714	0.214286	0.0714286	-0.178571	0.342356	-0.198206	0.571429	-0.178571	-0.142857	-0.214286	-0.0357143	0.126131	0.535714	0.142857	-0.0714286	-0.0540562	0.321429	-0.285714	-0.0714286	0.214286	-0.0714286	0.178571	0.892857	-0.142857	0.428571	0.0714286	-0.642857	-0.0357143	-0.214286
cg21301224	-0.285714	0	-0.0714286	-0.178571	0.142857	0.75	0.321429	0.75	-0.428571	-0.535714	-0.107143	0.142857	0.642857	-0.168408	0	-0.0357143	0.642857	0.321429	0.464286	0.142857	0.714286	0.0357143	-0.107143	-0.5	0.270281	-0.630656	0.464286	0.428571	-0.0714286	-0.392857	0.428571	0.270281	-0.142857	0	0.464286	-0.180187	0.0357143	-0.0357143	0.214286	0.321429	-0.0357143	-0.142857	0.464286	-0.75	0.5	-0.0714286	-0.0714286	-0.714286	0.642857
cg12555086	-0.107143	0.285714	0.392857	0.642857	0.0357143	0.214286	-0.0714286	0.178571	0.178571	0.25	0.464286	0.678571	-0.142857	0.112272	-0.357143	-0.0357143	0.214286	0.607143	0.464286	-0.285714	0.571429	-0.428571	-0.75	-0.321429	0.630656	0.396412	0.571429	-0.75	-0.5	0.107143	0.25	-0.396412	-0.357143	-0.285714	0.285714	0.0540562	-0.535714	0.285714	-0.428571	0.642857	-0.928571	0.214286	0.214286	-0.428571	0.464286	0.678571	-0.214286	-0.0714286	-0.142857
cg08242010	0.285714	0.285714	-0.178571	-0.178571	0.428571	0.714286	0.285714	0.75	-0.321429	-0.178571	0.0357143	-0.142857	0.714286	-0.018712	0	0.25	0.464286	0.642857	0.357143	0.107143	0.75	-0.25	-0.5	-0.0714286	0.108112	-0.0900937	0.75	0.142857	0.0357143	0	0.928571	-0.072075	-0.285714	-0.0357143	0.821429	0.306319	0.178571	0.392857	0.107143	0.821429	-0.107143	0.357143	-0.107143	-0.714286	0.857143	-0.142857	0.0714286	-0.857143	0.714286
cg01852186	0.214286	-0.357143	0.0714286	-0.321429	-0.285714	-0.642857	-0.5	-0.357143	-0.0357143	0.142857	-0.0714286	-0.392857	-0.142857	0.168408	-0.0357143	0.0714286	-0.535714	-0.357143	-0.821429	-0.285714	-0.714286	-0.107143	0.214286	0.75	-0.666694	0.180187	-0.607143	0.107143	0.0357143	0.214286	-0.178571	-0.342356	-0.0357143	-0.178571	-0.25	0	0.214286	-0.0357143	-0.107143	-0.321429	0.464286	-0.107143	-0.642857	0.428571	-0.5	-0.5	0.428571	0.25	-0.142857
cg10759817	-0.5	-0.428571	0.75	0.357143	-0.785714	-0.571429	-0.785714	-0.321429	0	0.0357143	0.178571	0.678571	-0.642857	0.0374241	-0.607143	-0.464286	-0.428571	-0.0714286	-0.392857	-0.75	-0.464286	-0.214286	-0.0714286	0.178571	0.162169	0.162169	-0.5	-0.535714	-0.714286	-0.142857	-0.607143	-0.630656	-0.25	-0.642857	-0.428571	-0.450469	-0.535714	-0.357143	-0.714286	-0.285714	-0.428571	-0.464286	0.107143	0.142857	-0.571429	0.214286	0	0.607143	-0.642857
cg10621610	-0.142857	-0.285714	0.607143	0.142857	-0.5	0.0357143	-0.571429	0.428571	-0.321429	-0.25	-0.321429	0.321429	-0.0714286	-0.523937	-0.857143	-0.535714	-0.821429	0.535714	-0.142857	-0.607143	-0.571429	0.214286	0.107143	0.0714286	0.378394	0.0180187	-0.321429	0	-0.178571	-0.571429	0.107143	-0.450469	-0.5	-0.714286	0.464286	0.126131	-0.392857	-0.392857	-0.642857	-0.0357143	-0.107143	-0.285714	-0.357143	-0.0357143	-0.142857	-0.214286	-0.0357143	0.214286	-0.0714286
cg17108141	0.392857	0.0714286	0.142857	0.321429	0.392857	-0.0714286	-0.107143	0.285714	0.285714	0.535714	0.535714	-0.0714286	0.5	0.430377	-0.0714286	0.607143	-0.0357143	0.464286	-0.142857	-0.178571	0.285714	-0.607143	-0.75	0.107143	-0.126131	0.468487	0.285714	-0.178571	0.0357143	0.5	0.714286	-0.2883	-0.642857	-0.0714286	0.571429	0.360375	-0.25	0.785714	0.0714286	0.642857	-0.357143	0.357143	-0.821429	-0.357143	0.392857	0.178571	0.535714	-0.5	0.5
cg18364502	-0.464286	-0.0357143	0.142857	0.464286	0.214286	0.285714	0.285714	0.321429	0.214286	0.0357143	0.464286	0.5	0.392857	0.261968	0.107143	0.25	0.678571	0.107143	0.464286	0.107143	0.75	-0.25	-0.392857	-0.821429	0.378394	-0.306319	0.321429	0.0357143	-0.178571	0	0.0714286	0.360375	-0.285714	0.178571	0.0714286	-0.342356	-0.464286	0.285714	0.321429	0.178571	-0.535714	-0.178571	0.428571	-0.607143	0.214286	0.607143	0.0714286	-0.428571	0.392857
cg09709457	-0.392857	0.107143	0.107143	0.321429	0.142857	0.642857	0.357143	0.571429	-0.0714286	-0.285714	0	0.464286	0.321429	-0.261968	-0.142857	-0.142857	0.392857	0.392857	0.714286	0.142857	0.571429	0.178571	-0.107143	-0.857143	0.684712	-0.396412	0.392857	0.142857	-0.0357143	-0.428571	0.178571	0.378394	-0.178571	0.0357143	0.357143	-0.108112	-0.357143	-0.0714286	0.107143	0.178571	-0.392857	-0.142857	0.535714	-0.535714	0.357143	0.392857	-0.285714	-0.321429	0.321429
cg12752627	-0.214286	-0.428571	-0.214286	-0.535714	0	0.178571	0.142857	0.392857	-0.357143	-0.5	-0.357143	-0.392857	0.642857	-0.130984	0.214286	0.0714286	0.142857	-0.321429	-0.214286	0.214286	-0.107143	0.321429	0.535714	-0.142857	-0.378394	-0.792825	-0.357143	1	0.357143	-0.357143	0.0357143	0.522544	0	0.178571	0.0714286	-0.252262	0.285714	-0.214286	0.535714	-0.428571	0.714286	-0.428571	-0.0357143	-0.178571	-0.214286	-0.571429	0.321429	-0.428571	0.642857
cg14959260	-0.714286	-0.785714	0.714286	0.142857	-0.857143	-0.714286	-0.821429	-0.285714	-0.0714286	-0.107143	0.178571	0.535714	-0.357143	0.18712	-0.428571	-0.321429	-0.285714	-0.428571	-0.678571	-0.714286	-0.535714	-0.214286	0.142857	0.142857	-0.180187	-0.234244	-0.821429	-0.0714286	-0.642857	-0.178571	-0.75	-0.396412	-0.285714	-0.535714	-0.607143	-0.756787	-0.464286	-0.392857	-0.392857	-0.607143	-0.107143	-0.785714	0.0714286	0.0714286	-0.857143	0	0.321429	0.428571	-0.357143
cg09294084	-0.321429	0.0714286	-0.107143	-0.0714286	0.178571	0.678571	0.392857	0.571429	-0.285714	-0.428571	0	0.214286	0.5	-0.0748481	0.107143	0	0.75	0.214286	0.535714	0.214286	0.785714	0	-0.142857	-0.571429	0.306319	-0.558581	0.5	0.285714	-0.107143	-0.285714	0.285714	0.324337	-0.0357143	0.107143	0.285714	-0.234244	0	0	0.25	0.285714	-0.142857	-0.107143	0.607143	-0.678571	0.464286	0.107143	-0.142857	-0.607143	0.5
cg17348244	-0.285714	-0.321429	0.464286	0.571429	0.0357143	-0.428571	-0.321429	0	0.428571	0.535714	0.964286	0.464286	0.321429	0.842041	0	0.607143	0.428571	0	-0.285714	-0.392857	0.5	-0.928571	-0.857143	-0.178571	-0.162169	0.180187	0.0357143	-0.321429	-0.5	0.571429	0.107143	-0.270281	-0.678571	-0.107143	-0.0714286	-0.396412	-0.607143	0.714286	0.107143	0.321429	-0.678571	-0.142857	-0.285714	-0.535714	-0.0357143	0.571429	0.678571	-0.392857	0.321429
cg06632549	0.285714	0.107143	-0.214286	-0.0714286	-0.107143	-0.607143	-0.0714286	-0.857143	0.321429	0.321429	-0.178571	-0.321429	-0.75	-0.018712	0.214286	-0.107143	-0.535714	-0.535714	-0.321429	0.142857	-0.75	0.285714	0.464286	0.464286	-0.2883	0.43245	-0.464286	-0.25	0.25	0.25	-0.607143	0	0.535714	0.214286	-0.642857	0.162169	0.25	-0.214286	-0.0714286	-0.535714	0.321429	0.142857	-0.142857	0.928571	-0.535714	-0.0714286	-0.178571	0.821429	-0.75
cg14808040	0.464286	0.285714	-0.0357143	0.428571	0.178571	-0.535714	-0.0357143	-0.642857	0.642857	0.714286	0.142857	-0.142857	-0.571429	0.0748481	0.0357143	0.142857	-0.678571	-0.0714286	-0.107143	0.0714286	-0.571429	0.0714286	0	0.214286	0.0180187	0.810844	-0.214286	-0.5	0.321429	0.428571	-0.214286	-0.072075	0.107143	0.178571	-0.214286	0.486506	-0.142857	0.214286	-0.107143	-0.142857	-0.142857	0.392857	-0.535714	0.75	-0.25	0.321429	-0.0714286	0.678571	-0.571429
cg19787013	0.714286	0.857143	-0.892857	-0.392857	0.714286	0.642857	0.857143	-0.0357143	-0.0357143	-0.0357143	-0.392857	-0.642857	0	-0.28068	0.571429	0.107143	0.321429	0.142857	0.642857	0.821429	0.392857	0.392857	0.142857	0.0714286	0.072075	0.198206	0.75	0	0.607143	0.142857	0.428571	0.396412	0.714286	0.607143	0.25	0.666694	0.75	0.107143	0.321429	0.392857	0.321429	0.785714	0.25	0.214286	0.714286	-0.142857	-0.571429	-0.142857	0
cg18598146	0.0714286	-0.142857	-0.25	-0.285714	-0.142857	-0.357143	0.0357143	-0.464286	0.0714286	-0.0714286	-0.5	-0.428571	-0.357143	-0.299392	0.178571	-0.214286	-0.571429	-0.571429	-0.285714	0.25	-0.857143	0.642857	0.857143	0.178571	-0.270281	-0.108112	-0.678571	0.392857	0.5	-0.178571	-0.571429	0.378394	0.464286	0.25	-0.464286	0.0540562	0.285714	-0.464286	0.178571	-0.821429	0.678571	-0.178571	-0.107143	0.785714	-0.642857	-0.357143	-0.107143	0.607143	-0.357143
cg23445255	-0.178571	-0.607143	0	-0.321429	0	-0.392857	-0.214286	0.0714286	-0.0357143	0.0357143	0.392857	-0.285714	0.678571	0.673633	0.357143	0.607143	0.428571	-0.5	-0.714286	-0.107143	0.142857	-0.535714	-0.142857	0.214286	-0.846881	-0.414431	-0.357143	0.571429	-0.0714286	0.357143	0.0714286	0.072075	-0.321429	0.107143	-0.178571	-0.486506	0.107143	0.392857	0.535714	-0.142857	0.357143	-0.357143	-0.392857	-0.357143	-0.285714	-0.321429	0.892857	-0.607143	0.678571
cg06724937	0.642857	0.428571	0.0357143	0.178571	0.285714	0.0714286	-0.107143	0.107143	0.107143	0.428571	0.214286	-0.107143	0	0.0935601	-0.214286	0.214286	-0.25	0.642857	0.0357143	-0.178571	0.142857	-0.392857	-0.642857	0.428571	0.072075	0.756787	0.5	-0.571429	-0.0357143	0.392857	0.678571	-0.5766	-0.285714	-0.214286	0.571429	0.630656	0	0.5	-0.357143	0.785714	-0.357143	0.642857	-0.607143	-0.0714286	0.571429	0.0714286	0.0357143	-0.142857	0
cg03793678	0.428571	0.357143	-0.642857	-0.0357143	0.642857	0.142857	0.714286	-0.142857	0.392857	0.214286	-0.285714	-0.607143	0.142857	-0.205832	0.535714	0.285714	-0.178571	-0.214286	0.321429	0.785714	-0.214286	0.607143	0.5	-0.321429	-0.0180187	0.0360375	-0.0357143	0.464286	0.964286	0.0714286	0.0357143	0.846881	0.392857	0.75	0.0357143	0.504525	0.285714	0.107143	0.678571	-0.321429	0.464286	0.321429	-0.214286	0.5	0	0	-0.142857	0.107143	0.142857
cg04893454	0.5	0.25	-0.642857	-0.5	0.25	0	0.392857	-0.321429	0	-0.0714286	-0.642857	-0.785714	-0.178571	-0.392953	0.392857	-0.0714286	-0.428571	-0.357143	-0.0357143	0.571429	-0.607143	0.714286	0.785714	0.285714	-0.2883	0.0180187	-0.25	0.428571	0.785714	-0.0714286	-0.142857	0.468487	0.642857	0.464286	-0.142857	0.450469	0.642857	-0.285714	0.321429	-0.464286	0.821429	0.25	-0.178571	0.75	-0.178571	-0.5	-0.25	0.357143	-0.178571
cg03812107	-0.178571	0.285714	0	-0.0357143	-0.25	0.214286	0.0357143	-0.214286	-0.214286	-0.25	-0.107143	0.357143	-0.571429	-0.168408	-0.0714286	-0.464286	0.321429	0.0357143	0.357143	-0.0357143	0.285714	0.0357143	-0.0357143	0.0357143	0.342356	0.0360375	0.357143	-0.535714	-0.464286	-0.142857	-0.285714	-0.252262	0.428571	-0.142857	-0.285714	-0.180187	0.107143	-0.357143	-0.428571	0.142857	-0.285714	0.0714286	0.821429	0	0.178571	0.178571	-0.607143	0.285714	-0.571429
cg14064335	-0.285714	-0.0357143	-0.142857	-0.428571	-0.0357143	0.535714	0.178571	0.428571	-0.535714	-0.571429	-0.0714286	0.0714286	0.392857	0.018712	0.142857	-0.0714286	0.821429	0.0357143	0.214286	0.0714286	0.714286	-0.142857	-0.107143	-0.107143	-0.0360375	-0.594619	0.428571	0.25	-0.321429	-0.214286	0.214286	0.0360375	0.107143	-0.0357143	0.107143	-0.378394	0.285714	-0.107143	0.107143	0.285714	0.0714286	-0.142857	0.642857	-0.642857	0.392857	-0.214286	-0.0714286	-0.607143	0.392857
cg07970007	0.5	0.25	-0.642857	-0.5	0.25	0	0.392857	-0.321429	0	-0.0714286	-0.642857	-0.785714	-0.178571	-0.392953	0.392857	-0.0714286	-0.428571	-0.357143	-0.0357143	0.571429	-0.607143	0.714286	0.785714	0.285714	-0.2883	0.0180187	-0.25	0.428571	0.785714	-0.0714286	-0.142857	0.468487	0.642857	0.464286	-0.142857	0.450469	0.642857	-0.285714	0.321429	-0.464286	0.821429	0.25	-0.178571	0.75	-0.178571	-0.5	-0.25	0.357143	-0.178571
cg13229972	-0.321429	0	-0.0357143	0.178571	0.321429	0.5	0.392857	0.535714	0	-0.142857	0.285714	0.25	0.642857	0.168408	0.178571	0.285714	0.75	0.178571	0.464286	0.214286	0.821429	-0.178571	-0.321429	-0.714286	0.252262	-0.450469	0.428571	0.285714	-0.0357143	-0.0714286	0.321429	0.414431	-0.25	0.214286	0.285714	-0.234244	-0.214286	0.285714	0.428571	0.285714	-0.285714	-0.107143	0.357143	-0.714286	0.392857	0.321429	0.107143	-0.678571	0.642857
cg01909364	0.428571	-0.0714286	0	-0.107143	-0.0714286	-0.678571	-0.392857	-0.535714	0.214286	0.464286	0.178571	-0.357143	-0.285714	0.355529	0.0714286	0.25	-0.428571	-0.25	-0.678571	-0.214286	-0.5	-0.321429	-0.107143	0.785714	-0.594619	0.558581	-0.321429	-0.285714	0	0.535714	-0.0714286	-0.450469	0	-0.0714286	-0.25	0.180187	0.178571	0.25	-0.142857	-0.0357143	0.178571	0.214286	-0.678571	0.464286	-0.285714	-0.214286	0.357143	0.285714	-0.285714
cg26173946	0.535714	0.0357143	-0.392857	-0.607143	0	-0.285714	-0.0714286	-0.357143	-0.142857	0	-0.428571	-0.75	-0.178571	-0.112272	0.214286	0	-0.464286	-0.321429	-0.5	0.142857	-0.642857	0.25	0.464286	0.785714	-0.612637	0.180187	-0.321429	0.214286	0.392857	0.142857	-0.0357143	-0.0900937	0.392857	0.107143	-0.142857	0.324337	0.642857	-0.142857	0.0357143	-0.25	0.75	0.214286	-0.464286	0.607143	-0.214286	-0.678571	0.0714286	0.25	-0.178571
cg10587082	-0.642857	-0.75	0.214286	-0.5	-0.464286	0	-0.321429	0.392857	-0.571429	-0.642857	-0.0714286	0.0714286	0.535714	0.130984	-0.0357143	-0.0714286	0.428571	-0.357143	-0.464286	-0.285714	0.107143	-0.142857	0.214286	0	-0.43245	-0.918956	-0.392857	0.714286	-0.357143	-0.357143	-0.142857	0.0360375	-0.214286	-0.25	-0.142857	-0.774806	0.0714286	-0.285714	0.178571	-0.321429	0.392857	-0.75	0.25	-0.535714	-0.321429	-0.5	0.464286	-0.5	0.535714
cg19504184	-0.392857	0.107143	0.107143	0.321429	0.142857	0.642857	0.357143	0.571429	-0.0714286	-0.285714	0	0.464286	0.321429	-0.261968	-0.142857	-0.142857	0.392857	0.392857	0.714286	0.142857	0.571429	0.178571	-0.107143	-0.857143	0.684712	-0.396412	0.392857	0.142857	-0.0357143	-0.428571	0.178571	0.378394	-0.178571	0.0357143	0.357143	-0.108112	-0.357143	-0.0714286	0.107143	0.178571	-0.392857	-0.142857	0.535714	-0.535714	0.357143	0.392857	-0.285714	-0.321429	0.321429
cg21870668	0.321429	0.428571	-0.321429	-0.464286	0.0357143	0.321429	0.107143	-0.0714286	-0.392857	-0.214286	-0.142857	-0.178571	-0.214286	-0.018712	0.142857	-0.142857	0.428571	0.142857	0.142857	0.0714286	0.428571	-0.178571	-0.214286	0.535714	-0.108112	0.162169	0.607143	-0.392857	-0.285714	0.142857	0.25	-0.414431	0.428571	-0.0714286	0.0357143	0.126131	0.571429	-0.0357143	-0.285714	0.535714	0.0357143	0.428571	0.392857	-0.107143	0.535714	-0.25	-0.357143	-0.142857	-0.214286
cg26478401	-0.107143	0.25	-0.25	-0.178571	0.285714	0.75	0.464286	0.535714	-0.321429	-0.392857	-0.0357143	0.0714286	0.464286	-0.0748481	0.178571	0.0357143	0.785714	0.285714	0.571429	0.285714	0.857143	-0.0357143	-0.214286	-0.392857	0.252262	-0.414431	0.678571	0.178571	-0.0714286	-0.178571	0.428571	0.234244	0.0714286	0.142857	0.357143	-0.072075	0.178571	0.0714286	0.214286	0.464286	-0.107143	0.107143	0.571429	-0.642857	0.642857	0.0357143	-0.214286	-0.642857	0.464286
cg06056929	-0.214286	0.142857	-0.214286	-0.25	0.142857	0.607143	0.357143	0.392857	-0.357143	-0.428571	0	0.107143	0.357143	0.018712	0.214286	0	0.857143	0.107143	0.428571	0.214286	0.821429	-0.107143	-0.178571	-0.285714	0.126131	-0.468487	0.571429	0.142857	-0.214286	-0.142857	0.25	0.162169	0.142857	0.107143	0.142857	-0.252262	0.214286	0	0.178571	0.357143	-0.0714286	0	0.678571	-0.607143	0.5	0	-0.178571	-0.571429	0.357143
cg02440562	0.0714286	0.25	-0.142857	0.75	0.607143	-0.25	0.464286	-0.357143	0.928571	0.785714	0.642857	0.107143	0.0357143	0.486513	0.464286	0.642857	0.214286	-0.178571	0.321429	0.428571	0.285714	-0.178571	-0.321429	-0.642857	0.162169	0.378394	0.107143	-0.214286	0.357143	0.571429	-0.107143	0.558581	-0.0714286	0.642857	-0.214286	0.126131	-0.428571	0.642857	0.571429	-0.0357143	-0.464286	0.25	-0.142857	0.142857	-0.0357143	0.857143	0.142857	0.0714286	0.0357143
cg00417197	0.392857	-0.0357143	0	-0.321429	-0.285714	-0.464286	-0.428571	-0.428571	-0.107143	0.107143	-0.25	-0.357143	-0.464286	-0.0748481	-0.142857	-0.178571	-0.642857	-0.142857	-0.571429	-0.25	-0.714286	0.0357143	0.214286	0.857143	-0.414431	0.414431	-0.357143	-0.214286	0	0.142857	-0.142857	-0.504525	0.178571	-0.25	-0.178571	0.234244	0.321429	-0.178571	-0.392857	-0.142857	0.357143	0.142857	-0.464286	0.571429	-0.285714	-0.464286	0.0357143	0.464286	-0.464286
cg08905487	0.25	0.428571	-0.0357143	0.25	0.392857	0.321429	0.178571	0.214286	0.107143	0.285714	0.5	0.178571	0.214286	0.355529	0.0714286	0.357143	0.571429	0.5	0.357143	0	0.857143	-0.607143	-0.857143	-0.0357143	0.180187	0.378394	0.821429	-0.535714	-0.285714	0.428571	0.607143	-0.306319	-0.214286	0	0.392857	0.198206	-0.0714286	0.607143	-0.0714286	0.892857	-0.607143	0.5	0.0357143	-0.535714	0.75	0.392857	0	-0.5	0.214286
cg04641860	-0.0714286	-0.5	0.25	-0.0714286	-0.428571	-0.75	-0.535714	-0.428571	0.107143	0.142857	-0.0714286	-0.142857	-0.285714	0.0748481	-0.142857	-0.0714286	-0.678571	-0.464286	-0.75	-0.321429	-0.892857	0.0714286	0.392857	0.428571	-0.450469	0.072075	-0.857143	0.142857	0.0357143	0.0357143	-0.5	-0.162169	-0.0714286	-0.178571	-0.428571	-0.162169	-0.0714286	-0.214286	-0.107143	-0.642857	0.357143	-0.357143	-0.5	0.535714	-0.785714	-0.285714	0.357143	0.5	-0.285714
cg22471726	-0.285714	0.0357143	-0.142857	0.392857	0.392857	-0.0357143	0.428571	-0.142857	0.5	0.321429	0.607143	0.214286	0.25	0.561361	0.535714	0.535714	0.785714	-0.321429	0.285714	0.357143	0.678571	-0.321429	-0.321429	-0.642857	0.0180187	-0.14415	0.214286	0	0	0.392857	-0.142857	0.522544	0	0.535714	-0.321429	-0.342356	-0.25	0.464286	0.607143	0	-0.357143	-0.0357143	0.357143	-0.285714	0.0357143	0.642857	0.178571	-0.285714	0.25
cg26696162	-0.285714	0.107143	0	0.142857	0.25	0.642857	0.357143	0.607143	-0.142857	-0.25	0.178571	0.321429	0.535714	0.018712	0.0357143	0.107143	0.714286	0.357143	0.571429	0.142857	0.857143	-0.142857	-0.357143	-0.642857	0.396412	-0.396412	0.571429	0.142857	-0.142857	-0.178571	0.392857	0.252262	-0.214286	0.0714286	0.392857	-0.162169	-0.178571	0.178571	0.214286	0.428571	-0.357143	-0.0357143	0.464286	-0.75	0.535714	0.285714	-0.0714286	-0.642857	0.535714
cg15888569	-0.642857	-0.142857	0.0714286	-0.0357143	-0.214286	0.392857	0.178571	0.25	-0.285714	-0.535714	-0.107143	0.428571	0.0714286	-0.168408	0	-0.321429	0.571429	-0.107143	0.392857	0.0714286	0.428571	0.178571	0.178571	-0.571429	0.342356	-0.666694	0.107143	0.214286	-0.285714	-0.464286	-0.285714	0.306319	0.142857	0	-0.178571	-0.540562	-0.107143	-0.392857	0.0714286	-0.178571	-0.107143	-0.428571	0.892857	-0.392857	0	0.142857	-0.285714	-0.142857	0.0714286
cg26607031	-0.321429	0.0714286	-0.107143	-0.0714286	0.178571	0.678571	0.392857	0.571429	-0.285714	-0.428571	0	0.214286	0.5	-0.0748481	0.107143	0	0.75	0.214286	0.535714	0.214286	0.785714	0	-0.142857	-0.571429	0.306319	-0.558581	0.5	0.285714	-0.107143	-0.285714	0.285714	0.324337	-0.0357143	0.107143	0.285714	-0.234244	0	0	0.25	0.285714	-0.142857	-0.107143	0.607143	-0.678571	0.464286	0.107143	-0.142857	-0.607143	0.5
cg25788793	-0.321429	0.107143	-0.0714286	0.428571	0.357143	0.392857	0.535714	0.285714	0.285714	0	0.142857	0.285714	0.321429	-0.0561361	0.178571	0.142857	0.392857	0.0714286	0.642857	0.392857	0.464286	0.214286	0	-0.964286	0.504525	-0.324337	0.214286	0.25	0.25	-0.178571	0	0.702731	-0.0714286	0.392857	0.107143	-0.0900937	-0.357143	0.107143	0.464286	-0.0714286	-0.285714	-0.107143	0.392857	-0.285714	0.142857	0.535714	-0.142857	-0.214286	0.321429
cg09489567	0.285714	-0.107143	0	-0.142857	-0.25	-0.642857	-0.357143	-0.607143	0.142857	0.25	-0.178571	-0.321429	-0.535714	-0.018712	-0.0357143	-0.107143	-0.714286	-0.357143	-0.571429	-0.142857	-0.857143	0.142857	0.357143	0.642857	-0.396412	0.396412	-0.571429	-0.142857	0.142857	0.178571	-0.392857	-0.252262	0.214286	-0.0714286	-0.392857	0.162169	0.178571	-0.178571	-0.214286	-0.428571	0.357143	0.0357143	-0.464286	0.75	-0.535714	-0.285714	0.0714286	0.642857	-0.535714
cg25771854	0.214286	0.607143	-0.642857	-0.214286	0.392857	0.392857	0.678571	-0.285714	0.0357143	-0.0714286	-0.142857	-0.214286	-0.25	-0.0561361	0.571429	0	0.607143	-0.178571	0.571429	0.642857	0.5	0.214286	0.107143	-0.107143	0.108112	0.0180187	0.571429	-0.178571	0.178571	0.142857	-0.0714286	0.360375	0.75	0.535714	-0.25	0.126131	0.5	-0.0357143	0.25	0.142857	0.0714286	0.428571	0.714286	0.142857	0.392857	0.142857	-0.571429	0.0357143	-0.25
cg18404652	0.321429	-0.0714286	0.107143	0.0714286	-0.178571	-0.678571	-0.392857	-0.571429	0.285714	0.428571	0	-0.214286	-0.5	0.0748481	-0.107143	0	-0.75	-0.214286	-0.535714	-0.214286	-0.785714	0	0.142857	0.571429	-0.306319	0.558581	-0.5	-0.285714	0.107143	0.285714	-0.285714	-0.324337	0.0357143	-0.107143	-0.285714	0.234244	0	0	-0.25	-0.285714	0.142857	0.107143	-0.607143	0.678571	-0.464286	-0.107143	0.142857	0.607143	-0.5
cg17568809	0.571429	0.178571	-0.428571	-0.0714286	0.678571	0.0714286	0.392857	0.178571	0.285714	0.357143	0.0714286	-0.642857	0.607143	0.168408	0.392857	0.642857	-0.0714286	0.0714286	-0.0357143	0.428571	0.0357143	0	-0.0714286	0	-0.324337	0.162169	0.107143	0.428571	0.714286	0.357143	0.571429	0.396412	-0.142857	0.464286	0.428571	0.522544	0.214286	0.571429	0.607143	0.178571	0.321429	0.392857	-0.75	0.0357143	0.25	-0.142857	0.392857	-0.428571	0.607143
cg06504925	0.25	0.75	-0.357143	0.25	0.5	0.75	0.714286	0.214286	0.107143	-0.0357143	-0.25	0.0714286	-0.107143	-0.486513	0.0714286	-0.178571	0.142857	0.5	1	0.535714	0.428571	0.464286	0	-0.571429	0.774806	0.162169	0.714286	-0.214286	0.357143	-0.214286	0.285714	0.396412	0.321429	0.321429	0.392857	0.522544	0.0357143	-0.0357143	0.0357143	0.357143	-0.285714	0.5	0.464286	0	0.642857	0.392857	-0.75	0.0357143	-0.107143
cg09217898	0.5	0.142857	-0.714286	-0.75	0.214286	-0.142857	0.285714	-0.428571	-0.107143	-0.0714286	-0.428571	-0.892857	-0.0714286	-0.018712	0.607143	0.142857	-0.0357143	-0.571429	-0.321429	0.5	-0.357143	0.321429	0.571429	0.607143	-0.702731	-0.0360375	-0.178571	0.392857	0.535714	0.214286	-0.107143	0.270281	0.678571	0.464286	-0.321429	0.216225	0.857143	-0.107143	0.392857	-0.321429	0.892857	0.25	-0.142857	0.571429	-0.142857	-0.642857	0	0.107143	-0.0714286
cg11118962	-0.5	-0.0714286	0	-0.321429	-0.428571	0.321429	0.0357143	0.0357143	-0.5	-0.678571	-0.392857	0.285714	-0.285714	-0.355529	-0.0714286	-0.607143	0.357143	-0.178571	0.25	0	0.142857	0.321429	0.392857	-0.142857	0.234244	-0.558581	0.0357143	0.0714286	-0.357143	-0.535714	-0.428571	0.0540562	0.428571	-0.142857	-0.321429	-0.468487	0.178571	-0.678571	-0.214286	-0.25	0.107143	-0.357143	0.964286	-0.107143	-0.0714286	-0.142857	-0.5	0.142857	-0.285714
cg21467828	-0.321429	-0.571429	0.464286	0.285714	-0.178571	-0.678571	-0.535714	-0.142857	0.285714	0.428571	0.857143	0.285714	0.285714	0.898177	0.0357143	0.571429	0.321429	-0.285714	-0.678571	-0.5	0.214286	-0.928571	-0.642857	0.142857	-0.522544	0.0540562	-0.285714	-0.142857	-0.535714	0.571429	-0.0714286	-0.360375	-0.607143	-0.178571	-0.285714	-0.558581	-0.428571	0.571429	0.107143	0.0714286	-0.357143	-0.321429	-0.392857	-0.392857	-0.321429	0.25	0.857143	-0.321429	0.285714
cg16689481	-0.357143	0.142857	-0.178571	0.214286	0.142857	0.357143	0.535714	0.0357143	0.142857	-0.214286	-0.214286	0.214286	-0.0714286	-0.336817	0.178571	-0.214286	0.214286	-0.142857	0.642857	0.464286	0.142857	0.571429	0.428571	-0.821429	0.522544	-0.396412	0.0357143	0.25	0.285714	-0.392857	-0.357143	0.738769	0.321429	0.392857	-0.178571	-0.126131	-0.142857	-0.321429	0.321429	-0.392857	-0.0357143	-0.178571	0.678571	0.0714286	-0.0714286	0.357143	-0.464286	0.178571	-0.0714286
cg23166988	0.357143	-0.0714286	-0.607143	-0.785714	0.142857	-0.178571	0.178571	-0.285714	-0.178571	-0.142857	-0.357143	-0.857143	0.142857	0.0748481	0.571429	0.214286	0.0357143	-0.607143	-0.464286	0.392857	-0.321429	0.214286	0.535714	0.571429	-0.810844	-0.216225	-0.285714	0.571429	0.464286	0.178571	-0.0714286	0.270281	0.5	0.392857	-0.285714	0.0540562	0.785714	-0.0714286	0.464286	-0.357143	0.928571	0.0714286	-0.214286	0.392857	-0.214286	-0.714286	0.214286	-0.0714286	0.142857
cg23759393	0.428571	0.178571	-0.714286	-0.285714	0.75	0.0714286	0.642857	-0.0357143	0.285714	0.25	0.107143	-0.75	0.607143	0.355529	0.821429	0.75	0.428571	-0.357143	0	0.714286	0.285714	0	0.0714286	-0.0714286	-0.540562	-0.108112	0.142857	0.571429	0.714286	0.464286	0.321429	0.684712	0.214286	0.785714	0.0357143	0.234244	0.464286	0.535714	0.928571	0	0.5	0.321429	-0.321429	0.0357143	0.178571	-0.142857	0.357143	-0.5	0.607143
cg04962480	0.642857	0.392857	-0.214286	0.428571	0.607143	-0.392857	0.178571	-0.428571	0.75	0.928571	0.571429	-0.285714	-0.0357143	0.542649	0.357143	0.714286	-0.107143	0.0357143	-0.0714286	0.214286	0.0714286	-0.428571	-0.535714	0.178571	-0.216225	0.846881	0.214286	-0.464286	0.321429	0.857143	0.285714	-0.0360375	-0.107143	0.392857	0.0357143	0.522544	-0.0714286	0.821429	0.25	0.357143	-0.285714	0.642857	-0.714286	0.285714	0.178571	0.428571	0.285714	0.0357143	-0.0357143
cg25773695	0.5	0	0.0357143	0	0	-0.5	-0.321429	-0.321429	0.214286	0.428571	0	-0.357143	-0.214286	0.0748481	-0.107143	0.142857	-0.714286	0	-0.5	-0.178571	-0.642857	-0.0714286	0	0.607143	-0.342356	0.5766	-0.321429	-0.178571	0.214286	0.321429	0.0714286	-0.342356	-0.107143	-0.107143	0.0357143	0.414431	0.0714286	0.178571	-0.178571	-0.0357143	0.178571	0.25	-0.821429	0.5	-0.214286	-0.214286	0.25	0.321429	-0.214286
cg00758881	0	-0.0357143	0.214286	0.821429	0.392857	-0.464286	0.0357143	-0.214286	0.857143	0.857143	0.857143	0.25	0.178571	0.673633	0.178571	0.714286	0.0714286	-0.0357143	-0.0357143	0	0.214286	-0.535714	-0.607143	-0.428571	0.0180187	0.450469	-0.0357143	-0.285714	0.0714286	0.642857	0.0357143	0.162169	-0.5	0.285714	-0.0714286	0.0180187	-0.642857	0.785714	0.357143	0.107143	-0.607143	0.107143	-0.5	-0.0714286	-0.107143	0.785714	0.5	-0.0714286	0.178571
cg24550112	-0.392857	-0.464286	0.821429	0.428571	-0.357143	-0.0357143	-0.642857	0.607143	-0.142857	0	0.428571	0.642857	0.392857	0.168408	-0.714286	0	-0.107143	0.571429	-0.214286	-0.785714	0.178571	-0.571429	-0.642857	-0.142857	0.234244	-0.0360375	-0.0357143	-0.142857	-0.607143	-0.142857	0.357143	-0.5766	-0.964286	-0.714286	0.5	-0.252262	-0.714286	0.214286	-0.428571	0.392857	-0.607143	-0.357143	-0.357143	-0.714286	0.0714286	0.178571	0.464286	-0.392857	0.392857
cg04051365	-0.321429	0.0714286	-0.107143	-0.0714286	0.178571	0.678571	0.392857	0.571429	-0.285714	-0.428571	0	0.214286	0.5	-0.0748481	0.107143	0	0.75	0.214286	0.535714	0.214286	0.785714	0	-0.142857	-0.571429	0.306319	-0.558581	0.5	0.285714	-0.107143	-0.285714	0.285714	0.324337	-0.0357143	0.107143	0.285714	-0.234244	0	0	0.25	0.285714	-0.142857	-0.107143	0.607143	-0.678571	0.464286	0.107143	-0.142857	-0.607143	0.5
cg12864721	0.642857	0.821429	-0.857143	-0.25	0.821429	0.678571	0.928571	0.0714286	0.0714286	0.0357143	-0.25	-0.571429	0.178571	-0.18712	0.607143	0.25	0.428571	0.178571	0.714286	0.857143	0.535714	0.321429	0.0357143	-0.142857	0.126131	0.14415	0.785714	0.0714286	0.642857	0.178571	0.5	0.522544	0.571429	0.678571	0.321429	0.630656	0.607143	0.25	0.464286	0.428571	0.214286	0.75	0.214286	0.0714286	0.75	0	-0.464286	-0.285714	0.178571
cg11529236	0.464286	0.285714	-0.714286	-0.892857	0.107143	0.214286	0.321429	-0.214286	-0.428571	-0.392857	-0.678571	-0.785714	-0.142857	-0.318105	0.428571	-0.178571	0.0357143	-0.321429	-0.0714286	0.464286	-0.214286	0.464286	0.607143	0.607143	-0.450469	-0.14415	0.0714286	0.321429	0.392857	-0.0714286	0	0.14415	0.785714	0.285714	-0.142857	0.252262	0.964286	-0.357143	0.142857	-0.142857	0.857143	0.285714	0.178571	0.428571	0.107143	-0.75	-0.321429	0.0714286	-0.142857
cg26489108	0.678571	0.535714	-0.928571	-0.428571	0.642857	-0.0357143	0.678571	-0.571429	0.285714	0.285714	-0.142857	-0.857143	-0.107143	0.168408	0.892857	0.428571	0.25	-0.5	0.0714286	0.821429	0.0357143	0.214286	0.285714	0.321429	-0.504525	0.252262	0.214286	0.107143	0.678571	0.535714	0	0.486506	0.785714	0.821429	-0.321429	0.414431	0.785714	0.25	0.607143	-0.0714286	0.571429	0.607143	-0.0357143	0.571429	0.142857	-0.178571	-0.142857	0.0714286	-0.107143
cg10788618	-0.214286	0	-0.0714286	0.25	0.428571	0.25	0.357143	0.321429	0.214286	0.142857	0.571429	0.178571	0.642857	0.505225	0.357143	0.571429	0.857143	0.0357143	0.285714	0.214286	0.892857	-0.464286	-0.535714	-0.571429	0.0180187	-0.252262	0.428571	0.142857	-0.0714286	0.285714	0.321429	0.342356	-0.285714	0.321429	0.142857	-0.252262	-0.214286	0.571429	0.535714	0.357143	-0.357143	0	0.178571	-0.678571	0.357143	0.428571	0.321429	-0.714286	0.642857
cg26544722	0.607143	0.321429	-0.214286	0.214286	0.357143	-0.571429	0	-0.678571	0.607143	0.821429	0.464286	-0.321429	-0.321429	0.542649	0.357143	0.535714	-0.142857	-0.178571	-0.285714	0.107143	-0.107143	-0.428571	-0.392857	0.5	-0.396412	0.846881	0.0714286	-0.571429	0.142857	0.857143	0.0357143	-0.234244	0.107143	0.285714	-0.25	0.378394	0.107143	0.607143	0.0714286	0.214286	-0.142857	0.571429	-0.571429	0.464286	0	0.25	0.214286	0.25	-0.321429
cg26572207	-0.107143	0.285714	0.392857	0.642857	0.0357143	0.214286	-0.0714286	0.178571	0.178571	0.25	0.464286	0.678571	-0.142857	0.112272	-0.357143	-0.0357143	0.214286	0.607143	0.464286	-0.285714	0.571429	-0.428571	-0.75	-0.321429	0.630656	0.396412	0.571429	-0.75	-0.5	0.107143	0.25	-0.396412	-0.357143	-0.285714	0.285714	0.0540562	-0.535714	0.285714	-0.428571	0.642857	-0.928571	0.214286	0.214286	-0.428571	0.464286	0.678571	-0.214286	-0.0714286	-0.142857
cg14705319	-0.357143	-0.0357143	-0.142857	-0.0357143	0.25	0.535714	0.428571	0.5	-0.142857	-0.321429	0.107143	0.142857	0.607143	0.0748481	0.25	0.178571	0.785714	0.0357143	0.428571	0.285714	0.75	-0.0357143	-0.107143	-0.642857	0.162169	-0.612637	0.357143	0.428571	0	-0.178571	0.214286	0.486506	-0.0714286	0.25	0.178571	-0.306319	-0.0357143	0.107143	0.464286	0.142857	-0.0714286	-0.178571	0.5	-0.642857	0.321429	0.142857	0.0357143	-0.642857	0.607143
cg06068801	-0.0714286	0.0357143	-0.0357143	0.714286	0.535714	-0.285714	0.357143	-0.214286	0.857143	0.714286	0.714286	0.142857	0.25	0.580073	0.428571	0.714286	0.285714	-0.214286	0.178571	0.321429	0.321429	-0.285714	-0.357143	-0.678571	0.0540562	0.198206	0	-0.0357143	0.285714	0.535714	-0.0714286	0.558581	-0.25	0.571429	-0.178571	-0.0360375	-0.5	0.678571	0.642857	-0.0714286	-0.428571	0.0714286	-0.214286	-0.0357143	-0.107143	0.785714	0.357143	-0.107143	0.25
cg02862467	-0.285714	0.107143	0	0.142857	0.25	0.642857	0.357143	0.607143	-0.142857	-0.25	0.178571	0.321429	0.535714	0.018712	0.0357143	0.107143	0.714286	0.357143	0.571429	0.142857	0.857143	-0.142857	-0.357143	-0.642857	0.396412	-0.396412	0.571429	0.142857	-0.142857	-0.178571	0.392857	0.252262	-0.214286	0.0714286	0.392857	-0.162169	-0.178571	0.178571	0.214286	0.428571	-0.357143	-0.0357143	0.464286	-0.75	0.535714	0.285714	-0.0714286	-0.642857	0.535714
cg21540530	0.142857	-0.0357143	0.285714	0.142857	-0.321429	-0.214286	-0.357143	-0.107143	0	0.0357143	-0.392857	0.0357143	-0.464286	-0.505225	-0.535714	-0.464286	-1	0.214286	-0.142857	-0.285714	-0.857143	0.428571	0.357143	0.214286	0.252262	0.324337	-0.428571	-0.142857	0.142857	-0.321429	-0.178571	-0.252262	-0.0714286	-0.357143	0.107143	0.342356	-0.178571	-0.392857	-0.5	-0.285714	0.0714286	-0.0357143	-0.392857	0.535714	-0.321429	-0.142857	-0.214286	0.642857	-0.464286
cg16170495	0.5	0.607143	-0.428571	0.535714	0.821429	-0.107143	0.607143	-0.428571	0.857143	0.857143	0.571429	-0.178571	-0.0357143	0.486513	0.607143	0.714286	0.285714	-0.0357143	0.392857	0.571429	0.428571	-0.25	-0.464286	-0.285714	0.0540562	0.666694	0.464286	-0.428571	0.428571	0.785714	0.178571	0.378394	0.142857	0.714286	-0.0714286	0.450469	-0.0714286	0.785714	0.5	0.321429	-0.392857	0.678571	-0.214286	0.214286	0.321429	0.714286	0	0	-0.0357143
cg16177445	0.5	-0.0714286	-0.321429	-0.5	0.142857	-0.428571	-0.142857	-0.321429	0	0.25	0.107143	-0.678571	0.142857	0.449089	0.392857	0.464286	0	-0.357143	-0.678571	0.0357143	-0.178571	-0.357143	-0.0714286	0.821429	-0.882919	0.234244	-0.142857	0.107143	0.142857	0.571429	0.178571	-0.234244	0.107143	0.142857	-0.142857	0.126131	0.535714	0.357143	0.214286	0.0714286	0.5	0.25	-0.607143	0.214286	-0.0714286	-0.5	0.5	-0.178571	0.142857
cg26887137	0.821429	0.642857	-0.75	-0.214286	0.607143	0.107143	0.607143	-0.357143	0.285714	0.285714	-0.428571	-0.785714	-0.214286	-0.299392	0.464286	0.142857	-0.392857	-0.0714286	0.25	0.714286	-0.357143	0.571429	0.428571	0.214286	-0.0900937	0.450469	0.142857	0.0714286	0.892857	0.214286	0.142857	0.43245	0.607143	0.607143	0.0714286	0.810844	0.571429	0.0714286	0.321429	-0.0714286	0.5	0.678571	-0.321429	0.75	0.178571	-0.178571	-0.357143	0.321429	-0.214286
cg10927178	-0.178571	0.0357143	0.285714	0.214286	0	0.214286	-0.142857	0.321429	-0.107143	0.0357143	0.535714	0.464286	0.25	0.392953	-0.142857	0.178571	0.642857	0.392857	0.142857	-0.321429	0.821429	-0.714286	-0.821429	-0.0714286	0.14415	0.0540562	0.571429	-0.428571	-0.642857	0.214286	0.392857	-0.450469	-0.392857	-0.285714	0.25	-0.234244	-0.25	0.392857	-0.214286	0.714286	-0.642857	0.0714286	0.214286	-0.75	0.5	0.321429	0.142857	-0.535714	0.25
cg18835472	-0.107143	0.214286	-0.321429	0.321429	0.607143	0.285714	0.678571	0.107143	0.428571	0.214286	0.357143	0.0357143	0.428571	0.28068	0.535714	0.5	0.678571	-0.107143	0.535714	0.571429	0.678571	-0.0357143	-0.178571	-0.785714	0.180187	-0.198206	0.357143	0.214286	0.321429	0.214286	0.107143	0.738769	0.0357143	0.642857	0	-0.0540562	-0.142857	0.428571	0.714286	0.0714286	-0.214286	0.107143	0.285714	-0.285714	0.25	0.535714	0.0357143	-0.392857	0.428571
cg17662941	-0.142857	-0.0357143	-0.428571	-0.0357143	0.321429	0.0357143	0.571429	-0.142857	0.285714	-0.0357143	-0.178571	-0.285714	0.178571	-0.0748481	0.535714	0.178571	0.142857	-0.535714	0.214286	0.642857	-0.107143	0.535714	0.607143	-0.571429	-0.0540562	-0.43245	-0.285714	0.642857	0.642857	-0.107143	-0.357143	0.954994	0.357143	0.678571	-0.321429	-0.0900937	0.107143	-0.107143	0.75	-0.642857	0.428571	-0.178571	0.214286	0.285714	-0.321429	0.0714286	-0.0357143	0.0714286	0.178571
cg00380172	0.214286	0.357143	-0.0357143	0.0357143	0.142857	0.142857	0	-0.0357143	-0.0357143	0.178571	0.392857	0.142857	-0.0714286	0.355529	0.0714286	0.178571	0.535714	0.285714	0.142857	-0.107143	0.678571	-0.607143	-0.714286	0.285714	0	0.378394	0.678571	-0.642857	-0.464286	0.428571	0.357143	-0.504525	0	-0.107143	0.107143	0.0540562	0.107143	0.392857	-0.25	0.75	-0.464286	0.428571	0.178571	-0.357143	0.571429	0.214286	-0.0714286	-0.285714	-0.0714286
cg23433370	-0.5	-0.214286	0	-0.321429	-0.142857	0.464286	0.107143	0.464286	-0.5	-0.607143	-0.0357143	0.214286	0.428571	0.018712	0.0714286	-0.107143	0.785714	-0.0357143	0.178571	0	0.642857	-0.107143	-0.0357143	-0.285714	0.0180187	-0.738769	0.25	0.357143	-0.357143	-0.321429	0.0714286	0.126131	0	-0.0714286	0.0357143	-0.540562	0.107143	-0.178571	0.142857	0.107143	0.0357143	-0.357143	0.678571	-0.678571	0.214286	-0.142857	0	-0.571429	0.428571
cg00563348	-0.392857	-0.285714	0.321429	0.25	0.107143	0.285714	-0.0357143	0.678571	-0.0714286	-0.0714286	0.5	0.392857	0.785714	0.355529	-0.107143	0.357143	0.607143	0.321429	0.107143	-0.214286	0.75	-0.535714	-0.607143	-0.5	0.108112	-0.378394	0.285714	0.214286	-0.321429	0	0.464286	0.0180187	-0.678571	-0.142857	0.428571	-0.342356	-0.428571	0.428571	0.214286	0.428571	-0.428571	-0.25	0	-0.928571	0.321429	0.25	0.464286	-0.821429	0.785714
cg04124606	-0.0714286	0.178571	-0.214286	-0.285714	0.25	0.821429	0.392857	0.714286	-0.464286	-0.5	-0.142857	0	0.607143	-0.168408	0.0714286	0	0.678571	0.392857	0.5	0.214286	0.785714	0	-0.178571	-0.321429	0.216225	-0.486506	0.642857	0.321429	-0.0357143	-0.285714	0.571429	0.180187	-0.0357143	0.0357143	0.535714	-0.0180187	0.214286	0.0357143	0.178571	0.5	0	0.0714286	0.428571	-0.714286	0.678571	-0.142857	-0.142857	-0.75	0.607143
cg04682905	-0.392857	0.0357143	0	0.321429	0.285714	0.464286	0.428571	0.428571	0.107143	-0.107143	0.25	0.357143	0.464286	0.0748481	0.142857	0.178571	0.642857	0.142857	0.571429	0.25	0.714286	-0.0357143	-0.214286	-0.857143	0.414431	-0.414431	0.357143	0.214286	0	-0.142857	0.142857	0.504525	-0.178571	0.25	0.178571	-0.234244	-0.321429	0.178571	0.392857	0.142857	-0.357143	-0.142857	0.464286	-0.571429	0.285714	0.464286	-0.0357143	-0.464286	0.464286
cg21233675	0.5	0.785714	-0.75	-0.214286	0.714286	0.714286	0.857143	0.107143	0	-0.0357143	-0.178571	-0.392857	0.142857	-0.149696	0.535714	0.178571	0.571429	0.214286	0.75	0.75	0.678571	0.214286	-0.0714286	-0.178571	0.198206	0.0900937	0.857143	-0.0357143	0.428571	0.142857	0.464286	0.414431	0.535714	0.571429	0.285714	0.486506	0.535714	0.214286	0.357143	0.5	0.0714286	0.678571	0.392857	-0.0714286	0.785714	0.0714286	-0.5	-0.321429	0.142857
cg01861537	-0.714286	-0.642857	0.464286	-0.285714	-0.571429	0.142857	-0.464286	0.535714	-0.642857	-0.642857	0.0714286	0.428571	0.428571	0.112272	-0.321429	-0.214286	0.5	0	-0.285714	-0.535714	0.357143	-0.357143	-0.142857	-0.0357143	-0.126131	-0.756787	-0.107143	0.321429	-0.714286	-0.392857	0	-0.306319	-0.392857	-0.535714	0.0357143	-0.774806	-0.142857	-0.25	-0.178571	0.0357143	-0.0357143	-0.678571	0.392857	-0.785714	-0.0714286	-0.285714	0.321429	-0.535714	0.428571
cg24967811	-0.392857	0.0357143	0	0.321429	0.285714	0.464286	0.428571	0.428571	0.107143	-0.107143	0.25	0.357143	0.464286	0.0748481	0.142857	0.178571	0.642857	0.142857	0.571429	0.25	0.714286	-0.0357143	-0.214286	-0.857143	0.414431	-0.414431	0.357143	0.214286	0	-0.142857	0.142857	0.504525	-0.178571	0.25	0.178571	-0.234244	-0.321429	0.178571	0.392857	0.142857	-0.357143	-0.142857	0.464286	-0.571429	0.285714	0.464286	-0.0357143	-0.464286	0.464286
cg06529600	-0.535714	-0.535714	0.178571	-0.357143	-0.214286	0.285714	-0.142857	0.642857	-0.535714	-0.571429	0.0714286	0.142857	0.75	0.168408	-0.0357143	0.0714286	0.642857	-0.0357143	-0.178571	-0.214286	0.5	-0.285714	-0.107143	-0.178571	-0.234244	-0.828862	0	0.607143	-0.357143	-0.285714	0.214286	0.0360375	-0.357143	-0.214286	0.178571	-0.612637	0	-0.0357143	0.214286	0.0714286	0.142857	-0.535714	0.25	-0.821429	0.0714286	-0.321429	0.428571	-0.785714	0.75
cg13221924	-0.285714	0.107143	0	0.142857	0.25	0.642857	0.357143	0.607143	-0.142857	-0.25	0.178571	0.321429	0.535714	0.018712	0.0357143	0.107143	0.714286	0.357143	0.571429	0.142857	0.857143	-0.142857	-0.357143	-0.642857	0.396412	-0.396412	0.571429	0.142857	-0.142857	-0.178571	0.392857	0.252262	-0.214286	0.0714286	0.392857	-0.162169	-0.178571	0.178571	0.214286	0.428571	-0.357143	-0.0357143	0.464286	-0.75	0.535714	0.285714	-0.0714286	-0.642857	0.535714
cg11426427	-0.428571	0.0714286	0.178571	0.428571	0.142857	0.428571	0.25	0.392857	0.0714286	-0.0714286	0.357143	0.571429	0.285714	0.112272	-0.0357143	0.0714286	0.642857	0.285714	0.571429	0.0357143	0.785714	-0.214286	-0.428571	-0.75	0.522544	-0.252262	0.464286	-0.107143	-0.285714	-0.107143	0.142857	0.198206	-0.25	0.0357143	0.178571	-0.270281	-0.428571	0.178571	0.107143	0.321429	-0.607143	-0.107143	0.535714	-0.642857	0.357143	0.571429	-0.107143	-0.392857	0.285714
cg26180263	0.0357143	0	0	0.285714	0.464286	0	0.142857	0.214286	0.321429	0.428571	0.785714	0.0714286	0.642857	0.748481	0.321429	0.785714	0.714286	0.107143	0	0.0357143	0.821429	-0.785714	-0.821429	-0.214286	-0.216225	0.0900937	0.428571	-0.0714286	-0.142857	0.607143	0.5	0.0180187	-0.464286	0.214286	0.214286	-0.108112	-0.214286	0.857143	0.428571	0.571429	-0.428571	0.178571	-0.25	-0.642857	0.392857	0.392857	0.571429	-0.75	0.642857
cg12467404	0.428571	0.357143	-0.642857	-0.0357143	0.642857	0.142857	0.714286	-0.142857	0.392857	0.214286	-0.285714	-0.607143	0.142857	-0.205832	0.535714	0.285714	-0.178571	-0.214286	0.321429	0.785714	-0.214286	0.607143	0.5	-0.321429	-0.0180187	0.0360375	-0.0357143	0.464286	0.964286	0.0714286	0.0357143	0.846881	0.392857	0.75	0.0357143	0.504525	0.285714	0.107143	0.678571	-0.321429	0.464286	0.321429	-0.214286	0.5	0	0	-0.142857	0.107143	0.142857
cg02252421	0.357143	0.214286	-0.285714	0.0357143	0.142857	-0.214286	0.214286	-0.428571	0.321429	0.214286	-0.428571	-0.392857	-0.428571	-0.392953	0.107143	-0.142857	-0.75	-0.214286	0.0357143	0.357143	-0.785714	0.678571	0.642857	0.0357143	0.0540562	0.2883	-0.392857	0.107143	0.678571	-0.0714286	-0.321429	0.378394	0.392857	0.321429	-0.178571	0.468487	0.142857	-0.25	0.107143	-0.535714	0.392857	0.178571	-0.285714	0.857143	-0.357143	-0.0714286	-0.285714	0.678571	-0.428571
cg10528576	0.178571	0.285714	0.321429	0.321429	-0.107143	-0.0357143	-0.321429	-0.0714286	0.0357143	0.285714	0.357143	0.392857	-0.357143	0.168408	-0.357143	-0.0714286	0	0.5	0.0714286	-0.428571	0.285714	-0.535714	-0.714286	0.321429	0.252262	0.630656	0.464286	-0.892857	-0.571429	0.285714	0.25	-0.774806	-0.214286	-0.428571	0.178571	0.162169	-0.214286	0.25	-0.642857	0.678571	-0.678571	0.357143	-0.0357143	-0.178571	0.392857	0.321429	-0.142857	0.0714286	-0.357143
cg04913291	0.0357143	-0.178571	0.428571	0.214286	0	-0.0714286	-0.428571	0.392857	-0.0357143	0.25	0.607143	0.25	0.464286	0.505225	-0.285714	0.392857	0.214286	0.464286	-0.285714	-0.535714	0.464286	-0.857143	-0.892857	0.214286	-0.14415	0.234244	0.285714	-0.285714	-0.5	0.357143	0.607143	-0.630656	-0.75	-0.428571	0.464286	-0.0540562	-0.321429	0.607143	-0.214286	0.714286	-0.5	0.0714286	-0.5	-0.678571	0.357143	0.107143	0.571429	-0.607143	0.464286
cg21593835	-0.75	-0.357143	0.214286	-0.178571	-0.464286	0.357143	-0.0357143	0.357143	-0.5	-0.75	-0.321429	0.428571	0.0714286	-0.355529	-0.214286	-0.535714	0.321429	-0.107143	0.214286	-0.107143	0.142857	0.321429	0.392857	-0.464286	0.306319	-0.828862	-0.142857	0.392857	-0.321429	-0.714286	-0.357143	0.216225	0.0714286	-0.214286	-0.142857	-0.612637	-0.107143	-0.642857	-0.0714286	-0.357143	0.0714286	-0.642857	0.821429	-0.357143	-0.178571	-0.107143	-0.25	-0.0714286	0.0714286
cg12862537	-0.107143	0.321429	-0.0714286	0.142857	0.214286	0.428571	0.285714	0.178571	-0.0357143	-0.0357143	0.321429	0.321429	0.107143	0.205832	0.142857	0.107143	0.785714	0.25	0.5	0.107143	0.892857	-0.357143	-0.535714	-0.285714	0.2883	-0.0180187	0.714286	-0.357143	-0.357143	0.142857	0.25	-0.0540562	0.0357143	0.0714286	0.107143	-0.126131	-0.0357143	0.25	0	0.571429	-0.5	0.214286	0.571429	-0.535714	0.571429	0.392857	-0.214286	-0.392857	0.107143
cg14957089	0.0357143	-0.214286	0.107143	0.0714286	-0.321429	-0.785714	-0.357143	-0.75	0.321429	0.321429	-0.0357143	-0.107143	-0.642857	0.0748481	0	-0.107143	-0.642857	-0.535714	-0.535714	-0.142857	-0.857143	0.142857	0.392857	0.392857	-0.306319	0.324337	-0.714286	-0.178571	0.0714286	0.178571	-0.678571	-0.108112	0.214286	0	-0.642857	-0.0540562	-0.0357143	-0.214286	-0.142857	-0.642857	0.214286	-0.142857	-0.285714	0.785714	-0.75	-0.0357143	0.0714286	0.785714	-0.642857
cg14182254	0.571429	0.428571	-0.714286	-0.321429	0.428571	0.0714286	0.571429	-0.357143	0.178571	0.0714286	-0.571429	-0.75	-0.214286	-0.392953	0.464286	0	-0.392857	-0.285714	0.178571	0.714286	-0.5	0.75	0.714286	0.107143	-0.126131	0.14415	-0.107143	0.321429	0.892857	0	-0.107143	0.594619	0.678571	0.607143	-0.107143	0.5766	0.571429	-0.178571	0.392857	-0.392857	0.678571	0.392857	-0.142857	0.785714	-0.0714286	-0.285714	-0.357143	0.392857	-0.214286
cg13725590	0.392857	-0.107143	-0.107143	-0.321429	-0.142857	-0.642857	-0.357143	-0.571429	0.0714286	0.285714	0	-0.464286	-0.321429	0.261968	0.142857	0.142857	-0.392857	-0.392857	-0.714286	-0.142857	-0.571429	-0.178571	0.107143	0.857143	-0.684712	0.396412	-0.392857	-0.142857	0.0357143	0.428571	-0.178571	-0.378394	0.178571	-0.0357143	-0.357143	0.108112	0.357143	0.0714286	-0.107143	-0.178571	0.392857	0.142857	-0.535714	0.535714	-0.357143	-0.392857	0.285714	0.321429	-0.321429
cg24796644	0.107143	0.428571	-0.142857	0.142857	0.321429	0.821429	0.5	0.607143	-0.142857	-0.285714	-0.428571	0.0714286	0.214286	-0.673633	-0.214286	-0.285714	-0.107143	0.642857	0.821429	0.321429	0.214286	0.571429	0.142857	-0.607143	0.756787	-0.126131	0.464286	0.178571	0.392857	-0.535714	0.428571	0.378394	0	0.0714286	0.678571	0.468487	-0.0714286	-0.178571	0	0.25	-0.107143	0.214286	0.214286	-0.178571	0.535714	0.107143	-0.535714	-0.142857	0.214286
cg10508780	0.321429	0.107143	0.107143	0.142857	-0.214286	-0.607143	-0.357143	-0.678571	0.285714	0.428571	0	-0.0714286	-0.75	0.018712	-0.142857	-0.142857	-0.678571	-0.142857	-0.357143	-0.214286	-0.678571	0	0.0714286	0.571429	-0.126131	0.684712	-0.321429	-0.571429	-0.0357143	0.285714	-0.357143	-0.43245	0.178571	-0.142857	-0.357143	0.252262	0	-0.0714286	-0.428571	-0.178571	-0.0357143	0.214286	-0.357143	0.714286	-0.357143	0.0357143	-0.107143	0.75	-0.75
cg02304584	-0.178571	0.0357143	-0.321429	-0.107143	0.428571	0.464286	0.535714	0.392857	-0.0357143	-0.178571	0.178571	-0.0714286	0.678571	0.224544	0.464286	0.392857	0.857143	-0.0714286	0.357143	0.428571	0.785714	-0.107143	-0.142857	-0.535714	-0.0360375	-0.522544	0.392857	0.464286	0.142857	0.0357143	0.285714	0.558581	0	0.428571	0.142857	-0.216225	0.107143	0.285714	0.642857	0.178571	0.0357143	-0.0357143	0.357143	-0.571429	0.357143	0.107143	0.142857	-0.714286	0.678571
cg21429105	0.785714	0.642857	-0.964286	-0.357143	0.785714	0.107143	0.785714	-0.428571	0.321429	0.321429	-0.178571	-0.892857	0	0.0748481	0.857143	0.464286	0.178571	-0.321429	0.214286	0.892857	0.0714286	0.285714	0.25	0.214286	-0.378394	0.306319	0.321429	0.142857	0.821429	0.5	0.178571	0.558581	0.714286	0.857143	-0.107143	0.594619	0.75	0.321429	0.642857	0.0357143	0.535714	0.714286	-0.142857	0.535714	0.285714	-0.142857	-0.178571	0	0
cg19770292	0.678571	0.428571	-0.892857	-0.75	0.535714	0.321429	0.607143	-0.0714286	-0.178571	-0.142857	-0.5	-0.964286	0.214286	-0.168408	0.642857	0.214286	0.142857	-0.214286	0.0714286	0.714286	0	0.392857	0.428571	0.392857	-0.468487	-0.0540562	0.25	0.464286	0.714286	0.142857	0.321429	0.414431	0.642857	0.571429	0.107143	0.486506	0.928571	0.0357143	0.5	0.0357143	0.821429	0.5	-0.107143	0.321429	0.321429	-0.607143	-0.142857	-0.214286	0.214286
cg00480856	-0.214286	0.321429	0.107143	0.5	0.0357143	0.428571	0.321429	0.142857	0.142857	-0.107143	-0.25	0.464286	-0.321429	-0.580073	-0.285714	-0.464286	-0.214286	0.357143	0.785714	0.178571	0	0.571429	0.214286	-0.75	0.918956	0	0.178571	-0.178571	0.142857	-0.5	-0.178571	0.342356	0.107143	0.0357143	0.142857	0.180187	-0.392857	-0.357143	-0.178571	-0.107143	-0.392857	0	0.5	0.107143	0.107143	0.5	-0.678571	0.392857	-0.321429
cg15382933	-0.392857	0.0357143	0	0.321429	0.285714	0.464286	0.428571	0.428571	0.107143	-0.107143	0.25	0.357143	0.464286	0.0748481	0.142857	0.178571	0.642857	0.142857	0.571429	0.25	0.714286	-0.0357143	-0.214286	-0.857143	0.414431	-0.414431	0.357143	0.214286	0	-0.142857	0.142857	0.504525	-0.178571	0.25	0.178571	-0.234244	-0.321429	0.178571	0.392857	0.142857	-0.357143	-0.142857	0.464286	-0.571429	0.285714	0.464286	-0.0357143	-0.464286	0.464286
cg01233934	-0.678571	-0.464286	0.607143	0.428571	-0.285714	0.214286	-0.214286	0.642857	-0.107143	-0.285714	0.0714286	0.642857	0.392857	-0.205832	-0.535714	-0.214286	-0.0714286	0.321429	0.178571	-0.357143	0.0714286	0.0714286	-0.0357143	-0.75	0.522544	-0.504525	-0.214286	0.321429	-0.214286	-0.571429	0	0.14415	-0.642857	-0.357143	0.321429	-0.360375	-0.714286	-0.178571	-0.0714286	-0.142857	-0.357143	-0.607143	0.107143	-0.535714	-0.142857	0.25	0.142857	-0.214286	0.392857
cg00739120	0.107143	0.392857	-0.571429	0.142857	0.642857	0.357143	0.857143	-0.0357143	0.392857	0.107143	-0.107143	-0.25	0.178571	-0.130984	0.571429	0.25	0.285714	-0.178571	0.642857	0.821429	0.25	0.5	0.321429	-0.714286	0.252262	-0.162169	0.214286	0.357143	0.714286	0	-0.0357143	0.954994	0.392857	0.785714	-0.0357143	0.234244	0.107143	0.107143	0.714286	-0.214286	0.142857	0.214286	0.285714	0.178571	0.142857	0.321429	-0.285714	-0.0357143	0.178571
cg09604167	0.0714286	0.428571	0.321429	0.571429	0.0714286	0.321429	-0.0357143	0.214286	0.107143	0.214286	0.285714	0.571429	-0.214286	-0.0748481	-0.428571	-0.142857	0.0357143	0.75	0.535714	-0.25	0.464286	-0.285714	-0.678571	-0.214286	0.702731	0.504525	0.642857	-0.785714	-0.392857	0.0357143	0.357143	-0.450469	-0.285714	-0.321429	0.428571	0.270281	-0.428571	0.214286	-0.535714	0.714286	-0.857143	0.357143	0.142857	-0.321429	0.571429	0.571429	-0.357143	0	-0.214286
cg15644413	-0.357143	0.142857	0.0357143	0.285714	0.214286	0.607143	0.392857	0.5	-0.0357143	-0.214286	0.142857	0.428571	0.357143	-0.0748481	0	0	0.607143	0.321429	0.678571	0.178571	0.75	0	-0.25	-0.785714	0.558581	-0.360375	0.5	0.0714286	-0.107143	-0.25	0.214286	0.342356	-0.142857	0.107143	0.285714	-0.162169	-0.285714	0.0714286	0.178571	0.285714	-0.428571	-0.0714286	0.571429	-0.607143	0.428571	0.428571	-0.214286	-0.428571	0.357143
cg06462195	-0.142857	0.142857	-0.142857	-0.392857	-0.142857	0.357143	0.0714286	0.0714286	-0.464286	-0.428571	-0.0714286	0.107143	-0.0714286	0.018712	0.107143	-0.214286	0.678571	0	0.178571	0	0.571429	-0.178571	-0.142857	0.178571	-0.0180187	-0.252262	0.464286	-0.178571	-0.464286	-0.0714286	0.0357143	-0.234244	0.321429	-0.107143	-0.107143	-0.2883	0.357143	-0.178571	-0.178571	0.321429	-0.0357143	0.0357143	0.714286	-0.357143	0.357143	-0.142857	-0.285714	-0.25	-0.0714286
cg27156259	0.821429	0.571429	-0.464286	0.107143	0.821429	0.178571	0.464286	0.0714286	0.392857	0.571429	0.214286	-0.535714	0.357143	0.205832	0.357143	0.642857	0	0.357143	0.214286	0.428571	0.285714	-0.178571	-0.428571	0.107143	-0.108112	0.594619	0.535714	-0.107143	0.571429	0.571429	0.75	0.126131	-0.0714286	0.428571	0.535714	0.774806	0.214286	0.75	0.357143	0.607143	-0.0357143	0.785714	-0.678571	0.0357143	0.607143	0.107143	0.142857	-0.357143	0.357143
cg12683068	0.285714	0.0714286	-0.5	-0.392857	0.142857	-0.0714286	0.321429	-0.285714	0.0357143	-0.107143	-0.607143	-0.642857	-0.142857	-0.392953	0.321429	-0.107143	-0.464286	-0.428571	-0.0714286	0.5	-0.678571	0.75	0.857143	0.107143	-0.234244	-0.126131	-0.428571	0.535714	0.75	-0.178571	-0.285714	0.558581	0.535714	0.428571	-0.214286	0.2883	0.464286	-0.357143	0.357143	-0.642857	0.785714	0.0357143	-0.142857	0.714286	-0.357143	-0.428571	-0.178571	0.392857	-0.142857
cg19118951	0.0714286	0.607143	-0.464286	0.0714286	0.464286	0.642857	0.75	0.0714286	0.0714286	-0.107143	-0.107143	0.0357143	-0.0357143	-0.205832	0.357143	-0.0357143	0.571429	0.142857	0.857143	0.607143	0.642857	0.285714	0	-0.535714	0.486506	-0.072075	0.678571	-0.107143	0.214286	-0.0714286	0.107143	0.486506	0.464286	0.464286	0.0714286	0.180187	0.178571	0	0.25	0.25	-0.178571	0.357143	0.714286	-0.107143	0.535714	0.357143	-0.607143	-0.107143	-0.0357143
cg13352914	-0.5	-0.321429	0.678571	0.928571	-0.178571	-0.428571	-0.321429	-0.0714286	0.571429	0.464286	0.607143	0.75	-0.107143	0.28068	-0.357143	0.107143	-0.214286	0.0714286	0	-0.392857	-0.0714286	-0.285714	-0.357143	-0.607143	0.414431	0.180187	-0.321429	-0.321429	-0.285714	0.0714286	-0.321429	-0.0180187	-0.607143	-0.178571	-0.142857	-0.2883	-0.964286	0.214286	-0.107143	-0.178571	-0.75	-0.357143	-0.142857	-0.107143	-0.392857	0.785714	0.25	0.25	-0.107143
cg08210706	0.142857	-0.357143	-0.357143	-0.678571	0	-0.392857	-0.0714286	-0.25	-0.142857	-0.0714286	-0.0714286	-0.678571	0.285714	0.355529	0.5	0.357143	0.142857	-0.678571	-0.714286	0.142857	-0.25	-0.107143	0.321429	0.571429	-0.954994	-0.2883	-0.428571	0.571429	0.214286	0.285714	-0.107143	0.126131	0.214286	0.25	-0.357143	-0.216225	0.571429	0.0714286	0.464286	-0.357143	0.785714	-0.142857	-0.321429	0.178571	-0.357143	-0.642857	0.535714	-0.214286	0.285714
cg01507577	-0.678571	-0.678571	0.785714	-0.142857	-0.928571	-0.0714286	-0.857143	0.392857	-0.678571	-0.607143	-0.107143	0.607143	-0.0357143	-0.168408	-0.785714	-0.607143	-0.142857	0.178571	-0.428571	-0.892857	-0.178571	-0.214286	-0.0357143	0.214286	0.072075	-0.450469	-0.357143	0	-0.857143	-0.571429	-0.178571	-0.702731	-0.464286	-0.928571	0.0357143	-0.630656	-0.321429	-0.535714	-0.714286	-0.0714286	-0.142857	-0.714286	0.214286	-0.464286	-0.285714	-0.321429	0.142857	-0.0357143	-0.0357143
cg21706343	-0.678571	-0.571429	0.785714	0.678571	-0.321429	-0.178571	-0.428571	0.392857	0.178571	0.0714286	0.428571	0.75	0.285714	0.130984	-0.535714	0	-0.142857	0.214286	-0.0714286	-0.535714	0	-0.25	-0.285714	-0.642857	0.378394	-0.234244	-0.357143	0.0714286	-0.357143	-0.25	-0.107143	-0.0360375	-0.821429	-0.392857	0.142857	-0.43245	-0.928571	0.0714286	-0.107143	-0.142857	-0.571429	-0.607143	-0.142857	-0.464286	-0.321429	0.464286	0.392857	-0.107143	0.285714
cg06293636	0.535714	0.107143	-0.285714	-0.535714	-0.0714286	-0.357143	-0.214286	-0.464286	-0.142857	0.107143	-0.178571	-0.571429	-0.321429	0.112272	0.178571	0.0357143	-0.25	-0.25	-0.535714	-0.0357143	-0.392857	-0.107143	0.107143	0.964286	-0.630656	0.378394	-0.107143	-0.178571	0.0357143	0.357143	0	-0.43245	0.357143	-0.0357143	-0.214286	0.234244	0.607143	0	-0.178571	0.0357143	0.464286	0.321429	-0.357143	0.464286	-0.0714286	-0.535714	0.0714286	0.214286	-0.321429
cg19272349	0.321429	0.571429	-0.607143	0.107143	0.821429	0.428571	0.821429	0.0357143	0.357143	0.285714	0.285714	-0.25	0.357143	0.28068	0.678571	0.571429	0.75	0.0357143	0.607143	0.714286	0.821429	-0.107143	-0.321429	-0.428571	0.072075	0.0900937	0.714286	0	0.392857	0.428571	0.392857	0.558581	0.25	0.714286	0.142857	0.270281	0.214286	0.571429	0.642857	0.428571	-0.142857	0.535714	0.214286	-0.214286	0.607143	0.392857	-0.107143	-0.464286	0.357143
cg07749597	-0.25	0.0357143	0.0357143	0.0357143	0.214286	0.714286	0.285714	0.785714	-0.285714	-0.357143	0.0714286	0.25	0.678571	-0.0748481	-0.0714286	0.0714286	0.607143	0.464286	0.5	0.0714286	0.785714	-0.107143	-0.321429	-0.571429	0.360375	-0.468487	0.535714	0.285714	-0.107143	-0.285714	0.535714	0.198206	-0.321429	-0.0357143	0.571429	-0.108112	-0.142857	0.142857	0.178571	0.464286	-0.25	-0.0714286	0.321429	-0.821429	0.571429	0.107143	0	-0.75	0.678571
cg13739942	-0.357143	-0.25	-0.214286	-0.357143	0.107143	0.25	0.25	0.285714	-0.25	-0.357143	0.142857	-0.0714286	0.607143	0.318105	0.428571	0.285714	0.892857	-0.321429	0	0.214286	0.642857	-0.214286	-0.0357143	-0.25	-0.324337	-0.702731	0.142857	0.535714	-0.107143	0	0.0714286	0.360375	0.0357143	0.25	-0.107143	-0.522544	0.214286	0.107143	0.535714	0	0.214286	-0.285714	0.428571	-0.571429	0.107143	-0.142857	0.285714	-0.678571	0.607143
cg21360910	-0.392857	0.107143	-0.0714286	0.0714286	0.142857	0.642857	0.428571	0.464286	-0.178571	-0.392857	-0.0357143	0.321429	0.321429	-0.168408	0.0714286	-0.107143	0.642857	0.178571	0.642857	0.25	0.678571	0.142857	-0.0357143	-0.714286	0.468487	-0.522544	0.428571	0.214286	-0.0714286	-0.357143	0.107143	0.414431	0.0357143	0.142857	0.178571	-0.234244	-0.107143	-0.107143	0.214286	0.142857	-0.214286	-0.142857	0.714286	-0.535714	0.357143	0.25	-0.285714	-0.392857	0.321429
cg05054910	0.678571	0.428571	-0.892857	-0.75	0.535714	0.321429	0.607143	-0.0714286	-0.178571	-0.142857	-0.5	-0.964286	0.214286	-0.168408	0.642857	0.214286	0.142857	-0.214286	0.0714286	0.714286	0	0.392857	0.428571	0.392857	-0.468487	-0.0540562	0.25	0.464286	0.714286	0.142857	0.321429	0.414431	0.642857	0.571429	0.107143	0.486506	0.928571	0.0357143	0.5	0.0357143	0.821429	0.5	-0.107143	0.321429	0.321429	-0.607143	-0.142857	-0.214286	0.214286
cg01199952	0.428571	0.0357143	0.0714286	0.142857	-0.0357143	-0.535714	-0.285714	-0.428571	0.321429	0.464286	-0.0357143	-0.25	-0.392857	-0.018712	-0.142857	0.0357143	-0.821429	-0.0357143	-0.392857	-0.142857	-0.75	0.0714286	0.107143	0.464286	-0.180187	0.612637	-0.392857	-0.25	0.25	0.25	-0.107143	-0.252262	-0.0357143	-0.0714286	-0.0714286	0.414431	-0.0357143	0.0714286	-0.214286	-0.178571	0.107143	0.214286	-0.714286	0.642857	-0.321429	-0.0714286	0.107143	0.535714	-0.392857
cg16832693	0.642857	0.357143	-0.678571	-0.142857	0.857143	0.142857	0.642857	0.0357143	0.357143	0.392857	0.107143	-0.75	0.571429	0.261968	0.678571	0.75	0.214286	-0.0714286	0.107143	0.678571	0.25	0	-0.0714286	-0.0357143	-0.378394	0.162169	0.285714	0.392857	0.785714	0.5	0.535714	0.558581	0.107143	0.714286	0.285714	0.522544	0.392857	0.642857	0.785714	0.214286	0.357143	0.535714	-0.535714	0.0714286	0.357143	-0.0714286	0.285714	-0.464286	0.571429
cg21188533	-0.321429	-0.321429	0.607143	0.107143	-0.357143	0.0714286	-0.571429	0.5	-0.357143	-0.142857	0.428571	0.535714	0.321429	0.299392	-0.5	0	0.321429	0.464286	-0.214286	-0.714286	0.5	-0.75	-0.75	0.142857	0.0360375	-0.072075	0.25	-0.285714	-0.821429	0	0.392857	-0.738769	-0.678571	-0.678571	0.357143	-0.360375	-0.357143	0.214286	-0.464286	0.607143	-0.535714	-0.214286	-0.0357143	-0.821429	0.285714	0.0357143	0.357143	-0.535714	0.321429
cg26437697	-0.357143	0.0357143	0.142857	0.285714	0.178571	0.464286	0.214286	0.5	-0.0357143	-0.107143	0.392857	0.464286	0.464286	0.205832	0	0.178571	0.75	0.321429	0.464286	0	0.892857	-0.357143	-0.535714	-0.607143	0.360375	-0.2883	0.535714	-0.0357143	-0.321429	-0.0357143	0.321429	0.108112	-0.321429	0	0.285714	-0.270281	-0.321429	0.285714	0.142857	0.464286	-0.535714	-0.0714286	0.428571	-0.785714	0.464286	0.428571	0.0357143	-0.607143	0.464286
cg01231543	-0.785714	-0.75	0.714286	-0.214286	-0.892857	0	-0.75	0.464286	-0.714286	-0.714286	-0.142857	0.571429	0.107143	-0.168408	-0.678571	-0.571429	0	0.0714286	-0.392857	-0.785714	-0.107143	-0.142857	0.0714286	0.0714286	0.0360375	-0.666694	-0.392857	0.214286	-0.785714	-0.642857	-0.214286	-0.504525	-0.428571	-0.821429	0	-0.738769	-0.285714	-0.571429	-0.535714	-0.178571	-0.0357143	-0.821429	0.321429	-0.535714	-0.321429	-0.357143	0.178571	-0.142857	0.107143
cg24640182	0.0714286	0	-0.607143	-0.642857	0.214286	0	0.357143	-0.25	-0.142857	-0.178571	-0.0357143	-0.535714	0.214286	0.336817	0.75	0.321429	0.714286	-0.642857	-0.178571	0.464286	0.321429	-0.0714286	0.214286	0.25	-0.666694	-0.378394	0.0714286	0.392857	0.142857	0.285714	-0.107143	0.342356	0.535714	0.5	-0.428571	-0.270281	0.678571	0.0714286	0.571429	-0.142857	0.571429	0.0357143	0.321429	0	0	-0.357143	0.142857	-0.321429	0.214286
cg16547186	-0.357143	0.142857	0.0357143	0.285714	0.214286	0.607143	0.392857	0.5	-0.0357143	-0.214286	0.142857	0.428571	0.357143	-0.0748481	0	0	0.607143	0.321429	0.678571	0.178571	0.75	0	-0.25	-0.785714	0.558581	-0.360375	0.5	0.0714286	-0.107143	-0.25	0.214286	0.342356	-0.142857	0.107143	0.285714	-0.162169	-0.285714	0.0714286	0.178571	0.285714	-0.428571	-0.0714286	0.571429	-0.607143	0.428571	0.428571	-0.214286	-0.428571	0.357143
cg21470711	-0.321429	0.0714286	-0.107143	-0.0714286	0.178571	0.678571	0.392857	0.571429	-0.285714	-0.428571	0	0.214286	0.5	-0.0748481	0.107143	0	0.75	0.214286	0.535714	0.214286	0.785714	0	-0.142857	-0.571429	0.306319	-0.558581	0.5	0.285714	-0.107143	-0.285714	0.285714	0.324337	-0.0357143	0.107143	0.285714	-0.234244	0	0	0.25	0.285714	-0.142857	-0.107143	0.607143	-0.678571	0.464286	0.107143	-0.142857	-0.607143	0.5
cg11919271	-0.0714286	0.107143	-0.0714286	0.142857	0.321429	0.642857	0.428571	0.678571	-0.0714286	-0.25	-0.25	0.0357143	0.535714	-0.430377	-0.107143	-0.0357143	0	0.428571	0.571429	0.285714	0.214286	0.428571	0.142857	-0.714286	0.504525	-0.360375	0.214286	0.5	0.428571	-0.464286	0.392857	0.540562	-0.214286	0.142857	0.607143	0.234244	-0.178571	-0.0357143	0.285714	0.0714286	0	-0.0357143	0.0357143	-0.321429	0.321429	0.0714286	-0.142857	-0.357143	0.535714
cg17223520	0.357143	-0.0357143	-0.142857	-0.285714	-0.178571	-0.464286	-0.214286	-0.5	0.0357143	0.107143	-0.392857	-0.464286	-0.464286	-0.205832	0	-0.178571	-0.75	-0.321429	-0.464286	0	-0.892857	0.357143	0.535714	0.607143	-0.360375	0.2883	-0.535714	0.0357143	0.321429	0.0357143	-0.321429	-0.108112	0.321429	0	-0.285714	0.270281	0.321429	-0.285714	-0.142857	-0.464286	0.535714	0.0714286	-0.428571	0.785714	-0.464286	-0.428571	-0.0357143	0.607143	-0.464286
cg04834204	-0.714286	-0.428571	0.25	-0.214286	-0.428571	0.178571	-0.178571	0.285714	-0.464286	-0.571429	0.0714286	0.428571	0.214286	0.112272	-0.0714286	-0.214286	0.678571	-0.178571	-0.0357143	-0.25	0.464286	-0.214286	-0.0357143	-0.214286	-0.0180187	-0.72075	0	0.214286	-0.607143	-0.321429	-0.214286	-0.0540562	-0.0714286	-0.25	-0.214286	-0.774806	-0.0714286	-0.285714	-0.0357143	-0.0714286	-0.0714286	-0.571429	0.714286	-0.607143	-0.0714286	-0.0714286	0.0714286	-0.357143	0.214286
cg12547531	-0.428571	-0.357143	0.5	0.214286	-0.714286	-0.642857	-0.607143	-0.571429	0.0714286	0.0357143	0.0357143	0.464286	-0.785714	0	-0.357143	-0.464286	-0.428571	-0.357143	-0.392857	-0.5	-0.607143	0	0.214286	0.214286	0.0360375	0.126131	-0.607143	-0.428571	-0.5	-0.107143	-0.821429	-0.396412	0.0714286	-0.392857	-0.678571	-0.43245	-0.321429	-0.464286	-0.535714	-0.535714	-0.178571	-0.428571	0.214286	0.428571	-0.714286	0.142857	-0.107143	0.785714	-0.785714
cg02359433	-0.214286	-0.178571	0.285714	0.678571	-0.0357143	-0.821429	-0.214286	-0.714286	0.785714	0.75	0.75	0.357143	-0.392857	0.673633	0.178571	0.392857	0	-0.464286	-0.285714	-0.142857	-0.107143	-0.464286	-0.321429	-0.142857	-0.126131	0.43245	-0.357143	-0.5	-0.214286	0.607143	-0.571429	-0.0180187	-0.142857	0.178571	-0.678571	-0.306319	-0.535714	0.392857	0.107143	-0.285714	-0.5	-0.107143	-0.142857	0.285714	-0.535714	0.714286	0.321429	0.428571	-0.392857
cg01447475	0.428571	0.357143	-0.25	0.285714	0.214286	-0.607143	0.107143	-0.928571	0.678571	0.714286	0.214286	-0.214286	-0.714286	0.261968	0.357143	0.214286	-0.321429	-0.392857	-0.107143	0.25	-0.392857	0	0.0357143	0.285714	-0.162169	0.756787	-0.142857	-0.571429	0.25	0.607143	-0.428571	0.0180187	0.428571	0.392857	-0.571429	0.306319	0.0714286	0.214286	0.0357143	-0.214286	-0.0714286	0.428571	-0.214286	0.821429	-0.285714	0.357143	-0.142857	0.714286	-0.714286
cg24127106	-0.107143	-0.214286	-0.0714286	-0.214286	-0.321429	-0.285714	-0.0714286	-0.357143	-0.0357143	-0.214286	-0.571429	-0.214286	-0.428571	-0.449089	-0.0357143	-0.428571	-0.642857	-0.464286	-0.214286	0.107143	-0.892857	0.714286	0.892857	0.0714286	-0.072075	-0.198206	-0.714286	0.357143	0.357143	-0.392857	-0.642857	0.306319	0.392857	0.0714286	-0.428571	-0.0360375	0.142857	-0.642857	0	-0.857143	0.571429	-0.321429	0.0357143	0.714286	-0.678571	-0.321429	-0.214286	0.678571	-0.428571
cg10787197	-0.357143	0.0357143	0.142857	0.285714	0.178571	0.464286	0.214286	0.5	-0.0357143	-0.107143	0.392857	0.464286	0.464286	0.205832	0	0.178571	0.75	0.321429	0.464286	0	0.892857	-0.357143	-0.535714	-0.607143	0.360375	-0.2883	0.535714	-0.0357143	-0.321429	-0.0357143	0.321429	0.108112	-0.321429	0	0.285714	-0.270281	-0.321429	0.285714	0.142857	0.464286	-0.535714	-0.0714286	0.428571	-0.785714	0.464286	0.428571	0.0357143	-0.607143	0.464286
cg13512830	0.107143	-0.142857	-0.392857	-0.571429	0.25	0.392857	0.321429	0.5	-0.357143	-0.428571	-0.428571	-0.571429	0.714286	-0.224544	0.25	0.142857	0.107143	-0.0714286	-0.0357143	0.357143	0	0.357143	0.428571	-0.0714286	-0.306319	-0.594619	-0.0714286	0.928571	0.535714	-0.285714	0.357143	0.504525	0.0357143	0.25	0.357143	0.0900937	0.428571	-0.0714286	0.535714	-0.142857	0.714286	-0.107143	-0.178571	-0.178571	0.107143	-0.607143	0.214286	-0.535714	0.714286
cg22223232	0.285714	0.357143	-0.571429	0.321429	0.785714	-0.107143	0.75	-0.392857	0.785714	0.607143	0.321429	-0.357143	0.142857	0.355529	0.785714	0.678571	0.285714	-0.392857	0.321429	0.785714	0.214286	0.107143	0.0357143	-0.5	-0.0900937	0.198206	0.107143	0.142857	0.714286	0.535714	-0.0714286	0.846881	0.285714	0.928571	-0.25	0.252262	0.0357143	0.535714	0.857143	-0.178571	0.0357143	0.357143	-0.107143	0.321429	0	0.5	0.0714286	0	0.142857
cg25108548	-0.285714	0.285714	-0.107143	0.142857	0.142857	0.714286	0.5	0.392857	-0.142857	-0.392857	-0.25	0.321429	0.0714286	-0.449089	-0.0357143	-0.321429	0.357143	0.285714	0.821429	0.321429	0.464286	0.428571	0.142857	-0.75	0.702731	-0.378394	0.428571	0.107143	0.0714286	-0.5	0.0357143	0.450469	0.178571	0.142857	0.214286	-0.0180187	-0.107143	-0.285714	0.0714286	0.0714286	-0.214286	-0.0357143	0.75	-0.285714	0.357143	0.285714	-0.571429	-0.107143	0.0714286
cg17817168	0.285714	0.357143	-0.714286	-0.178571	0.785714	0.392857	0.821429	0.107143	0.214286	0.107143	0.107143	-0.5	0.571429	0.243256	0.785714	0.607143	0.714286	-0.178571	0.392857	0.785714	0.642857	0.0357143	-0.0357143	-0.357143	-0.198206	-0.198206	0.464286	0.428571	0.571429	0.321429	0.357143	0.738769	0.285714	0.785714	0.107143	0.180187	0.392857	0.464286	0.857143	0.178571	0.25	0.357143	0.107143	-0.178571	0.428571	0.0714286	0.0714286	-0.571429	0.571429
cg16605633	0.321429	0.321429	-0.607143	-0.107143	0.357143	-0.0714286	0.571429	-0.5	0.357143	0.142857	-0.428571	-0.535714	-0.321429	-0.299392	0.5	0	-0.321429	-0.464286	0.214286	0.714286	-0.5	0.75	0.75	-0.142857	-0.0360375	0.072075	-0.25	0.285714	0.821429	0	-0.392857	0.738769	0.678571	0.678571	-0.357143	0.360375	0.357143	-0.214286	0.464286	-0.607143	0.535714	0.214286	0.0357143	0.821429	-0.285714	-0.0357143	-0.357143	0.535714	-0.321429
cg13741304	0.0357143	0.142857	-0.25	0.535714	0.678571	-0.142857	0.535714	-0.178571	0.785714	0.642857	0.642857	-0.0357143	0.357143	0.580073	0.607143	0.785714	0.464286	-0.25	0.25	0.5	0.464286	-0.25	-0.321429	-0.642857	-0.0360375	0.126131	0.142857	0.0714286	0.392857	0.571429	0.0357143	0.666694	-0.107143	0.714286	-0.142857	0.0180187	-0.285714	0.714286	0.785714	0	-0.285714	0.178571	-0.142857	-0.0714286	0.0357143	0.678571	0.321429	-0.25	0.357143
cg03887787	0	-0.0714286	0.428571	0.75	0.142857	-0.178571	-0.142857	0.178571	0.5	0.5	0.357143	0.321429	0.142857	0.0561361	-0.357143	0.214286	-0.5	0.392857	0.0714286	-0.214286	-0.178571	-0.107143	-0.321429	-0.428571	0.378394	0.360375	-0.142857	-0.142857	0.142857	0.0714286	0.178571	0.0180187	-0.642857	-0.107143	0.357143	0.252262	-0.714286	0.357143	-0.0357143	0.0714286	-0.5	0	-0.607143	-0.0357143	-0.0714286	0.5	0.25	0.0714286	0.142857
cg03331229	-0.285714	0.107143	0	0.142857	0.25	0.642857	0.357143	0.607143	-0.142857	-0.25	0.178571	0.321429	0.535714	0.018712	0.0357143	0.107143	0.714286	0.357143	0.571429	0.142857	0.857143	-0.142857	-0.357143	-0.642857	0.396412	-0.396412	0.571429	0.142857	-0.142857	-0.178571	0.392857	0.252262	-0.214286	0.0714286	0.392857	-0.162169	-0.178571	0.178571	0.214286	0.428571	-0.357143	-0.0357143	0.464286	-0.75	0.535714	0.285714	-0.0714286	-0.642857	0.535714
cg03085549	0.392857	0.5	0.0357143	0.464286	0.178571	-0.25	-0.0357143	-0.5	0.464286	0.642857	0.428571	0.178571	-0.571429	0.28068	0	0.142857	-0.0714286	0.214286	0.142857	-0.0714286	0.142857	-0.392857	-0.571429	0.25	0.180187	0.882919	0.392857	-0.964286	-0.214286	0.571429	0.0357143	-0.450469	0.0714286	0	-0.107143	0.342356	-0.142857	0.392857	-0.357143	0.464286	-0.607143	0.571429	-0.107143	0.25	0.25	0.535714	-0.214286	0.357143	-0.571429
cg04627110	0.285714	0.142857	-0.0357143	0.321429	0.214286	-0.642857	-0.107143	-0.678571	0.607143	0.785714	0.714286	-0.0357143	-0.285714	0.767193	0.357143	0.571429	0.178571	-0.285714	-0.321429	-0.0357143	0.142857	-0.678571	-0.571429	0.357143	-0.396412	0.684712	0.0714286	-0.642857	-0.178571	0.892857	-0.107143	-0.2883	0	0.214286	-0.428571	0.0180187	-0.0714286	0.642857	0.0714286	0.214286	-0.357143	0.357143	-0.321429	0.214286	-0.0714286	0.428571	0.321429	0.142857	-0.285714
cg07219766	0.321429	-0.107143	-0.178571	-0.107143	0.214286	-0.642857	-0.142857	-0.5	0.357143	0.571429	0.571429	-0.392857	0.107143	0.823329	0.5	0.714286	0.25	-0.464286	-0.642857	0	0.0714286	-0.678571	-0.392857	0.571429	-0.828862	0.360375	-0.107143	-0.142857	-0.0357143	0.857143	0.0357143	-0.198206	-0.0357143	0.25	-0.357143	-0.072075	0.214286	0.642857	0.321429	0.107143	0.107143	0.214286	-0.535714	0.107143	-0.142857	-0.0357143	0.642857	-0.178571	0.107143
cg11301879	0.357143	0.5	-0.535714	-0.392857	0.142857	0.5	0.5	-0.0357143	-0.25	-0.392857	-0.892857	-0.428571	-0.357143	-0.842041	0.0714286	-0.535714	-0.392857	0.0714286	0.5	0.535714	-0.392857	0.964286	0.785714	0	0.324337	-0.0540562	0.107143	0.214286	0.607143	-0.5	-0.0714286	0.396412	0.714286	0.25	0.107143	0.522544	0.535714	-0.607143	-0.0357143	-0.25	0.535714	0.285714	0.321429	0.571429	0.142857	-0.357143	-0.785714	0.428571	-0.357143
cg26929278	0.428571	-0.0714286	-0.178571	-0.428571	-0.142857	-0.428571	-0.25	-0.392857	-0.0714286	0.0714286	-0.357143	-0.571429	-0.285714	-0.112272	0.0357143	-0.0714286	-0.642857	-0.285714	-0.571429	-0.0357143	-0.785714	0.214286	0.428571	0.75	-0.522544	0.252262	-0.464286	0.107143	0.285714	0.107143	-0.142857	-0.198206	0.25	-0.0357143	-0.178571	0.270281	0.428571	-0.178571	-0.107143	-0.321429	0.607143	0.107143	-0.535714	0.642857	-0.357143	-0.571429	0.107143	0.392857	-0.285714
cg10830496	-0.142857	0.357143	-0.25	0.428571	0.5	0.392857	0.678571	0.0714286	0.392857	0.142857	0.214286	0.214286	0.142857	0.0374241	0.357143	0.214286	0.535714	0.0357143	0.75	0.535714	0.607143	0.142857	-0.107143	-0.857143	0.486506	-0.108112	0.428571	0	0.25	0.0357143	0	0.666694	0.142857	0.535714	0	0.0180187	-0.214286	0.214286	0.464286	0.0714286	-0.357143	0.142857	0.5	-0.178571	0.285714	0.642857	-0.285714	-0.142857	0.142857
cg16800975	-0.285714	-0.428571	0.821429	0.178571	-0.642857	-0.0714286	-0.821429	0.464286	-0.392857	-0.214286	0	0.535714	0	-0.205832	-0.928571	-0.428571	-0.535714	0.571429	-0.321429	-0.892857	-0.285714	-0.25	-0.285714	0.214286	0.252262	0.0360375	-0.214286	-0.214286	-0.607143	-0.392857	0.178571	-0.792825	-0.714286	-0.928571	0.428571	-0.126131	-0.5	-0.214286	-0.785714	0.214286	-0.357143	-0.357143	-0.321429	-0.357143	-0.0714286	-0.142857	0.178571	0	0
cg00965578	-0.107143	0.25	-0.25	-0.178571	0.285714	0.75	0.464286	0.535714	-0.321429	-0.392857	-0.0357143	0.0714286	0.464286	-0.0748481	0.178571	0.0357143	0.785714	0.285714	0.571429	0.285714	0.857143	-0.0357143	-0.214286	-0.392857	0.252262	-0.414431	0.678571	0.178571	-0.0714286	-0.178571	0.428571	0.234244	0.0714286	0.142857	0.357143	-0.072075	0.178571	0.0714286	0.214286	0.464286	-0.107143	0.107143	0.571429	-0.642857	0.642857	0.0357143	-0.214286	-0.642857	0.464286
cg08220243	-0.642857	-0.607143	0.857143	0.392857	-0.607143	-0.392857	-0.785714	0.142857	-0.0714286	0.0357143	0.607143	0.785714	0.0357143	0.449089	-0.535714	-0.0357143	0.142857	0.107143	-0.428571	-0.857143	0.178571	-0.75	-0.607143	0	0.0180187	-0.072075	-0.214286	-0.357143	-0.928571	0.0357143	-0.142857	-0.666694	-0.714286	-0.678571	-0.107143	-0.666694	-0.678571	0.107143	-0.464286	0.142857	-0.642857	-0.535714	0	-0.571429	-0.25	0.285714	0.464286	-0.142857	0.0357143
cg04213390	-0.285714	0.107143	0	0.142857	0.25	0.642857	0.357143	0.607143	-0.142857	-0.25	0.178571	0.321429	0.535714	0.018712	0.0357143	0.107143	0.714286	0.357143	0.571429	0.142857	0.857143	-0.142857	-0.357143	-0.642857	0.396412	-0.396412	0.571429	0.142857	-0.142857	-0.178571	0.392857	0.252262	-0.214286	0.0714286	0.392857	-0.162169	-0.178571	0.178571	0.214286	0.428571	-0.357143	-0.0357143	0.464286	-0.75	0.535714	0.285714	-0.0714286	-0.642857	0.535714
cg00152799	0.214286	-0.0357143	-0.464286	-1	-0.107143	0.285714	0.0714286	0.142857	-0.714286	-0.642857	-0.642857	-0.642857	0.178571	-0.28068	0.214286	-0.214286	0.142857	-0.214286	-0.25	0.178571	-0.107143	0.285714	0.5	0.607143	-0.522544	-0.450469	0	0.535714	0.142857	-0.25	0.142857	-0.0180187	0.464286	0	0.0357143	0	0.857143	-0.392857	0.0714286	-0.0714286	0.857143	0	0.142857	0.0357143	0.107143	-0.928571	-0.0714286	-0.25	0.178571
cg06241885	0.571429	0.428571	-0.714286	-0.321429	0.428571	0.0714286	0.571429	-0.357143	0.178571	0.0714286	-0.571429	-0.75	-0.214286	-0.392953	0.464286	0	-0.392857	-0.285714	0.178571	0.714286	-0.5	0.75	0.714286	0.107143	-0.126131	0.14415	-0.107143	0.321429	0.892857	0	-0.107143	0.594619	0.678571	0.607143	-0.107143	0.5766	0.571429	-0.178571	0.392857	-0.392857	0.678571	0.392857	-0.142857	0.785714	-0.0714286	-0.285714	-0.357143	0.392857	-0.214286
cg17603219	0.571429	0.214286	-0.678571	-0.642857	0.285714	0.0357143	0.357143	-0.214286	-0.107143	-0.107143	-0.607143	-0.892857	0	-0.299392	0.428571	0.0357143	-0.321429	-0.321429	-0.142857	0.535714	-0.5	0.571429	0.678571	0.428571	-0.450469	-0.0180187	-0.178571	0.5	0.75	0	0.0357143	0.378394	0.571429	0.428571	-0.0357143	0.450469	0.75	-0.178571	0.357143	-0.321429	0.892857	0.285714	-0.285714	0.607143	-0.0714286	-0.642857	-0.107143	0.142857	0
cg06784594	0.642857	0.285714	-0.821429	-0.714286	0.428571	-0.0357143	0.428571	-0.357143	-0.0357143	0.0357143	-0.321429	-0.964286	0.0714286	0.0748481	0.714286	0.321429	0.107143	-0.464286	-0.214286	0.607143	-0.142857	0.214286	0.392857	0.571429	-0.702731	0.0540562	0.0357143	0.357143	0.607143	0.357143	0.107143	0.306319	0.642857	0.571429	-0.178571	0.342356	0.892857	0.107143	0.5	-0.107143	0.821429	0.428571	-0.214286	0.464286	0.0714286	-0.571429	0.0357143	-0.0714286	0.0714286
cg26209676	0.428571	0.25	-0.642857	-0.857143	0.0357143	0.25	0.285714	-0.142857	-0.464286	-0.464286	-0.821429	-0.75	-0.178571	-0.505225	0.285714	-0.321429	-0.178571	-0.25	-0.0357143	0.428571	-0.392857	0.642857	0.75	0.535714	-0.324337	-0.180187	-0.0357143	0.392857	0.464286	-0.25	-0.0357143	0.180187	0.75	0.214286	-0.0714286	0.306319	0.892857	-0.5	0.0714286	-0.25	0.892857	0.214286	0.142857	0.5	0.0357143	-0.785714	-0.392857	0.178571	-0.178571
cg26878709	0.107143	0.107143	-0.535714	-0.178571	0.642857	0.392857	0.678571	0.321429	0.107143	-0.0357143	0.0357143	-0.428571	0.75	0.149696	0.607143	0.535714	0.571429	-0.142857	0.285714	0.642857	0.5	0.107143	0.0714286	-0.464286	-0.180187	-0.414431	0.25	0.678571	0.571429	0.107143	0.357143	0.774806	0.0714286	0.642857	0.214286	0.072075	0.25	0.357143	0.857143	0.0357143	0.321429	0.107143	0	-0.285714	0.285714	-0.0357143	0.214286	-0.642857	0.75
cg08738570	-0.25	0.285714	-0.0714286	0.0357143	-0.0357143	0.714286	0.392857	0.357143	-0.285714	-0.535714	-0.535714	0.285714	-0.142857	-0.729769	-0.214286	-0.607143	0.0357143	0.321429	0.785714	0.25	0.142857	0.678571	0.392857	-0.607143	0.774806	-0.360375	0.285714	0.107143	0.107143	-0.714286	-0.0714286	0.360375	0.285714	0	0.214286	0.072075	-0.0357143	-0.571429	-0.142857	-0.0714286	-0.0714286	-0.0714286	0.75	-0.0714286	0.25	0.107143	-0.75	0.142857	-0.142857
cg07388216	-0.428571	-0.357143	0.75	0.785714	-0.142857	-0.142857	-0.392857	0.392857	0.285714	0.285714	0.571429	0.714286	0.285714	0.224544	-0.535714	0.142857	-0.142857	0.428571	0	-0.535714	0.142857	-0.428571	-0.571429	-0.535714	0.414431	0.072075	-0.107143	-0.178571	-0.357143	-0.0357143	0.142857	-0.198206	-0.892857	-0.392857	0.321429	-0.198206	-0.928571	0.321429	-0.178571	0.178571	-0.75	-0.321429	-0.321429	-0.5	-0.0714286	0.571429	0.392857	-0.178571	0.285714
cg24420534	0.142857	0.392857	0.285714	0.357143	0.0357143	0.607143	0	0.571429	-0.178571	-0.107143	-0.178571	0.392857	-0.0357143	-0.542649	-0.642857	-0.392857	-0.321429	0.964286	0.607143	-0.214286	0.178571	0.142857	-0.321429	-0.25	0.828862	0.2883	0.535714	-0.392857	-0.107143	-0.392857	0.535714	-0.324337	-0.321429	-0.428571	0.785714	0.486506	-0.321429	-0.0714286	-0.571429	0.607143	-0.535714	0.285714	0	-0.285714	0.607143	0.214286	-0.464286	-0.0357143	-0.0357143
cg25409554	0	-0.25	0.321429	0	-0.25	-0.5	-0.571429	-0.214286	0	0.285714	0.571429	0.142857	-0.0357143	0.654921	-0.0714286	0.285714	0.214286	-0.0714286	-0.607143	-0.535714	0.178571	-0.857143	-0.642857	0.607143	-0.486506	0.306319	0	-0.464286	-0.642857	0.535714	0.0714286	-0.738769	-0.321429	-0.357143	-0.178571	-0.2883	-0.0714286	0.392857	-0.285714	0.357143	-0.285714	0	-0.285714	-0.25	-0.0357143	0	0.5	-0.178571	-0.0357143
cg25316749	0.0357143	0.0714286	0.0357143	0.0357143	0.321429	0.428571	0.107143	0.607143	-0.142857	0	0.428571	0.107143	0.714286	0.355529	0.0357143	0.428571	0.678571	0.464286	0.178571	-0.0714286	0.892857	-0.607143	-0.75	-0.142857	0	-0.0900937	0.642857	0	-0.25	0.214286	0.75	-0.162169	-0.464286	-0.0714286	0.571429	-0.0180187	-0.0714286	0.571429	0.142857	0.785714	-0.357143	0.178571	-0.0714286	-0.857143	0.678571	0.107143	0.321429	-0.892857	0.714286
cg13637654	-0.0714286	0.285714	-0.142857	0.0357143	0.357143	0.714286	0.428571	0.571429	-0.178571	-0.214286	0.142857	0.178571	0.5	0.018712	0.107143	0.142857	0.75	0.428571	0.607143	0.214286	0.928571	-0.178571	-0.428571	-0.464286	0.342356	-0.252262	0.75	0.0357143	-0.107143	-0.0714286	0.535714	0.162169	-0.107143	0.107143	0.464286	0	0	0.25	0.178571	0.607143	-0.321429	0.178571	0.428571	-0.714286	0.714286	0.214286	-0.142857	-0.678571	0.5
cg23056923	-0.214286	0.357143	-0.0714286	0.321429	0.285714	0.642857	0.5	0.357143	0.0357143	-0.142857	0.0714286	0.392857	0.142857	-0.168408	0.0357143	-0.0714286	0.535714	0.357143	0.821429	0.285714	0.714286	0.107143	-0.214286	-0.75	0.666694	-0.180187	0.607143	-0.107143	-0.0357143	-0.214286	0.178571	0.342356	0.0357143	0.178571	0.25	0	-0.214286	0.0357143	0.107143	0.321429	-0.464286	0.107143	0.642857	-0.428571	0.5	0.5	-0.428571	-0.25	0.142857
cg01818776	-0.107143	-0.357143	0.142857	-0.0714286	0.107143	-0.142857	-0.214286	0.285714	-0.0357143	0.142857	0.642857	0	0.714286	0.748481	0.178571	0.642857	0.642857	-0.0357143	-0.428571	-0.25	0.607143	-0.857143	-0.678571	0.142857	-0.540562	-0.162169	0.142857	0.142857	-0.357143	0.464286	0.428571	-0.234244	-0.535714	-0.0714286	0.142857	-0.360375	-0.0714286	0.642857	0.285714	0.428571	-0.142857	-0.107143	-0.321429	-0.714286	0.178571	-0.0357143	0.785714	-0.821429	0.714286
cg07651540	0.607143	0.678571	-0.357143	0.535714	0.714286	0.0714286	0.571429	-0.25	0.714286	0.678571	0.107143	-0.214286	-0.178571	-0.0748481	0.25	0.321429	-0.321429	0.25	0.535714	0.535714	-0.0357143	0.25	-0.107143	-0.321429	0.378394	0.702731	0.321429	-0.321429	0.678571	0.357143	0.214286	0.396412	0.142857	0.535714	0.214286	0.774806	-0.107143	0.428571	0.25	0.178571	-0.25	0.678571	-0.357143	0.464286	0.285714	0.535714	-0.285714	0.285714	-0.178571
cg24520885	0	-0.0357143	0	0.0714286	0.392857	0.285714	0.142857	0.535714	0	0.107143	0.535714	0.0357143	0.821429	0.505225	0.178571	0.607143	0.714286	0.285714	0.0714286	0	0.857143	-0.642857	-0.714286	-0.214286	-0.14415	-0.14415	0.5	0.142857	-0.142857	0.321429	0.678571	0	-0.5	0.0714286	0.464286	-0.0900937	-0.107143	0.678571	0.357143	0.642857	-0.285714	0.107143	-0.178571	-0.821429	0.535714	0.142857	0.5	-0.928571	0.821429
cg26065247	-0.357143	0.142857	0.0357143	0.285714	0.214286	0.607143	0.392857	0.5	-0.0357143	-0.214286	0.142857	0.428571	0.357143	-0.0748481	0	0	0.607143	0.321429	0.678571	0.178571	0.75	0	-0.25	-0.785714	0.558581	-0.360375	0.5	0.0714286	-0.107143	-0.25	0.214286	0.342356	-0.142857	0.107143	0.285714	-0.162169	-0.285714	0.0714286	0.178571	0.285714	-0.428571	-0.0714286	0.571429	-0.607143	0.428571	0.428571	-0.214286	-0.428571	0.357143
cg21963854	0.142857	0.535714	-0.285714	-0.142857	0.25	0.964286	0.535714	0.571429	-0.392857	-0.5	-0.571429	0	0.107143	-0.729769	-0.142857	-0.428571	0.107143	0.607143	0.857143	0.357143	0.357143	0.571429	0.178571	-0.392857	0.684712	-0.198206	0.642857	0.107143	0.25	-0.571429	0.428571	0.252262	0.25	0.0357143	0.607143	0.414431	0.214286	-0.321429	-0.107143	0.357143	0	0.285714	0.5	-0.214286	0.678571	-0.0714286	-0.714286	-0.178571	0.107143
cg07986907	-0.5	-0.214286	0.357143	0.25	-0.0714286	0.214286	-0.107143	0.428571	-0.107143	-0.107143	0.535714	0.571429	0.428571	0.392953	-0.107143	0.178571	0.75	0.214286	0.142857	-0.285714	0.821429	-0.607143	-0.642857	-0.392857	0.162169	-0.306319	0.357143	-0.107143	-0.607143	0.0357143	0.214286	-0.162169	-0.464286	-0.214286	0.142857	-0.504525	-0.392857	0.285714	0	0.428571	-0.571429	-0.25	0.357143	-0.857143	0.285714	0.357143	0.25	-0.607143	0.428571
cg09088965	0.357143	0.607143	-0.785714	0	0.821429	0.392857	0.964286	-0.142857	0.392857	0.214286	0	-0.428571	0.178571	0.0561361	0.785714	0.428571	0.535714	-0.178571	0.642857	0.928571	0.5	0.285714	0.107143	-0.464286	0.072075	0.0180187	0.5	0.178571	0.678571	0.285714	0.142857	0.828862	0.535714	0.892857	-0.0357143	0.342356	0.357143	0.321429	0.75	0.0714286	0.142857	0.5	0.285714	0.142857	0.392857	0.285714	-0.285714	-0.178571	0.178571
cg03005293	-0.428571	-0.0357143	-0.0714286	-0.142857	0.0357143	0.535714	0.285714	0.428571	-0.321429	-0.464286	0.0357143	0.25	0.392857	0.018712	0.142857	-0.0357143	0.821429	0.0357143	0.392857	0.142857	0.75	-0.0714286	-0.107143	-0.464286	0.180187	-0.612637	0.392857	0.25	-0.25	-0.25	0.107143	0.252262	0.0357143	0.0714286	0.0714286	-0.414431	0.0357143	-0.0714286	0.214286	0.178571	-0.107143	-0.214286	0.714286	-0.642857	0.321429	0.0714286	-0.107143	-0.535714	0.392857
cg02444957	0.428571	0	0.107143	-0.107143	-0.214286	-0.5	-0.464286	-0.392857	0.0357143	0.285714	-0.0714286	-0.25	-0.428571	0.018712	-0.214286	-0.0714286	-0.678571	0	-0.535714	-0.321429	-0.642857	-0.107143	0	0.785714	-0.324337	0.5766	-0.285714	-0.357143	-0.0357143	0.25	-0.0357143	-0.5766	0	-0.285714	-0.0714286	0.306319	0.142857	0	-0.428571	0	0.142857	0.214286	-0.607143	0.5	-0.214286	-0.285714	0.107143	0.428571	-0.428571
cg04272820	-0.25	0.321429	-0.178571	0.107143	0.214286	0.678571	0.535714	0.321429	-0.107143	-0.321429	-0.107143	0.285714	0.107143	-0.261968	0.107143	-0.178571	0.571429	0.214286	0.785714	0.357143	0.642857	0.25	0	-0.678571	0.5766	-0.342356	0.535714	0.0357143	0	-0.321429	0.0714286	0.414431	0.214286	0.214286	0.142857	-0.072075	-0.0357143	-0.142857	0.142857	0.178571	-0.25	0.0357143	0.785714	-0.357143	0.428571	0.321429	-0.5	-0.214286	0.107143
cg01558916	-0.714286	-0.321429	0.142857	-0.214286	-0.392857	0.321429	0	0.285714	-0.464286	-0.678571	-0.178571	0.392857	0.107143	-0.168408	-0.0714286	-0.392857	0.535714	-0.178571	0.178571	-0.0714286	0.321429	0.142857	0.25	-0.392857	0.180187	-0.792825	-0.0357143	0.321429	-0.392857	-0.535714	-0.321429	0.180187	0.107143	-0.142857	-0.214286	-0.666694	-0.0357143	-0.5	0	-0.25	0.0357143	-0.571429	0.857143	-0.428571	-0.107143	-0.0714286	-0.178571	-0.178571	0.107143
cg22153181	0.107143	0.357143	-0.321429	-0.0357143	0.535714	0.642857	0.535714	0.464286	-0.0714286	-0.0714286	0.214286	-0.0357143	0.571429	0.168408	0.321429	0.357143	0.821429	0.321429	0.535714	0.357143	0.964286	-0.25	-0.464286	-0.357143	0.14415	-0.162169	0.785714	0.0714286	0.0357143	0.142857	0.607143	0.234244	-0.0357143	0.285714	0.428571	0.0900937	0.142857	0.428571	0.357143	0.642857	-0.214286	0.321429	0.285714	-0.642857	0.75	0.178571	-0.0357143	-0.75	0.571429
cg11448166	0.428571	0.0357143	0.0714286	0.142857	-0.0357143	-0.535714	-0.285714	-0.428571	0.321429	0.464286	-0.0357143	-0.25	-0.392857	-0.018712	-0.142857	0.0357143	-0.821429	-0.0357143	-0.392857	-0.142857	-0.75	0.0714286	0.107143	0.464286	-0.180187	0.612637	-0.392857	-0.25	0.25	0.25	-0.107143	-0.252262	-0.0357143	-0.0714286	-0.0714286	0.414431	-0.0357143	0.0714286	-0.214286	-0.178571	0.107143	0.214286	-0.714286	0.642857	-0.321429	-0.0714286	0.107143	0.535714	-0.392857
cg19513582	-0.142857	0.0714286	-0.214286	0.107143	0.5	0.428571	0.5	0.428571	0.107143	0	0.357143	0.0357143	0.714286	0.318105	0.392857	0.5	0.821429	0.0714286	0.392857	0.357143	0.857143	-0.25	-0.357143	-0.607143	0.0540562	-0.360375	0.464286	0.321429	0.107143	0.142857	0.392857	0.486506	-0.178571	0.392857	0.25	-0.14415	-0.0714286	0.464286	0.607143	0.321429	-0.178571	0.0357143	0.214286	-0.642857	0.428571	0.285714	0.214286	-0.75	0.714286
cg05378118	-0.357143	-0.392857	0.857143	0.321429	-0.678571	-0.107143	-0.785714	0.357143	-0.285714	-0.178571	-0.0357143	0.642857	-0.178571	-0.299392	-0.964286	-0.535714	-0.642857	0.535714	-0.214286	-0.857143	-0.392857	-0.107143	-0.178571	0.0714286	0.414431	0.072075	-0.285714	-0.285714	-0.571429	-0.464286	0	-0.702731	-0.642857	-0.892857	0.321429	-0.126131	-0.607143	-0.321429	-0.821429	0.0714286	-0.428571	-0.392857	-0.214286	-0.214286	-0.178571	0	0.0357143	0.214286	-0.178571
cg15442737	-0.357143	0.0357143	0.142857	0.285714	0.178571	0.464286	0.214286	0.5	-0.0357143	-0.107143	0.392857	0.464286	0.464286	0.205832	0	0.178571	0.75	0.321429	0.464286	0	0.892857	-0.357143	-0.535714	-0.607143	0.360375	-0.2883	0.535714	-0.0357143	-0.321429	-0.0357143	0.321429	0.108112	-0.321429	0	0.285714	-0.270281	-0.321429	0.285714	0.142857	0.464286	-0.535714	-0.0714286	0.428571	-0.785714	0.464286	0.428571	0.0357143	-0.607143	0.464286
cg20155875	-0.357143	0.142857	0.0357143	0.285714	0.214286	0.607143	0.392857	0.5	-0.0357143	-0.214286	0.142857	0.428571	0.357143	-0.0748481	0	0	0.607143	0.321429	0.678571	0.178571	0.75	0	-0.25	-0.785714	0.558581	-0.360375	0.5	0.0714286	-0.107143	-0.25	0.214286	0.342356	-0.142857	0.107143	0.285714	-0.162169	-0.285714	0.0714286	0.178571	0.285714	-0.428571	-0.0714286	0.571429	-0.607143	0.428571	0.428571	-0.214286	-0.428571	0.357143
cg00411595	-0.321429	0.0714286	-0.107143	-0.0714286	0.178571	0.678571	0.392857	0.571429	-0.285714	-0.428571	0	0.214286	0.5	-0.0748481	0.107143	0	0.75	0.214286	0.535714	0.214286	0.785714	0	-0.142857	-0.571429	0.306319	-0.558581	0.5	0.285714	-0.107143	-0.285714	0.285714	0.324337	-0.0357143	0.107143	0.285714	-0.234244	0	0	0.25	0.285714	-0.142857	-0.107143	0.607143	-0.678571	0.464286	0.107143	-0.142857	-0.607143	0.5
cg00622799	0.535714	0.75	-0.857143	-0.0714286	0.857143	0.5	1	-0.107143	0.321429	0.178571	-0.178571	-0.535714	0.107143	-0.130984	0.714286	0.321429	0.357143	-0.0357143	0.714286	0.964286	0.392857	0.428571	0.178571	-0.357143	0.14415	0.126131	0.571429	0.142857	0.785714	0.214286	0.25	0.774806	0.607143	0.857143	0.107143	0.558581	0.464286	0.25	0.642857	0.142857	0.214286	0.642857	0.214286	0.25	0.5	0.178571	-0.428571	-0.107143	0.107143
cg03490157	-0.214286	0.0357143	0.535714	0.5	-0.392857	-0.285714	-0.464286	-0.285714	0.142857	0.25	0.392857	0.678571	-0.607143	0.168408	-0.428571	-0.25	-0.0714286	0.214286	0	-0.535714	0.0714286	-0.428571	-0.5	0.107143	0.342356	0.468487	0.107143	-0.892857	-0.714286	0.142857	-0.25	-0.666694	-0.178571	-0.464286	-0.214286	-0.180187	-0.464286	0	-0.678571	0.25	-0.75	0	0.214286	-0.0357143	-0.0357143	0.5	-0.178571	0.392857	-0.607143
cg11079936	-0.75	-0.428571	0.25	0.321429	-0.321429	-0.321429	-0.0357143	-0.285714	0.25	-0.0714286	0.142857	0.464286	-0.214286	0.0935601	0.0714286	-0.142857	0.142857	-0.571429	0	0	-0.142857	0.178571	0.357143	-0.607143	0.14415	-0.450469	-0.535714	0.178571	-0.142857	-0.214286	-0.821429	0.450469	0.0714286	0.142857	-0.678571	-0.666694	-0.428571	-0.321429	0.214286	-0.75	-0.107143	-0.642857	0.535714	0.107143	-0.678571	0.392857	0	0.357143	-0.214286
cg17910478	-0.285714	-0.107143	0.214286	0.0714286	0.107143	0.607143	0.0714286	0.857143	-0.321429	-0.321429	0.178571	0.321429	0.75	0.018712	-0.214286	0.107143	0.535714	0.535714	0.321429	-0.142857	0.75	-0.285714	-0.464286	-0.464286	0.2883	-0.43245	0.464286	0.25	-0.25	-0.25	0.607143	0	-0.535714	-0.214286	0.642857	-0.162169	-0.25	0.214286	0.0714286	0.535714	-0.321429	-0.142857	0.142857	-0.928571	0.535714	0.0714286	0.178571	-0.821429	0.75
cg09001549	0.107143	-0.25	0.25	0.178571	-0.285714	-0.75	-0.464286	-0.535714	0.321429	0.392857	0.0357143	-0.0714286	-0.464286	0.0748481	-0.178571	-0.0357143	-0.785714	-0.285714	-0.571429	-0.285714	-0.857143	0.0357143	0.214286	0.392857	-0.252262	0.414431	-0.678571	-0.178571	0.0714286	0.178571	-0.428571	-0.234244	-0.0714286	-0.142857	-0.357143	0.072075	-0.178571	-0.0714286	-0.214286	-0.464286	0.107143	-0.107143	-0.571429	0.642857	-0.642857	-0.0357143	0.214286	0.642857	-0.464286
cg20317872	-0.357143	-0.285714	0.535714	0.392857	-0.571429	-0.714286	-0.607143	-0.607143	0.25	0.285714	0.357143	0.535714	-0.714286	0.28068	-0.285714	-0.214286	-0.25	-0.285714	-0.392857	-0.535714	-0.357143	-0.321429	-0.142857	0.214286	0	0.324337	-0.428571	-0.642857	-0.607143	0.178571	-0.678571	-0.504525	-0.0714286	-0.357143	-0.642857	-0.414431	-0.428571	-0.142857	-0.5	-0.285714	-0.428571	-0.285714	0.107143	0.285714	-0.571429	0.357143	0.0357143	0.642857	-0.714286
cg03736781	0.214286	-0.214286	0.0357143	0.0714286	0.0714286	-0.785714	-0.321429	-0.535714	0.428571	0.642857	0.642857	-0.214286	0	0.823329	0.321429	0.642857	0.0714286	-0.428571	-0.714286	-0.178571	-0.0714286	-0.714286	-0.428571	0.535714	-0.738769	0.43245	-0.25	-0.25	-0.142857	0.821429	-0.0714286	-0.306319	-0.178571	0.107143	-0.392857	-0.126131	0	0.607143	0.178571	0.0357143	-0.0357143	0.107143	-0.607143	0.142857	-0.285714	0.0714286	0.678571	-0.0357143	0
cg18026197	-0.214286	0.142857	-0.0357143	-0.0714286	0.0714286	0.857143	0.357143	0.75	-0.428571	-0.607143	-0.464286	0.178571	0.357143	-0.636209	-0.25	-0.392857	0.142857	0.5	0.678571	0.178571	0.321429	0.5	0.214286	-0.607143	0.630656	-0.522544	0.357143	0.392857	0.142857	-0.714286	0.321429	0.342356	-0.0357143	-0.0714286	0.571429	0.0900937	-0.0357143	-0.357143	0	0.142857	0	-0.107143	0.464286	-0.428571	0.428571	-0.0714286	-0.428571	-0.321429	0.357143
cg04258219	-0.178571	-0.392857	-0.392857	-0.571429	0.0714286	-0.107143	0.214286	-0.0357143	-0.142857	-0.285714	-0.142857	-0.5	0.464286	0.205832	0.571429	0.285714	0.392857	-0.714286	-0.357143	0.357143	-0.0357143	0.142857	0.5	0	-0.666694	-0.684712	-0.392857	0.857143	0.321429	0	-0.214286	0.5766	0.25	0.428571	-0.357143	-0.396412	0.428571	-0.0714286	0.714286	-0.535714	0.75	-0.357143	0.0714286	0	-0.357143	-0.464286	0.392857	-0.321429	0.464286
cg04982834	-0.392857	-0.107143	0.321429	0.321429	0.0714286	0.357143	0	0.571429	-0.0714286	-0.0714286	0.5	0.535714	0.535714	0.299392	-0.142857	0.214286	0.678571	0.392857	0.285714	-0.214286	0.857143	-0.535714	-0.678571	-0.5	0.2883	-0.252262	0.464286	-0.0714286	-0.464286	0	0.392857	-0.0900937	-0.535714	-0.178571	0.357143	-0.324337	-0.428571	0.357143	0.0357143	0.535714	-0.607143	-0.142857	0.25	-0.892857	0.428571	0.392857	0.214286	-0.678571	0.535714
cg02540736	0.0357143	0.285714	-0.178571	0.107143	0.464286	0.464286	0.392857	0.357143	0.0357143	0.0714286	0.428571	0.107143	0.5	0.355529	0.285714	0.428571	0.857143	0.285714	0.428571	0.214286	1	-0.464286	-0.642857	-0.321429	0.108112	-0.0540562	0.75	-0.107143	-0.142857	0.285714	0.535714	0.0900937	-0.142857	0.214286	0.321429	-0.0180187	0	0.535714	0.285714	0.678571	-0.392857	0.285714	0.25	-0.678571	0.678571	0.321429	0.0714286	-0.714286	0.5
cg12649238	-0.464286	-0.285714	0.0357143	-0.428571	-0.178571	0.535714	0.0357143	0.642857	-0.642857	-0.714286	-0.142857	0.142857	0.571429	-0.0748481	-0.0357143	-0.142857	0.678571	0.0714286	0.107143	-0.0714286	0.571429	-0.0714286	0	-0.214286	-0.0180187	-0.810844	0.214286	0.5	-0.321429	-0.428571	0.214286	0.072075	-0.107143	-0.178571	0.214286	-0.486506	0.142857	-0.214286	0.107143	0.142857	0.142857	-0.392857	0.535714	-0.75	0.25	-0.321429	0.0714286	-0.678571	0.571429
cg08151623	-0.321429	0.0714286	-0.107143	-0.0714286	0.178571	0.678571	0.392857	0.571429	-0.285714	-0.428571	0	0.214286	0.5	-0.0748481	0.107143	0	0.75	0.214286	0.535714	0.214286	0.785714	0	-0.142857	-0.571429	0.306319	-0.558581	0.5	0.285714	-0.107143	-0.285714	0.285714	0.324337	-0.0357143	0.107143	0.285714	-0.234244	0	0	0.25	0.285714	-0.142857	-0.107143	0.607143	-0.678571	0.464286	0.107143	-0.142857	-0.607143	0.5
cg22481695	-0.357143	-0.178571	0.357143	0.214286	0.0357143	0.428571	-0.0714286	0.75	-0.214286	-0.178571	0.392857	0.464286	0.678571	0.205832	-0.25	0.178571	0.571429	0.5	0.214286	-0.285714	0.785714	-0.5	-0.642857	-0.428571	0.252262	-0.324337	0.428571	0.0714286	-0.428571	-0.107143	0.535714	-0.14415	-0.642857	-0.285714	0.535714	-0.270281	-0.392857	0.321429	0	0.571429	-0.5	-0.178571	0.107143	-0.964286	0.464286	0.214286	0.285714	-0.785714	0.678571
cg03040423	-0.0357143	-0.214286	-0.392857	-0.607143	-0.107143	-0.0357143	0.178571	-0.142857	-0.25	-0.428571	-0.642857	-0.535714	0	-0.355529	0.285714	-0.214286	-0.214286	-0.571429	-0.214286	0.357143	-0.571429	0.678571	0.928571	0.107143	-0.360375	-0.522544	-0.535714	0.75	0.5	-0.357143	-0.392857	0.522544	0.5	0.285714	-0.321429	-0.0900937	0.5	-0.535714	0.357143	-0.75	0.892857	-0.285714	0.107143	0.464286	-0.464286	-0.607143	-0.0714286	0.214286	0
cg03502656	-0.142857	0.357143	-0.178571	-0.0714286	0	0.392857	0.285714	-0.0714286	-0.178571	-0.25	-0.0357143	0.25	-0.285714	-0.0748481	0.142857	-0.25	0.607143	0.0357143	0.5	0.178571	0.571429	0	-0.107143	-0.142857	0.306319	-0.0900937	0.535714	-0.357143	-0.321429	-0.0714286	-0.107143	-0.0180187	0.428571	0.0714286	-0.178571	-0.162169	0.178571	-0.178571	-0.142857	0.25	-0.25	0.142857	0.857143	-0.178571	0.357143	0.214286	-0.535714	0	-0.285714
cg04639610	0.107143	0.321429	-0.285714	-0.357143	0.285714	0.928571	0.428571	0.75	-0.535714	-0.535714	-0.321429	-0.107143	0.535714	-0.355529	0	-0.107143	0.5	0.535714	0.571429	0.25	0.678571	0.142857	-0.107143	-0.214286	0.2883	-0.378394	0.714286	0.285714	0.0714286	-0.357143	0.678571	0.126131	0.0357143	0	0.678571	0.198206	0.321429	-0.0357143	0.0714286	0.571429	0.0714286	0.214286	0.357143	-0.607143	0.785714	-0.25	-0.285714	-0.678571	0.535714
cg17724184	0.642857	0.392857	-0.214286	0.357143	0.535714	-0.142857	0.25	-0.178571	0.571429	0.642857	0.0714286	-0.357143	-0.0357143	-0.018712	0.107143	0.357143	-0.571429	0.214286	0.107143	0.285714	-0.321429	0.142857	-0.0714286	0	0.072075	0.666694	0.0357143	-0.142857	0.642857	0.357143	0.285714	0.180187	-0.0714286	0.321429	0.285714	0.738769	-0.0714286	0.428571	0.178571	0.107143	-0.0357143	0.535714	-0.75	0.464286	0.107143	0.214286	0.0357143	0.214286	-0.0357143
cg08755736	0.571429	0.428571	-0.714286	-0.321429	0.428571	0.0714286	0.571429	-0.357143	0.178571	0.0714286	-0.571429	-0.75	-0.214286	-0.392953	0.464286	0	-0.392857	-0.285714	0.178571	0.714286	-0.5	0.75	0.714286	0.107143	-0.126131	0.14415	-0.107143	0.321429	0.892857	0	-0.107143	0.594619	0.678571	0.607143	-0.107143	0.5766	0.571429	-0.178571	0.392857	-0.392857	0.678571	0.392857	-0.142857	0.785714	-0.0714286	-0.285714	-0.357143	0.392857	-0.214286
cg17756730	0.285714	-0.107143	0	-0.142857	-0.25	-0.642857	-0.357143	-0.607143	0.142857	0.25	-0.178571	-0.321429	-0.535714	-0.018712	-0.0357143	-0.107143	-0.714286	-0.357143	-0.571429	-0.142857	-0.857143	0.142857	0.357143	0.642857	-0.396412	0.396412	-0.571429	-0.142857	0.142857	0.178571	-0.392857	-0.252262	0.214286	-0.0714286	-0.392857	0.162169	0.178571	-0.178571	-0.214286	-0.428571	0.357143	0.0357143	-0.464286	0.75	-0.535714	-0.285714	0.0714286	0.642857	-0.535714
cg13935079	-0.107143	0.214286	-0.321429	0.321429	0.607143	0.285714	0.678571	0.107143	0.428571	0.214286	0.357143	0.0357143	0.428571	0.28068	0.535714	0.5	0.678571	-0.107143	0.535714	0.571429	0.678571	-0.0357143	-0.178571	-0.785714	0.180187	-0.198206	0.357143	0.214286	0.321429	0.214286	0.107143	0.738769	0.0357143	0.642857	0	-0.0540562	-0.142857	0.428571	0.714286	0.0714286	-0.214286	0.107143	0.285714	-0.285714	0.25	0.535714	0.0357143	-0.392857	0.428571
cg10593922	-0.25	0.0357143	0.0357143	0.0357143	0.214286	0.714286	0.285714	0.785714	-0.285714	-0.357143	0.0714286	0.25	0.678571	-0.0748481	-0.0714286	0.0714286	0.607143	0.464286	0.5	0.0714286	0.785714	-0.107143	-0.321429	-0.571429	0.360375	-0.468487	0.535714	0.285714	-0.107143	-0.285714	0.535714	0.198206	-0.321429	-0.0357143	0.571429	-0.108112	-0.142857	0.142857	0.178571	0.464286	-0.25	-0.0714286	0.321429	-0.821429	0.571429	0.107143	0	-0.75	0.678571
cg15498134	0.214286	-0.357143	0.0714286	-0.321429	-0.285714	-0.642857	-0.5	-0.357143	-0.0357143	0.142857	-0.0714286	-0.392857	-0.142857	0.168408	-0.0357143	0.0714286	-0.535714	-0.357143	-0.821429	-0.285714	-0.714286	-0.107143	0.214286	0.75	-0.666694	0.180187	-0.607143	0.107143	0.0357143	0.214286	-0.178571	-0.342356	-0.0357143	-0.178571	-0.25	0	0.214286	-0.0357143	-0.107143	-0.321429	0.464286	-0.107143	-0.642857	0.428571	-0.5	-0.5	0.428571	0.25	-0.142857
cg07104135	0.107143	0.214286	0.0714286	0.214286	0.321429	0.285714	0.0714286	0.357143	0.0357143	0.214286	0.571429	0.214286	0.428571	0.449089	0.0357143	0.428571	0.642857	0.464286	0.214286	-0.107143	0.892857	-0.714286	-0.892857	-0.0714286	0.072075	0.198206	0.714286	-0.357143	-0.357143	0.392857	0.642857	-0.306319	-0.392857	-0.0714286	0.428571	0.0360375	-0.142857	0.642857	0	0.857143	-0.571429	0.321429	-0.0357143	-0.714286	0.678571	0.321429	0.214286	-0.678571	0.428571
cg22063654	-0.178571	0.392857	-0.25	0.214286	0.285714	0.607143	0.642857	0.178571	0.0714286	-0.214286	-0.214286	0.214286	-0.0357143	-0.392953	0.142857	-0.214286	0.321429	0.142857	0.857143	0.5	0.392857	0.5	0.214286	-0.785714	0.666694	-0.252262	0.392857	0.0714286	0.25	-0.357143	-0.0714286	0.612637	0.321429	0.357143	0.0714286	0.072075	-0.0714286	-0.214286	0.214286	-0.0357143	-0.178571	0.0714286	0.714286	-0.0714286	0.285714	0.392857	-0.607143	0.0357143	-0.0357143
cg16060930	-0.107143	-0.178571	-0.25	-0.464286	-0.142857	0.178571	0.178571	0.107143	-0.321429	-0.535714	-0.75	-0.357143	0.0357143	-0.598785	0.0357143	-0.392857	-0.357143	-0.285714	0	0.285714	-0.571429	0.821429	0.928571	-0.107143	-0.0360375	-0.558581	-0.464286	0.75	0.5	-0.607143	-0.285714	0.522544	0.357143	0.142857	-0.0714286	0	0.321429	-0.642857	0.214286	-0.678571	0.75	-0.321429	0.142857	0.357143	-0.357143	-0.535714	-0.214286	0.214286	0.0357143
cg26890189	-0.178571	-0.214286	0.321429	0.642857	0.178571	-0.535714	-0.178571	-0.214286	0.642857	0.714286	1	0.357143	0.214286	0.898177	0.178571	0.714286	0.392857	-0.142857	-0.25	-0.214286	0.428571	-0.857143	-0.785714	-0.214286	-0.198206	0.306319	0	-0.357143	-0.321429	0.714286	0	-0.108112	-0.535714	0.107143	-0.214286	-0.306319	-0.571429	0.785714	0.25	0.214286	-0.642857	-0.0357143	-0.321429	-0.321429	-0.107143	0.678571	0.642857	-0.25	0.214286
cg11362449	-0.714286	-0.285714	0.107143	0.0357143	-0.214286	0.285714	0.178571	0.25	-0.178571	-0.5	-0.142857	0.392857	0.142857	-0.205832	0	-0.285714	0.392857	-0.214286	0.321429	0.107143	0.214286	0.321429	0.357143	-0.714286	0.324337	-0.756787	-0.142857	0.428571	-0.107143	-0.535714	-0.392857	0.504525	0.0714286	0.0714286	-0.214286	-0.558581	-0.214286	-0.428571	0.214286	-0.428571	0	-0.571429	0.75	-0.285714	-0.214286	0.142857	-0.178571	-0.0714286	0.142857
cg22615330	-0.178571	0.142857	-0.178571	0.464286	0.535714	0.107143	0.535714	0	0.535714	0.357143	0.571429	0.178571	0.357143	0.467801	0.5	0.571429	0.714286	-0.142857	0.428571	0.428571	0.714286	-0.25	-0.357143	-0.75	0.14415	-0.0900937	0.321429	0.0357143	0.142857	0.357143	0.0357143	0.594619	-0.0714286	0.571429	-0.107143	-0.162169	-0.285714	0.535714	0.642857	0.107143	-0.392857	0.0714286	0.25	-0.321429	0.178571	0.678571	0.142857	-0.357143	0.357143
cg10180404	0.142857	-0.25	0.285714	0.142857	0.107143	0	-0.25	0.535714	0	0.142857	0.142857	-0.0714286	0.607143	0.0561361	-0.321429	0.285714	-0.357143	0.428571	-0.25	-0.285714	-0.107143	-0.214286	-0.285714	0	-0.072075	0.0540562	-0.107143	0.285714	0.142857	0	0.571429	-0.14415	-0.714286	-0.25	0.642857	0.234244	-0.285714	0.357143	0.0357143	0.25	-0.0357143	-0.0357143	-0.821429	-0.321429	0.107143	-0.142857	0.535714	-0.428571	0.607143
cg02995710	0.571429	0.678571	-0.928571	-0.178571	0.821429	0.321429	0.964286	-0.285714	0.357143	0.214286	-0.214286	-0.678571	0.0357143	-0.0748481	0.821429	0.357143	0.285714	-0.25	0.535714	1	0.214286	0.464286	0.321429	-0.214286	-0.0540562	0.126131	0.392857	0.214286	0.857143	0.285714	0.107143	0.810844	0.714286	0.928571	-0.0714286	0.522544	0.571429	0.214286	0.714286	-0.0357143	0.392857	0.607143	0.142857	0.428571	0.321429	0.0714286	-0.357143	0	0.0357143
cg01212071	-0.214286	-0.535714	0.642857	0.214286	-0.535714	-0.464286	-0.714286	0.0714286	-0.0357143	0.0357143	-0.0357143	0.25	-0.107143	-0.130984	-0.642857	-0.25	-0.821429	0.107143	-0.535714	-0.642857	-0.75	0	0.107143	0.178571	0	0.072075	-0.678571	0.0357143	-0.178571	-0.25	-0.178571	-0.396412	-0.535714	-0.571429	0.0714286	-0.0900937	-0.464286	-0.214286	-0.428571	-0.321429	-0.0357143	-0.428571	-0.571429	0.142857	-0.535714	-0.142857	0.321429	0.321429	-0.107143
cg04737150	0.571429	0.142857	-0.357143	-0.642857	-0.0714286	-0.142857	-0.107143	-0.285714	-0.285714	-0.107143	-0.535714	-0.678571	-0.285714	-0.261968	0.0714286	-0.178571	-0.5	-0.142857	-0.392857	0.0714286	-0.607143	0.285714	0.428571	0.857143	-0.468487	0.234244	-0.178571	0.0714286	0.285714	0.0357143	0.0357143	-0.252262	0.428571	-0.0357143	-0.0357143	0.396412	0.678571	-0.25	-0.178571	-0.107143	0.678571	0.285714	-0.357143	0.571429	-0.0714286	-0.714286	-0.107143	0.285714	-0.285714
cg12760299	0.25	0.535714	-0.214286	-0.0714286	0.357143	0.964286	0.464286	0.714286	-0.357143	-0.357143	-0.357143	0	0.321429	-0.542649	-0.178571	-0.214286	0.178571	0.785714	0.785714	0.25	0.535714	0.285714	-0.142857	-0.321429	0.612637	-0.072075	0.785714	0.0357143	0.178571	-0.392857	0.714286	0.0900937	0	-0.0357143	0.821429	0.486506	0.142857	-0.0357143	-0.107143	0.642857	-0.142857	0.392857	0.25	-0.428571	0.857143	-0.0357143	-0.5	-0.428571	0.321429
cg11799283	0.142857	0.0357143	-0.357143	0.214286	0.607143	-0.0357143	0.535714	0	0.535714	0.357143	0.142857	-0.357143	0.464286	0.168408	0.5	0.571429	0.0357143	-0.25	0.142857	0.571429	0	0.214286	0.178571	-0.535714	-0.108112	-0.0900937	-0.142857	0.535714	0.75	0.214286	0.0714286	0.828862	-0.0357143	0.678571	0.0357143	0.198206	-0.0714286	0.392857	0.821429	-0.285714	0.214286	0.0714286	-0.357143	0.142857	-0.107143	0.214286	0.285714	-0.178571	0.464286
cg14422240	-0.0714286	0.214286	-0.285714	-0.535714	-0.0714286	0.535714	0.214286	0.178571	-0.571429	-0.571429	-0.285714	-0.0357143	0	-0.168408	0.142857	-0.285714	0.642857	0.0357143	0.285714	0.142857	0.535714	0.0357143	0.0357143	0.142857	0.0180187	-0.360375	0.5	0	-0.285714	-0.214286	0.107143	-0.0900937	0.428571	-0.0357143	0	-0.180187	0.5	-0.285714	-0.107143	0.285714	0.142857	0.0714286	0.75	-0.321429	0.428571	-0.285714	-0.392857	-0.285714	0
cg00093099	-0.107143	0.107143	-0.214286	0.321429	0.571429	0.142857	0.5	0.107143	0.428571	0.321429	0.607143	0.0714286	0.535714	0.561361	0.535714	0.678571	0.821429	-0.107143	0.321429	0.392857	0.821429	-0.392857	-0.464286	-0.607143	-0.0180187	-0.126131	0.392857	0.107143	0.107143	0.428571	0.214286	0.504525	-0.142857	0.535714	0	-0.162169	-0.178571	0.642857	0.678571	0.25	-0.321429	0.107143	0.142857	-0.464286	0.285714	0.535714	0.285714	-0.571429	0.535714
cg27067618	-0.464286	-0.285714	0.571429	0.392857	-0.107143	0.285714	-0.25	0.714286	-0.142857	-0.107143	0.464286	0.642857	0.571429	0.205832	-0.428571	0.107143	0.392857	0.535714	0.142857	-0.464286	0.642857	-0.535714	-0.678571	-0.464286	0.342356	-0.252262	0.285714	-0.0357143	-0.535714	-0.142857	0.428571	-0.252262	-0.785714	-0.428571	0.5	-0.324337	-0.607143	0.285714	-0.142857	0.5	-0.642857	-0.285714	0.0357143	-0.928571	0.321429	0.321429	0.321429	-0.642857	0.571429
cg17277952	0.5	0.25	-0.642857	-0.5	0.25	0	0.392857	-0.321429	0	-0.0714286	-0.642857	-0.785714	-0.178571	-0.392953	0.392857	-0.0714286	-0.428571	-0.357143	-0.0357143	0.571429	-0.607143	0.714286	0.785714	0.285714	-0.2883	0.0180187	-0.25	0.428571	0.785714	-0.0714286	-0.142857	0.468487	0.642857	0.464286	-0.142857	0.450469	0.642857	-0.285714	0.321429	-0.464286	0.821429	0.25	-0.178571	0.75	-0.178571	-0.5	-0.25	0.357143	-0.178571
cg19913291	-0.357143	0.142857	-0.178571	0.214286	0.142857	0.357143	0.535714	0.0357143	0.142857	-0.214286	-0.214286	0.214286	-0.0714286	-0.336817	0.178571	-0.214286	0.214286	-0.142857	0.642857	0.464286	0.142857	0.571429	0.428571	-0.821429	0.522544	-0.396412	0.0357143	0.25	0.285714	-0.392857	-0.357143	0.738769	0.321429	0.392857	-0.178571	-0.126131	-0.142857	-0.321429	0.321429	-0.392857	-0.0357143	-0.178571	0.678571	0.0714286	-0.0714286	0.357143	-0.464286	0.178571	-0.0714286
cg03340026	-0.178571	-0.0714286	-0.0357143	0.0714286	0.321429	0.571429	0.357143	0.75	-0.107143	-0.25	-0.0357143	0.0357143	0.785714	-0.149696	0	0.178571	0.285714	0.321429	0.392857	0.214286	0.428571	0.142857	-0.0357143	-0.678571	0.270281	-0.504525	0.214286	0.607143	0.285714	-0.321429	0.464286	0.504525	-0.357143	0.142857	0.571429	0.0180187	-0.178571	0.142857	0.428571	0.142857	0	-0.142857	0	-0.571429	0.321429	0.0357143	0.142857	-0.642857	0.785714
cg09419251	0.571429	0.428571	-0.714286	-0.321429	0.428571	0.0714286	0.571429	-0.357143	0.178571	0.0714286	-0.571429	-0.75	-0.214286	-0.392953	0.464286	0	-0.392857	-0.285714	0.178571	0.714286	-0.5	0.75	0.714286	0.107143	-0.126131	0.14415	-0.107143	0.321429	0.892857	0	-0.107143	0.594619	0.678571	0.607143	-0.107143	0.5766	0.571429	-0.178571	0.392857	-0.392857	0.678571	0.392857	-0.142857	0.785714	-0.0714286	-0.285714	-0.357143	0.392857	-0.214286
cg05729490	0.357143	0.142857	0.0357143	0.107143	-0.142857	-0.642857	-0.321429	-0.75	0.321429	0.5	0.142857	-0.107143	-0.714286	0.205832	0	0	-0.464286	-0.214286	-0.392857	-0.178571	-0.5	-0.178571	-0.0714286	0.642857	-0.252262	0.72075	-0.214286	-0.642857	-0.107143	0.464286	-0.321429	-0.468487	0.214286	-0.0714286	-0.428571	0.198206	0.0714286	0.0714286	-0.357143	-0.0714286	-0.0714286	0.285714	-0.321429	0.642857	-0.285714	0.0714286	-0.0357143	0.642857	-0.714286
cg03294458	0.428571	0.357143	-0.75	-0.785714	0.142857	0.142857	0.392857	-0.392857	-0.285714	-0.285714	-0.571429	-0.714286	-0.285714	-0.224544	0.535714	-0.142857	0.142857	-0.428571	0	0.535714	-0.142857	0.428571	0.571429	0.535714	-0.414431	-0.072075	0.107143	0.178571	0.357143	0.0357143	-0.142857	0.198206	0.892857	0.392857	-0.321429	0.198206	0.928571	-0.321429	0.178571	-0.178571	0.75	0.321429	0.321429	0.5	0.0714286	-0.571429	-0.392857	0.178571	-0.285714
cg05069835	-0.357143	-0.0357143	-0.178571	0.142857	0.178571	0.285714	0.5	0.142857	0.142857	-0.214286	-0.214286	0.0714286	0.178571	-0.28068	0.214286	-0.0714286	0.142857	-0.214286	0.464286	0.464286	0.0357143	0.571429	0.5	-0.821429	0.342356	-0.522544	-0.142857	0.535714	0.428571	-0.392857	-0.285714	0.846881	0.178571	0.428571	-0.107143	-0.14415	-0.142857	-0.25	0.5	-0.5	0.142857	-0.285714	0.428571	0.0357143	-0.178571	0.214286	-0.214286	0.0357143	0.178571
cg18305912	0.428571	0.714286	-0.428571	0.107143	0.571429	0.785714	0.714286	0.357143	0.0357143	-0.0714286	-0.428571	-0.178571	0.0714286	-0.617497	0.0357143	-0.142857	-0.107143	0.571429	0.892857	0.571429	0.214286	0.607143	0.142857	-0.464286	0.666694	0.14415	0.607143	0.0357143	0.607143	-0.285714	0.464286	0.450469	0.25	0.321429	0.607143	0.72075	0.142857	-0.0357143	0.107143	0.321429	-0.0357143	0.535714	0.142857	0.0714286	0.642857	0.142857	-0.642857	-0.0357143	0.0714286
cg14091154	0.0357143	-0.25	-0.178571	-0.25	-0.0714286	-0.25	0.0357143	-0.178571	0.0357143	-0.107143	-0.464286	-0.428571	-0.0357143	-0.299392	0.107143	-0.107143	-0.571429	-0.428571	-0.285714	0.214286	-0.785714	0.607143	0.785714	0.0357143	-0.252262	-0.234244	-0.678571	0.607143	0.571429	-0.25	-0.357143	0.450469	0.214286	0.214286	-0.214286	0.072075	0.178571	-0.357143	0.285714	-0.75	0.678571	-0.25	-0.285714	0.571429	-0.571429	-0.392857	0.0714286	0.357143	-0.0357143
cg19547155	0.178571	-0.0357143	0.25	-0.0714286	-0.357143	-0.464286	-0.571429	-0.392857	-0.0714286	0.214286	0.214286	0.0714286	-0.464286	0.28068	-0.214286	-0.0714286	-0.178571	0	-0.5	-0.5	-0.178571	-0.5	-0.357143	0.785714	-0.306319	0.504525	-0.0357143	-0.642857	-0.535714	0.357143	-0.0714286	-0.828862	-0.0357143	-0.428571	-0.214286	-0.0360375	0.0714286	0.0714286	-0.571429	0.25	-0.178571	0.142857	-0.214286	0.142857	-0.0714286	-0.107143	0.107143	0.25	-0.464286
cg13501279	-0.464286	-0.0357143	-0.0357143	0.142857	0.142857	0.535714	0.428571	0.464286	-0.0714286	-0.357143	-0.0714286	0.285714	0.392857	-0.205832	0.0714286	-0.0714286	0.464286	0.0714286	0.571429	0.285714	0.464286	0.285714	0.142857	-0.857143	0.450469	-0.612637	0.178571	0.428571	0.107143	-0.428571	0	0.612637	-0.0357143	0.214286	0.142857	-0.252262	-0.214286	-0.142857	0.357143	-0.107143	-0.107143	-0.285714	0.571429	-0.428571	0.142857	0.25	-0.178571	-0.321429	0.392857
cg12322852	-0.0357143	-0.25	0.214286	0.535714	0.357143	-0.25	0	0.214286	0.535714	0.535714	0.607143	0.0714286	0.607143	0.486513	0.0714286	0.678571	0	0.0714286	-0.142857	-0.0357143	0.142857	-0.392857	-0.428571	-0.428571	-0.0900937	0.0900937	-0.142857	0.214286	0.214286	0.357143	0.285714	0.252262	-0.678571	0.178571	0.25	0.0180187	-0.535714	0.678571	0.464286	0.0714286	-0.285714	-0.0714286	-0.678571	-0.285714	-0.0714286	0.392857	0.678571	-0.392857	0.607143
cg00862290	-0.0714286	-0.25	0.678571	0.0714286	-0.535714	0	-0.75	0.428571	-0.428571	-0.178571	-0.0357143	0.392857	-0.0357143	-0.205832	-0.857143	-0.392857	-0.5	0.642857	-0.285714	-0.821429	-0.214286	-0.285714	-0.357143	0.392857	0.198206	0.180187	-0.0357143	-0.321429	-0.571429	-0.285714	0.321429	-0.882919	-0.607143	-0.892857	0.5	0.0360375	-0.321429	-0.142857	-0.821429	0.392857	-0.321429	-0.142857	-0.357143	-0.321429	0.107143	-0.214286	0.107143	-0.0357143	-0.0357143
cg01274660	-0.392857	0.0357143	0	0.321429	0.285714	0.464286	0.428571	0.428571	0.107143	-0.107143	0.25	0.357143	0.464286	0.0748481	0.142857	0.178571	0.642857	0.142857	0.571429	0.25	0.714286	-0.0357143	-0.214286	-0.857143	0.414431	-0.414431	0.357143	0.214286	0	-0.142857	0.142857	0.504525	-0.178571	0.25	0.178571	-0.234244	-0.321429	0.178571	0.392857	0.142857	-0.357143	-0.142857	0.464286	-0.571429	0.285714	0.464286	-0.0357143	-0.464286	0.464286
cg04782213	0.571429	0.214286	-0.678571	-0.642857	0.285714	0.0357143	0.357143	-0.214286	-0.107143	-0.107143	-0.607143	-0.892857	0	-0.299392	0.428571	0.0357143	-0.321429	-0.321429	-0.142857	0.535714	-0.5	0.571429	0.678571	0.428571	-0.450469	-0.0180187	-0.178571	0.5	0.75	0	0.0357143	0.378394	0.571429	0.428571	-0.0357143	0.450469	0.75	-0.178571	0.357143	-0.321429	0.892857	0.285714	-0.285714	0.607143	-0.0714286	-0.642857	-0.107143	0.142857	0
cg22142968	0.714286	0.571429	-0.821429	-0.285714	0.642857	0.178571	0.714286	-0.285714	0.25	0.178571	-0.464286	-0.821429	-0.0714286	-0.299392	0.571429	0.178571	-0.25	-0.178571	0.285714	0.821429	-0.285714	0.642857	0.535714	0.0714286	-0.126131	0.234244	0.107143	0.285714	0.964286	0.142857	0.107143	0.630656	0.642857	0.714286	0.0357143	0.702731	0.607143	0.0357143	0.5	-0.178571	0.607143	0.571429	-0.214286	0.678571	0.142857	-0.214286	-0.321429	0.214286	-0.0714286
cg08622198	-0.321429	0.0714286	-0.107143	-0.0714286	0.178571	0.678571	0.392857	0.571429	-0.285714	-0.428571	0	0.214286	0.5	-0.0748481	0.107143	0	0.75	0.214286	0.535714	0.214286	0.785714	0	-0.142857	-0.571429	0.306319	-0.558581	0.5	0.285714	-0.107143	-0.285714	0.285714	0.324337	-0.0357143	0.107143	0.285714	-0.234244	0	0	0.25	0.285714	-0.142857	-0.107143	0.607143	-0.678571	0.464286	0.107143	-0.142857	-0.607143	0.5
cg16397968	-0.357143	-0.357143	0.678571	0.0714286	-0.5	0.357143	-0.535714	0.821429	-0.571429	-0.5	-0.214286	0.5	0.285714	-0.449089	-0.892857	-0.5	-0.357143	0.714286	0	-0.678571	-0.0714286	0	-0.142857	-0.107143	0.450469	-0.2883	-0.0357143	0.107143	-0.428571	-0.678571	0.357143	-0.486506	-0.678571	-0.821429	0.678571	-0.0900937	-0.428571	-0.321429	-0.607143	0.25	-0.25	-0.392857	-0.107143	-0.571429	0.142857	-0.214286	0.0357143	-0.25	0.285714
cg20044752	0.892857	0.714286	-0.892857	-0.285714	0.75	0.0357143	0.678571	-0.5	0.357143	0.428571	-0.142857	-0.857143	-0.142857	0.0748481	0.75	0.428571	0.0357143	-0.214286	0.178571	0.785714	0	0.214286	0.142857	0.357143	-0.342356	0.522544	0.357143	-0.0714286	0.75	0.571429	0.214286	0.360375	0.678571	0.75	-0.0714286	0.702731	0.714286	0.357143	0.464286	0.142857	0.428571	0.821429	-0.25	0.607143	0.321429	-0.107143	-0.214286	0.107143	-0.142857
cg25827255	-0.357143	-0.285714	0.535714	0.392857	-0.571429	-0.714286	-0.607143	-0.607143	0.25	0.285714	0.357143	0.535714	-0.714286	0.28068	-0.285714	-0.214286	-0.25	-0.285714	-0.392857	-0.535714	-0.357143	-0.321429	-0.142857	0.214286	0	0.324337	-0.428571	-0.642857	-0.607143	0.178571	-0.678571	-0.504525	-0.0714286	-0.357143	-0.642857	-0.414431	-0.428571	-0.142857	-0.5	-0.285714	-0.428571	-0.285714	0.107143	0.285714	-0.571429	0.357143	0.0357143	0.642857	-0.714286
cg07263979	-0.142857	-0.535714	0.285714	0.142857	-0.25	-0.964286	-0.535714	-0.571429	0.392857	0.5	0.571429	0	-0.107143	0.729769	0.142857	0.428571	-0.107143	-0.607143	-0.857143	-0.357143	-0.357143	-0.571429	-0.178571	0.392857	-0.684712	0.198206	-0.642857	-0.107143	-0.25	0.571429	-0.428571	-0.252262	-0.25	-0.0357143	-0.607143	-0.414431	-0.214286	0.321429	0.107143	-0.357143	0	-0.285714	-0.5	0.214286	-0.678571	0.0714286	0.714286	0.178571	-0.107143
cg01200021	0.178571	-0.392857	0.25	-0.214286	-0.285714	-0.607143	-0.642857	-0.178571	-0.0714286	0.214286	0.214286	-0.214286	0.0357143	0.392953	-0.142857	0.214286	-0.321429	-0.142857	-0.857143	-0.5	-0.392857	-0.5	-0.214286	0.785714	-0.666694	0.252262	-0.392857	-0.0714286	-0.25	0.357143	0.0714286	-0.612637	-0.321429	-0.357143	-0.0714286	-0.072075	0.0714286	0.214286	-0.214286	0.0357143	0.178571	-0.0714286	-0.714286	0.0714286	-0.285714	-0.392857	0.607143	-0.0357143	0.0357143
cg04750100	-0.357143	-0.178571	0	-0.357143	-0.0357143	0.678571	0.142857	0.785714	-0.607143	-0.678571	-0.178571	0.107143	0.678571	-0.168408	-0.0714286	-0.107143	0.607143	0.25	0.25	0	0.607143	0	-0.0357143	-0.321429	0.108112	-0.756787	0.321429	0.535714	-0.178571	-0.464286	0.392857	0.14415	-0.178571	-0.142857	0.428571	-0.306319	0.107143	-0.142857	0.142857	0.25	0.107143	-0.285714	0.428571	-0.785714	0.392857	-0.285714	0.0357143	-0.75	0.678571
cg16257219	0.178571	0.142857	-0.142857	0.428571	0.535714	0.107143	0.428571	0.178571	0.5	0.357143	0.0714286	-0.142857	0.357143	-0.0748481	0.142857	0.357143	-0.25	0.142857	0.321429	0.392857	-0.0714286	0.285714	0.0714286	-0.607143	0.252262	0.0900937	-0.0357143	0.321429	0.678571	0.0357143	0.214286	0.630656	-0.214286	0.428571	0.321429	0.396412	-0.285714	0.321429	0.5	-0.107143	-0.0357143	0.142857	-0.428571	0.107143	0.0357143	0.321429	0.107143	-0.0714286	0.357143
cg19191555	0.5	0.142857	-0.714286	-0.75	0.214286	-0.142857	0.285714	-0.428571	-0.107143	-0.0714286	-0.428571	-0.892857	-0.0714286	-0.018712	0.607143	0.142857	-0.0357143	-0.571429	-0.321429	0.5	-0.357143	0.321429	0.571429	0.607143	-0.702731	-0.0360375	-0.178571	0.392857	0.535714	0.214286	-0.107143	0.270281	0.678571	0.464286	-0.321429	0.216225	0.857143	-0.107143	0.392857	-0.321429	0.892857	0.25	-0.142857	0.571429	-0.142857	-0.642857	0	0.107143	-0.0714286
cg27298324	-0.535714	-0.535714	0.535714	0.142857	-0.214286	0.285714	-0.285714	0.857143	-0.321429	-0.357143	0.142857	0.428571	0.75	-0.018712	-0.464286	0	0.142857	0.392857	-0.0357143	-0.428571	0.285714	-0.214286	-0.25	-0.464286	0.198206	-0.5766	-0.0714286	0.464286	-0.285714	-0.428571	0.357143	-0.0360375	-0.785714	-0.428571	0.535714	-0.360375	-0.5	0.0357143	0	0.142857	-0.214286	-0.535714	-0.107143	-0.821429	0.0714286	-0.0357143	0.428571	-0.642857	0.75
cg02776283	-0.25	0.0357143	0.0357143	0.0357143	0.214286	0.714286	0.285714	0.785714	-0.285714	-0.357143	0.0714286	0.25	0.678571	-0.0748481	-0.0714286	0.0714286	0.607143	0.464286	0.5	0.0714286	0.785714	-0.107143	-0.321429	-0.571429	0.360375	-0.468487	0.535714	0.285714	-0.107143	-0.285714	0.535714	0.198206	-0.321429	-0.0357143	0.571429	-0.108112	-0.142857	0.142857	0.178571	0.464286	-0.25	-0.0714286	0.321429	-0.821429	0.571429	0.107143	0	-0.75	0.678571
cg05523603	0.714286	0.571429	-0.357143	0.357143	0.785714	-0.0714286	0.392857	-0.214286	0.642857	0.821429	0.535714	-0.321429	0.142857	0.486513	0.428571	0.75	0.142857	0.214286	0.178571	0.357143	0.392857	-0.428571	-0.642857	0.0714286	-0.108112	0.774806	0.535714	-0.428571	0.357143	0.821429	0.535714	0.0360375	-0.0714286	0.464286	0.25	0.612637	0.0357143	0.892857	0.321429	0.607143	-0.321429	0.785714	-0.571429	0.0714286	0.5	0.428571	0.178571	-0.214286	0.142857
cg08299521	-0.285714	0.107143	0	0.142857	0.25	0.642857	0.357143	0.607143	-0.142857	-0.25	0.178571	0.321429	0.535714	0.018712	0.0357143	0.107143	0.714286	0.357143	0.571429	0.142857	0.857143	-0.142857	-0.357143	-0.642857	0.396412	-0.396412	0.571429	0.142857	-0.142857	-0.178571	0.392857	0.252262	-0.214286	0.0714286	0.392857	-0.162169	-0.178571	0.178571	0.214286	0.428571	-0.357143	-0.0357143	0.464286	-0.75	0.535714	0.285714	-0.0714286	-0.642857	0.535714
cg03716405	0.428571	-0.0714286	0	-0.107143	-0.0714286	-0.678571	-0.392857	-0.535714	0.214286	0.464286	0.178571	-0.357143	-0.285714	0.355529	0.0714286	0.25	-0.428571	-0.25	-0.678571	-0.214286	-0.5	-0.321429	-0.107143	0.785714	-0.594619	0.558581	-0.321429	-0.285714	0	0.535714	-0.0714286	-0.450469	0	-0.0714286	-0.25	0.180187	0.178571	0.25	-0.142857	-0.0357143	0.178571	0.214286	-0.678571	0.464286	-0.285714	-0.214286	0.357143	0.285714	-0.285714
cg16886756	0.321429	0.321429	-0.607143	-0.107143	0.357143	-0.0714286	0.571429	-0.5	0.357143	0.142857	-0.428571	-0.535714	-0.321429	-0.299392	0.5	0	-0.321429	-0.464286	0.214286	0.714286	-0.5	0.75	0.75	-0.142857	-0.0360375	0.072075	-0.25	0.285714	0.821429	0	-0.392857	0.738769	0.678571	0.678571	-0.357143	0.360375	0.357143	-0.214286	0.464286	-0.607143	0.535714	0.214286	0.0357143	0.821429	-0.285714	-0.0357143	-0.357143	0.535714	-0.321429
cg24374636	-0.321429	-0.428571	0.535714	0.535714	0.0357143	-0.0714286	-0.25	0.535714	0.214286	0.214286	0.5	0.392857	0.642857	0.28068	-0.321429	0.357143	-0.0357143	0.321429	-0.107143	-0.357143	0.178571	-0.392857	-0.464286	-0.5	0.14415	-0.126131	-0.142857	0.214286	-0.107143	0	0.321429	0.0180187	-0.892857	-0.214286	0.428571	-0.162169	-0.714286	0.428571	0.142857	0.142857	-0.428571	-0.321429	-0.5	-0.571429	-0.0357143	0.321429	0.607143	-0.464286	0.642857
cg24212267	0.5	0.178571	0	0.392857	0.535714	-0.178571	0.0357143	0.0714286	0.5	0.714286	0.571429	-0.178571	0.392857	0.486513	0.107143	0.714286	-0.0714286	0.321429	-0.107143	0	0.214286	-0.535714	-0.678571	0.0714286	-0.162169	0.594619	0.25	-0.214286	0.214286	0.642857	0.607143	-0.126131	-0.5	0.142857	0.428571	0.450469	-0.214286	0.857143	0.214286	0.535714	-0.321429	0.464286	-0.857143	-0.142857	0.321429	0.285714	0.5	-0.357143	0.392857
cg06071476	0.642857	0.142857	-0.428571	-0.535714	0.142857	-0.142857	0.0357143	-0.214286	-0.107143	0.0357143	-0.464286	-0.785714	-0.0714286	-0.205832	0.178571	0.0357143	-0.535714	-0.142857	-0.357143	0.214286	-0.607143	0.321429	0.428571	0.678571	-0.486506	0.234244	-0.214286	0.25	0.535714	0.107143	0.142857	-0.0180187	0.321429	0.142857	0.0714286	0.504525	0.607143	-0.0714286	0.0714286	-0.142857	0.714286	0.321429	-0.571429	0.571429	-0.0714286	-0.642857	0.0357143	0.178571	-0.0714286
cg27020966	-0.428571	0.142857	0.357143	0.678571	0	0.357143	0.142857	0.285714	0.178571	0	0.214286	0.75	-0.0714286	-0.168408	-0.321429	-0.214286	0.178571	0.428571	0.678571	-0.0714286	0.428571	0.0357143	-0.285714	-0.821429	0.846881	-0.0360375	0.321429	-0.321429	-0.25	-0.285714	-0.0357143	0.126131	-0.25	-0.107143	0.178571	-0.108112	-0.642857	-0.0357143	-0.178571	0.178571	-0.75	-0.107143	0.5	-0.357143	0.214286	0.714286	-0.357143	0.0357143	-0.0714286
cg24431966	-0.642857	-0.142857	0.0714286	-0.0357143	-0.214286	0.392857	0.178571	0.25	-0.285714	-0.535714	-0.107143	0.428571	0.0714286	-0.168408	0	-0.321429	0.571429	-0.107143	0.392857	0.0714286	0.428571	0.178571	0.178571	-0.571429	0.342356	-0.666694	0.107143	0.214286	-0.285714	-0.464286	-0.285714	0.306319	0.142857	0	-0.178571	-0.540562	-0.107143	-0.392857	0.0714286	-0.178571	-0.107143	-0.428571	0.892857	-0.392857	0	0.142857	-0.285714	-0.142857	0.0714286
cg07236076	0.107143	0.214286	-0.428571	-0.25	0.107143	0.285714	0.464286	-0.0714286	-0.0714286	-0.321429	-0.75	-0.357143	-0.214286	-0.692345	0.142857	-0.392857	-0.392857	-0.178571	0.357143	0.535714	-0.5	0.964286	0.892857	-0.25	0.234244	-0.252262	-0.214286	0.464286	0.678571	-0.5	-0.285714	0.648675	0.571429	0.357143	-0.0714286	0.2883	0.321429	-0.571429	0.214286	-0.571429	0.571429	0	0.25	0.571429	-0.178571	-0.25	-0.535714	0.428571	-0.214286
cg08225551	0.571429	0.821429	-0.785714	-0.357143	0.607143	0.678571	0.785714	0	-0.107143	-0.107143	-0.321429	-0.464286	-0.0357143	-0.243256	0.5	0.0357143	0.464286	0.178571	0.678571	0.714286	0.535714	0.285714	0.0357143	0.0357143	0.14415	0.14415	0.821429	-0.107143	0.392857	0.107143	0.392857	0.2883	0.678571	0.5	0.214286	0.522544	0.678571	0.0714286	0.214286	0.464286	0.178571	0.714286	0.428571	0.0714286	0.75	-0.0714286	-0.607143	-0.178571	-0.0357143
cg07790085	0.5	0.25	-0.642857	-0.5	0.25	0	0.392857	-0.321429	0	-0.0714286	-0.642857	-0.785714	-0.178571	-0.392953	0.392857	-0.0714286	-0.428571	-0.357143	-0.0357143	0.571429	-0.607143	0.714286	0.785714	0.285714	-0.2883	0.0180187	-0.25	0.428571	0.785714	-0.0714286	-0.142857	0.468487	0.642857	0.464286	-0.142857	0.450469	0.642857	-0.285714	0.321429	-0.464286	0.821429	0.25	-0.178571	0.75	-0.178571	-0.5	-0.25	0.357143	-0.178571
cg00478479	0.535714	0.107143	-0.0714286	0.285714	0.5	-0.357143	0	-0.107143	0.535714	0.75	0.535714	-0.321429	0.321429	0.542649	0.214286	0.75	-0.142857	0.107143	-0.285714	0.0357143	0.0357143	-0.5	-0.535714	0.214286	-0.360375	0.594619	0.0714286	-0.142857	0.285714	0.714286	0.464286	-0.0900937	-0.392857	0.214286	0.25	0.414431	-0.107143	0.821429	0.285714	0.357143	-0.142857	0.428571	-0.928571	0.0357143	0.142857	0.178571	0.571429	-0.25	0.321429
cg03916694	-0.321429	-0.178571	0.642857	0.678571	-0.0714286	-0.0714286	-0.357143	0.321429	0.214286	0.321429	0.75	0.714286	0.25	0.449089	-0.392857	0.25	0.25	0.464286	0.0357143	-0.535714	0.535714	-0.75	-0.892857	-0.321429	0.306319	0.198206	0.25	-0.464286	-0.607143	0.214286	0.285714	-0.43245	-0.785714	-0.392857	0.285714	-0.234244	-0.75	0.5	-0.25	0.535714	-0.892857	-0.107143	-0.142857	-0.678571	0.214286	0.607143	0.357143	-0.357143	0.25
cg08481075	0.464286	0.607143	-0.642857	0.321429	0.928571	0.142857	0.857143	-0.25	0.714286	0.607143	0.321429	-0.357143	0.178571	0.299392	0.75	0.678571	0.392857	-0.107143	0.535714	0.821429	0.464286	0.0357143	-0.178571	-0.464286	0.0540562	0.342356	0.464286	-0.0357143	0.678571	0.571429	0.214286	0.72075	0.285714	0.892857	0	0.450469	0.107143	0.642857	0.75	0.178571	-0.107143	0.607143	-0.0714286	0.178571	0.357143	0.535714	-0.0714286	-0.142857	0.178571
cg06499368	-0.25	0.0357143	0.0357143	0.0357143	0.214286	0.714286	0.285714	0.785714	-0.285714	-0.357143	0.0714286	0.25	0.678571	-0.0748481	-0.0714286	0.0714286	0.607143	0.464286	0.5	0.0714286	0.785714	-0.107143	-0.321429	-0.571429	0.360375	-0.468487	0.535714	0.285714	-0.107143	-0.285714	0.535714	0.198206	-0.321429	-0.0357143	0.571429	-0.108112	-0.142857	0.142857	0.178571	0.464286	-0.25	-0.0714286	0.321429	-0.821429	0.571429	0.107143	0	-0.75	0.678571
cg09631175	0.107143	-0.428571	0.178571	-0.0714286	-0.178571	-0.821429	-0.535714	-0.428571	0.214286	0.428571	0.428571	-0.214286	0	0.636209	0.107143	0.428571	-0.178571	-0.428571	-0.892857	-0.357143	-0.357143	-0.571429	-0.214286	0.642857	-0.774806	0.270281	-0.5	-0.0714286	-0.178571	0.571429	-0.142857	-0.396412	-0.25	-0.107143	-0.357143	-0.198206	0	0.357143	0.0357143	-0.142857	0.142857	-0.107143	-0.678571	0.178571	-0.464286	-0.178571	0.714286	0.0357143	0
cg10395101	-0.0357143	0.0714286	-0.178571	0.428571	0.607143	-0.0714286	0.428571	-0.0357143	0.607143	0.535714	0.75	0.0357143	0.5	0.711057	0.571429	0.821429	0.714286	-0.178571	0.178571	0.357143	0.714286	-0.5	-0.535714	-0.535714	-0.126131	0.0360375	0.285714	0.0357143	0.142857	0.607143	0.178571	0.468487	-0.214286	0.571429	-0.0714286	-0.126131	-0.25	0.785714	0.714286	0.214286	-0.357143	0.142857	-0.0714286	-0.357143	0.178571	0.607143	0.428571	-0.5	0.5
cg10819238	-0.428571	-0.214286	0.285714	0.357143	0.142857	0.214286	0.0357143	0.5	0.0714286	0.0357143	0.607143	0.464286	0.642857	0.449089	0	0.392857	0.714286	0.214286	0.178571	-0.142857	0.821429	-0.571429	-0.642857	-0.571429	0.14415	-0.306319	0.321429	0.0714286	-0.357143	0.107143	0.321429	0.072075	-0.571429	-0.0357143	0.25	-0.396412	-0.464286	0.464286	0.25	0.392857	-0.535714	-0.214286	0.142857	-0.857143	0.285714	0.428571	0.392857	-0.714286	0.642857
cg16077493	0.571429	0.428571	-0.714286	-0.321429	0.428571	0.0714286	0.571429	-0.357143	0.178571	0.0714286	-0.571429	-0.75	-0.214286	-0.392953	0.464286	0	-0.392857	-0.285714	0.178571	0.714286	-0.5	0.75	0.714286	0.107143	-0.126131	0.14415	-0.107143	0.321429	0.892857	0	-0.107143	0.594619	0.678571	0.607143	-0.107143	0.5766	0.571429	-0.178571	0.392857	-0.392857	0.678571	0.392857	-0.142857	0.785714	-0.0714286	-0.285714	-0.357143	0.392857	-0.214286
cg09636661	0.392857	0.428571	-0.678571	0.0714286	0.678571	0.0714286	0.785714	-0.321429	0.535714	0.321429	-0.178571	-0.535714	0	-0.112272	0.642857	0.321429	-0.0714286	-0.321429	0.392857	0.857143	-0.142857	0.571429	0.464286	-0.392857	0.0180187	0.108112	0	0.321429	0.928571	0.178571	-0.107143	0.900937	0.5	0.857143	-0.142857	0.450469	0.25	0.142857	0.714286	-0.357143	0.357143	0.357143	-0.0714286	0.571429	-0.0357143	0.178571	-0.214286	0.214286	0
cg21511321	-0.142857	0.0714286	-0.214286	0.107143	0.5	0.428571	0.5	0.428571	0.107143	0	0.357143	0.0357143	0.714286	0.318105	0.392857	0.5	0.821429	0.0714286	0.392857	0.357143	0.857143	-0.25	-0.357143	-0.607143	0.0540562	-0.360375	0.464286	0.321429	0.107143	0.142857	0.392857	0.486506	-0.178571	0.392857	0.25	-0.14415	-0.0714286	0.464286	0.607143	0.321429	-0.178571	0.0357143	0.214286	-0.642857	0.428571	0.285714	0.214286	-0.75	0.714286
cg14652587	-0.464286	-0.0357143	-0.0357143	0.142857	0.142857	0.535714	0.428571	0.464286	-0.0714286	-0.357143	-0.0714286	0.285714	0.392857	-0.205832	0.0714286	-0.0714286	0.464286	0.0714286	0.571429	0.285714	0.464286	0.285714	0.142857	-0.857143	0.450469	-0.612637	0.178571	0.428571	0.107143	-0.428571	0	0.612637	-0.0357143	0.214286	0.142857	-0.252262	-0.214286	-0.142857	0.357143	-0.107143	-0.107143	-0.285714	0.571429	-0.428571	0.142857	0.25	-0.178571	-0.321429	0.392857
cg20404260	-0.392857	0.178571	0.285714	0.642857	0.0714286	0.321429	0.178571	0.214286	0.214286	0.0714286	0.357143	0.714286	-0.0357143	0.018712	-0.178571	-0.0714286	0.392857	0.357143	0.642857	-0.0357143	0.607143	-0.142857	-0.428571	-0.75	0.72075	0	0.428571	-0.392857	-0.321429	-0.107143	0	0.0900937	-0.214286	-0.0357143	0.107143	-0.162169	-0.571429	0.107143	-0.107143	0.285714	-0.785714	-0.0357143	0.535714	-0.428571	0.285714	0.75	-0.285714	-0.0714286	-0.0357143
cg09807356	0.25	0.428571	-0.5	0.428571	0.821429	0.0714286	0.785714	-0.214286	0.75	0.571429	0.357143	-0.214286	0.214286	0.299392	0.678571	0.642857	0.357143	-0.178571	0.5	0.75	0.392857	0.0714286	-0.107143	-0.642857	0.108112	0.198206	0.285714	0.0714286	0.642857	0.464286	0.0714286	0.810844	0.178571	0.857143	-0.0714286	0.2883	-0.0714286	0.571429	0.785714	0	-0.142857	0.392857	-0.0357143	0.142857	0.178571	0.607143	0	-0.107143	0.214286
cg20662858	-0.5	-0.178571	0.321429	0.428571	0.0357143	0.428571	0.142857	0.642857	0	-0.214286	0.0714286	0.5	0.464286	-0.205832	-0.285714	-0.0714286	0.142857	0.357143	0.464286	-0.0357143	0.321429	0.142857	-0.0714286	-0.892857	0.594619	-0.450469	0.0714286	0.321429	0	-0.464286	0.142857	0.378394	-0.464286	-0.0714286	0.392857	-0.180187	-0.571429	-0.0357143	0.142857	0	-0.357143	-0.357143	0.214286	-0.535714	0.107143	0.357143	0	-0.321429	0.464286
cg07538160	0.571429	0.392857	-0.428571	-0.0714286	0.25	-0.142857	0.285714	-0.464286	0.285714	0.25	-0.464286	-0.535714	-0.464286	-0.392953	0.178571	-0.107143	-0.714286	-0.142857	0.0714286	0.428571	-0.714286	0.642857	0.571429	0.214286	0	0.43245	-0.214286	0	0.714286	0.0357143	-0.178571	0.2883	0.5	0.357143	-0.107143	0.630656	0.321429	-0.178571	0.0714286	-0.357143	0.428571	0.392857	-0.321429	0.892857	-0.178571	-0.142857	-0.357143	0.642857	-0.464286
cg08113895	0.428571	0.107143	-0.321429	-0.857143	-0.178571	0.142857	-0.142857	0	-0.642857	-0.428571	-0.571429	-0.571429	-0.107143	-0.28068	0	-0.285714	-0.142857	0	-0.321429	-0.0357143	-0.25	0.142857	0.285714	0.892857	-0.450469	-0.0180187	0.0714286	0.107143	0	-0.107143	0.214286	-0.414431	0.392857	-0.214286	0.107143	0.216225	0.785714	-0.321429	-0.285714	0.142857	0.642857	0.214286	-0.0714286	0.178571	0.178571	-0.857143	-0.142857	-0.0357143	-0.107143
cg05696877	-0.357143	-0.25	-0.214286	-0.357143	0.107143	0.25	0.25	0.285714	-0.25	-0.357143	0.142857	-0.0714286	0.607143	0.318105	0.428571	0.285714	0.892857	-0.321429	0	0.214286	0.642857	-0.214286	-0.0357143	-0.25	-0.324337	-0.702731	0.142857	0.535714	-0.107143	0	0.0714286	0.360375	0.0357143	0.25	-0.107143	-0.522544	0.214286	0.107143	0.535714	0	0.214286	-0.285714	0.428571	-0.571429	0.107143	-0.142857	0.285714	-0.678571	0.607143
cg03588007	0	0.25	-0.142857	-0.5	-0.25	0.75	0.142857	0.428571	-0.75	-0.821429	-0.892857	-0.0357143	-0.178571	-0.916889	-0.357143	-0.821429	-0.178571	0.392857	0.464286	0.0714286	-0.107143	0.714286	0.535714	0.0357143	0.468487	-0.360375	0.25	0.178571	0.0357143	-0.821429	0.107143	-0.0360375	0.392857	-0.285714	0.357143	0.198206	0.392857	-0.785714	-0.428571	0.0357143	0.321429	0	0.571429	0	0.321429	-0.5	-0.75	0.107143	-0.178571
cg21136104	0.214286	0.178571	-0.535714	-0.357143	0.607143	0.571429	0.607143	0.5	-0.142857	-0.178571	-0.0357143	-0.464286	0.821429	0.0935601	0.5	0.464286	0.642857	0.0714286	0.285714	0.535714	0.642857	0	-0.0714286	-0.25	-0.198206	-0.396412	0.464286	0.607143	0.428571	0.0714286	0.607143	0.522544	0.0357143	0.464286	0.428571	0.14415	0.392857	0.357143	0.678571	0.321429	0.321429	0.214286	0	-0.464286	0.535714	-0.214286	0.178571	-0.821429	0.821429
cg15834202	0.642857	0.142857	-0.428571	-0.535714	0.142857	-0.142857	0.0357143	-0.214286	-0.107143	0.0357143	-0.464286	-0.785714	-0.0714286	-0.205832	0.178571	0.0357143	-0.535714	-0.142857	-0.357143	0.214286	-0.607143	0.321429	0.428571	0.678571	-0.486506	0.234244	-0.214286	0.25	0.535714	0.107143	0.142857	-0.0180187	0.321429	0.142857	0.0714286	0.504525	0.607143	-0.0714286	0.0714286	-0.142857	0.714286	0.321429	-0.571429	0.571429	-0.0714286	-0.642857	0.0357143	0.178571	-0.0714286
cg25228737	-0.392857	0.0357143	0	0.321429	0.285714	0.464286	0.428571	0.428571	0.107143	-0.107143	0.25	0.357143	0.464286	0.0748481	0.142857	0.178571	0.642857	0.142857	0.571429	0.25	0.714286	-0.0357143	-0.214286	-0.857143	0.414431	-0.414431	0.357143	0.214286	0	-0.142857	0.142857	0.504525	-0.178571	0.25	0.178571	-0.234244	-0.321429	0.178571	0.392857	0.142857	-0.357143	-0.142857	0.464286	-0.571429	0.285714	0.464286	-0.0357143	-0.464286	0.464286
cg10977115	0.428571	-0.0714286	0	-0.107143	-0.0714286	-0.678571	-0.392857	-0.535714	0.214286	0.464286	0.178571	-0.357143	-0.285714	0.355529	0.0714286	0.25	-0.428571	-0.25	-0.678571	-0.214286	-0.5	-0.321429	-0.107143	0.785714	-0.594619	0.558581	-0.321429	-0.285714	0	0.535714	-0.0714286	-0.450469	0	-0.0714286	-0.25	0.180187	0.178571	0.25	-0.142857	-0.0357143	0.178571	0.214286	-0.678571	0.464286	-0.285714	-0.214286	0.357143	0.285714	-0.285714
cg10020520	-0.642857	-0.142857	0.0714286	-0.0357143	-0.214286	0.392857	0.178571	0.25	-0.285714	-0.535714	-0.107143	0.428571	0.0714286	-0.168408	0	-0.321429	0.571429	-0.107143	0.392857	0.0714286	0.428571	0.178571	0.178571	-0.571429	0.342356	-0.666694	0.107143	0.214286	-0.285714	-0.464286	-0.285714	0.306319	0.142857	0	-0.178571	-0.540562	-0.107143	-0.392857	0.0714286	-0.178571	-0.107143	-0.428571	0.892857	-0.392857	0	0.142857	-0.285714	-0.142857	0.0714286
cg01229658	-0.285714	0.107143	0	0.142857	0.25	0.642857	0.357143	0.607143	-0.142857	-0.25	0.178571	0.321429	0.535714	0.018712	0.0357143	0.107143	0.714286	0.357143	0.571429	0.142857	0.857143	-0.142857	-0.357143	-0.642857	0.396412	-0.396412	0.571429	0.142857	-0.142857	-0.178571	0.392857	0.252262	-0.214286	0.0714286	0.392857	-0.162169	-0.178571	0.178571	0.214286	0.428571	-0.357143	-0.0357143	0.464286	-0.75	0.535714	0.285714	-0.0714286	-0.642857	0.535714
cg26650494	-0.107143	-0.357143	-0.428571	-0.714286	-0.0357143	-0.142857	0.142857	-0.142857	-0.25	-0.357143	-0.285714	-0.571429	0.285714	0.112272	0.535714	0.142857	0.285714	-0.75	-0.428571	0.321429	-0.178571	0.214286	0.607143	0.214286	-0.72075	-0.630656	-0.428571	0.785714	0.285714	-0.0357143	-0.285714	0.450469	0.392857	0.357143	-0.428571	-0.360375	0.571429	-0.214286	0.571429	-0.571429	0.857143	-0.321429	0.107143	0.142857	-0.392857	-0.607143	0.285714	-0.178571	0.285714
cg20806175	-0.321429	0.107143	-0.25	0.178571	0.357143	0.392857	0.607143	0.178571	0.178571	-0.107143	0.107143	0.142857	0.321429	0.0374241	0.392857	0.178571	0.642857	-0.142857	0.571429	0.5	0.571429	0.178571	0.0714286	-0.821429	0.2883	-0.450469	0.25	0.321429	0.214286	-0.107143	-0.0714286	0.738769	0.142857	0.5	-0.0714286	-0.216225	-0.107143	0.0714286	0.571429	-0.107143	-0.107143	-0.107143	0.571429	-0.285714	0.142857	0.392857	-0.142857	-0.285714	0.321429
cg02187259	0.0357143	0.0357143	-0.285714	-0.0357143	0.571429	0.464286	0.5	0.571429	0.0357143	-0.0357143	0.178571	-0.214286	0.892857	0.18712	0.357143	0.535714	0.571429	0.142857	0.285714	0.392857	0.642857	-0.107143	-0.214286	-0.5	-0.0540562	-0.378394	0.357143	0.571429	0.357143	0.0714286	0.571429	0.540562	-0.25	0.392857	0.464286	0.0540562	0.0357143	0.464286	0.678571	0.285714	0.0714286	0.0714286	-0.107143	-0.571429	0.428571	0.0357143	0.321429	-0.821429	0.892857
cg26172016	0.535714	0.107143	-0.0714286	0.285714	0.5	-0.357143	0	-0.107143	0.535714	0.75	0.535714	-0.321429	0.321429	0.542649	0.214286	0.75	-0.142857	0.107143	-0.285714	0.0357143	0.0357143	-0.5	-0.535714	0.214286	-0.360375	0.594619	0.0714286	-0.142857	0.285714	0.714286	0.464286	-0.0900937	-0.392857	0.214286	0.25	0.414431	-0.107143	0.821429	0.285714	0.357143	-0.142857	0.428571	-0.928571	0.0357143	0.142857	0.178571	0.571429	-0.25	0.321429
cg10064060	-0.25	-0.357143	0.642857	0.214286	-0.321429	-0.142857	-0.642857	0.357143	-0.178571	0.0714286	0.571429	0.5	0.285714	0.449089	-0.464286	0.142857	0.214286	0.392857	-0.357143	-0.75	0.392857	-0.857143	-0.821429	0.214286	-0.072075	0.0900937	0.142857	-0.357143	-0.785714	0.178571	0.357143	-0.774806	-0.75	-0.642857	0.285714	-0.324337	-0.428571	0.357143	-0.428571	0.571429	-0.571429	-0.178571	-0.25	-0.714286	0.178571	0.107143	0.5	-0.464286	0.285714
cg21109666	0.285714	0.392857	-0.785714	-0.428571	0.464286	0.107143	0.642857	-0.428571	0.107143	0.0357143	-0.0357143	-0.535714	-0.0357143	0.243256	0.857143	0.321429	0.678571	-0.535714	0.178571	0.714286	0.392857	0.0714286	0.178571	0.107143	-0.396412	-0.072075	0.321429	0.107143	0.321429	0.392857	-0.107143	0.468487	0.75	0.714286	-0.428571	0.0180187	0.678571	0.142857	0.571429	-0.0357143	0.392857	0.357143	0.428571	0.214286	0.178571	-0.0714286	-0.178571	-0.107143	-0.0357143
cg12032027	0.357143	-0.142857	-0.0357143	-0.285714	-0.214286	-0.607143	-0.392857	-0.5	0.0357143	0.214286	-0.142857	-0.428571	-0.357143	0.0748481	0	0	-0.607143	-0.321429	-0.678571	-0.178571	-0.75	0	0.25	0.785714	-0.558581	0.360375	-0.5	-0.0714286	0.107143	0.25	-0.214286	-0.342356	0.142857	-0.107143	-0.285714	0.162169	0.285714	-0.0714286	-0.178571	-0.285714	0.428571	0.0714286	-0.571429	0.607143	-0.428571	-0.428571	0.214286	0.428571	-0.357143
cg25015038	-0.535714	-0.357143	0.178571	-0.357143	-0.321429	0.607143	-0.0357143	0.785714	-0.714286	-0.857143	-0.428571	0.214286	0.5	-0.449089	-0.321429	-0.428571	0.25	0.214286	0.178571	-0.142857	0.214286	0.285714	0.285714	-0.357143	0.234244	-0.882919	0	0.642857	-0.178571	-0.785714	0.142857	0.14415	-0.178571	-0.321429	0.357143	-0.378394	0	-0.5	-0.0357143	-0.0714286	0.214286	-0.535714	0.464286	-0.607143	0.107143	-0.392857	-0.0714286	-0.464286	0.5
cg09696560	0.142857	0.142857	-0.428571	0.0357143	0.714286	0.357143	0.642857	0.357143	0.25	0.142857	0.214286	-0.321429	0.785714	0.243256	0.535714	0.642857	0.535714	0	0.321429	0.571429	0.571429	-0.0357143	-0.142857	-0.535714	-0.0900937	-0.252262	0.321429	0.535714	0.535714	0.214286	0.464286	0.702731	-0.107143	0.607143	0.321429	0.14415	0.0714286	0.535714	0.821429	0.178571	0.107143	0.178571	-0.142857	-0.357143	0.357143	0.142857	0.285714	-0.678571	0.785714
cg08815352	0.714286	0.571429	-0.821429	-0.285714	0.642857	0.178571	0.714286	-0.285714	0.25	0.178571	-0.464286	-0.821429	-0.0714286	-0.299392	0.571429	0.178571	-0.25	-0.178571	0.285714	0.821429	-0.285714	0.642857	0.535714	0.0714286	-0.126131	0.234244	0.107143	0.285714	0.964286	0.142857	0.107143	0.630656	0.642857	0.714286	0.0357143	0.702731	0.607143	0.0357143	0.5	-0.178571	0.607143	0.571429	-0.214286	0.678571	0.142857	-0.214286	-0.321429	0.214286	-0.0714286
cg13674249	0.428571	0.321429	-0.0714286	0.607143	0.607143	-0.321429	0.178571	-0.285714	0.785714	0.928571	0.785714	-0.0357143	0.107143	0.673633	0.321429	0.785714	0.142857	0.107143	0.0357143	0.142857	0.357143	-0.607143	-0.75	-0.0714286	-0.0900937	0.738769	0.321429	-0.5	0.142857	0.857143	0.321429	-0.0180187	-0.285714	0.357143	0.0714286	0.342356	-0.285714	0.928571	0.285714	0.464286	-0.535714	0.535714	-0.571429	0	0.25	0.642857	0.357143	-0.142857	0.107143
cg14983236	-0.428571	-0.0357143	-0.0714286	-0.142857	0.0357143	0.535714	0.285714	0.428571	-0.321429	-0.464286	0.0357143	0.25	0.392857	0.018712	0.142857	-0.0357143	0.821429	0.0357143	0.392857	0.142857	0.75	-0.0714286	-0.107143	-0.464286	0.180187	-0.612637	0.392857	0.25	-0.25	-0.25	0.107143	0.252262	0.0357143	0.0714286	0.0714286	-0.414431	0.0357143	-0.0714286	0.214286	0.178571	-0.107143	-0.214286	0.714286	-0.642857	0.321429	0.0714286	-0.107143	-0.535714	0.392857
cg01110616	-0.178571	-0.321429	-0.321429	-0.321429	-0.0714286	-0.428571	0.142857	-0.5	0.142857	-0.0714286	-0.214286	-0.392857	-0.107143	0.0748481	0.5	0.0714286	-0.0357143	-0.892857	-0.357143	0.357143	-0.5	0.392857	0.75	0	-0.504525	-0.396412	-0.678571	0.571429	0.392857	0	-0.678571	0.594619	0.464286	0.464286	-0.714286	-0.324337	0.285714	-0.285714	0.535714	-0.892857	0.678571	-0.357143	0.107143	0.535714	-0.714286	-0.25	0.142857	0.321429	-0.107143
cg19815565	0.428571	-0.142857	0	-0.107143	0.0714286	-0.607143	-0.357143	-0.321429	0.214286	0.5	0.357143	-0.392857	0.0714286	0.542649	0.142857	0.5	-0.214286	-0.178571	-0.714286	-0.214286	-0.25	-0.535714	-0.321429	0.714286	-0.702731	0.468487	-0.214286	-0.142857	0	0.642857	0.178571	-0.414431	-0.214286	-0.0357143	-0.0714286	0.14415	0.142857	0.5	0.0357143	0.142857	0.142857	0.214286	-0.821429	0.178571	-0.142857	-0.214286	0.607143	-0.0714286	0.0714286
cg04496824	-0.321429	0	-0.0357143	0.178571	0.321429	0.5	0.392857	0.535714	0	-0.142857	0.285714	0.25	0.642857	0.168408	0.178571	0.285714	0.75	0.178571	0.464286	0.214286	0.821429	-0.178571	-0.321429	-0.714286	0.252262	-0.450469	0.428571	0.285714	-0.0357143	-0.0714286	0.321429	0.414431	-0.25	0.214286	0.285714	-0.234244	-0.214286	0.285714	0.428571	0.285714	-0.285714	-0.107143	0.357143	-0.714286	0.392857	0.321429	0.107143	-0.678571	0.642857
cg25042789	0.142857	-0.428571	0.142857	-0.428571	-0.357143	-0.571429	-0.607143	-0.214286	-0.214286	0.0357143	0.0357143	-0.321429	0	0.299392	-0.0714286	0.107143	-0.285714	-0.285714	-0.892857	-0.428571	-0.464286	-0.357143	0	0.857143	-0.756787	0.0900937	-0.464286	0.0714286	-0.214286	0.25	-0.0357143	-0.540562	-0.142857	-0.321429	-0.178571	-0.14415	0.25	0.0357143	-0.178571	-0.107143	0.392857	-0.142857	-0.571429	0.142857	-0.357143	-0.571429	0.535714	0	0
cg04024799	-0.214286	0.142857	-0.214286	-0.25	0.142857	0.607143	0.357143	0.392857	-0.357143	-0.428571	0	0.107143	0.357143	0.018712	0.214286	0	0.857143	0.107143	0.428571	0.214286	0.821429	-0.107143	-0.178571	-0.285714	0.126131	-0.468487	0.571429	0.142857	-0.214286	-0.142857	0.25	0.162169	0.142857	0.107143	0.142857	-0.252262	0.214286	0	0.178571	0.357143	-0.0714286	0	0.678571	-0.607143	0.5	0	-0.178571	-0.571429	0.357143
cg27060340	-0.321429	0.0714286	-0.107143	-0.0714286	0.178571	0.678571	0.392857	0.571429	-0.285714	-0.428571	0	0.214286	0.5	-0.0748481	0.107143	0	0.75	0.214286	0.535714	0.214286	0.785714	0	-0.142857	-0.571429	0.306319	-0.558581	0.5	0.285714	-0.107143	-0.285714	0.285714	0.324337	-0.0357143	0.107143	0.285714	-0.234244	0	0	0.25	0.285714	-0.142857	-0.107143	0.607143	-0.678571	0.464286	0.107143	-0.142857	-0.607143	0.5
cg01937809	0.214286	0.214286	0.214286	0.392857	-0.214286	-0.464286	-0.285714	-0.607143	0.357143	0.428571	0	0.178571	-0.857143	-0.130984	-0.285714	-0.285714	-0.714286	0.0357143	-0.0714286	-0.214286	-0.607143	0.107143	0.0357143	0.285714	0.234244	0.72075	-0.214286	-0.714286	-0.0714286	0.142857	-0.392857	-0.378394	0.142857	-0.178571	-0.285714	0.2883	-0.214286	-0.142857	-0.535714	-0.142857	-0.285714	0.214286	-0.178571	0.678571	-0.285714	0.285714	-0.321429	0.857143	-0.857143
cg22031873	-0.0714286	0.178571	-0.214286	-0.285714	0.25	0.821429	0.392857	0.714286	-0.464286	-0.5	-0.142857	0	0.607143	-0.168408	0.0714286	0	0.678571	0.392857	0.5	0.214286	0.785714	0	-0.178571	-0.321429	0.216225	-0.486506	0.642857	0.321429	-0.0357143	-0.285714	0.571429	0.180187	-0.0357143	0.0357143	0.535714	-0.0180187	0.214286	0.0357143	0.178571	0.5	0	0.0714286	0.428571	-0.714286	0.678571	-0.142857	-0.142857	-0.75	0.607143
cg18290739	0.857143	0.678571	-0.642857	0	0.678571	0.0714286	0.571429	-0.321429	0.428571	0.464286	-0.25	-0.678571	-0.178571	-0.205832	0.392857	0.25	-0.428571	0.0714286	0.285714	0.642857	-0.285714	0.428571	0.214286	0.142857	0	0.612637	0.214286	-0.0714286	0.857143	0.321429	0.25	0.360375	0.428571	0.571429	0.178571	0.882919	0.392857	0.25	0.285714	0.0714286	0.285714	0.75	-0.464286	0.678571	0.25	0	-0.285714	0.285714	-0.178571
cg06106599	-0.321429	0.107143	-0.0714286	0.428571	0.357143	0.392857	0.535714	0.285714	0.285714	0	0.142857	0.285714	0.321429	-0.0561361	0.178571	0.142857	0.392857	0.0714286	0.642857	0.392857	0.464286	0.214286	0	-0.964286	0.504525	-0.324337	0.214286	0.25	0.25	-0.178571	0	0.702731	-0.0714286	0.392857	0.107143	-0.0900937	-0.357143	0.107143	0.464286	-0.0714286	-0.285714	-0.107143	0.392857	-0.285714	0.142857	0.535714	-0.142857	-0.214286	0.321429
cg10584478	-0.535714	-0.321429	-0.0357143	-0.285714	-0.0714286	0.321429	0.142857	0.392857	-0.357143	-0.5	0.0714286	0.142857	0.535714	0.168408	0.214286	0.0714286	0.821429	-0.214286	0.0714286	0.0714286	0.607143	-0.142857	0	-0.357143	-0.126131	-0.792825	0.107143	0.5	-0.25	-0.214286	0	0.2883	-0.0357143	0.0714286	-0.0714286	-0.612637	0.0714286	-0.0714286	0.357143	-0.0357143	0.107143	-0.428571	0.571429	-0.642857	0.0714286	-0.107143	0.178571	-0.607143	0.535714
cg17010895	-0.392857	-0.285714	0.321429	0.25	0.107143	0.285714	-0.0357143	0.678571	-0.0714286	-0.0714286	0.5	0.392857	0.785714	0.355529	-0.107143	0.357143	0.607143	0.321429	0.107143	-0.214286	0.75	-0.535714	-0.607143	-0.5	0.108112	-0.378394	0.285714	0.214286	-0.321429	0	0.464286	0.0180187	-0.678571	-0.142857	0.428571	-0.342356	-0.428571	0.428571	0.214286	0.428571	-0.428571	-0.25	0	-0.928571	0.321429	0.25	0.464286	-0.821429	0.785714
cg02945674	0.285714	0.142857	-0.25	0.321429	0.714286	-0.142857	0.357143	-0.0357143	0.607143	0.678571	0.75	-0.214286	0.571429	0.767193	0.571429	0.964286	0.535714	-0.0714286	0	0.321429	0.607143	-0.607143	-0.642857	-0.214286	-0.324337	0.270281	0.321429	0	0.25	0.785714	0.428571	0.2883	-0.285714	0.535714	0.107143	0.126131	-0.107143	0.964286	0.678571	0.392857	-0.25	0.357143	-0.464286	-0.285714	0.285714	0.428571	0.571429	-0.571429	0.571429
cg26349484	0.214286	-0.214286	0.0357143	0.0714286	0.0714286	-0.785714	-0.321429	-0.535714	0.428571	0.642857	0.642857	-0.214286	0	0.823329	0.321429	0.642857	0.0714286	-0.428571	-0.714286	-0.178571	-0.0714286	-0.714286	-0.428571	0.535714	-0.738769	0.43245	-0.25	-0.25	-0.142857	0.821429	-0.0714286	-0.306319	-0.178571	0.107143	-0.392857	-0.126131	0	0.607143	0.178571	0.0357143	-0.0357143	0.107143	-0.607143	0.142857	-0.285714	0.0714286	0.678571	-0.0357143	0
cg09852744	0.678571	0.107143	-0.321429	-0.321429	0.357143	-0.107143	0.0357143	0.0357143	0.0357143	0.25	-0.107143	-0.714286	0.321429	0.0748481	0.178571	0.392857	-0.357143	0.0714286	-0.357143	0.142857	-0.285714	-0.0357143	0	0.535714	-0.504525	0.306319	-0.0357143	0.25	0.5	0.321429	0.5	-0.0540562	-0.0714286	0.142857	0.357143	0.540562	0.392857	0.357143	0.214286	0.178571	0.464286	0.392857	-0.857143	0.214286	0.142857	-0.464286	0.357143	-0.214286	0.321429
cg08510264	-0.464286	-0.0357143	0.142857	0.464286	0.214286	0.285714	0.285714	0.321429	0.214286	0.0357143	0.464286	0.5	0.392857	0.261968	0.107143	0.25	0.678571	0.107143	0.464286	0.107143	0.75	-0.25	-0.392857	-0.821429	0.378394	-0.306319	0.321429	0.0357143	-0.178571	0	0.0714286	0.360375	-0.285714	0.178571	0.0714286	-0.342356	-0.464286	0.285714	0.321429	0.178571	-0.535714	-0.178571	0.428571	-0.607143	0.214286	0.607143	0.0714286	-0.428571	0.392857
cg22516975	-0.321429	0.107143	-0.25	0.178571	0.357143	0.392857	0.607143	0.178571	0.178571	-0.107143	0.107143	0.142857	0.321429	0.0374241	0.392857	0.178571	0.642857	-0.142857	0.571429	0.5	0.571429	0.178571	0.0714286	-0.821429	0.2883	-0.450469	0.25	0.321429	0.214286	-0.107143	-0.0714286	0.738769	0.142857	0.5	-0.0714286	-0.216225	-0.107143	0.0714286	0.571429	-0.107143	-0.107143	-0.107143	0.571429	-0.285714	0.142857	0.392857	-0.142857	-0.285714	0.321429
cg09008080	-0.392857	-0.107143	0.321429	0.321429	0.0714286	0.357143	0	0.571429	-0.0714286	-0.0714286	0.5	0.535714	0.535714	0.299392	-0.142857	0.214286	0.678571	0.392857	0.285714	-0.214286	0.857143	-0.535714	-0.678571	-0.5	0.2883	-0.252262	0.464286	-0.0714286	-0.464286	0	0.392857	-0.0900937	-0.535714	-0.178571	0.357143	-0.324337	-0.428571	0.357143	0.0357143	0.535714	-0.607143	-0.142857	0.25	-0.892857	0.428571	0.392857	0.214286	-0.678571	0.535714
cg24951781	-0.0714286	0.392857	-0.214286	-0.285714	-0.178571	0.607143	0.285714	0.0714286	-0.464286	-0.607143	-0.678571	0.107143	-0.464286	-0.729769	-0.142857	-0.75	0.0357143	0.178571	0.607143	0.214286	0.0357143	0.642857	0.464286	-0.107143	0.540562	-0.216225	0.321429	-0.107143	-0.0357143	-0.607143	-0.178571	0.072075	0.607143	-0.0714286	0	0.0900937	0.321429	-0.714286	-0.357143	-0.0357143	0.107143	0.0714286	0.857143	0.142857	0.25	-0.142857	-0.892857	0.321429	-0.464286
cg02319986	-0.642857	-0.357143	0.107143	-0.357143	-0.357143	0.357143	-0.0357143	0.392857	-0.571429	-0.714286	-0.142857	0.285714	0.285714	-0.0748481	-0.0357143	-0.285714	0.642857	-0.142857	0.0714286	-0.107143	0.428571	0	0.142857	-0.25	0.0180187	-0.828862	0.0357143	0.392857	-0.428571	-0.464286	-0.142857	0.0900937	0.0357143	-0.178571	-0.107143	-0.666694	0.0714286	-0.392857	0.0357143	-0.107143	0.107143	-0.535714	0.75	-0.571429	0	-0.214286	-0.0357143	-0.392857	0.285714
cg05487134	0.785714	0.535714	-0.857143	-0.428571	0.678571	0.214286	0.678571	-0.178571	0.142857	0.142857	-0.428571	-0.928571	0.107143	-0.205832	0.607143	0.285714	-0.142857	-0.142857	0.178571	0.785714	-0.178571	0.5	0.428571	0.214286	-0.2883	0.198206	0.178571	0.357143	0.928571	0.214286	0.285714	0.540562	0.571429	0.678571	0.142857	0.702731	0.714286	0.142857	0.535714	-0.0357143	0.678571	0.607143	-0.321429	0.535714	0.25	-0.357143	-0.178571	0	0.107143
cg16541275	0.428571	0.0357143	0.0714286	0.142857	-0.0357143	-0.535714	-0.285714	-0.428571	0.321429	0.464286	-0.0357143	-0.25	-0.392857	-0.018712	-0.142857	0.0357143	-0.821429	-0.0357143	-0.392857	-0.142857	-0.75	0.0714286	0.107143	0.464286	-0.180187	0.612637	-0.392857	-0.25	0.25	0.25	-0.107143	-0.252262	-0.0357143	-0.0714286	-0.0714286	0.414431	-0.0357143	0.0714286	-0.214286	-0.178571	0.107143	0.214286	-0.714286	0.642857	-0.321429	-0.0714286	0.107143	0.535714	-0.392857
cg16682899	-0.142857	0.178571	-0.428571	0.107143	0.535714	0.321429	0.714286	0.0714286	0.285714	0.0357143	0.178571	-0.0714286	0.392857	0.18712	0.607143	0.392857	0.714286	-0.25	0.5	0.642857	0.607143	0.107143	0.0357143	-0.714286	0.0900937	-0.360375	0.285714	0.357143	0.357143	0.107143	0	0.810844	0.214286	0.678571	-0.107143	-0.126131	0.0357143	0.25	0.75	-0.0714286	0	0.0357143	0.428571	-0.214286	0.178571	0.357143	-0.0357143	-0.357143	0.392857
cg01870865	-0.392857	0.0357143	0	0.321429	0.285714	0.464286	0.428571	0.428571	0.107143	-0.107143	0.25	0.357143	0.464286	0.0748481	0.142857	0.178571	0.642857	0.142857	0.571429	0.25	0.714286	-0.0357143	-0.214286	-0.857143	0.414431	-0.414431	0.357143	0.214286	0	-0.142857	0.142857	0.504525	-0.178571	0.25	0.178571	-0.234244	-0.321429	0.178571	0.392857	0.142857	-0.357143	-0.142857	0.464286	-0.571429	0.285714	0.464286	-0.0357143	-0.464286	0.464286
cg22777724	-0.428571	0	-0.107143	0.107143	0.214286	0.5	0.464286	0.392857	-0.0357143	-0.285714	0.0714286	0.25	0.428571	-0.018712	0.214286	0.0714286	0.678571	0	0.535714	0.321429	0.642857	0.107143	0	-0.785714	0.324337	-0.5766	0.285714	0.357143	0.0357143	-0.25	0.0357143	0.5766	0	0.285714	0.0714286	-0.306319	-0.142857	0	0.428571	0	-0.142857	-0.214286	0.607143	-0.5	0.214286	0.285714	-0.107143	-0.428571	0.428571
cg07896832	-0.321429	0.0714286	-0.107143	-0.0714286	0.178571	0.678571	0.392857	0.571429	-0.285714	-0.428571	0	0.214286	0.5	-0.0748481	0.107143	0	0.75	0.214286	0.535714	0.214286	0.785714	0	-0.142857	-0.571429	0.306319	-0.558581	0.5	0.285714	-0.107143	-0.285714	0.285714	0.324337	-0.0357143	0.107143	0.285714	-0.234244	0	0	0.25	0.285714	-0.142857	-0.107143	0.607143	-0.678571	0.464286	0.107143	-0.142857	-0.607143	0.5
cg22295864	-0.285714	-0.75	0.5	0.107143	-0.321429	-0.75	-0.678571	-0.0714286	0.142857	0.285714	0.571429	0.107143	0.321429	0.673633	-0.107143	0.428571	-0.0714286	-0.321429	-0.892857	-0.571429	-0.214286	-0.678571	-0.321429	0.285714	-0.630656	-0.0540562	-0.607143	0.142857	-0.357143	0.357143	-0.107143	-0.342356	-0.642857	-0.285714	-0.214286	-0.486506	-0.357143	0.357143	0.0714286	-0.178571	-0.0357143	-0.464286	-0.642857	-0.214286	-0.535714	-0.0714286	0.928571	-0.214286	0.321429
cg06675417	0.392857	0.321429	-0.607143	-0.428571	0.642857	0.678571	0.642857	0.535714	-0.214286	-0.214286	-0.214286	-0.571429	0.75	-0.0935601	0.428571	0.357143	0.464286	0.214286	0.357143	0.571429	0.535714	0.142857	0	-0.142857	-0.126131	-0.2883	0.535714	0.571429	0.535714	0	0.714286	0.468487	0.107143	0.428571	0.571429	0.360375	0.5	0.285714	0.571429	0.392857	0.392857	0.357143	-0.0714286	-0.357143	0.642857	-0.321429	0.0357143	-0.75	0.75
cg20257946	0.357143	0.214286	-0.642857	-0.464286	0.142857	-0.214286	0.357143	-0.642857	0.107143	0	-0.5	-0.678571	-0.428571	-0.205832	0.535714	-0.0714286	-0.25	-0.642857	-0.107143	0.571429	-0.571429	0.607143	0.785714	0.321429	-0.378394	0.0360375	-0.321429	0.25	0.607143	0.0714286	-0.464286	0.450469	0.821429	0.535714	-0.535714	0.216225	0.642857	-0.321429	0.321429	-0.607143	0.75	0.178571	0.0714286	0.857143	-0.357143	-0.357143	-0.285714	0.535714	-0.428571
cg26961166	-0.178571	0.0714286	0.285714	0.892857	0.107143	-0.321429	0.0714286	-0.321429	0.75	0.571429	0.357143	0.464286	-0.357143	0.0561361	-0.107143	0.0714286	-0.357143	0	0.285714	0.0357143	-0.214286	0.107143	-0.0714286	-0.642857	0.522544	0.378394	-0.214286	-0.357143	0.142857	0.107143	-0.392857	0.2883	-0.178571	0.178571	-0.214286	0.072075	-0.714286	0.142857	0.0357143	-0.285714	-0.571429	-0.0357143	-0.0714286	0.321429	-0.321429	0.821429	-0.107143	0.535714	-0.357143
cg27446185	-0.642857	-0.678571	0.714286	0.571429	-0.535714	-0.821429	-0.642857	-0.357143	0.392857	0.321429	0.535714	0.607143	-0.25	0.430377	-0.285714	0.0357143	-0.25	-0.392857	-0.535714	-0.571429	-0.392857	-0.357143	-0.107143	-0.178571	-0.072075	0	-0.75	-0.178571	-0.464286	0.107143	-0.678571	-0.180187	-0.464286	-0.285714	-0.571429	-0.630656	-0.75	0	-0.142857	-0.535714	-0.392857	-0.642857	-0.142857	0.0714286	-0.821429	0.428571	0.464286	0.392857	-0.25
cg14877637	0.5	0.321429	-0.75	-0.428571	0.678571	0.428571	0.714286	0.214286	0	-0.0714286	-0.357143	-0.785714	0.535714	-0.168408	0.571429	0.357143	0.142857	-0.0714286	0.25	0.75	0.107143	0.428571	0.357143	-0.107143	-0.234244	-0.198206	0.214286	0.678571	0.857143	0.0357143	0.428571	0.702731	0.321429	0.642857	0.321429	0.468487	0.571429	0.178571	0.714286	0	0.642857	0.357143	-0.214286	0.107143	0.321429	-0.357143	0	-0.392857	0.535714
cg02792780	-0.357143	0.142857	0.0357143	0.285714	0.214286	0.607143	0.392857	0.5	-0.0357143	-0.214286	0.142857	0.428571	0.357143	-0.0748481	0	0	0.607143	0.321429	0.678571	0.178571	0.75	0	-0.25	-0.785714	0.558581	-0.360375	0.5	0.0714286	-0.107143	-0.25	0.214286	0.342356	-0.142857	0.107143	0.285714	-0.162169	-0.285714	0.0714286	0.178571	0.285714	-0.428571	-0.0714286	0.571429	-0.607143	0.428571	0.428571	-0.214286	-0.428571	0.357143
cg16848873	-0.464286	-0.392857	0.642857	0.642857	-0.142857	-0.357143	-0.428571	0.107143	0.321429	0.392857	0.892857	0.678571	0.25	0.692345	-0.214286	0.392857	0.357143	0.107143	-0.214286	-0.535714	0.464286	-0.857143	-0.821429	-0.285714	0.0360375	0.0900937	0	-0.357143	-0.642857	0.357143	0.0357143	-0.342356	-0.75	-0.285714	-0.0357143	-0.486506	-0.75	0.535714	-0.0714286	0.285714	-0.785714	-0.285714	-0.142857	-0.607143	-0.0714286	0.607143	0.571429	-0.321429	0.25
cg20550154	-0.142857	0.142857	0.464286	0.678571	-0.0714286	-0.142857	-0.25	-0.107143	0.321429	0.428571	0.642857	0.678571	-0.285714	0.355529	-0.285714	0.0714286	0.178571	0.357143	0.178571	-0.392857	0.428571	-0.607143	-0.785714	-0.142857	0.396412	0.504525	0.357143	-0.857143	-0.607143	0.321429	0.0357143	-0.504525	-0.357143	-0.285714	0	-0.0900937	-0.571429	0.357143	-0.428571	0.5	-0.928571	0.142857	0.107143	-0.285714	0.214286	0.714286	-0.0357143	0.0714286	-0.285714
cg00754604	-0.392857	0.107143	0.107143	0.321429	0.142857	0.642857	0.357143	0.571429	-0.0714286	-0.285714	0	0.464286	0.321429	-0.261968	-0.142857	-0.142857	0.392857	0.392857	0.714286	0.142857	0.571429	0.178571	-0.107143	-0.857143	0.684712	-0.396412	0.392857	0.142857	-0.0357143	-0.428571	0.178571	0.378394	-0.178571	0.0357143	0.357143	-0.108112	-0.357143	-0.0714286	0.107143	0.178571	-0.392857	-0.142857	0.535714	-0.535714	0.357143	0.392857	-0.285714	-0.321429	0.321429
cg20605886	0.321429	0.428571	-0.357143	-0.214286	0.535714	0.821429	0.5	0.678571	-0.285714	-0.214286	-0.0714286	-0.214286	0.642857	-0.112272	0.142857	0.214286	0.535714	0.571429	0.535714	0.321429	0.785714	-0.0714286	-0.357143	-0.178571	0.180187	-0.126131	0.821429	0.178571	0.178571	-0.0357143	0.857143	0.126131	-0.0714286	0.142857	0.75	0.360375	0.285714	0.321429	0.214286	0.75	-0.0357143	0.428571	0.0714286	-0.607143	0.892857	-0.107143	-0.107143	-0.785714	0.642857
cg11203512	-0.285714	0.285714	0.142857	0.714286	0.214286	0.214286	0.321429	0	0.428571	0.25	0.392857	0.607143	-0.142857	0.0748481	0	0.0357143	0.357143	0.214286	0.678571	0.142857	0.535714	-0.0714286	-0.357143	-0.785714	0.684712	0.126131	0.392857	-0.428571	-0.142857	0.0357143	-0.107143	0.252262	-0.0714286	0.178571	-0.0357143	-0.072075	-0.535714	0.178571	0.0357143	0.178571	-0.75	0.0714286	0.5	-0.214286	0.214286	0.857143	-0.321429	0.0714286	-0.142857
cg23907053	0.142857	0.392857	0.285714	0.357143	0.0357143	0.607143	0	0.571429	-0.178571	-0.107143	-0.178571	0.392857	-0.0357143	-0.542649	-0.642857	-0.392857	-0.321429	0.964286	0.607143	-0.214286	0.178571	0.142857	-0.321429	-0.25	0.828862	0.2883	0.535714	-0.392857	-0.107143	-0.392857	0.535714	-0.324337	-0.321429	-0.428571	0.785714	0.486506	-0.321429	-0.0714286	-0.571429	0.607143	-0.535714	0.285714	0	-0.285714	0.607143	0.214286	-0.464286	-0.0357143	-0.0357143
cg13064679	0.5	0	0.0357143	0	0	-0.5	-0.321429	-0.321429	0.214286	0.428571	0	-0.357143	-0.214286	0.0748481	-0.107143	0.142857	-0.714286	0	-0.5	-0.178571	-0.642857	-0.0714286	0	0.607143	-0.342356	0.5766	-0.321429	-0.178571	0.214286	0.321429	0.0714286	-0.342356	-0.107143	-0.107143	0.0357143	0.414431	0.0714286	0.178571	-0.178571	-0.0357143	0.178571	0.25	-0.821429	0.5	-0.214286	-0.214286	0.25	0.321429	-0.214286
cg27524361	0.178571	-0.321429	0.107143	0.107143	0.142857	-0.678571	-0.321429	-0.25	0.392857	0.607143	0.678571	-0.214286	0.321429	0.823329	0.25	0.75	0.0714286	-0.285714	-0.714286	-0.214286	0	-0.75	-0.5	0.392857	-0.72075	0.306319	-0.25	-0.0357143	-0.0714286	0.75	0.142857	-0.234244	-0.428571	0.0714286	-0.142857	-0.108112	-0.107143	0.714286	0.285714	0.107143	-0.0357143	0.0357143	-0.785714	-0.0714286	-0.214286	0.0357143	0.857143	-0.285714	0.321429
cg17540499	0.357143	0.25	-0.571429	-0.214286	0.321429	0	0.5	-0.321429	0.214286	0.0357143	-0.535714	-0.607143	-0.178571	-0.392953	0.392857	-0.0357143	-0.428571	-0.357143	0.142857	0.642857	-0.571429	0.785714	0.785714	-0.0714286	-0.072075	0	-0.285714	0.428571	0.857143	-0.107143	-0.25	0.684712	0.571429	0.571429	-0.178571	0.414431	0.392857	-0.25	0.428571	-0.571429	0.642857	0.178571	-0.107143	0.75	-0.25	-0.214286	-0.285714	0.428571	-0.178571
cg05538887	-0.357143	-0.107143	0	-0.285714	-0.107143	0.357143	0.0357143	0.321429	-0.428571	-0.428571	0.142857	0.214286	0.321429	0.205832	0.107143	0	0.857143	0	0.107143	-0.0714286	0.75	-0.357143	-0.285714	-0.0714286	-0.072075	-0.486506	0.392857	0.0714286	-0.5	-0.0714286	0.142857	-0.108112	0	-0.107143	0	-0.486506	0.142857	0	0.0357143	0.321429	-0.107143	-0.178571	0.607143	-0.678571	0.321429	-0.0714286	0.0357143	-0.571429	0.321429
cg16904330	-0.214286	0.357143	-0.0714286	0.321429	0.285714	0.642857	0.5	0.357143	0.0357143	-0.142857	0.0714286	0.392857	0.142857	-0.168408	0.0357143	-0.0714286	0.535714	0.357143	0.821429	0.285714	0.714286	0.107143	-0.214286	-0.75	0.666694	-0.180187	0.607143	-0.107143	-0.0357143	-0.214286	0.178571	0.342356	0.0357143	0.178571	0.25	0	-0.214286	0.0357143	0.107143	0.321429	-0.464286	0.107143	0.642857	-0.428571	0.5	0.5	-0.428571	-0.25	0.142857
cg20096897	0.392857	0.0714286	0.142857	0.321429	0.392857	-0.0714286	-0.107143	0.285714	0.285714	0.535714	0.535714	-0.0714286	0.5	0.430377	-0.0714286	0.607143	-0.0357143	0.464286	-0.142857	-0.178571	0.285714	-0.607143	-0.75	0.107143	-0.126131	0.468487	0.285714	-0.178571	0.0357143	0.5	0.714286	-0.2883	-0.642857	-0.0714286	0.571429	0.360375	-0.25	0.785714	0.0714286	0.642857	-0.357143	0.357143	-0.821429	-0.357143	0.392857	0.178571	0.535714	-0.5	0.5
cg19822309	-0.25	-0.142857	0.357143	0.0357143	-0.178571	0.142857	-0.321429	0.357143	-0.285714	-0.107143	0.464286	0.428571	0.285714	0.392953	-0.214286	0.107143	0.607143	0.321429	-0.0714286	-0.464286	0.714286	-0.75	-0.75	0.107143	-0.0180187	-0.072075	0.428571	-0.321429	-0.75	0.142857	0.357143	-0.5766	-0.428571	-0.428571	0.214286	-0.360375	-0.178571	0.285714	-0.285714	0.642857	-0.5	-0.0714286	0.178571	-0.785714	0.392857	0.107143	0.25	-0.571429	0.285714
cg16638092	-0.357143	-0.142857	-0.0714286	-0.607143	-0.357143	0.392857	-0.0357143	0.25	-0.714286	-0.75	-0.321429	0.0714286	0.0714286	-0.168408	0	-0.392857	0.571429	-0.107143	0.0357143	-0.0714286	0.357143	0.0357143	0.178571	0.142857	-0.0900937	-0.630656	0.178571	0.214286	-0.428571	-0.392857	-0.0714286	-0.126131	0.285714	-0.214286	-0.107143	-0.468487	0.392857	-0.464286	-0.142857	0.0357143	0.25	-0.285714	0.75	-0.392857	0.142857	-0.428571	-0.214286	-0.285714	0.0714286
cg21333338	-0.142857	0.0714286	-0.214286	0.107143	0.5	0.428571	0.5	0.428571	0.107143	0	0.357143	0.0357143	0.714286	0.318105	0.392857	0.5	0.821429	0.0714286	0.392857	0.357143	0.857143	-0.25	-0.357143	-0.607143	0.0540562	-0.360375	0.464286	0.321429	0.107143	0.142857	0.392857	0.486506	-0.178571	0.392857	0.25	-0.14415	-0.0714286	0.464286	0.607143	0.321429	-0.178571	0.0357143	0.214286	-0.642857	0.428571	0.285714	0.214286	-0.75	0.714286
cg14531564	0.357143	-0.0357143	-0.142857	-0.285714	-0.178571	-0.464286	-0.214286	-0.5	0.0357143	0.107143	-0.392857	-0.464286	-0.464286	-0.205832	0	-0.178571	-0.75	-0.321429	-0.464286	0	-0.892857	0.357143	0.535714	0.607143	-0.360375	0.2883	-0.535714	0.0357143	0.321429	0.0357143	-0.321429	-0.108112	0.321429	0	-0.285714	0.270281	0.321429	-0.285714	-0.142857	-0.464286	0.535714	0.0714286	-0.428571	0.785714	-0.464286	-0.428571	-0.0357143	0.607143	-0.464286
cg04468671	-0.214286	0.0714286	-0.178571	-0.571429	-0.285714	0.428571	0.0714286	0.107143	-0.642857	-0.678571	-0.392857	0.0357143	-0.142857	-0.261968	0.0357143	-0.464286	0.5	-0.0714286	0.178571	0.0357143	0.321429	0.142857	0.214286	0.178571	0.0180187	-0.450469	0.285714	0.0357143	-0.357143	-0.357143	-0.107143	-0.126131	0.464286	-0.142857	-0.142857	-0.306319	0.464286	-0.5	-0.214286	0.0714286	0.214286	-0.107143	0.821429	-0.214286	0.214286	-0.357143	-0.428571	-0.107143	-0.142857
cg26471497	-0.321429	0.214286	0.428571	0.75	-0.0357143	0.285714	0.0357143	0.214286	0.214286	0.107143	0.25	0.785714	-0.214286	-0.168408	-0.428571	-0.25	0.0357143	0.535714	0.642857	-0.178571	0.357143	-0.0357143	-0.392857	-0.678571	0.882919	0.180187	0.357143	-0.535714	-0.321429	-0.214286	0	-0.072075	-0.285714	-0.214286	0.214286	0	-0.678571	0	-0.357143	0.285714	-0.857143	0	0.392857	-0.285714	0.25	0.75	-0.392857	0.142857	-0.214286
cg15124820	-0.428571	-0.25	0.642857	0.857143	-0.0357143	-0.25	-0.285714	0.142857	0.464286	0.464286	0.821429	0.75	0.178571	0.505225	-0.285714	0.321429	0.178571	0.25	0.0357143	-0.428571	0.392857	-0.642857	-0.75	-0.535714	0.324337	0.180187	0.0357143	-0.392857	-0.464286	0.25	0.0357143	-0.180187	-0.75	-0.214286	0.0714286	-0.306319	-0.892857	0.5	-0.0714286	0.25	-0.892857	-0.214286	-0.142857	-0.5	-0.0357143	0.785714	0.392857	-0.178571	0.178571
cg18793215	-0.107143	0.464286	-0.214286	0.392857	0.428571	0.535714	0.642857	0.142857	0.25	0.0357143	0.107143	0.285714	0.0357143	-0.112272	0.214286	0.0357143	0.5	0.214286	0.857143	0.464286	0.642857	0.178571	-0.142857	-0.785714	0.630656	-0.0540562	0.571429	-0.142857	0.142857	-0.0714286	0.0714286	0.504525	0.178571	0.392857	0.107143	0.0900937	-0.178571	0.107143	0.25	0.214286	-0.428571	0.214286	0.607143	-0.214286	0.428571	0.607143	-0.464286	-0.107143	0.0357143
cg05724777	0.535714	0.321429	-0.5	-0.464286	0.0714286	-0.321429	0.0714286	-0.714286	0.0357143	0.178571	-0.178571	-0.571429	-0.535714	0.112272	0.428571	0.0357143	-0.0714286	-0.428571	-0.285714	0.25	-0.285714	0.0357143	0.214286	0.785714	-0.522544	0.414431	0	-0.285714	0.142857	0.428571	-0.214286	-0.180187	0.678571	0.25	-0.464286	0.234244	0.678571	-0.0357143	-0.0357143	-0.0714286	0.428571	0.428571	-0.0357143	0.642857	-0.0714286	-0.321429	-0.178571	0.392857	-0.535714
cg10116675	0	0	-0.214286	0	0.5	0.5	0.464286	0.642857	0	-0.107143	0.0357143	-0.178571	0.857143	0	0.214286	0.392857	0.357143	0.214286	0.321429	0.357143	0.464286	0.0714286	-0.0714286	-0.571429	0.072075	-0.414431	0.25	0.642857	0.428571	-0.107143	0.535714	0.5766	-0.285714	0.321429	0.535714	0.108112	-0.0357143	0.321429	0.607143	0.178571	0.107143	0	-0.142857	-0.5	0.357143	0	0.25	-0.714286	0.857143
cg16684691	0.535714	0.392857	-0.892857	-0.714286	0.428571	0.107143	0.571429	-0.392857	-0.0714286	-0.0714286	-0.357143	-0.857143	-0.0357143	0.018712	0.785714	0.214286	0.321429	-0.5	0	0.714286	0.0357143	0.285714	0.428571	0.428571	-0.558581	-0.0360375	0.178571	0.285714	0.535714	0.285714	0	0.396412	0.821429	0.642857	-0.285714	0.252262	0.928571	0	0.5	-0.107143	0.75	0.428571	0.142857	0.428571	0.142857	-0.464286	-0.178571	-0.0357143	-0.0357143
cg26234644	0.392857	0.357143	-0.571429	0.142857	0.892857	0.142857	0.714286	0	0.535714	0.5	0.428571	-0.428571	0.571429	0.486513	0.75	0.857143	0.571429	-0.107143	0.285714	0.678571	0.607143	-0.214286	-0.321429	-0.357143	-0.216225	0.126131	0.428571	0.214286	0.571429	0.607143	0.428571	0.630656	0.0357143	0.785714	0.142857	0.2883	0.142857	0.785714	0.857143	0.285714	0	0.464286	-0.25	-0.142857	0.392857	0.321429	0.285714	-0.535714	0.571429
cg10092878	0.428571	0.0714286	-0.428571	-0.0357143	0.714286	-0.0714286	0.392857	0.0714286	0.392857	0.464286	0.392857	-0.571429	0.714286	0.542649	0.607143	0.892857	0.321429	-0.142857	-0.142857	0.428571	0.321429	-0.321429	-0.285714	-0.0357143	-0.522544	0.0900937	0.142857	0.392857	0.535714	0.607143	0.5	0.414431	-0.178571	0.571429	0.214286	0.252262	0.178571	0.785714	0.785714	0.214286	0.214286	0.321429	-0.642857	-0.142857	0.214286	0	0.607143	-0.607143	0.714286
cg10859442	0.571429	0.428571	-0.178571	0.571429	0.571429	-0.428571	0.214286	-0.535714	0.857143	0.964286	0.535714	-0.178571	-0.214286	0.449089	0.321429	0.607143	-0.214286	0	0.0357143	0.25	-0.0357143	-0.285714	-0.428571	0.0357143	-0.0540562	0.882919	0.142857	-0.535714	0.357143	0.785714	0.107143	0.0540562	-0.0357143	0.428571	-0.0714286	0.522544	-0.178571	0.714286	0.214286	0.214286	-0.357143	0.607143	-0.607143	0.428571	0.0714286	0.571429	0.142857	0.25	-0.214286
cg24259291	-0.321429	0.107143	-0.25	0.178571	0.357143	0.392857	0.607143	0.178571	0.178571	-0.107143	0.107143	0.142857	0.321429	0.0374241	0.392857	0.178571	0.642857	-0.142857	0.571429	0.5	0.571429	0.178571	0.0714286	-0.821429	0.2883	-0.450469	0.25	0.321429	0.214286	-0.107143	-0.0714286	0.738769	0.142857	0.5	-0.0714286	-0.216225	-0.107143	0.0714286	0.571429	-0.107143	-0.107143	-0.107143	0.571429	-0.285714	0.142857	0.392857	-0.142857	-0.285714	0.321429
cg00201760	-0.535714	-0.392857	0.107143	-0.607143	-0.5	0.392857	-0.178571	0.464286	-0.821429	-0.892857	-0.392857	0.142857	0.25	-0.261968	-0.178571	-0.464286	0.428571	-0.0714286	-0.0714286	-0.214286	0.214286	0.107143	0.285714	0.0357143	-0.072075	-0.846881	-0.0357143	0.464286	-0.428571	-0.607143	-0.0714286	-0.0900937	0.0714286	-0.357143	0	-0.5766	0.25	-0.571429	-0.142857	-0.107143	0.321429	-0.535714	0.642857	-0.5	0	-0.535714	-0.0714286	-0.357143	0.25
cg02388795	0.142857	-0.357143	-0.357143	-0.678571	0	-0.392857	-0.0714286	-0.25	-0.142857	-0.0714286	-0.0714286	-0.678571	0.285714	0.355529	0.5	0.357143	0.142857	-0.678571	-0.714286	0.142857	-0.25	-0.107143	0.321429	0.571429	-0.954994	-0.2883	-0.428571	0.571429	0.214286	0.285714	-0.107143	0.126131	0.214286	0.25	-0.357143	-0.216225	0.571429	0.0714286	0.464286	-0.357143	0.785714	-0.142857	-0.321429	0.178571	-0.357143	-0.642857	0.535714	-0.214286	0.285714
cg26271045	-0.214286	-0.321429	-0.428571	-0.464286	0.107143	-0.178571	0.285714	-0.214286	0	-0.178571	-0.0357143	-0.428571	0.321429	0.299392	0.678571	0.321429	0.5	-0.821429	-0.285714	0.428571	0.0357143	0.107143	0.464286	-0.0714286	-0.630656	-0.612637	-0.357143	0.714286	0.285714	0.107143	-0.357143	0.630656	0.357143	0.535714	-0.535714	-0.450469	0.392857	-0.0357143	0.75	-0.571429	0.642857	-0.321429	0.214286	0.0714286	-0.392857	-0.285714	0.321429	-0.214286	0.321429
cg13553498	0.678571	0.285714	-0.607143	-0.571429	0.25	-0.0357143	0.25	-0.285714	-0.0714286	0	-0.571429	-0.857143	-0.142857	-0.299392	0.321429	0	-0.464286	-0.214286	-0.178571	0.428571	-0.571429	0.5	0.571429	0.571429	-0.414431	0.198206	-0.142857	0.285714	0.678571	0.0714286	0.0714286	0.180187	0.535714	0.321429	0	0.558581	0.714286	-0.142857	0.178571	-0.214286	0.785714	0.392857	-0.392857	0.678571	-0.0357143	-0.607143	-0.142857	0.25	-0.142857
cg08453903	-0.357143	-0.357143	0.0357143	-0.75	-0.571429	0.357143	-0.214286	0.392857	-0.892857	-0.964286	-0.75	-0.0714286	0.0714286	-0.580073	-0.285714	-0.678571	-0.0357143	-0.0714286	-0.142857	-0.178571	-0.25	0.464286	0.642857	0.214286	-0.072075	-0.774806	-0.25	0.571429	-0.178571	-0.785714	-0.142857	-0.072075	0.214286	-0.392857	0.0357143	-0.342356	0.392857	-0.821429	-0.25	-0.321429	0.607143	-0.5	0.464286	-0.142857	-0.142857	-0.785714	-0.214286	-0.0714286	0.0714286
cg04310180	0.607143	0.321429	-0.571429	-0.428571	0.214286	-0.0714286	0.285714	-0.392857	0.0357143	0.0357143	-0.607143	-0.75	-0.321429	-0.392953	0.285714	-0.107143	-0.571429	-0.25	-0.0714286	0.464286	-0.678571	0.642857	0.678571	0.428571	-0.252262	0.234244	-0.214286	0.214286	0.714286	0	-0.107143	0.270281	0.607143	0.357143	-0.107143	0.558581	0.607143	-0.25	0.142857	-0.357143	0.714286	0.357143	-0.285714	0.821429	-0.142857	-0.464286	-0.285714	0.464286	-0.321429
cg13549277	-0.321429	0.0714286	-0.107143	-0.0714286	0.178571	0.678571	0.392857	0.571429	-0.285714	-0.428571	0	0.214286	0.5	-0.0748481	0.107143	0	0.75	0.214286	0.535714	0.214286	0.785714	0	-0.142857	-0.571429	0.306319	-0.558581	0.5	0.285714	-0.107143	-0.285714	0.285714	0.324337	-0.0357143	0.107143	0.285714	-0.234244	0	0	0.25	0.285714	-0.142857	-0.107143	0.607143	-0.678571	0.464286	0.107143	-0.142857	-0.607143	0.5
cg13036546	0.107143	-0.142857	0.107143	-0.178571	-0.107143	-0.357143	-0.392857	-0.178571	-0.0714286	0.214286	0.5	-0.0357143	0.0714286	0.654921	0.107143	0.357143	0.392857	-0.107143	-0.535714	-0.357143	0.321429	-0.821429	-0.607143	0.642857	-0.5766	0.234244	0.142857	-0.357143	-0.535714	0.571429	0.178571	-0.630656	-0.178571	-0.214286	-0.142857	-0.234244	0.142857	0.428571	-0.142857	0.428571	-0.142857	0.107143	-0.214286	-0.285714	0.107143	-0.107143	0.464286	-0.321429	0.0714286
cg24404823	-0.285714	0.107143	0	0.142857	0.25	0.642857	0.357143	0.607143	-0.142857	-0.25	0.178571	0.321429	0.535714	0.018712	0.0357143	0.107143	0.714286	0.357143	0.571429	0.142857	0.857143	-0.142857	-0.357143	-0.642857	0.396412	-0.396412	0.571429	0.142857	-0.142857	-0.178571	0.392857	0.252262	-0.214286	0.0714286	0.392857	-0.162169	-0.178571	0.178571	0.214286	0.428571	-0.357143	-0.0357143	0.464286	-0.75	0.535714	0.285714	-0.0714286	-0.642857	0.535714
cg01201512	0.178571	0.428571	-0.678571	-0.178571	0.607143	0.321429	0.75	-0.142857	0.178571	0.0714286	0.142857	-0.321429	0.214286	0.28068	0.785714	0.428571	0.857143	-0.285714	0.428571	0.714286	0.714286	-0.0357143	-0.0714286	-0.25	-0.14415	-0.126131	0.535714	0.107143	0.285714	0.357143	0.107143	0.558581	0.5	0.714286	-0.178571	0.0180187	0.428571	0.321429	0.642857	0.178571	0.107143	0.357143	0.464286	-0.107143	0.392857	0.178571	-0.142857	-0.357143	0.214286
cg17217296	-0.392857	-0.142857	0.357143	-0.0714286	-0.75	-0.107143	-0.428571	-0.25	-0.357143	-0.428571	-0.428571	0.428571	-0.785714	-0.486513	-0.5	-0.857143	-0.392857	-0.0714286	-0.0357143	-0.392857	-0.5	0.357143	0.428571	0.178571	0.324337	-0.0900937	-0.321429	-0.321429	-0.464286	-0.535714	-0.642857	-0.378394	0.285714	-0.5	-0.392857	-0.2883	-0.0714286	-0.821429	-0.714286	-0.392857	-0.0357143	-0.357143	0.571429	0.321429	-0.392857	-0.107143	-0.535714	0.714286	-0.785714
cg14210817	-0.107143	0.285714	0.392857	0.642857	0.0357143	0.214286	-0.0714286	0.178571	0.178571	0.25	0.464286	0.678571	-0.142857	0.112272	-0.357143	-0.0357143	0.214286	0.607143	0.464286	-0.285714	0.571429	-0.428571	-0.75	-0.321429	0.630656	0.396412	0.571429	-0.75	-0.5	0.107143	0.25	-0.396412	-0.357143	-0.285714	0.285714	0.0540562	-0.535714	0.285714	-0.428571	0.642857	-0.928571	0.214286	0.214286	-0.428571	0.464286	0.678571	-0.214286	-0.0714286	-0.142857
cg06728055	-0.357143	-0.142857	-0.0357143	-0.107143	0.142857	0.642857	0.321429	0.75	-0.321429	-0.5	-0.142857	0.107143	0.714286	-0.205832	0	0	0.464286	0.214286	0.392857	0.178571	0.5	0.178571	0.0714286	-0.642857	0.252262	-0.72075	0.214286	0.642857	0.107143	-0.464286	0.321429	0.468487	-0.214286	0.0714286	0.428571	-0.198206	-0.0714286	-0.0714286	0.357143	0.0714286	0.0714286	-0.285714	0.321429	-0.642857	0.285714	-0.0714286	0.0357143	-0.642857	0.714286
cg11580351	0.142857	0.214286	-0.142857	0.214286	0	-0.214286	0.178571	-0.5	0.357143	0.178571	-0.392857	-0.107143	-0.642857	-0.449089	0	-0.321429	-0.714286	-0.214286	0.178571	0.285714	-0.75	0.714286	0.642857	-0.142857	0.2883	0.270281	-0.392857	-0.0714286	0.5	-0.178571	-0.535714	0.360375	0.428571	0.25	-0.321429	0.324337	-0.0357143	-0.392857	-0.0357143	-0.607143	0.178571	0.0714286	0	0.857143	-0.428571	0.142857	-0.464286	0.857143	-0.642857
cg01195214	-0.321429	-0.178571	0.642857	0.678571	-0.0714286	-0.0714286	-0.357143	0.321429	0.214286	0.321429	0.75	0.714286	0.25	0.449089	-0.392857	0.25	0.25	0.464286	0.0357143	-0.535714	0.535714	-0.75	-0.892857	-0.321429	0.306319	0.198206	0.25	-0.464286	-0.607143	0.214286	0.285714	-0.43245	-0.785714	-0.392857	0.285714	-0.234244	-0.75	0.5	-0.25	0.535714	-0.892857	-0.107143	-0.142857	-0.678571	0.214286	0.607143	0.357143	-0.357143	0.25
cg11598935	-0.357143	-0.428571	0.75	0.392857	-0.285714	-0.0714286	-0.607143	0.535714	-0.107143	0.0714286	0.571429	0.607143	0.428571	0.355529	-0.571429	0.142857	0.107143	0.5	-0.25	-0.75	0.357143	-0.75	-0.785714	-0.0714286	0.108112	0	0.0714286	-0.214286	-0.678571	0.0357143	0.392857	-0.612637	-0.928571	-0.642857	0.428571	-0.306319	-0.642857	0.357143	-0.357143	0.5	-0.642857	-0.285714	-0.321429	-0.785714	0.142857	0.214286	0.535714	-0.5	0.428571
cg12172057	0.107143	0.214286	-0.464286	0.142857	0.75	0.285714	0.714286	0.178571	0.392857	0.25	0.321429	-0.25	0.642857	0.336817	0.642857	0.678571	0.642857	-0.107143	0.392857	0.642857	0.642857	-0.0714286	-0.178571	-0.607143	-0.0540562	-0.180187	0.357143	0.392857	0.5	0.321429	0.321429	0.756787	0	0.714286	0.142857	0.0900937	0.0357143	0.571429	0.857143	0.142857	0	0.214286	0	-0.285714	0.321429	0.321429	0.214286	-0.571429	0.642857
cg21386573	0.214286	0.321429	0.0714286	0.785714	0.464286	-0.321429	0.142857	-0.357143	0.821429	0.892857	0.821429	0.25	-0.107143	0.617497	0.214286	0.607143	0.178571	0.107143	0.178571	0.0714286	0.392857	-0.571429	-0.75	-0.25	0.14415	0.72075	0.321429	-0.678571	-0.0357143	0.75	0.107143	-0.0360375	-0.25	0.285714	-0.0714286	0.198206	-0.464286	0.785714	0.142857	0.392857	-0.75	0.428571	-0.285714	0	0.178571	0.857143	0.178571	0.0357143	-0.107143
cg09527615	-0.285714	0.107143	0	0.142857	0.25	0.642857	0.357143	0.607143	-0.142857	-0.25	0.178571	0.321429	0.535714	0.018712	0.0357143	0.107143	0.714286	0.357143	0.571429	0.142857	0.857143	-0.142857	-0.357143	-0.642857	0.396412	-0.396412	0.571429	0.142857	-0.142857	-0.178571	0.392857	0.252262	-0.214286	0.0714286	0.392857	-0.162169	-0.178571	0.178571	0.214286	0.428571	-0.357143	-0.0357143	0.464286	-0.75	0.535714	0.285714	-0.0714286	-0.642857	0.535714
cg06621861	0.107143	0.357143	-0.321429	-0.0357143	0.535714	0.642857	0.535714	0.464286	-0.0714286	-0.0714286	0.214286	-0.0357143	0.571429	0.168408	0.321429	0.357143	0.821429	0.321429	0.535714	0.357143	0.964286	-0.25	-0.464286	-0.357143	0.14415	-0.162169	0.785714	0.0714286	0.0357143	0.142857	0.607143	0.234244	-0.0357143	0.285714	0.428571	0.0900937	0.142857	0.428571	0.357143	0.642857	-0.214286	0.321429	0.285714	-0.642857	0.75	0.178571	-0.0357143	-0.75	0.571429
cg00590063	0.678571	0.5	-0.642857	-0.25	0.392857	0	0.464286	-0.428571	0.214286	0.178571	-0.535714	-0.714286	-0.357143	-0.392953	0.357143	-0.0357143	-0.535714	-0.178571	0.142857	0.607143	-0.571429	0.678571	0.607143	0.25	-0.0900937	0.360375	-0.0714286	0.107143	0.821429	0.0714286	-0.0714286	0.396412	0.642857	0.5	-0.0714286	0.684712	0.535714	-0.142857	0.214286	-0.285714	0.571429	0.5	-0.25	0.857143	-0.0357143	-0.25	-0.392857	0.5	-0.357143
cg04210779	0.357143	0.25	-0.571429	-0.214286	0.321429	0	0.5	-0.321429	0.214286	0.0357143	-0.535714	-0.607143	-0.178571	-0.392953	0.392857	-0.0357143	-0.428571	-0.357143	0.142857	0.642857	-0.571429	0.785714	0.785714	-0.0714286	-0.072075	0	-0.285714	0.428571	0.857143	-0.107143	-0.25	0.684712	0.571429	0.571429	-0.178571	0.414431	0.392857	-0.25	0.428571	-0.571429	0.642857	0.178571	-0.107143	0.75	-0.25	-0.214286	-0.285714	0.428571	-0.178571
[truncated: 19,279 more rows]
[truncated: 174 more columns]
