# Supplementary material for: Integrated Analysis of DNA Methylation and Biochemical/Metabolic Parameter During the Long-Term Isolation Environment
Source: Front Physiol. 2019 Jul 24;10:917. doi: 10.3389/fphys.2019.00917 (PMC6676193; doi:10.3389/fphys.2019.00917)
Supplement: Supplementary file 3 [file Table_3.XLSX]

## Sheet: sd003filtered-1-filter-01+metab
Table S3. The correlation matrix of DNA methylation sites and biochemical/metabolic parameters (volunteer C).
DNA methylation site\biochemical/metabolic parameter	3-NT	5-HT	8-OHdG	ACTH	ADH/VP/AVP	AD-Plasma	ALB	ALD	Angiotensin-I-37C	Angiotensin-I-4C	Angiotensin-II	BDNF	Cortisol	CREA	D2	D3	DOP-Plasma	E-Selectin	FA	Fasting_Insulin	FFA	FRUC	FT3	FT4	GH	Glucose	GSH-PX	hsCRP	IFN-γ	IGF-1	IL-1β	IL-2	IL-4	Insulin	Leptin	Malondialdehyde	NAD-Plasma	NBAP	NGF	NO	NT-proBNP	NTX	OT/BGP	PA	PICP	PRA	PRL	RBP	sCD146
cg20743708	0.178571	0.607143	0.285714	0.321429	0.357143	0.0714286	-0.504525	0.285714	0.214286	0.285714	0	0.607143	0.0357143	0.214286	-0.107143	-0.107143	-0.357143	0.535714	-0.535714	-0.178571	-0.0714286	0.126131	-0.357143	0	-0.481812	0.0900937	0.607143	0.481812	0.0714286	0.5	0.214286	0.428571	0.321429	-0.142857	0.428571	-0.342356	-0.321429	-0.285714	0.678571	0.142857	-0.607143	-0.0714286	-0.107143	0	0.428571	0	0.178571	0	0.0900937
cg05569328	0.285714	-0.214286	0	0.428571	0.321429	-0.571429	-0.234244	-0.535714	-0.571429	-0.142857	0.214286	-0.0714286	-0.107143	-0.214286	0.0357143	0.0357143	-0.714286	-0.5	-0.0357143	-0.0714286	-0.392857	-0.846881	-0.535714	-0.75	0.852437	-0.2883	0.0357143	-0.0741249	-0.321429	0.214286	0.285714	-0.0357143	-0.821429	-0.214286	-0.392857	0.234244	-0.285714	0.535714	0.107143	0.178571	0.142857	-0.107143	-0.0714286	-0.357143	-0.178571	-0.25	0.857143	-0.357143	-0.414431
cg15841711	0.357143	0.571429	0.392857	0.214286	0.714286	-0.535714	0.0180187	0.0714286	-0.75	-0.428571	0.178571	0.357143	-0.428571	-0.214286	-0.678571	-0.678571	-0.678571	0.142857	-0.178571	-0.285714	-0.571429	-0.5766	-0.571429	-0.5	0.555937	-0.486506	0.142857	0.407687	0.0357143	0	0.25	0.75	-0.571429	-0.357143	0.178571	-0.5766	0	0.714286	-0.178571	0.785714	0.142857	0.642857	-0.107143	-0.5	0.285714	-0.75	0.357143	-0.5	-0.0360375
cg20548032	0.607143	0.107143	0.214286	0.321429	0.464286	-0.428571	0.630656	0.607143	-0.571429	-0.678571	0.714286	0.535714	0.5	0.678571	-0.107143	-0.107143	-0.142857	0.678571	-0.392857	-0.107143	-0.107143	0.540562	-0.107143	-0.142857	-0.111187	-0.774806	0.107143	0.111187	0.785714	0.107143	-0.392857	0.214286	0.142857	-0.142857	0.785714	-0.234244	-0.214286	0.464286	-0.321429	0.0357143	-0.285714	0.464286	-0.321429	0.107143	0.714286	-0.714286	-0.107143	0.107143	0.5766
cg07951201	0.285714	-0.0714286	0.357143	0.357143	0.642857	-0.892857	0	-0.5	-0.607143	-0.142857	0.678571	0.107143	0.0357143	0.321429	0.25	0.25	-0.607143	-0.25	-0.107143	-0.321429	-0.25	-0.342356	-0.428571	-0.928571	0.704187	-0.414431	0.0714286	0.407687	0.321429	0.678571	-0.0357143	0.142857	-0.392857	-0.357143	0.214286	-0.0540563	-0.642857	0.428571	0.0714286	-0.0714286	-0.428571	0.0714286	-0.142857	0.0714286	0.0357143	-0.392857	0.785714	0.0714286	0.198206
cg10600889	-0.0357143	0.178571	0.571429	-0.107143	0.678571	-0.857143	0.198206	-0.5	-0.535714	-0.107143	0.571429	-0.0357143	-0.321429	0.214286	0.0357143	0.0357143	-0.285714	-0.25	0.178571	-0.464286	-0.178571	-0.180188	-0.178571	-0.785714	0.667124	-0.270281	-0.142857	0.704187	0.5	0.535714	-0.142857	0.428571	-0.178571	-0.392857	0.357143	-0.450469	-0.428571	0.357143	-0.25	0.0714286	-0.357143	0.428571	0	0.178571	-0.0714286	-0.428571	0.392857	0.178571	0.468488
cg26392737	0.285714	-0.214286	0	0.428571	0.321429	-0.571429	-0.234244	-0.535714	-0.571429	-0.142857	0.214286	-0.0714286	-0.107143	-0.214286	0.0357143	0.0357143	-0.714286	-0.5	-0.0357143	-0.0714286	-0.392857	-0.846881	-0.535714	-0.75	0.852437	-0.2883	0.0357143	-0.0741249	-0.321429	0.214286	0.285714	-0.0357143	-0.821429	-0.214286	-0.392857	0.234244	-0.285714	0.535714	0.107143	0.178571	0.142857	-0.107143	-0.0714286	-0.357143	-0.178571	-0.25	0.857143	-0.357143	-0.414431
cg25430838	0.428571	-0.142857	0.0714286	0.571429	0.464286	-0.678571	-0.198206	-0.428571	-0.642857	-0.214286	0.392857	0.107143	0.0357143	0	0.0714286	0.0714286	-0.821429	-0.321429	-0.214286	-0.107143	-0.428571	-0.72075	-0.607143	-0.821429	0.778312	-0.414431	0.142857	0.0370625	-0.142857	0.392857	0.214286	0.0357143	-0.75	-0.25	-0.178571	0.180187	-0.428571	0.571429	0.178571	0.142857	-0.0714286	-0.0714286	-0.178571	-0.285714	0	-0.357143	0.928571	-0.285714	-0.2883
cg10081941	0.142857	0.857143	0.321429	0	0.321429	0.25	-0.0360375	0.75	0.107143	-0.0714286	-0.107143	0.642857	-0.107143	0.142857	-0.571429	-0.571429	-0.0357143	0.857143	-0.428571	-0.142857	-0.107143	0.414431	-0.107143	0.392857	-0.667124	-0.0540562	0.392857	0.481812	0.285714	0	0.0357143	0.714286	0.464286	-0.0714286	0.642857	-0.702731	0.142857	-0.107143	0.142857	0.464286	-0.285714	0.464286	-0.107143	-0.0714286	0.607143	-0.285714	-0.428571	-0.0714286	0.306319
cg03182688	0	-0.357143	-0.107143	0.142857	0.142857	-0.607143	0.126131	-0.714286	-0.535714	-0.25	0.25	-0.428571	-0.142857	-0.107143	0.142857	0.142857	-0.464286	-0.714286	0.142857	0.0714286	-0.428571	-0.684712	-0.142857	-0.678571	0.963624	-0.162169	-0.392857	0.0370625	-0.142857	0.25	-0.0714286	-0.0714286	-0.785714	0	-0.428571	0.234244	-0.107143	0.571429	-0.285714	0	0.107143	0.0714286	-0.178571	-0.0357143	-0.464286	-0.142857	0.714286	-0.0357143	-0.2883
cg23837265	0.0357143	-0.464286	-0.142857	0.107143	0.107143	-0.642857	0.342356	-0.642857	-0.607143	-0.392857	0.357143	-0.464286	-0.0357143	0	0.178571	0.178571	-0.357143	-0.678571	0.178571	0.107143	-0.392857	-0.540562	-0.0357143	-0.642857	0.963624	-0.270281	-0.5	-0.0370625	0	0.178571	-0.214286	-0.142857	-0.75	0.0357143	-0.357143	0.270281	-0.0714286	0.642857	-0.464286	-0.0714286	0.142857	0.142857	-0.214286	0.0357143	-0.428571	-0.214286	0.607143	0.0357143	-0.180187
cg27200630	0.285714	-0.214286	0	0.428571	0.321429	-0.571429	-0.234244	-0.535714	-0.571429	-0.142857	0.214286	-0.0714286	-0.107143	-0.214286	0.0357143	0.0357143	-0.714286	-0.5	-0.0357143	-0.0714286	-0.392857	-0.846881	-0.535714	-0.75	0.852437	-0.2883	0.0357143	-0.0741249	-0.321429	0.214286	0.285714	-0.0357143	-0.821429	-0.214286	-0.392857	0.234244	-0.285714	0.535714	0.107143	0.178571	0.142857	-0.107143	-0.0714286	-0.357143	-0.178571	-0.25	0.857143	-0.357143	-0.414431
cg03728799	-0.357143	0.214286	-0.285714	-0.5	-0.535714	0.75	0.270281	0.5	0.428571	-0.0714286	-0.607143	-0.178571	-0.178571	-0.285714	-0.428571	-0.428571	0.607143	0.25	0.142857	0.321429	0.0714286	0.360375	0.535714	0.892857	-0.555937	0.342356	-0.285714	-0.185312	-0.142857	-0.678571	-0.142857	0.107143	0.321429	0.392857	-0.107143	-0.180188	0.785714	-0.214286	-0.392857	0.214286	0.428571	0.285714	0.0357143	0	-0.0714286	0.214286	-0.857143	0	-0.072075
cg26038582	0.285714	0.0714286	0.464286	0.357143	0.607143	-0.642857	-0.108112	-0.178571	-0.214286	0.107143	0.714286	0.392857	0.285714	0.642857	0.428571	0.428571	-0.357143	0.178571	-0.285714	-0.392857	0.0714286	0.216225	-0.321429	-0.642857	0.0741249	-0.2883	0.357143	0.518875	0.571429	0.857143	-0.107143	0.107143	0.214286	-0.357143	0.607143	-0.126131	-0.821429	-0.0357143	0.392857	-0.321429	-0.821429	-0.107143	-0.107143	0.321429	0.321429	-0.214286	0.5	0.321429	0.504525
cg05586466	-0.0714286	-0.142857	0.25	-0.428571	-0.142857	0.321429	0.0180187	0.321429	0.285714	0.285714	-0.107143	0.0714286	-0.0357143	-0.178571	0.0357143	0.0357143	0.75	0.214286	0.535714	-0.357143	0.785714	0.468487	0.142857	0.357143	-0.44475	-0.0180187	0.178571	-0.407687	0.107143	-0.642857	0.214286	-0.321429	0.607143	-0.321429	0.178571	-0.0360375	0	-0.464286	-0.0357143	-0.107143	0.428571	-0.178571	0.642857	-0.142857	0.214286	0.0357143	-0.785714	-0.142857	0.396412
cg03174507	0	-0.571429	-0.0357143	0.142857	0.107143	-0.607143	-0.0360375	-0.821429	-0.392857	0	0.321429	-0.428571	-0.0357143	-0.0714286	0.428571	0.428571	-0.321429	-0.785714	0.285714	-0.0714286	-0.107143	-0.594619	-0.178571	-0.75	0.889499	-0.126131	-0.25	-0.111187	-0.142857	0.285714	0.0357143	-0.357143	-0.607143	-0.142857	-0.428571	0.414431	-0.357143	0.321429	-0.0714286	-0.25	0.0714286	-0.25	0.0357143	0	-0.464286	0	0.714286	0	-0.198206
cg13162127	-0.678571	-0.107143	0.214286	-0.535714	-0.107143	-0.0357143	-0.450469	-0.857143	0.357143	0.714286	-0.321429	-0.571429	-0.642857	-0.5	0.25	0.25	0.25	-0.785714	0.678571	-0.285714	0.285714	-0.414431	0.107143	-0.25	0.370625	0.612637	-0.178571	0.222375	-0.357143	0.107143	0.285714	-0.107143	0	-0.178571	-0.464286	-0.0180187	-0.107143	-0.428571	0.142857	-0.142857	0.107143	-0.285714	0.5	0.0714286	-0.714286	0.5	0.107143	0.0714286	-0.0900937
cg08805748	-0.642857	0.214286	0.0714286	-0.5	-0.178571	0.25	-0.522544	-0.571429	0.357143	0.571429	-0.678571	-0.464286	-0.821429	-0.785714	-0.214286	-0.214286	0.107143	-0.607143	0.5	-0.107143	0	-0.612637	0.0357143	0.0357143	0.259437	0.666694	-0.142857	0.185312	-0.642857	-0.178571	0.428571	0.178571	-0.178571	-0.0357143	-0.607143	-0.180187	0.285714	-0.285714	0.107143	0.285714	0.357143	-0.0714286	0.392857	-0.214286	-0.642857	0.428571	0	-0.214286	-0.396412
cg11388673	0.571429	-0.0714286	-0.321429	0.857143	0	0.107143	-0.414431	0.285714	0.0357143	-0.0357143	0.107143	0.5	0.642857	0.321429	0.214286	0.214286	-0.607143	0.357143	-0.785714	0.285714	-0.214286	-0.072075	-0.428571	-0.0357143	-0.2965	-0.162169	0.535714	-0.259437	-0.214286	0.392857	0.142857	-0.214286	-0.142857	0.142857	0	0.450469	-0.321429	0	0.714286	-0.142857	-0.392857	-0.5	-0.392857	-0.107143	0.392857	0.0714286	0.571429	-0.107143	-0.396412
cg10580144	0.642857	-0.214286	-0.392857	0.714286	-0.0357143	-0.0357143	0.360375	0.571429	-0.214286	-0.571429	0.464286	0.428571	0.928571	0.75	0.214286	0.214286	-0.321429	0.571429	-0.785714	0.428571	-0.25	0.450469	-0.0357143	0.107143	-0.333562	-0.486506	0.142857	-0.259437	0.357143	0.285714	-0.428571	-0.214286	0	0.321429	0.357143	0.378394	-0.142857	0.285714	0.0714286	-0.285714	-0.428571	-0.0714286	-0.642857	0.214286	0.535714	-0.214286	0.214286	0.214286	0.0180187
cg05708073	0.357143	-0.214286	0.214286	0.428571	0.535714	-0.821429	-0.0900937	-0.535714	-0.678571	-0.178571	0.535714	0.0357143	0	0.0714286	0.178571	0.178571	-0.678571	-0.392857	-0.0357143	-0.25	-0.285714	-0.612637	-0.535714	-0.928571	0.852437	-0.450469	0.0714286	0.111187	0.0357143	0.428571	0.142857	0	-0.642857	-0.357143	-0.0714286	0.126131	-0.535714	0.535714	0.0714286	0.0357143	-0.107143	-0.0357143	-0.0714286	-0.178571	-0.0357143	-0.392857	0.857143	-0.178571	-0.072075
cg17620335	0.107143	-0.107143	-0.0357143	0.25	0.25	-0.5	-0.14415	-0.571429	-0.535714	-0.178571	0.0714286	-0.214286	-0.285714	-0.321429	-0.107143	-0.107143	-0.642857	-0.571429	0.0357143	0	-0.5	-0.882919	-0.392857	-0.642857	0.889499	-0.162169	-0.142857	0.0370625	-0.357143	0.142857	0.214286	0.107143	-0.857143	-0.107143	-0.464286	0.108112	-0.0714286	0.571429	-0.0714286	0.285714	0.214286	0.0714286	-0.107143	-0.321429	-0.321429	-0.214286	0.75	-0.321429	-0.450469
cg11003814	0.5	-0.642857	-0.178571	0.571429	0.178571	-0.678571	0.43245	-0.214286	-0.571429	-0.5	0.821429	0	0.714286	0.678571	0.571429	0.571429	-0.392857	-0.142857	-0.285714	0.142857	-0.178571	0.0540562	-0.107143	-0.607143	0.481812	-0.594619	-0.142857	-0.185312	0.428571	0.5	-0.428571	-0.428571	-0.357143	0.0357143	0.142857	0.522544	-0.5	0.5	-0.142857	-0.5	-0.357143	-0.142857	-0.428571	0.285714	0.107143	-0.285714	0.642857	0.285714	0.126131
cg06794141	0.571429	0.214286	0.321429	0.214286	0.357143	-0.0357143	0.234244	0.821429	-0.214286	-0.285714	0.392857	0.714286	0.392857	0.392857	-0.178571	-0.178571	0.107143	0.857143	-0.25	-0.285714	0.285714	0.612637	-0.214286	0.142857	-0.518875	-0.594619	0.464286	-0.111187	0.535714	-0.214286	0	0.107143	0.464286	-0.321429	0.75	-0.252263	-0.214286	0.0357143	0.0357143	0.107143	-0.0714286	0.178571	0.0714286	-0.142857	0.857143	-0.535714	-0.428571	-0.142857	0.540562
cg01556706	0.464286	-0.392857	-0.142857	0.75	0.214286	-0.5	-0.14415	-0.285714	-0.285714	-0.107143	0.571429	0.178571	0.607143	0.535714	0.571429	0.571429	-0.642857	-0.107143	-0.5	0.107143	-0.214286	-0.162169	-0.357143	-0.607143	0.2965	-0.306319	0.214286	-0.0370625	0.107143	0.75	-0.107143	-0.321429	-0.321429	0	0.0357143	0.504525	-0.642857	0.214286	0.428571	-0.428571	-0.571429	-0.428571	-0.392857	0.178571	0.107143	-0.0357143	0.892857	0.178571	-0.126131
cg16071125	0.0714286	-0.428571	-0.785714	0.214286	-0.535714	0.214286	0.306319	-0.0357143	-0.214286	-0.535714	-0.285714	-0.428571	0.178571	-0.25	-0.142857	-0.142857	-0.214286	-0.357143	-0.142857	0.714286	-0.535714	-0.450469	0.178571	0.214286	0.370625	-0.0360375	-0.5	-0.592999	-0.5	-0.392857	-0.178571	-0.285714	-0.75	0.571429	-0.714286	0.540562	0.607143	0.535714	-0.428571	0.107143	0.535714	0.0357143	-0.428571	-0.178571	-0.357143	0.0714286	0.214286	-0.178571	-0.738769
cg07584620	0.142857	-0.214286	0.25	0	0.428571	-0.75	0.234244	-0.5	-0.75	-0.321429	0.392857	-0.214286	-0.285714	-0.178571	-0.0714286	-0.0714286	-0.321429	-0.5	0.357143	-0.285714	-0.214286	-0.5766	-0.285714	-0.75	0.963624	-0.450469	-0.25	0.0370625	0.0714286	-0.0357143	0.0714286	0.0714286	-0.642857	-0.357143	-0.142857	-0.0540562	-0.178571	0.642857	-0.428571	0.214286	0.321429	0.285714	0.107143	-0.25	-0.178571	-0.5	0.428571	-0.25	0.0360375
cg10576245	-0.25	-0.321429	0.0357143	-0.107143	0.0357143	-0.357143	-0.2883	-0.857143	-0.178571	0.25	-0.0714286	-0.5	-0.428571	-0.464286	0.178571	0.178571	-0.214286	-0.857143	0.464286	-0.142857	-0.0714286	-0.774806	-0.178571	-0.571429	0.815374	0.162169	-0.214286	-0.0370625	-0.428571	0.0714286	0.285714	-0.178571	-0.571429	-0.178571	-0.607143	0.216225	-0.142857	0.142857	0	0	0.285714	-0.214286	0.25	-0.178571	-0.607143	0.142857	0.535714	-0.178571	-0.342356
cg20904475	0.0357143	-0.178571	0.107143	0.107143	0.321429	-0.642857	-0.0360375	-0.678571	-0.571429	-0.142857	0.214286	-0.285714	-0.321429	-0.25	0	0	-0.5	-0.642857	0.214286	-0.142857	-0.357143	-0.774806	-0.321429	-0.75	0.963624	-0.198206	-0.214286	0.111187	-0.178571	0.178571	0.142857	0.0714286	-0.75	-0.214286	-0.357143	0.0540562	-0.178571	0.535714	-0.178571	0.178571	0.178571	0.107143	0	-0.214286	-0.357143	-0.25	0.678571	-0.214286	-0.234244
cg18771050	0.107143	-0.107143	-0.0357143	0.25	0.25	-0.5	-0.14415	-0.571429	-0.535714	-0.178571	0.0714286	-0.214286	-0.285714	-0.321429	-0.107143	-0.107143	-0.642857	-0.571429	0.0357143	0	-0.5	-0.882919	-0.392857	-0.642857	0.889499	-0.162169	-0.142857	0.0370625	-0.357143	0.142857	0.214286	0.107143	-0.857143	-0.107143	-0.464286	0.108112	-0.0714286	0.571429	-0.0714286	0.285714	0.214286	0.0714286	-0.107143	-0.321429	-0.321429	-0.214286	0.75	-0.321429	-0.450469
cg09017434	-0.25	-0.321429	0.0357143	-0.107143	0.0357143	-0.357143	-0.2883	-0.857143	-0.178571	0.25	-0.0714286	-0.5	-0.428571	-0.464286	0.178571	0.178571	-0.214286	-0.857143	0.464286	-0.142857	-0.0714286	-0.774806	-0.178571	-0.571429	0.815374	0.162169	-0.214286	-0.0370625	-0.428571	0.0714286	0.285714	-0.178571	-0.571429	-0.178571	-0.607143	0.216225	-0.142857	0.142857	0	0	0.285714	-0.214286	0.25	-0.178571	-0.607143	0.142857	0.535714	-0.178571	-0.342356
cg12468774	0.142857	-0.0714286	-0.142857	0.285714	0.0357143	-0.214286	0.486506	0.178571	0	-0.321429	0.571429	0.142857	0.678571	0.964286	0.428571	0.428571	-0.0714286	0.357143	-0.571429	0.285714	-0.178571	0.702731	0.321429	0	-0.2965	-0.14415	-0.142857	0.370625	0.714286	0.75	-0.75	0	0.321429	0.357143	0.571429	0.072075	-0.25	0.0357143	-0.0714286	-0.535714	-0.892857	0.107143	-0.642857	0.75	0.214286	0	0.142857	0.75	0.414431
cg10341513	0	0.142857	0.142857	-0.214286	-0.0714286	0.285714	0.324338	0.607143	0.321429	0	0.142857	0.285714	0.321429	0.464286	0.0714286	0.0714286	0.571429	0.642857	-0.0714286	-0.0714286	0.428571	0.936975	0.357143	0.5	-0.778312	-0.0360375	0.107143	0.0741249	0.571429	-0.0714286	-0.321429	0	0.821429	0.0357143	0.642857	-0.216225	0	-0.392857	-0.0714286	-0.25	-0.285714	0.107143	0.0357143	0.357143	0.428571	0	-0.714286	0.357143	0.612637
cg03154580	0.214286	-0.285714	0.142857	0.285714	0.392857	-0.714286	-0.126131	-0.642857	-0.607143	-0.107143	0.357143	-0.142857	-0.142857	-0.142857	0.142857	0.142857	-0.571429	-0.571429	0.142857	-0.214286	-0.25	-0.738769	-0.464286	-0.857143	0.926562	-0.324337	-0.0357143	0	-0.142857	0.25	0.214286	-0.0714286	-0.714286	-0.321429	-0.285714	0.180187	-0.392857	0.5	0	0.0714286	0.107143	-0.0714286	0.0357143	-0.25	-0.214286	-0.285714	0.785714	-0.25	-0.198206
cg07093140	0.75	0.464286	0.428571	0.392857	0.714286	-0.357143	0.0360375	0.607143	-0.75	-0.5	0.285714	0.75	-0.0714286	-0.107143	-0.678571	-0.678571	-0.5	0.607143	-0.25	-0.392857	-0.214286	-0.234244	-0.714286	-0.285714	0.14825	-0.810844	0.5	-0.0370625	0.142857	-0.357143	0.392857	0.5	-0.285714	-0.535714	0.428571	-0.450469	-0.107143	0.607143	-0.0357143	0.75	0.321429	0.464286	0.0714286	-0.714286	0.785714	-0.928571	0.0357143	-0.714286	0.126131
cg20938802	0	0.571429	0.0357143	-0.142857	-0.107143	0.607143	0.0360375	0.821429	0.392857	0	-0.321429	0.428571	0.0357143	0.0714286	-0.428571	-0.428571	0.321429	0.785714	-0.285714	0.0714286	0.107143	0.594619	0.178571	0.75	-0.889499	0.126131	0.25	0.111187	0.142857	-0.285714	-0.0357143	0.357143	0.607143	0.142857	0.428571	-0.414431	0.357143	-0.321429	0.0714286	0.25	-0.0714286	0.25	-0.0357143	0	0.464286	0	-0.714286	0	0.198206
cg06459926	0.464286	-0.321429	0.535714	0.107143	0.428571	-0.392857	-0.0900938	0.107143	-0.285714	0.142857	0.535714	0.392857	0.214286	0.107143	0.285714	0.285714	0.178571	0.178571	0.357143	-0.678571	0.714286	0.198206	-0.428571	-0.428571	0.0370625	-0.5766	0.5	-0.370625	0.321429	-0.214286	0.357143	-0.392857	0.285714	-0.75	0.392857	0.0900938	-0.678571	-0.107143	0.214286	-0.178571	0.178571	-0.321429	0.607143	-0.285714	0.5	-0.392857	-0.107143	-0.285714	0.522544
cg12748000	-0.285714	0.428571	0.535714	-0.642857	0.178571	0.107143	0.2883	0.357143	0.214286	0.142857	0.0357143	0.142857	-0.285714	0.107143	-0.214286	-0.214286	0.678571	0.428571	0.357143	-0.428571	0.464286	0.702731	0.321429	0.321429	-0.481812	0.0540562	0	0.407687	0.571429	-0.214286	-0.142857	0.357143	0.785714	-0.25	0.642857	-0.666694	0.0714286	-0.357143	-0.285714	0.0714286	-0.0714286	0.428571	0.357143	0.214286	0.25	-0.142857	-0.857143	0.214286	0.774806
cg24074253	0.285714	-0.285714	0	0.0714286	-0.178571	0.321429	0.0180188	0.535714	0.25	0.107143	0.107143	0.321429	0.5	0.214286	0.25	0.25	0.464286	0.464286	0.0357143	-0.107143	0.642857	0.612637	0.0357143	0.357143	-0.630062	-0.198206	0.357143	-0.555937	0.178571	-0.357143	0.0714286	-0.5	0.571429	-0.142857	0.285714	0.270281	-0.178571	-0.392857	0.214286	-0.321429	0.107143	-0.392857	0.285714	-0.0357143	0.464286	0.0357143	-0.5	-0.0357143	0.2883
cg06460475	0.214286	-0.357143	0.0714286	0.357143	-0.0357143	0.107143	-0.738769	-0.142857	0.357143	0.642857	0.0357143	0.25	0.321429	0	0.571429	0.571429	-0.0357143	-0.0357143	0	-0.25	0.571429	-0.0360375	-0.392857	-0.178571	-0.259437	0.0900937	0.642857	-0.407687	-0.285714	0.178571	0.5	-0.607143	0.25	-0.321429	-0.107143	0.504525	-0.642857	-0.571429	0.892857	-0.428571	-0.142857	-0.928571	0.392857	-0.142857	0.142857	0.357143	0.285714	-0.142857	-0.108112
cg17084653	0.464286	-0.107143	0.428571	0.535714	0.642857	-0.714286	-0.360375	-0.321429	-0.392857	0.142857	0.642857	0.392857	0.214286	0.321429	0.392857	0.392857	-0.571429	-0.0357143	-0.178571	-0.464286	0.0714286	-0.234244	-0.642857	-0.857143	0.370625	-0.414431	0.5	0.185312	0.214286	0.642857	0.25	-0.0714286	-0.142857	-0.535714	0.285714	0.0900938	-0.892857	0.107143	0.535714	-0.178571	-0.464286	-0.321429	0.0714286	-0.0714286	0.285714	-0.285714	0.75	-0.0714286	0.198206
cg01264729	0.607143	-0.107143	0.214286	0.75	0.5	-0.5	-0.396413	-0.0714286	-0.285714	0.0714286	0.571429	0.535714	0.464286	0.428571	0.392857	0.392857	-0.642857	0.178571	-0.464286	-0.25	0	-0.126131	-0.642857	-0.642857	0.111187	-0.414431	0.607143	0.0370625	0.142857	0.642857	0.214286	-0.142857	-0.107143	-0.357143	0.285714	0.234244	-0.821429	0.0714286	0.678571	-0.214286	-0.535714	-0.428571	-0.107143	-0.0714286	0.428571	-0.214286	0.75	-0.0714286	0.0540563
cg08973675	-0.0714286	0.357143	-0.464286	0	-0.464286	0.75	0.180187	0.714286	0.428571	-0.214286	-0.464286	0.142857	0.214286	0.107143	-0.357143	-0.357143	0.178571	0.571429	-0.5	0.571429	-0.25	0.450469	0.392857	0.892857	-0.778312	0.270281	-0.0714286	-0.0370625	-0.0714286	-0.214286	-0.285714	0.214286	0.285714	0.607143	0.0714286	-0.0900937	0.642857	-0.142857	-0.0714286	0.142857	-0.0714286	0.214286	-0.428571	0.142857	0.178571	0.214286	-0.5	0.142857	-0.198206
cg13012653	0.0357143	-0.178571	0.107143	0.107143	0.321429	-0.642857	-0.0360375	-0.678571	-0.571429	-0.142857	0.214286	-0.285714	-0.321429	-0.25	0	0	-0.5	-0.642857	0.214286	-0.142857	-0.357143	-0.774806	-0.321429	-0.75	0.963624	-0.198206	-0.214286	0.111187	-0.178571	0.178571	0.142857	0.0714286	-0.75	-0.214286	-0.357143	0.0540562	-0.178571	0.535714	-0.178571	0.178571	0.178571	0.107143	0	-0.214286	-0.357143	-0.25	0.678571	-0.214286	-0.234244
cg02434121	-0.178571	-0.321429	-0.142857	0.107143	-0.357143	0.357143	-0.5766	-0.214286	0.714286	0.714286	-0.142857	-0.0357143	0.321429	0.142857	0.678571	0.678571	0.214286	-0.107143	-0.0357143	0.0357143	0.5	0.234244	0.0714286	0.142857	-0.481812	0.486506	0.321429	-0.185312	-0.214286	0.357143	0.142857	-0.571429	0.464286	0.0714286	-0.142857	0.486506	-0.392857	-0.785714	0.75	-0.642857	-0.392857	-0.857143	0.178571	0.285714	-0.142857	0.714286	0.107143	0.285714	-0.0900937
cg01048372	0.285714	-0.428571	0.107143	0.428571	0.392857	-0.821429	0.0360375	-0.607143	-0.535714	-0.142857	0.678571	-0.0714286	0.25	0.357143	0.5	0.5	-0.535714	-0.428571	-0.0714286	-0.142857	-0.178571	-0.342356	-0.321429	-0.892857	0.741249	-0.378394	-0.0357143	0.111187	0.214286	0.642857	-0.107143	-0.214286	-0.464286	-0.214286	0	0.306319	-0.642857	0.392857	0.0714286	-0.321429	-0.357143	-0.178571	-0.178571	0.142857	-0.107143	-0.214286	0.857143	0.142857	0.0540562
cg09154880	0.214286	0.428571	0.321429	-0.0714286	0.214286	0.178571	0.234244	0.785714	0.107143	-0.107143	0.178571	0.571429	0.214286	0.392857	-0.214286	-0.214286	0.321429	0.857143	-0.214286	-0.214286	0.285714	0.792825	0.0714286	0.392857	-0.741249	-0.234244	0.321429	0.185312	0.571429	-0.107143	-0.142857	0.285714	0.714286	-0.142857	0.785714	-0.450469	-0.0357143	-0.214286	0	0.0714286	-0.25	0.285714	0.0357143	0.107143	0.678571	-0.285714	-0.642857	0.107143	0.612637
cg19660744	0.357143	-0.428571	0.142857	0.142857	-0.0357143	0.142857	-0.342356	0.214286	0.107143	0.321429	0.0714286	0.285714	0.285714	-0.142857	0.285714	0.285714	0.285714	0.142857	0.285714	-0.357143	0.75	0.126131	-0.321429	0	-0.259437	-0.252262	0.535714	-0.741249	-0.142857	-0.464286	0.5	-0.642857	0.285714	-0.464286	0	0.396412	-0.392857	-0.357143	0.428571	-0.214286	0.392857	-0.642857	0.607143	-0.392857	0.357143	0	-0.214286	-0.392857	0.0900937
cg15850018	0.321429	-0.178571	0.0357143	0.607143	0.285714	-0.392857	-0.558581	-0.428571	-0.178571	0.214286	0.25	0.178571	0.178571	0.0714286	0.357143	0.357143	-0.678571	-0.25	-0.285714	-0.107143	-0.142857	-0.522544	-0.571429	-0.642857	0.370625	-0.108112	0.392857	0	-0.25	0.571429	0.321429	-0.178571	-0.392857	-0.214286	-0.178571	0.342356	-0.607143	0.0714286	0.642857	-0.142857	-0.321429	-0.5	-0.0714286	-0.142857	0	0.0357143	0.892857	-0.142857	-0.306319
cg19864060	0.357143	0.5	0.0357143	0.285714	0.0357143	0.535714	-0.324337	0.857143	0.285714	0.0714286	-0.25	0.714286	0.214286	0.0357143	-0.357143	-0.357143	-0.0357143	0.857143	-0.5	0	0.107143	0.342356	-0.25	0.535714	-0.852437	-0.0540562	0.642857	-0.111187	-0.0714286	-0.214286	0.285714	0.214286	0.428571	-0.0357143	0.357143	-0.198206	0.0714286	-0.285714	0.5	0.285714	-0.0714286	-0.0714286	0	-0.285714	0.678571	-0.0714286	-0.357143	-0.285714	-0.0180187
cg24284539	0.178571	0.607143	0.0714286	0.107143	0.357143	-0.142857	0.0360375	0.178571	-0.535714	-0.464286	-0.214286	0.178571	-0.5	-0.428571	-0.857143	-0.857143	-0.571429	0.107143	-0.214286	0.0357143	-0.714286	-0.630656	-0.357143	-0.107143	0.407687	-0.234244	-0.0357143	0.259437	-0.25	-0.25	0.214286	0.75	-0.642857	-0.0357143	-0.107143	-0.504525	0.428571	0.678571	-0.285714	0.892857	0.357143	0.678571	-0.214286	-0.535714	0.107143	-0.535714	0.178571	-0.535714	-0.342356
cg07220815	-0.357143	0.714286	0.428571	-0.571429	0.321429	-0.0714286	0.126131	0	-0.178571	-0.0714286	-0.285714	-0.0714286	-0.857143	-0.464286	-0.75	-0.75	0.0714286	0	0.321429	-0.285714	-0.25	-0.234244	0.0357143	0.0357143	0.222375	0.108113	-0.214286	0.593	0.0357143	-0.285714	0.107143	0.821429	-0.0714286	-0.178571	0.107143	-0.846881	0.428571	0.214286	-0.464286	0.714286	0.285714	0.785714	0.178571	-0.214286	-0.107143	-0.321429	-0.357143	-0.214286	0.162169
cg07918933	0.285714	-0.214286	0.107143	0.5	0.428571	-0.75	0.0180187	-0.464286	-0.428571	-0.142857	0.678571	0.0714286	0.321429	0.535714	0.464286	0.464286	-0.607143	-0.214286	-0.321429	-0.0714286	-0.285714	-0.180187	-0.285714	-0.785714	0.518875	-0.306319	0.0357143	0.333562	0.321429	0.857143	-0.214286	-0.0357143	-0.321429	-0.107143	0.178571	0.180187	-0.642857	0.321429	0.178571	-0.321429	-0.642857	-0.107143	-0.357143	0.285714	0	-0.178571	0.857143	0.285714	0.108112
cg18463876	0.571429	0.0714286	0.0357143	0.357143	0.0357143	0.357143	-0.180187	0.821429	0.0714286	-0.0357143	0	0.678571	0.428571	0.0714286	-0.142857	-0.142857	0.0714286	0.75	-0.285714	-0.107143	0.357143	0.360375	-0.321429	0.357143	-0.667124	-0.360375	0.642857	-0.518875	0	-0.428571	0.321429	-0.178571	0.357143	-0.214286	0.321429	0.0900937	-0.107143	-0.178571	0.392857	0.107143	0.178571	-0.25	0.178571	-0.392857	0.75	-0.214286	-0.357143	-0.392857	0.072075
cg04397884	0	-0.357143	-0.0714286	0.214286	0.0357143	-0.285714	-0.486506	-0.714286	-0.178571	0.25	-0.0714286	-0.285714	-0.214286	-0.428571	0.214286	0.214286	-0.428571	-0.714286	0.214286	-0.0714286	-0.107143	-0.846881	-0.392857	-0.571429	0.704187	0.072075	0.0357143	-0.222375	-0.571429	0.107143	0.428571	-0.285714	-0.642857	-0.178571	-0.642857	0.396413	-0.25	0.142857	0.285714	0	0.25	-0.428571	0.178571	-0.321429	-0.428571	0.142857	0.714286	-0.321429	-0.522544
cg25727520	-0.107143	-0.607143	-0.142857	0.107143	-0.0714286	-0.392857	-0.216225	-0.857143	-0.178571	0.178571	0.107143	-0.5	-0.0714286	-0.214286	0.464286	0.464286	-0.25	-0.857143	0.321429	0	-0.0357143	-0.648675	-0.142857	-0.607143	0.778312	0.072075	-0.214286	-0.222375	-0.357143	0.214286	0.142857	-0.464286	-0.571429	-0.0714286	-0.607143	0.522544	-0.285714	0.142857	0.0714286	-0.285714	0.142857	-0.428571	0.107143	-0.0357143	-0.571429	0.214286	0.678571	-0.0357143	-0.360375
cg06488536	0.0714286	0.285714	-0.428571	0	-0.428571	0.75	0.14415	0.785714	0.25	-0.285714	-0.535714	0.178571	0.107143	-0.178571	-0.535714	-0.535714	0.178571	0.535714	-0.321429	0.464286	-0.178571	0.234244	0.214286	0.857143	-0.630062	0.0900937	0	-0.333562	-0.25	-0.607143	-0.0357143	0.142857	0.107143	0.428571	-0.0714286	-0.0540562	0.714286	0	-0.142857	0.357143	0.357143	0.214286	-0.214286	-0.214286	0.25	0.0357143	-0.571429	-0.214286	-0.306319
cg22920501	0	-0.142857	-0.142857	0.214286	0.0714286	-0.285714	-0.324337	-0.607143	-0.321429	0	-0.142857	-0.285714	-0.321429	-0.464286	-0.0714286	-0.0714286	-0.571429	-0.642857	0.0714286	0.0714286	-0.428571	-0.936975	-0.357143	-0.5	0.778312	0.0360375	-0.107143	-0.0741249	-0.571429	0.0714286	0.321429	0	-0.821429	-0.0357143	-0.642857	0.216225	0	0.392857	0.0714286	0.25	0.285714	-0.107143	-0.0357143	-0.357143	-0.428571	0	0.714286	-0.357143	-0.612637
cg14478663	0.821429	0.107143	0.0357143	0.892857	0.5	-0.357143	-0.378394	0.214286	-0.571429	-0.285714	0.285714	0.642857	0.285714	0.0357143	-0.178571	-0.178571	-0.928571	0.285714	-0.607143	-0.0714286	-0.392857	-0.540562	-0.857143	-0.5	0.259437	-0.594619	0.607143	-0.185312	-0.214286	0.178571	0.428571	0.107143	-0.571429	-0.285714	0.0357143	0.14415	-0.392857	0.5	0.5	0.357143	-0.0357143	-0.142857	-0.214286	-0.571429	0.535714	-0.5	0.75	-0.571429	-0.360375
cg12174804	0.428571	-0.0714286	0.178571	0.642857	0.392857	-0.357143	-0.648675	-0.25	-0.142857	0.285714	0.285714	0.392857	0.214286	0.107143	0.321429	0.321429	-0.642857	-0.0357143	-0.321429	-0.25	0	-0.396412	-0.678571	-0.607143	0.185312	-0.180187	0.607143	0	-0.178571	0.535714	0.428571	-0.142857	-0.214286	-0.357143	0	0.252262	-0.714286	-0.0357143	0.785714	-0.107143	-0.357143	-0.535714	0.0357143	-0.214286	0.214286	-0.0357143	0.785714	-0.214286	-0.180187
cg18792146	-0.107143	-0.464286	0.178571	0.0357143	0.142857	-0.464286	-0.414431	-0.857143	-0.107143	0.428571	0.178571	-0.321429	-0.178571	-0.214286	0.5	0.5	-0.178571	-0.75	0.428571	-0.321429	0.214286	-0.558581	-0.285714	-0.714286	0.667124	0.072075	0.0357143	-0.0741249	-0.25	0.285714	0.321429	-0.392857	-0.321429	-0.357143	-0.392857	0.342356	-0.535714	-0.0714286	0.285714	-0.285714	0.0357143	-0.5	0.357143	-0.0714286	-0.428571	0.178571	0.607143	-0.0714286	-0.126131
cg09448460	0.714286	-0.0714286	0.0714286	0.642857	0.178571	0.142857	-0.558581	0.5	-0.0357143	0.142857	0.0714286	0.714286	0.428571	-0.0357143	0.0357143	0.0357143	-0.285714	0.5	-0.321429	-0.214286	0.321429	-0.0540562	-0.678571	-0.0357143	-0.370625	-0.396412	0.857143	-0.592999	-0.25	-0.214286	0.607143	-0.321429	0.0714286	-0.392857	0.107143	0.306319	-0.428571	-0.142857	0.75	0.0714286	0.142857	-0.571429	0.25	-0.571429	0.678571	-0.178571	0.142857	-0.571429	-0.162169
cg00720829	0.285714	0.285714	-0.107143	0.214286	0	0.214286	0.414431	0.785714	0.0714286	-0.392857	0.214286	0.464286	0.535714	0.642857	-0.107143	-0.107143	0.0714286	0.821429	-0.607143	0.25	-0.107143	0.774806	0.214286	0.464286	-0.704187	-0.216225	0.107143	0.14825	0.535714	0.142857	-0.464286	0.214286	0.464286	0.285714	0.642857	-0.180187	0.107143	0	-0.0714286	-0.0714286	-0.464286	0.285714	-0.464286	0.321429	0.571429	-0.178571	-0.357143	0.321429	0.342356
cg06559878	0.25	0.321429	-0.0357143	0.107143	-0.0357143	0.357143	0.2883	0.857143	0.178571	-0.25	0.0714286	0.5	0.428571	0.464286	-0.178571	-0.178571	0.214286	0.857143	-0.464286	0.142857	0.0714286	0.774806	0.178571	0.571429	-0.815374	-0.162169	0.214286	0.0370625	0.428571	-0.0714286	-0.285714	0.178571	0.571429	0.178571	0.607143	-0.216225	0.142857	-0.142857	0	0	-0.285714	0.214286	-0.25	0.178571	0.607143	-0.142857	-0.535714	0.178571	0.342356
cg21221263	0.428571	-0.142857	0.0714286	0.571429	0.464286	-0.678571	-0.198206	-0.428571	-0.642857	-0.214286	0.392857	0.107143	0.0357143	0	0.0714286	0.0714286	-0.821429	-0.321429	-0.214286	-0.107143	-0.428571	-0.72075	-0.607143	-0.821429	0.778312	-0.414431	0.142857	0.0370625	-0.142857	0.392857	0.214286	0.0357143	-0.75	-0.25	-0.178571	0.180187	-0.428571	0.571429	0.178571	0.142857	-0.0714286	-0.0714286	-0.178571	-0.285714	0	-0.357143	0.928571	-0.285714	-0.2883
cg17267737	0.214286	0.357143	-0.357143	0.142857	-0.285714	0.642857	0.180187	0.892857	0.178571	-0.357143	-0.357143	0.357143	0.25	0.0357143	-0.5	-0.5	0.0714286	0.714286	-0.5	0.428571	-0.214286	0.360375	0.142857	0.785714	-0.704187	-0.0360375	0.107143	-0.222375	-0.0714286	-0.428571	-0.107143	0.214286	0.178571	0.392857	0.142857	-0.108112	0.571429	0.0357143	-0.0714286	0.321429	0.142857	0.25	-0.321429	-0.142857	0.428571	-0.0714286	-0.5	-0.142857	-0.180187
cg00558718	-0.142857	-0.0714286	-0.392857	0	-0.142857	-0.25	0.846881	-0.0714286	-0.25	-0.678571	0.321429	-0.357143	0.285714	0.607143	0.0714286	0.0714286	-0.107143	-0.0714286	-0.357143	0.571429	-0.642857	0.2883	0.571429	0.0357143	0.222375	-0.0540562	-0.75	0.407687	0.5	0.464286	-0.928571	0.214286	-0.214286	0.642857	0.142857	-0.0180187	0.321429	0.5	-0.714286	-0.214286	-0.464286	0.571429	-0.821429	0.678571	-0.25	-0.0714286	0.142857	0.678571	0.108112
cg24024511	0.535714	-0.178571	0.214286	0.25	0.428571	-0.5	0.072075	0	-0.785714	-0.392857	0.285714	0.178571	-0.107143	-0.321429	-0.285714	-0.285714	-0.357143	-0.107143	0.214286	-0.321429	-0.0714286	-0.558581	-0.571429	-0.535714	0.667124	-0.702731	0.142857	-0.407687	-0.107143	-0.464286	0.392857	-0.0357143	-0.607143	-0.5	-0.107143	0.0360375	-0.142857	0.642857	-0.214286	0.428571	0.642857	0.142857	0.25	-0.678571	0.25	-0.678571	0.25	-0.678571	-0.0900937
cg11983196	-0.357143	-0.714286	-0.571429	-0.285714	-0.678571	0.214286	0.270281	-0.428571	0.107143	-0.0714286	-0.285714	-0.785714	0	-0.321429	0.25	0.25	0.357143	-0.714286	0.464286	0.428571	0.0357143	-0.234244	0.464286	0.178571	0.370625	0.252262	-0.642857	-0.592999	-0.392857	-0.428571	-0.178571	-0.607143	-0.357143	0.392857	-0.75	0.594619	0.428571	0.0714286	-0.464286	-0.285714	0.571429	-0.214286	0.0357143	0.0714286	-0.678571	0.392857	-0.0714286	0.0714286	-0.414431
cg24448340	0.357143	-0.214286	0.214286	0.428571	0.535714	-0.821429	-0.0900937	-0.535714	-0.678571	-0.178571	0.535714	0.0357143	0	0.0714286	0.178571	0.178571	-0.678571	-0.392857	-0.0357143	-0.25	-0.285714	-0.612637	-0.535714	-0.928571	0.852437	-0.450469	0.0714286	0.111187	0.0357143	0.428571	0.142857	0	-0.642857	-0.357143	-0.0714286	0.126131	-0.535714	0.535714	0.0714286	0.0357143	-0.107143	-0.0357143	-0.0714286	-0.178571	-0.0357143	-0.392857	0.857143	-0.178571	-0.072075
cg01598596	0.0714286	0.142857	-0.0357143	0.142857	0.0714286	-0.107143	0.486506	0.321429	0.0714286	-0.285714	0.464286	0.214286	0.535714	0.892857	0.25	0.25	0.0357143	0.5	-0.535714	0.214286	-0.142857	0.792825	0.357143	0.142857	-0.44475	-0.0900937	-0.107143	0.481812	0.75	0.642857	-0.714286	0.178571	0.464286	0.321429	0.678571	-0.14415	-0.142857	-0.0357143	-0.107143	-0.392857	-0.857143	0.25	-0.571429	0.714286	0.285714	-0.0357143	-0.0714286	0.714286	0.504525
cg10501976	0.178571	-0.464286	-0.678571	0.321429	-0.392857	0.0714286	0.14415	-0.142857	-0.321429	-0.464286	-0.214286	-0.357143	0.142857	-0.321429	-0.107143	-0.107143	-0.357143	-0.428571	-0.107143	0.571429	-0.5	-0.630656	-0.0357143	0	0.518875	-0.126131	-0.357143	-0.630062	-0.571429	-0.357143	0	-0.321429	-0.857143	0.392857	-0.75	0.5766	0.428571	0.571429	-0.285714	0.142857	0.571429	-0.0714286	-0.321429	-0.321429	-0.321429	0	0.392857	-0.321429	-0.774806
cg25643644	0.142857	0	0.214286	-0.142857	0.0357143	0.107143	0.378394	0.571429	0.142857	-0.0714286	0.321429	0.321429	0.392857	0.5	0.142857	0.142857	0.535714	0.607143	0	-0.178571	0.5	0.900937	0.25	0.321429	-0.630062	-0.234244	0.142857	-0.0370625	0.642857	-0.107143	-0.285714	-0.107143	0.75	-0.107143	0.678571	-0.14415	-0.142857	-0.285714	-0.107143	-0.285714	-0.214286	0.0714286	0.107143	0.285714	0.5	-0.142857	-0.642857	0.285714	0.684712
cg14834285	0.285714	-0.214286	0	0.428571	0.321429	-0.571429	-0.234244	-0.535714	-0.571429	-0.142857	0.214286	-0.0714286	-0.107143	-0.214286	0.0357143	0.0357143	-0.714286	-0.5	-0.0357143	-0.0714286	-0.392857	-0.846881	-0.535714	-0.75	0.852437	-0.2883	0.0357143	-0.0741249	-0.321429	0.214286	0.285714	-0.0357143	-0.821429	-0.214286	-0.392857	0.234244	-0.285714	0.535714	0.107143	0.178571	0.142857	-0.107143	-0.0714286	-0.357143	-0.178571	-0.25	0.857143	-0.357143	-0.414431
cg06999043	-0.25	-0.392857	0	-0.0357143	-0.285714	0.214286	-0.468487	-0.321429	0.678571	0.75	0	-0.107143	0.285714	0.214286	0.785714	0.785714	0.357143	-0.178571	0.142857	-0.107143	0.642857	0.342356	0.142857	0.0357143	-0.407687	0.450469	0.25	-0.111187	-0.0357143	0.392857	0.0714286	-0.607143	0.571429	-0.0357143	-0.0357143	0.43245	-0.5	-0.821429	0.642857	-0.75	-0.428571	-0.821429	0.285714	0.392857	-0.178571	0.678571	0.0357143	0.392857	0.126131
cg05123845	0.678571	-0.107143	0.107143	0.464286	0.428571	-0.535714	0.630656	0.464286	-0.642857	-0.714286	0.821429	0.464286	0.642857	0.75	0.0714286	0.0714286	-0.25	0.535714	-0.428571	-0.0357143	-0.142857	0.450469	-0.142857	-0.285714	0.0370625	-0.828862	0.0714286	0	0.75	0.214286	-0.428571	0.0357143	0	-0.107143	0.678571	-0.0180187	-0.321429	0.535714	-0.285714	-0.107143	-0.321429	0.321429	-0.392857	0.142857	0.642857	-0.678571	0.107143	0.142857	0.486506
cg24670151	-0.107143	0.607143	0.785714	-0.25	0.5	0	-0.612637	0.0714286	0.285714	0.678571	-0.0714286	0.464286	-0.464286	-0.178571	-0.142857	-0.142857	0.142857	0.321429	0.214286	-0.75	0.5	0.126131	-0.357143	-0.107143	-0.370625	0.162169	0.642857	0.481812	0.107143	0.107143	0.535714	0.392857	0.607143	-0.642857	0.464286	-0.612637	-0.428571	-0.571429	0.571429	0.214286	-0.214286	-0.0714286	0.607143	-0.178571	0.321429	-0.0357143	-0.25	-0.178571	0.450469
cg21737226	-0.285714	-0.428571	0.142857	-0.357143	0.107143	-0.607143	0.378394	-0.75	-0.392857	-0.107143	0.321429	-0.607143	-0.285714	-0.0714286	0.25	0.25	0.107143	-0.75	0.607143	-0.178571	0	-0.2883	0.178571	-0.571429	0.852437	-0.0900937	-0.571429	0.111187	0.178571	0.0714286	-0.214286	-0.142857	-0.357143	-0.142857	-0.214286	0.0540562	-0.107143	0.321429	-0.571429	-0.178571	0.178571	0.178571	0.142857	0.178571	-0.535714	-0.107143	0.214286	0.178571	0.180187
cg24397007	0.535714	-0.0357143	0.285714	0.678571	0.571429	-0.571429	-0.468487	-0.214286	-0.357143	0.107143	0.5	0.464286	0.25	0.25	0.285714	0.285714	-0.714286	0.0357143	-0.357143	-0.321429	-0.0714286	-0.342356	-0.714286	-0.75	0.2965	-0.378394	0.571429	0.111187	0.0357143	0.607143	0.321429	-0.0357143	-0.25	-0.428571	0.178571	0.14415	-0.785714	0.142857	0.642857	-0.0714286	-0.428571	-0.357143	-0.0357143	-0.178571	0.321429	-0.25	0.821429	-0.178571	-0.0180187
cg26383138	0.0714286	0.0714286	0	0.214286	0.321429	-0.535714	-0.0180187	-0.5	-0.571429	-0.285714	0.107143	-0.178571	-0.321429	-0.214286	-0.214286	-0.214286	-0.678571	-0.464286	-0.0714286	0.0357143	-0.642857	-0.792825	-0.321429	-0.607143	0.852437	-0.162169	-0.214286	0.259437	-0.214286	0.25	0.0714286	0.321429	-0.821429	-0.0357143	-0.321429	-0.072075	0	0.642857	-0.178571	0.357143	0.0714286	0.285714	-0.25	-0.214286	-0.285714	-0.285714	0.714286	-0.214286	-0.360375
cg08358907	0.464286	-0.107143	0.0357143	0.678571	0.428571	-0.571429	-0.342356	-0.357143	-0.5	-0.107143	0.357143	0.214286	0.142857	0.0714286	0.142857	0.142857	-0.857143	-0.214286	-0.357143	-0.0714286	-0.392857	-0.648675	-0.642857	-0.75	0.592999	-0.342356	0.285714	0.0370625	-0.178571	0.5	0.25	0	-0.642857	-0.214286	-0.142857	0.234244	-0.5	0.428571	0.392857	0.0714286	-0.214286	-0.214286	-0.214286	-0.25	0.0714286	-0.25	0.964286	-0.25	-0.324337
cg00190355	-0.25	-0.607143	0.0357143	-0.321429	-0.357143	0.178571	-0.0180187	-0.178571	0.5	0.5	0.107143	-0.25	0.285714	0.178571	0.714286	0.714286	0.75	-0.178571	0.5	-0.178571	0.857143	0.558581	0.357143	0.142857	-0.333562	0.216225	0	-0.370625	0.178571	-0.0714286	-0.0714286	-0.75	0.642857	-0.107143	0.0357143	0.414431	-0.321429	-0.678571	0.142857	-0.75	-0.0357143	-0.607143	0.464286	0.357143	-0.142857	0.464286	-0.392857	0.357143	0.378394
cg14098951	0	-0.357143	-0.107143	0.142857	0.142857	-0.607143	0.126131	-0.714286	-0.535714	-0.25	0.25	-0.428571	-0.142857	-0.107143	0.142857	0.142857	-0.464286	-0.714286	0.142857	0.0714286	-0.428571	-0.684712	-0.142857	-0.678571	0.963624	-0.162169	-0.392857	0.0370625	-0.142857	0.25	-0.0714286	-0.0714286	-0.785714	0	-0.428571	0.234244	-0.107143	0.571429	-0.285714	0	0.107143	0.0714286	-0.178571	-0.0357143	-0.464286	-0.142857	0.714286	-0.0357143	-0.2883
cg03197032	0.178571	0.178571	0	-0.107143	0.107143	-0.107143	0.846881	0.571429	-0.357143	-0.714286	0.321429	0.142857	0.214286	0.428571	-0.321429	-0.321429	0.178571	0.5	-0.178571	0.142857	-0.214286	0.558581	0.321429	0.25	-0.14825	-0.43245	-0.321429	0.14825	0.642857	-0.178571	-0.571429	0.321429	0.142857	0.178571	0.535714	-0.342356	0.321429	0.428571	-0.714286	0.142857	-0.0357143	0.714286	-0.357143	0.214286	0.357143	-0.5	-0.464286	0.214286	0.450469
cg00510149	0.464286	-0.107143	0.0357143	0.678571	0.428571	-0.571429	-0.342356	-0.357143	-0.5	-0.107143	0.357143	0.214286	0.142857	0.0714286	0.142857	0.142857	-0.857143	-0.214286	-0.357143	-0.0714286	-0.392857	-0.648675	-0.642857	-0.75	0.592999	-0.342356	0.285714	0.0370625	-0.178571	0.5	0.25	0	-0.642857	-0.214286	-0.142857	0.234244	-0.5	0.428571	0.392857	0.0714286	-0.214286	-0.214286	-0.214286	-0.25	0.0714286	-0.25	0.964286	-0.25	-0.324337
cg09569347	-0.107143	0.107143	0.0357143	-0.25	-0.25	0.5	0.14415	0.571429	0.535714	0.178571	-0.0714286	0.214286	0.285714	0.321429	0.107143	0.107143	0.642857	0.571429	-0.0357143	0	0.5	0.882919	0.392857	0.642857	-0.889499	0.162169	0.142857	-0.0370625	0.357143	-0.142857	-0.214286	-0.107143	0.857143	0.107143	0.464286	-0.108112	0.0714286	-0.571429	0.0714286	-0.285714	-0.214286	-0.0714286	0.107143	0.321429	0.321429	0.214286	-0.75	0.321429	0.450469
cg20341251	0.607143	-0.107143	0.214286	0.75	0.5	-0.5	-0.396412	-0.0714286	-0.285714	0.0714286	0.571429	0.535714	0.464286	0.428571	0.392857	0.392857	-0.642857	0.178571	-0.464286	-0.25	0	-0.126131	-0.642857	-0.642857	0.111187	-0.414431	0.607143	0.0370625	0.142857	0.642857	0.214286	-0.142857	-0.107143	-0.357143	0.285714	0.234244	-0.821429	0.0714286	0.678571	-0.214286	-0.535714	-0.428571	-0.107143	-0.0714286	0.428571	-0.214286	0.75	-0.0714286	0.0540562
cg14044785	0.285714	-0.214286	0	0.428571	0.321429	-0.571429	-0.234244	-0.535714	-0.571429	-0.142857	0.214286	-0.0714286	-0.107143	-0.214286	0.0357143	0.0357143	-0.714286	-0.5	-0.0357143	-0.0714286	-0.392857	-0.846881	-0.535714	-0.75	0.852437	-0.2883	0.0357143	-0.0741249	-0.321429	0.214286	0.285714	-0.0357143	-0.821429	-0.214286	-0.392857	0.234244	-0.285714	0.535714	0.107143	0.178571	0.142857	-0.107143	-0.0714286	-0.357143	-0.178571	-0.25	0.857143	-0.357143	-0.414431
cg06712886	0.214286	-0.285714	0.142857	0.285714	0.392857	-0.714286	-0.126131	-0.642857	-0.607143	-0.107143	0.357143	-0.142857	-0.142857	-0.142857	0.142857	0.142857	-0.571429	-0.571429	0.142857	-0.214286	-0.25	-0.738769	-0.464286	-0.857143	0.926562	-0.324337	-0.0357143	0	-0.142857	0.25	0.214286	-0.0714286	-0.714286	-0.321429	-0.285714	0.180187	-0.392857	0.5	0	0.0714286	0.107143	-0.0714286	0.0357143	-0.25	-0.214286	-0.285714	0.785714	-0.25	-0.198206
cg05607460	0	-0.357143	-0.107143	0.142857	0.142857	-0.607143	0.126131	-0.714286	-0.535714	-0.25	0.25	-0.428571	-0.142857	-0.107143	0.142857	0.142857	-0.464286	-0.714286	0.142857	0.0714286	-0.428571	-0.684712	-0.142857	-0.678571	0.963624	-0.162169	-0.392857	0.0370625	-0.142857	0.25	-0.0714286	-0.0714286	-0.785714	0	-0.428571	0.234244	-0.107143	0.571429	-0.285714	0	0.107143	0.0714286	-0.178571	-0.0357143	-0.464286	-0.142857	0.714286	-0.0357143	-0.2883
cg04036049	0.178571	-0.464286	-0.0714286	0.321429	0.214286	-0.678571	0.0360375	-0.678571	-0.571429	-0.214286	0.392857	-0.285714	0.0357143	0	0.285714	0.285714	-0.535714	-0.642857	0.0714286	0	-0.321429	-0.648675	-0.285714	-0.785714	0.926562	-0.2883	-0.214286	-0.0741249	-0.107143	0.321429	0	-0.214286	-0.75	-0.107143	-0.357143	0.360375	-0.321429	0.535714	-0.107143	-0.107143	0.0357143	-0.107143	-0.142857	-0.0714286	-0.321429	-0.178571	0.821429	-0.0714286	-0.252262
cg01706991	0.0357143	0.321429	0.357143	-0.25	0.107143	0.25	0.162169	0.642857	0.285714	0.107143	0.107143	0.428571	0.142857	0.321429	-0.0714286	-0.0714286	0.535714	0.714286	0	-0.285714	0.5	0.846881	0.178571	0.428571	-0.778312	-0.072075	0.285714	0.14825	0.535714	-0.142857	-0.107143	0.142857	0.857143	-0.178571	0.714286	-0.396412	-0.0714286	-0.428571	0.0357143	-0.0714286	-0.214286	0.142857	0.214286	0.178571	0.535714	-0.107143	-0.75	0.178571	0.666694
cg26891211	0.821429	-0.107143	0.178571	0.678571	0.535714	-0.571429	0.324338	0.428571	-0.607143	-0.535714	0.857143	0.642857	0.714286	0.75	0.178571	0.178571	-0.428571	0.571429	-0.535714	-0.142857	-0.0714286	0.342356	-0.392857	-0.428571	0	-0.846881	0.357143	-0.0370625	0.642857	0.357143	-0.214286	-0.0357143	0	-0.25	0.678571	0.072075	-0.571429	0.428571	0.0714286	-0.142857	-0.428571	0.0714286	-0.321429	0.0357143	0.75	-0.642857	0.321429	0.0357143	0.414431
cg19163395	-0.107143	0.107143	0.0357143	-0.25	-0.25	0.5	0.14415	0.571429	0.535714	0.178571	-0.0714286	0.214286	0.285714	0.321429	0.107143	0.107143	0.642857	0.571429	-0.0357143	0	0.5	0.882919	0.392857	0.642857	-0.889499	0.162169	0.142857	-0.0370625	0.357143	-0.142857	-0.214286	-0.107143	0.857143	0.107143	0.464286	-0.108112	0.0714286	-0.571429	0.0714286	-0.285714	-0.214286	-0.0714286	0.107143	0.321429	0.321429	0.214286	-0.75	0.321429	0.450469
cg17794996	-0.357143	0.285714	-0.0357143	-0.571429	-0.357143	0.678571	-0.0900937	0.321429	0.357143	0.178571	-0.75	-0.142857	-0.535714	-0.714286	-0.571429	-0.571429	0.535714	0.0714286	0.428571	0	0.214286	-0.0360375	0.214286	0.678571	-0.333562	0.342356	-0.0714286	-0.259437	-0.428571	-0.892857	0.321429	0.142857	0.178571	0.0357143	-0.285714	-0.270281	0.678571	-0.25	-0.214286	0.464286	0.75	0.178571	0.428571	-0.392857	-0.107143	0.142857	-0.785714	-0.392857	-0.180187
cg17014186	0.0357143	0.178571	0.0714286	-0.107143	-0.214286	0.642857	-0.252262	0.642857	0.571429	0.357143	-0.285714	0.392857	0.178571	0	-0.0357143	-0.0357143	0.5	0.607143	-0.0357143	-0.107143	0.571429	0.594619	0.0714286	0.642857	-0.926562	0.162169	0.464286	-0.259437	0	-0.357143	0.214286	-0.142857	0.75	-0.0714286	0.285714	-0.0540562	0.0357143	-0.642857	0.392857	-0.0714286	0.0357143	-0.285714	0.321429	-0.0714286	0.428571	0.214286	-0.678571	-0.0714286	0.198206
cg04727458	-0.428571	-0.428571	-0.821429	-0.0714286	-0.785714	0.428571	0.0180188	-0.428571	0.285714	-0.0357143	-0.571429	-0.75	-0.0357143	-0.357143	0.107143	0.107143	0	-0.678571	0.0357143	0.75	-0.392857	-0.450469	0.428571	0.321429	0.259437	0.540562	-0.607143	-0.370625	-0.678571	-0.142857	-0.178571	-0.357143	-0.535714	0.714286	-0.928571	0.5766	0.607143	0.0714286	-0.214286	-0.142857	0.321429	-0.214286	-0.321429	0.107143	-0.785714	0.607143	0.214286	0.107143	-0.810844
cg06090864	0.642857	-0.214286	0.5	0.5	0.678571	-0.75	-0.0180188	0	-0.5	-0.0714286	0.892857	0.535714	0.464286	0.571429	0.428571	0.428571	-0.321429	0.25	-0.142857	-0.535714	0.285714	0.180188	-0.535714	-0.75	0.185312	-0.702731	0.5	0.0370625	0.571429	0.464286	0.0714286	-0.178571	0.107143	-0.607143	0.607143	0.072075	-0.928571	0.142857	0.321429	-0.285714	-0.428571	-0.214286	0.107143	0	0.571429	-0.5	0.428571	0	0.540562
cg20091689	-0.285714	0.285714	0	-0.0714286	0.178571	-0.321429	-0.0180187	-0.535714	-0.25	-0.107143	-0.107143	-0.321429	-0.5	-0.214286	-0.25	-0.25	-0.464286	-0.464286	-0.0357143	0.107143	-0.642857	-0.612637	-0.0357143	-0.357143	0.630062	0.198206	-0.357143	0.555937	-0.178571	0.357143	-0.0714286	0.5	-0.571429	0.142857	-0.285714	-0.270281	0.178571	0.392857	-0.214286	0.321429	-0.107143	0.392857	-0.285714	0.0357143	-0.464286	-0.0357143	0.5	0.0357143	-0.2883
cg22354724	0	0.714286	-0.0357143	-0.0714286	-0.107143	0.678571	-0.14415	0.785714	0.357143	0	-0.535714	0.428571	-0.142857	-0.178571	-0.642857	-0.642857	0.107143	0.714286	-0.357143	0.142857	-0.107143	0.270281	0.0357143	0.75	-0.778312	0.198206	0.285714	0.111187	-0.142857	-0.357143	0.142857	0.5	0.357143	0.178571	0.214286	-0.450469	0.5	-0.214286	0.142857	0.5	0.0714286	0.285714	-0.0714286	-0.214286	0.392857	0	-0.571429	-0.214286	-0.0900938
cg16316162	0.178571	-0.464286	-0.464286	0.535714	-0.392857	0.285714	-0.396412	-0.0357143	0.428571	0.285714	0	0.0714286	0.678571	0.321429	0.642857	0.642857	-0.142857	0	-0.428571	0.357143	0.142857	0.126131	-0.0357143	0.107143	-0.370625	0.198206	0.285714	-0.407687	-0.25	0.392857	0	-0.642857	0.107143	0.285714	-0.214286	0.738769	-0.321429	-0.392857	0.678571	-0.607143	-0.392857	-0.821429	-0.214286	0.214286	0	0.535714	0.392857	0.214286	-0.342356
cg27565550	-0.0357143	-0.75	-0.357143	0.107143	-0.357143	-0.142857	0.468488	-0.214286	0.142857	-0.107143	0.5	-0.321429	0.75	0.75	0.857143	0.857143	0.285714	-0.178571	-0.0714286	0.321429	0.214286	0.594619	0.5	-0.0357143	-0.0741249	-0.0180188	-0.357143	-0.185312	0.464286	0.464286	-0.678571	-0.678571	0.25	0.357143	0.107143	0.612637	-0.285714	-0.142857	-0.142857	-0.928571	-0.5	-0.357143	-0.321429	0.75	-0.178571	0.321429	0.107143	0.75	0.270281
cg27641532	0	-0.0714286	0.0357143	0.285714	0.214286	-0.464286	0.0900937	-0.357143	-0.0357143	0	0.535714	0	0.357143	0.714286	0.535714	0.535714	-0.321429	-0.0714286	-0.392857	0.0714286	-0.214286	0.216225	0.0714286	-0.428571	0.111187	0.0180187	-0.0714286	0.555937	0.464286	1	-0.464286	0.0357143	0.0714286	0.142857	0.321429	0.072075	-0.5	0	0.178571	-0.5	-0.928571	-0.0714286	-0.464286	0.642857	-0.0714286	0.107143	0.571429	0.642857	0.252262
cg02517337	0.142857	0	0.214286	-0.142857	0.0357143	0.107143	0.378394	0.571429	0.142857	-0.0714286	0.321429	0.321429	0.392857	0.5	0.142857	0.142857	0.535714	0.607143	0	-0.178571	0.5	0.900937	0.25	0.321429	-0.630062	-0.234244	0.142857	-0.0370625	0.642857	-0.107143	-0.285714	-0.107143	0.75	-0.107143	0.678571	-0.14415	-0.142857	-0.285714	-0.107143	-0.285714	-0.214286	0.0714286	0.107143	0.285714	0.5	-0.142857	-0.642857	0.285714	0.684712
cg21582112	-0.142857	0.0714286	-0.142857	-0.357143	-0.0714286	-0.107143	0.828862	0.142857	-0.392857	-0.678571	0.0357143	-0.321429	-0.178571	0	-0.428571	-0.428571	0.178571	-0.0357143	0.142857	0.25	-0.392857	0.0900938	0.428571	0.178571	0.2965	-0.198206	-0.678571	0.111187	0.285714	-0.357143	-0.5	0.321429	-0.25	0.285714	0.0357143	-0.2883	0.607143	0.571429	-0.964286	0.285714	0.321429	0.785714	-0.285714	0.107143	-0.142857	-0.357143	-0.357143	0.107143	0.126131
cg17972213	0.214286	0.428571	0.321429	-0.0714286	0.214286	0.178571	0.234244	0.785714	0.107143	-0.107143	0.178571	0.571429	0.214286	0.392857	-0.214286	-0.214286	0.321429	0.857143	-0.214286	-0.214286	0.285714	0.792825	0.0714286	0.392857	-0.741249	-0.234244	0.321429	0.185312	0.571429	-0.107143	-0.142857	0.285714	0.714286	-0.142857	0.785714	-0.450469	-0.0357143	-0.214286	0	0.0714286	-0.25	0.285714	0.0357143	0.107143	0.678571	-0.285714	-0.642857	0.107143	0.612637
cg18006637	-0.0357143	0.107143	0.428571	0.107143	0.392857	-0.392857	-0.234244	-0.285714	0.142857	0.392857	0.464286	0.214286	0.142857	0.535714	0.5	0.5	-0.107143	0.0714286	-0.142857	-0.357143	0.214286	0.306319	-0.107143	-0.428571	-0.111187	0.072075	0.285714	0.592999	0.464286	0.857143	-0.107143	0.0714286	0.428571	-0.25	0.5	-0.14415	-0.714286	-0.357143	0.464286	-0.428571	-0.857143	-0.214286	0	0.464286	0.107143	0.107143	0.321429	0.464286	0.486506
cg19280572	-0.321429	0.178571	0.178571	-0.678571	-0.0357143	0.0714286	0.468487	0.107143	-0.142857	-0.214286	-0.214286	-0.285714	-0.535714	-0.392857	-0.5	-0.5	0.5	-0.0714286	0.571429	-0.142857	0.0714286	0.0540562	0.321429	0.25	0.14825	-0.0180187	-0.428571	0.0370625	0.107143	-0.678571	-0.0714286	0.285714	0.0357143	-0.0714286	0	-0.450469	0.535714	0.178571	-0.75	0.392857	0.607143	0.607143	0.285714	-0.142857	-0.142857	-0.25	-0.678571	-0.142857	0.234244
cg26215406	-0.142857	-0.285714	0.142857	-0.0714286	0.214286	-0.571429	-0.108112	-0.821429	-0.392857	0.0714286	0.142857	-0.428571	-0.392857	-0.321429	0.142857	0.142857	-0.285714	-0.785714	0.428571	-0.214286	-0.142857	-0.72075	-0.214286	-0.714286	0.926562	-0.0360375	-0.25	0.0741249	-0.214286	0.142857	0.178571	-0.0714286	-0.607143	-0.25	-0.428571	0.108112	-0.214286	0.321429	-0.142857	0.0357143	0.214286	-0.0357143	0.178571	-0.142857	-0.5	-0.0714286	0.571429	-0.142857	-0.180187
cg00791851	0.75	0.0357143	0.571429	0.607143	0.785714	-0.642857	-0.2883	0.142857	-0.5	0	0.714286	0.75	0.321429	0.357143	0.178571	0.178571	-0.5	0.392857	-0.25	-0.607143	0.214286	-0.0180187	-0.785714	-0.714286	0.111187	-0.702731	0.75	0.0370625	0.357143	0.357143	0.357143	0	0.0357143	-0.714286	0.571429	-0.0540562	-0.892857	0.142857	0.535714	0	-0.321429	-0.214286	0.178571	-0.285714	0.714286	-0.571429	0.464286	-0.285714	0.378394
cg07546334	0.142857	0.285714	-0.142857	0.0714286	-0.214286	0.571429	0.108112	0.821429	0.392857	-0.0714286	-0.142857	0.428571	0.392857	0.321429	-0.142857	-0.142857	0.285714	0.785714	-0.428571	0.214286	0.142857	0.72075	0.214286	0.714286	-0.926562	0.0360375	0.25	-0.0741249	0.214286	-0.142857	-0.178571	0.0714286	0.607143	0.25	0.428571	-0.108112	0.214286	-0.321429	0.142857	-0.0357143	-0.214286	0.0357143	-0.178571	0.142857	0.5	0.0714286	-0.571429	0.142857	0.180187
cg24228952	0.821429	-0.321429	0.178571	0.607143	0.5	-0.642857	0.342356	0.285714	-0.714286	-0.535714	0.857143	0.5	0.642857	0.571429	0.214286	0.214286	-0.357143	0.357143	-0.285714	-0.214286	0.0357143	0.180187	-0.428571	-0.535714	0.222375	-0.918956	0.285714	-0.259437	0.535714	0.142857	-0.107143	-0.214286	-0.142857	-0.357143	0.5	0.198206	-0.571429	0.5	-0.0357143	-0.142857	-0.142857	0	-0.142857	-0.107143	0.642857	-0.678571	0.321429	-0.107143	0.360375
cg00490406	0.678571	0.178571	0.0714286	0.535714	0.178571	0.285714	-0.522544	0.678571	-0.0714286	0.0357143	-0.142857	0.75	0.214286	-0.25	-0.321429	-0.321429	-0.285714	0.607143	-0.321429	-0.178571	0.178571	-0.14415	-0.678571	0.142857	-0.407687	-0.378394	0.821429	-0.555937	-0.357143	-0.464286	0.678571	-0.0714286	0	-0.357143	0.0714286	0.0900937	-0.142857	-0.0357143	0.607143	0.392857	0.357143	-0.321429	0.25	-0.75	0.714286	-0.285714	-0.0357143	-0.75	-0.252262
cg18685455	-0.0357143	0.321429	0.964286	-0.321429	0.75	-0.571429	-0.180187	-0.214286	-0.178571	0.392857	0.428571	0.285714	-0.428571	0.0357143	0.0357143	0.0357143	0.142857	0.0714286	0.464286	-0.928571	0.5	0.126131	-0.321429	-0.571429	0.14825	-0.198206	0.357143	0.555937	0.5	0.214286	0.285714	0.321429	0.428571	-0.821429	0.607143	-0.612637	-0.642857	-0.214286	0.142857	0.0714286	-0.214286	0.142857	0.607143	-0.0357143	0.25	-0.357143	-0.107143	-0.0357143	0.774806
cg17892629	-0.357143	-0.571429	0	-0.428571	-0.107143	-0.428571	0.414431	-0.714286	-0.25	-0.0714286	0.214286	-0.714286	-0.214286	-0.107143	0.321429	0.321429	0.285714	-0.785714	0.678571	-0.0714286	0.107143	-0.198206	0.321429	-0.392857	0.741249	0	-0.642857	-0.0741249	0.107143	-0.0714286	-0.25	-0.321429	-0.285714	-0.0357143	-0.321429	0.198206	0	0.214286	-0.607143	-0.285714	0.285714	0.0714286	0.178571	0.214286	-0.607143	0.0357143	0.0714286	0.214286	0.126131
cg25840538	0.285714	-0.214286	0	0.428571	0.321429	-0.571429	-0.234244	-0.535714	-0.571429	-0.142857	0.214286	-0.0714286	-0.107143	-0.214286	0.0357143	0.0357143	-0.714286	-0.5	-0.0357143	-0.0714286	-0.392857	-0.846881	-0.535714	-0.75	0.852437	-0.2883	0.0357143	-0.0741249	-0.321429	0.214286	0.285714	-0.0357143	-0.821429	-0.214286	-0.392857	0.234244	-0.285714	0.535714	0.107143	0.178571	0.142857	-0.107143	-0.0714286	-0.357143	-0.178571	-0.25	0.857143	-0.357143	-0.414431
cg16122750	0.571429	0.357143	0.75	0.214286	0.857143	-0.535714	-0.306319	0.178571	-0.642857	-0.0357143	0.321429	0.642857	-0.321429	-0.285714	-0.428571	-0.428571	-0.392857	0.285714	0.142857	-0.785714	0.142857	-0.396413	-0.857143	-0.607143	0.333562	-0.666694	0.642857	0.0370625	0.0714286	-0.25	0.678571	0.357143	-0.178571	-0.892857	0.357143	-0.450469	-0.464286	0.321429	0.214286	0.607143	0.321429	0.178571	0.5	-0.75	0.607143	-0.785714	0.142857	-0.75	0.252263
cg06825163	0.0714286	-0.285714	-0.25	0.285714	0.0714286	-0.464286	0.0180187	-0.607143	-0.5	-0.285714	0.107143	-0.357143	-0.107143	-0.178571	0.0357143	0.0357143	-0.607143	-0.642857	-0.0357143	0.214286	-0.571429	-0.792825	-0.214286	-0.571429	0.889499	-0.126131	-0.321429	-0.0370625	-0.321429	0.214286	0	-0.0357143	-0.892857	0.107143	-0.535714	0.2883	0	0.607143	-0.178571	0.107143	0.142857	0.0357143	-0.285714	-0.142857	-0.428571	-0.107143	0.785714	-0.142857	-0.504525
cg21934230	0.214286	-0.5	0.0714286	0.428571	0.107143	-0.321429	-0.378394	-0.392857	0.107143	0.392857	0.464286	0.107143	0.5	0.428571	0.821429	0.821429	-0.178571	-0.178571	-0.107143	-0.178571	0.357143	0.072075	-0.25	-0.5	0.0370625	-0.0540562	0.357143	-0.111187	0.107143	0.642857	0.0714286	-0.571429	0.142857	-0.214286	0.0714286	0.522544	-0.821429	-0.321429	0.642857	-0.678571	-0.535714	-0.75	0.0714286	0.25	0.0357143	0.25	0.571429	0.25	0.108112
cg24407607	-0.0714286	-0.0714286	0.0714286	-0.428571	-0.0714286	0.0714286	0.2883	0.107143	-0.25	-0.214286	-0.214286	-0.214286	-0.392857	-0.535714	-0.428571	-0.428571	0.357143	-0.142857	0.571429	-0.142857	0.142857	-0.180187	0.0714286	0.142857	0.259437	-0.180187	-0.25	-0.370625	-0.142857	-0.857143	0.178571	0	-0.178571	-0.178571	-0.214286	-0.14415	0.428571	0.25	-0.571429	0.392857	0.857143	0.321429	0.392857	-0.428571	-0.0714286	-0.285714	-0.5	-0.428571	0
cg13725087	0.214286	0.142857	0.0714286	0.357143	0.464286	-0.642857	0.0180187	-0.392857	-0.642857	-0.357143	0.285714	0	-0.178571	0	-0.178571	-0.178571	-0.785714	-0.285714	-0.25	0	-0.678571	-0.666694	-0.392857	-0.678571	0.778312	-0.2883	-0.107143	0.370625	-0.0357143	0.428571	0	0.392857	-0.75	-0.0714286	-0.107143	-0.126131	-0.142857	0.678571	-0.107143	0.321429	-0.142857	0.321429	-0.357143	-0.142857	-0.107143	-0.392857	0.785714	-0.142857	-0.234244
cg21974656	-0.178571	-0.25	-0.107143	0.0357143	-0.0357143	-0.214286	-0.396412	-0.75	-0.142857	0.214286	-0.214286	-0.428571	-0.392857	-0.535714	0.0714286	0.0714286	-0.357143	-0.785714	0.285714	0	-0.214286	-0.882919	-0.25	-0.464286	0.741249	0.198206	-0.142857	-0.111187	-0.607143	0.0357143	0.357143	-0.142857	-0.678571	-0.0714286	-0.714286	0.270281	-0.0357143	0.178571	0.107143	0.107143	0.321429	-0.25	0.142857	-0.285714	-0.571429	0.178571	0.607143	-0.285714	-0.558581
cg19724567	-0.357143	-0.285714	-0.392857	0	-0.321429	0	-0.2883	-0.75	0.0714286	0.178571	-0.357143	-0.607143	-0.285714	-0.428571	0.142857	0.142857	-0.285714	-0.821429	0.142857	0.321429	-0.357143	-0.756787	0.0357143	-0.214286	0.592999	0.43245	-0.357143	-0.0741249	-0.642857	0.142857	0.107143	-0.178571	-0.642857	0.285714	-0.821429	0.378394	0.178571	0.107143	0.0357143	-0.0357143	0.178571	-0.25	-0.107143	-0.0357143	-0.75	0.428571	0.571429	-0.0357143	-0.684712
cg14910288	0.428571	0.0714286	0.464286	0.5	0.714286	-0.75	-0.234244	-0.25	-0.428571	0.0357143	0.678571	0.428571	0.178571	0.428571	0.285714	0.285714	-0.607143	0.0714286	-0.285714	-0.428571	-0.0714286	-0.14415	-0.571429	-0.821429	0.333562	-0.414431	0.428571	0.407687	0.357143	0.75	0.107143	0.142857	-0.107143	-0.464286	0.428571	-0.0900938	-0.821429	0.178571	0.428571	-0.107143	-0.607143	-0.107143	-0.0714286	0.0357143	0.321429	-0.357143	0.714286	0.0357143	0.2883
cg24351694	0.321429	-0.0357143	0.321429	0.464286	0.607143	-0.785714	-0.14415	-0.428571	-0.464286	-0.0357143	0.642857	0.214286	0.142857	0.392857	0.321429	0.321429	-0.642857	-0.142857	-0.25	-0.285714	-0.214286	-0.270281	-0.464286	-0.857143	0.518875	-0.342356	0.214286	0.407687	0.285714	0.785714	0	0.107143	-0.285714	-0.321429	0.25	0	-0.714286	0.285714	0.285714	-0.142857	-0.571429	-0.0714286	-0.178571	0.107143	0.107143	-0.285714	0.821429	0.107143	0.162169
cg20618651	-0.285714	0.214286	0	-0.428571	-0.321429	0.571429	0.234244	0.535714	0.571429	0.142857	-0.214286	0.0714286	0.107143	0.214286	-0.0357143	-0.0357143	0.714286	0.5	0.0357143	0.0714286	0.392857	0.846881	0.535714	0.75	-0.852437	0.2883	-0.0357143	0.0741249	0.321429	-0.214286	-0.285714	0.0357143	0.821429	0.214286	0.392857	-0.234244	0.285714	-0.535714	-0.107143	-0.178571	-0.142857	0.107143	0.0714286	0.357143	0.178571	0.25	-0.857143	0.357143	0.414431
cg08106973	0.214286	-0.285714	0.142857	0.285714	0.392857	-0.714286	-0.126131	-0.642857	-0.607143	-0.107143	0.357143	-0.142857	-0.142857	-0.142857	0.142857	0.142857	-0.571429	-0.571429	0.142857	-0.214286	-0.25	-0.738769	-0.464286	-0.857143	0.926562	-0.324337	-0.0357143	0	-0.142857	0.25	0.214286	-0.0714286	-0.714286	-0.321429	-0.285714	0.180187	-0.392857	0.5	0	0.0714286	0.107143	-0.0714286	0.0357143	-0.25	-0.214286	-0.285714	0.785714	-0.25	-0.198206
cg00934087	0.0357143	0.535714	0.285714	-0.25	0.142857	0.25	0.324337	0.75	0.142857	-0.142857	0.0357143	0.428571	0.0357143	0.285714	-0.357143	-0.357143	0.392857	0.785714	-0.142857	-0.142857	0.178571	0.756787	0.214286	0.5	-0.704187	-0.108112	0.142857	0.2965	0.535714	-0.178571	-0.214286	0.428571	0.678571	-0.0357143	0.714286	-0.5766	0.178571	-0.178571	-0.178571	0.178571	-0.178571	0.464286	0	0.142857	0.535714	-0.25	-0.75	0.142857	0.5766
cg14900031	-0.0714286	-0.285714	0.428571	0	0.428571	-0.75	-0.14415	-0.785714	-0.25	0.285714	0.535714	-0.178571	-0.107143	0.178571	0.535714	0.535714	-0.178571	-0.535714	0.321429	-0.464286	0.178571	-0.234244	-0.214286	-0.857143	0.630062	-0.0900937	0	0.333562	0.25	0.607143	0.0357143	-0.142857	-0.107143	-0.428571	0.0714286	0.0540562	-0.714286	0	0.142857	-0.357143	-0.357143	-0.214286	0.214286	0.214286	-0.25	-0.0357143	0.571429	0.214286	0.306319
cg19159011	-0.0714286	-0.0714286	0	-0.214286	-0.321429	0.535714	0.0180187	0.5	0.571429	0.285714	-0.107143	0.178571	0.321429	0.214286	0.214286	0.214286	0.678571	0.464286	0.0714286	-0.0357143	0.642857	0.792825	0.321429	0.607143	-0.852437	0.162169	0.214286	-0.259437	0.214286	-0.25	-0.0714286	-0.321429	0.821429	0.0357143	0.321429	0.072075	0	-0.642857	0.178571	-0.357143	-0.0714286	-0.285714	0.25	0.214286	0.285714	0.285714	-0.714286	0.214286	0.360375
cg21584846	-0.0714286	0.285714	0.25	-0.285714	-0.0714286	0.464286	-0.0180187	0.607143	0.5	0.285714	-0.107143	0.357143	0.107143	0.178571	-0.0357143	-0.0357143	0.607143	0.642857	0.0357143	-0.214286	0.571429	0.792825	0.214286	0.571429	-0.889499	0.126131	0.321429	0.0370625	0.321429	-0.214286	0	0.0357143	0.892857	-0.107143	0.535714	-0.2883	0	-0.607143	0.178571	-0.107143	-0.142857	-0.0357143	0.285714	0.142857	0.428571	0.107143	-0.785714	0.142857	0.504525
cg16353615	0.464286	-0.107143	0.0357143	0.678571	0.428571	-0.571429	-0.342356	-0.357143	-0.5	-0.107143	0.357143	0.214286	0.142857	0.0714286	0.142857	0.142857	-0.857143	-0.214286	-0.357143	-0.0714286	-0.392857	-0.648675	-0.642857	-0.75	0.593	-0.342356	0.285714	0.0370625	-0.178571	0.5	0.25	0	-0.642857	-0.214286	-0.142857	0.234244	-0.5	0.428571	0.392857	0.0714286	-0.214286	-0.214286	-0.214286	-0.25	0.0714286	-0.25	0.964286	-0.25	-0.324338
cg00321709	0.5	-0.285714	-0.142857	0.571429	0.178571	-0.428571	0.486506	0.214286	-0.321429	-0.5	0.785714	0.285714	0.857143	0.964286	0.464286	0.464286	-0.285714	0.357143	-0.607143	0.214286	-0.178571	0.522544	0.0357143	-0.25	-0.0741249	-0.504525	0	0.0741249	0.678571	0.642857	-0.607143	-0.178571	0.0714286	0.178571	0.535714	0.270281	-0.428571	0.285714	-0.0357143	-0.5	-0.714286	0	-0.607143	0.5	0.392857	-0.25	0.357143	0.5	0.342356
cg09507567	-0.428571	0.142857	-0.285714	-0.357143	-0.178571	-0.107143	0.738769	-0.178571	-0.178571	-0.535714	-0.0357143	-0.535714	-0.214286	0.142857	-0.25	-0.25	0.0357143	-0.25	-0.0357143	0.464286	-0.642857	0.0360375	0.607143	0.142857	0.333562	0.162169	-0.857143	0.481812	0.25	0.142857	-0.714286	0.428571	-0.285714	0.571429	-0.0714286	-0.270281	0.607143	0.464286	-0.857143	0.107143	-0.107143	0.75	-0.571429	0.464286	-0.464286	-0.0357143	-0.0714286	0.464286	0
cg04813004	0.571429	-0.142857	0	0.214286	0.107143	-0.0357143	0.450469	0.678571	-0.392857	-0.535714	0.321429	0.392857	0.428571	0.214286	-0.178571	-0.178571	0.107143	0.535714	-0.107143	-0.0357143	0.142857	0.360375	-0.107143	0.142857	-0.185312	-0.666694	0.142857	-0.481812	0.321429	-0.5	-0.0714286	-0.142857	0.0714286	-0.142857	0.357143	0.0540562	0.0357143	0.321429	-0.285714	0.107143	0.321429	0.178571	0	-0.25	0.607143	-0.535714	-0.357143	-0.25	0.252262
cg00619628	0	-0.142857	-0.142857	0.214286	0.0714286	-0.285714	-0.324337	-0.607143	-0.321429	0	-0.142857	-0.285714	-0.321429	-0.464286	-0.0714286	-0.0714286	-0.571429	-0.642857	0.0714286	0.0714286	-0.428571	-0.936975	-0.357143	-0.5	0.778312	0.0360375	-0.107143	-0.0741249	-0.571429	0.0714286	0.321429	0	-0.821429	-0.0357143	-0.642857	0.216225	0	0.392857	0.0714286	0.25	0.285714	-0.107143	-0.0357143	-0.357143	-0.428571	0	0.714286	-0.357143	-0.612637
cg27218978	-0.0357143	-0.321429	-0.357143	0.25	-0.107143	-0.25	-0.162169	-0.642857	-0.285714	-0.107143	-0.107143	-0.428571	-0.142857	-0.321429	0.0714286	0.0714286	-0.535714	-0.714286	0	0.285714	-0.5	-0.846881	-0.178571	-0.428571	0.778312	0.072075	-0.285714	-0.14825	-0.535714	0.142857	0.107143	-0.142857	-0.857143	0.178571	-0.714286	0.396412	0.0714286	0.428571	-0.0357143	0.0714286	0.214286	-0.142857	-0.214286	-0.178571	-0.535714	0.107143	0.75	-0.178571	-0.666694
cg15030712	0.464286	-0.392857	-0.142857	0.75	0.214286	-0.5	-0.14415	-0.285714	-0.285714	-0.107143	0.571429	0.178571	0.607143	0.535714	0.571429	0.571429	-0.642857	-0.107143	-0.5	0.107143	-0.214286	-0.162169	-0.357143	-0.607143	0.2965	-0.306319	0.214286	-0.0370625	0.107143	0.75	-0.107143	-0.321429	-0.321429	0	0.0357143	0.504525	-0.642857	0.214286	0.428571	-0.428571	-0.571429	-0.428571	-0.392857	0.178571	0.107143	-0.0357143	0.892857	0.178571	-0.126131
cg21814633	0.0714286	-0.285714	-0.25	0.285714	0.0714286	-0.464286	0.0180188	-0.607143	-0.5	-0.285714	0.107143	-0.357143	-0.107143	-0.178571	0.0357143	0.0357143	-0.607143	-0.642857	-0.0357143	0.214286	-0.571429	-0.792825	-0.214286	-0.571429	0.889499	-0.126131	-0.321429	-0.0370625	-0.321429	0.214286	0	-0.0357143	-0.892857	0.107143	-0.535714	0.2883	0	0.607143	-0.178571	0.107143	0.142857	0.0357143	-0.285714	-0.142857	-0.428571	-0.107143	0.785714	-0.142857	-0.504525
cg26620147	0.0357143	-0.392857	0.178571	0.107143	0.285714	-0.642857	-0.198206	-0.785714	-0.428571	0.107143	0.285714	-0.285714	-0.214286	-0.214286	0.285714	0.285714	-0.357143	-0.714286	0.357143	-0.285714	-0.0357143	-0.684712	-0.357143	-0.821429	0.889499	-0.162169	-0.0714286	-0.0370625	-0.178571	0.214286	0.25	-0.214286	-0.571429	-0.357143	-0.357143	0.234244	-0.428571	0.285714	0.0357143	-0.0714286	0.142857	-0.214286	0.214286	-0.178571	-0.357143	-0.107143	0.678571	-0.178571	-0.14415
cg12583553	-0.285714	-0.214286	0	-0.0714286	-0.321429	0.428571	-0.774806	-0.285714	0.75	0.892857	-0.357143	-0.0714286	0	-0.214286	0.5	0.5	0.285714	-0.214286	0.214286	-0.142857	0.607143	0.0180187	-0.0357143	0.142857	-0.407687	0.5766	0.392857	-0.222375	-0.428571	0.107143	0.428571	-0.5	0.428571	-0.107143	-0.285714	0.360375	-0.321429	-0.857143	0.785714	-0.428571	-0.107143	-0.857143	0.464286	0.0357143	-0.214286	0.714286	0	0.0357143	-0.162169
cg05363871	0.25	0.321429	-0.0357143	0.107143	-0.0357143	0.357143	0.2883	0.857143	0.178571	-0.25	0.0714286	0.5	0.428571	0.464286	-0.178571	-0.178571	0.214286	0.857143	-0.464286	0.142857	0.0714286	0.774806	0.178571	0.571429	-0.815374	-0.162169	0.214286	0.0370625	0.428571	-0.0714286	-0.285714	0.178571	0.571429	0.178571	0.607143	-0.216225	0.142857	-0.142857	0	0	-0.285714	0.214286	-0.25	0.178571	0.607143	-0.142857	-0.535714	0.178571	0.342356
cg24843380	-0.214286	0	-0.392857	0.142857	-0.142857	-0.107143	-0.0900937	-0.535714	-0.142857	-0.142857	-0.25	-0.428571	-0.25	-0.25	-0.107143	-0.107143	-0.535714	-0.571429	-0.178571	0.428571	-0.714286	-0.72075	0	-0.214286	0.592999	0.270281	-0.392857	0.185312	-0.464286	0.285714	-0.0714286	0.178571	-0.75	0.392857	-0.607143	0.14415	0.285714	0.392857	-0.107143	0.178571	0	0.107143	-0.428571	0	-0.571429	0.178571	0.642857	0	-0.648675
cg09410045	0.285714	-0.142857	0.75	0.0714286	0.678571	-0.678571	-0.360375	-0.357143	-0.357143	0.357143	0.535714	0.285714	-0.142857	-0.0357143	0.285714	0.285714	-0.107143	-0.142857	0.428571	-0.857143	0.535714	-0.198206	-0.607143	-0.821429	0.407687	-0.414431	0.5	0.0370625	0.214286	0.142857	0.5	-0.142857	0.0714286	-0.892857	0.285714	-0.0900937	-0.857143	-0.0714286	0.357143	-0.0714286	0	-0.285714	0.642857	-0.285714	0.25	-0.357143	0.285714	-0.285714	0.450469
cg00572387	0.428571	0.214286	0.178571	0.642857	0.464286	-0.357143	-0.324338	0.0357143	-0.142857	0.0357143	0.428571	0.535714	0.357143	0.5	0.214286	0.214286	-0.642857	0.321429	-0.642857	-0.107143	-0.214286	0	-0.464286	-0.428571	-0.0741249	-0.216225	0.5	0.370625	0.214286	0.785714	0.0357143	0.178571	0	-0.142857	0.392857	-0.0180188	-0.607143	0.0357143	0.607143	-0.107143	-0.75	-0.178571	-0.321429	0.107143	0.392857	-0.142857	0.642857	0.107143	0.072075
cg15360451	-0.357143	0.642857	0.107143	-0.285714	0.0714286	0.214286	-0.378394	-0.142857	0.0714286	0.178571	-0.642857	-0.107143	-0.821429	-0.714286	-0.678571	-0.678571	-0.214286	-0.178571	0.107143	-0.0357143	-0.392857	-0.630656	-0.142857	0.107143	0.185312	0.396412	-0.0357143	0.370625	-0.535714	-0.214286	0.392857	0.642857	-0.321429	0	-0.357143	-0.504525	0.464286	0.0714286	0	0.714286	0.321429	0.357143	0.107143	-0.392857	-0.285714	0.0357143	0	-0.392857	-0.414431
cg20176989	0.821429	-0.107143	0.178571	0.678571	0.535714	-0.571429	0.324338	0.428571	-0.607143	-0.535714	0.857143	0.642857	0.714286	0.75	0.178571	0.178571	-0.428571	0.571429	-0.535714	-0.142857	-0.0714286	0.342356	-0.392857	-0.428571	0	-0.846881	0.357143	-0.0370625	0.642857	0.357143	-0.214286	-0.0357143	0	-0.25	0.678571	0.072075	-0.571429	0.428571	0.0714286	-0.142857	-0.428571	0.0714286	-0.321429	0.0357143	0.75	-0.642857	0.321429	0.0357143	0.414431
cg20829550	0.464286	-0.392857	0.178571	0.107143	0.142857	-0.142857	0.0180187	0.214286	-0.357143	-0.107143	0.214286	0.214286	0.142857	-0.214286	0	0	0.142857	0.0714286	0.357143	-0.357143	0.464286	-0.072075	-0.357143	-0.178571	0.14825	-0.558581	0.285714	-0.704187	-0.0357143	-0.642857	0.392857	-0.428571	-0.0714286	-0.5	0	0.234244	-0.214286	0.142857	-0.0357143	0.0714286	0.642857	-0.214286	0.5	-0.535714	0.357143	-0.392857	-0.178571	-0.535714	0.108112
cg24961795	0.107143	0.607143	0.142857	-0.107143	0.0714286	0.392857	0.216225	0.857143	0.178571	-0.178571	-0.107143	0.5	0.0714286	0.214286	-0.464286	-0.464286	0.25	0.857143	-0.321429	0	0.0357143	0.648675	0.142857	0.607143	-0.778312	-0.072075	0.214286	0.222375	0.357143	-0.214286	-0.142857	0.464286	0.571429	0.0714286	0.607143	-0.522544	0.285714	-0.142857	-0.0714286	0.285714	-0.142857	0.428571	-0.107143	0.0357143	0.571429	-0.214286	-0.678571	0.0357143	0.360375
cg12201988	0.0714286	-0.142857	0.392857	-0.214286	0.357143	-0.464286	-0.0180188	-0.357143	-0.535714	-0.0357143	0.107143	-0.142857	-0.5	-0.535714	-0.214286	-0.214286	-0.0357143	-0.428571	0.642857	-0.5	0.142857	-0.5766	-0.357143	-0.535714	0.741249	-0.342356	-0.0357143	-0.185312	-0.142857	-0.464286	0.428571	0	-0.428571	-0.571429	-0.214286	-0.126131	-0.107143	0.357143	-0.285714	0.357143	0.678571	0.142857	0.535714	-0.535714	-0.107143	-0.428571	0.0714286	-0.535714	0.0360375
cg27213238	0.357143	0.142857	-0.0357143	0	0	0.25	0.234244	0.678571	-0.285714	-0.428571	-0.178571	0.285714	-0.0357143	-0.321429	-0.607143	-0.607143	0.107143	0.428571	0.0357143	0	0	0	-0.142857	0.357143	-0.14825	-0.414431	0.107143	-0.481812	-0.107143	-0.857143	0.214286	0.107143	-0.107143	-0.107143	0.0357143	-0.14415	0.428571	0.321429	-0.321429	0.535714	0.714286	0.321429	0.142857	-0.571429	0.428571	-0.464286	-0.5	-0.571429	-0.072075
cg01560676	0.357143	0.285714	0.392857	0	0.321429	0	0.2883	0.75	-0.0714286	-0.178571	0.357143	0.607143	0.285714	0.428571	-0.142857	-0.142857	0.285714	0.821429	-0.142857	-0.321429	0.357143	0.756787	-0.0357143	0.214286	-0.592999	-0.43245	0.357143	0.0741249	0.642857	-0.142857	-0.107143	0.178571	0.642857	-0.285714	0.821429	-0.378394	-0.178571	-0.107143	-0.0357143	0.0357143	-0.178571	0.25	0.107143	0.0357143	0.75	-0.428571	-0.571429	0.0357143	0.684712
cg11327657	0.0714286	0.0714286	0	0.214286	0.321429	-0.535714	-0.0180187	-0.5	-0.571429	-0.285714	0.107143	-0.178571	-0.321429	-0.214286	-0.214286	-0.214286	-0.678571	-0.464286	-0.0714286	0.0357143	-0.642857	-0.792825	-0.321429	-0.607143	0.852437	-0.162169	-0.214286	0.259437	-0.214286	0.25	0.0714286	0.321429	-0.821429	-0.0357143	-0.321429	-0.072075	0	0.642857	-0.178571	0.357143	0.0714286	0.285714	-0.25	-0.214286	-0.285714	-0.285714	0.714286	-0.214286	-0.360375
cg01663970	-0.107143	0.535714	-0.0357143	0.0357143	0.142857	0.0357143	-0.306319	-0.142857	-0.178571	-0.0714286	-0.464286	-0.0357143	-0.607143	-0.571429	-0.642857	-0.642857	-0.535714	-0.178571	-0.142857	0.107143	-0.642857	-0.774806	-0.285714	-0.0714286	0.370625	0.180187	-0.0357143	0.2965	-0.535714	-0.0714286	0.321429	0.607143	-0.607143	0.0714286	-0.392857	-0.342356	0.392857	0.357143	0	0.714286	0.25	0.357143	-0.142857	-0.428571	-0.214286	-0.107143	0.321429	-0.428571	-0.558581
cg18589543	0.25	0.75	0.464286	0.178571	0.535714	-0.0714286	-0.108113	0.535714	0	0	0.214286	0.714286	0.0357143	0.392857	-0.285714	-0.285714	-0.214286	0.785714	-0.5	-0.285714	-0.0714286	0.414431	-0.25	0.0357143	-0.518875	-0.162169	0.5	0.630062	0.464286	0.392857	0	0.642857	0.464286	-0.214286	0.785714	-0.630656	-0.25	-0.107143	0.321429	0.25	-0.607143	0.321429	-0.142857	0.0714286	0.642857	-0.321429	-0.107143	0.0714286	0.450469
cg18640514	-0.392857	0.107143	-0.107143	-0.178571	-0.392857	0.571429	-0.2883	0.107143	0.857143	0.571429	-0.285714	0	0.178571	0.25	0.357143	0.357143	0.428571	0.214286	-0.142857	0.142857	0.357143	0.594619	0.392857	0.535714	-0.815374	0.630656	0.142857	0.185312	0.0357143	0.321429	-0.142857	-0.142857	0.75	0.285714	0.142857	0.0540562	-0.0357143	-0.821429	0.464286	-0.464286	-0.535714	-0.392857	0	0.5	-0.0714286	0.678571	-0.321429	0.5	0.126131
cg23031196	-0.0357143	0.607143	-0.0714286	-0.178571	-0.107143	0.571429	-0.162169	0.535714	0.0714286	-0.107143	-0.714286	0.178571	-0.5	-0.678571	-0.892857	-0.892857	0	0.321429	-0.0357143	0.107143	-0.25	-0.2883	-0.107143	0.571429	-0.259437	0.126131	0.107143	-0.111187	-0.5	-0.75	0.392857	0.5	-0.142857	0.0714286	-0.214286	-0.414431	0.714286	0.107143	-0.107143	0.821429	0.642857	0.392857	0.107143	-0.607143	0.142857	-0.142857	-0.464286	-0.607143	-0.396413
cg07216619	0.0714286	0.571429	0.821429	-0.142857	0.607143	-0.142857	-0.360375	0.25	0.142857	0.464286	0.214286	0.607143	-0.214286	0.142857	-0.0714286	-0.0714286	0.142857	0.535714	0.0714286	-0.75	0.5	0.396413	-0.321429	-0.142857	-0.44475	-0.072075	0.642857	0.518875	0.428571	0.214286	0.321429	0.392857	0.714286	-0.642857	0.75	-0.630656	-0.535714	-0.464286	0.464286	0.107143	-0.392857	0.0357143	0.464286	-0.0357143	0.535714	-0.214286	-0.285714	-0.0357143	0.684712
cg06422467	0.0714286	-0.285714	-0.25	0.285714	0.0714286	-0.464286	0.0180187	-0.607143	-0.5	-0.285714	0.107143	-0.357143	-0.107143	-0.178571	0.0357143	0.0357143	-0.607143	-0.642857	-0.0357143	0.214286	-0.571429	-0.792825	-0.214286	-0.571429	0.889499	-0.126131	-0.321429	-0.0370625	-0.321429	0.214286	0	-0.0357143	-0.892857	0.107143	-0.535714	0.2883	0	0.607143	-0.178571	0.107143	0.142857	0.0357143	-0.285714	-0.142857	-0.428571	-0.107143	0.785714	-0.142857	-0.504525
cg22416672	0.142857	0.5	0.357143	0.285714	0.464286	-0.214286	-0.270281	0.107143	0.0714286	0.178571	0.285714	0.5	0.107143	0.464286	0.0714286	0.0714286	-0.357143	0.428571	-0.5	-0.214286	-0.107143	0.234244	-0.25	-0.214286	-0.2965	0	0.428571	0.667124	0.357143	0.75	-0.0357143	0.428571	0.321429	-0.142857	0.571429	-0.360375	-0.464286	-0.178571	0.5	-0.0357143	-0.821429	0.0357143	-0.214286	0.25	0.357143	-0.0714286	0.285714	0.25	0.306319
cg13649209	-0.142857	-0.928571	-0.5	-0.0714286	-0.642857	0.178571	0.216225	-0.285714	0.25	0.0714286	0.0357143	-0.535714	0.464286	0.107143	0.678571	0.678571	0.464286	-0.464286	0.321429	0.321429	0.392857	0.198206	0.428571	0.142857	0.0370625	0.126131	-0.357143	-0.704187	-0.107143	-0.178571	-0.25	-0.928571	0.0357143	0.285714	-0.428571	0.810844	0	-0.214286	-0.142857	-0.714286	0.214286	-0.571429	0.0714286	0.285714	-0.392857	0.464286	-0.0714286	0.285714	-0.126131
cg12081946	-0.178571	-0.25	-0.107143	0.0357143	-0.0357143	-0.214286	-0.396412	-0.75	-0.142857	0.214286	-0.214286	-0.428571	-0.392857	-0.535714	0.0714286	0.0714286	-0.357143	-0.785714	0.285714	0	-0.214286	-0.882919	-0.25	-0.464286	0.741249	0.198206	-0.142857	-0.111187	-0.607143	0.0357143	0.357143	-0.142857	-0.678571	-0.0714286	-0.714286	0.270281	-0.0357143	0.178571	0.107143	0.107143	0.321429	-0.25	0.142857	-0.285714	-0.571429	0.178571	0.607143	-0.285714	-0.558581
cg26312071	0.178571	-0.107143	0.714286	0.0357143	0.535714	-0.464286	-0.378394	-0.214286	0	0.535714	0.535714	0.357143	0.0714286	0.25	0.5	0.5	0.107143	0.0714286	0.285714	-0.785714	0.714286	0.234244	-0.392857	-0.571429	-0.0370625	-0.216225	0.571429	0.14825	0.392857	0.357143	0.321429	-0.214286	0.5	-0.75	0.5	-0.072075	-0.928571	-0.428571	0.535714	-0.357143	-0.357143	-0.428571	0.571429	0.0357143	0.321429	-0.107143	0.107143	0.0357143	0.630656
cg07903626	0.464286	-0.678571	0	0.392857	0.0714286	-0.357143	0.216225	0.0357143	-0.178571	-0.107143	0.714286	0.178571	0.785714	0.642857	0.714286	0.714286	0.0714286	0.107143	-0.0714286	-0.107143	0.428571	0.450469	-0.0714286	-0.321429	-0.0370625	-0.486506	0.178571	-0.407687	0.464286	0.25	-0.214286	-0.678571	0.214286	-0.178571	0.321429	0.540562	-0.642857	-0.0357143	0.142857	-0.678571	-0.285714	-0.464286	0	0.25	0.321429	-0.107143	0.178571	0.25	0.378394
cg26262576	0.75	0.321429	0.571429	0.392857	0.714286	-0.357143	0.0360375	0.678571	-0.464286	-0.25	0.571429	0.892857	0.285714	0.357143	-0.214286	-0.214286	-0.214286	0.821429	-0.285714	-0.535714	0.214286	0.342356	-0.571429	-0.25	-0.259437	-0.774806	0.678571	0.0370625	0.535714	-0.0357143	0.214286	0.25	0.285714	-0.607143	0.821429	-0.360375	-0.5	0.178571	0.214286	0.25	-0.142857	0.178571	0.142857	-0.321429	0.964286	-0.75	-0.107143	-0.321429	0.558581
cg12370935	-0.357143	0.214286	-0.285714	-0.5	-0.535714	0.75	0.270281	0.5	0.428571	-0.0714286	-0.607143	-0.178571	-0.178571	-0.285714	-0.428571	-0.428571	0.607143	0.25	0.142857	0.321429	0.0714286	0.360375	0.535714	0.892857	-0.555937	0.342356	-0.285714	-0.185312	-0.142857	-0.678571	-0.142857	0.107143	0.321429	0.392857	-0.107143	-0.180188	0.785714	-0.214286	-0.392857	0.214286	0.428571	0.285714	0.0357143	0	-0.0714286	0.214286	-0.857143	0	-0.072075
cg00636527	0.178571	0.464286	0.0714286	0.0357143	-0.0357143	0.535714	-0.0540562	0.857143	0.357143	0.0357143	-0.178571	0.571429	0.214286	0.178571	-0.285714	-0.285714	0.25	0.857143	-0.357143	0	0.214286	0.630656	0.0357143	0.642857	-0.926562	0	0.428571	0	0.178571	-0.214286	0.0357143	0.214286	0.642857	0.0357143	0.5	-0.2883	0.142857	-0.357143	0.25	0.142857	-0.142857	0.0714286	0	-0.0357143	0.607143	-0.0357143	-0.607143	-0.0357143	0.234244
cg01512089	0.107143	-0.464286	-0.142857	0.464286	0	-0.285714	-0.468488	-0.607143	0.0357143	0.321429	0.214286	-0.107143	0.285714	0.142857	0.642857	0.642857	-0.428571	-0.464286	-0.142857	0.0357143	0	-0.378394	-0.285714	-0.535714	0.333562	0.0900938	0.178571	-0.111187	-0.25	0.607143	0.142857	-0.464286	-0.285714	-0.0357143	-0.321429	0.5766	-0.571429	-0.107143	0.571429	-0.464286	-0.357143	-0.678571	-0.0714286	0.107143	-0.25	0.321429	0.821429	0.107143	-0.306319
cg00357551	0.25	-0.392857	-0.214286	0.464286	0.142857	-0.535714	-0.072075	-0.571429	-0.535714	-0.25	0.25	-0.214286	0.0714286	-0.0714286	0.178571	0.178571	-0.678571	-0.571429	-0.107143	0.142857	-0.464286	-0.756787	-0.357143	-0.678571	0.852437	-0.252262	-0.142857	-0.14825	-0.285714	0.285714	0.0714286	-0.178571	-0.857143	0	-0.464286	0.414431	-0.214286	0.571429	0	0	0.0714286	-0.142857	-0.25	-0.178571	-0.285714	-0.142857	0.892857	-0.178571	-0.468487
cg27207470	-0.357143	0.428571	-0.464286	-0.142857	-0.321429	0.357143	0.180187	0.0357143	0.0714286	-0.321429	-0.571429	-0.321429	-0.357143	-0.285714	-0.571429	-0.571429	-0.214286	-0.107143	-0.285714	0.607143	-0.785714	-0.324337	0.321429	0.428571	0.0741249	0.396412	-0.5	0.2965	-0.357143	-0.0714286	-0.25	0.535714	-0.428571	0.642857	-0.392857	-0.234244	0.821429	0.321429	-0.392857	0.464286	0.107143	0.535714	-0.535714	0.0357143	-0.392857	0.142857	0	0.0357143	-0.540562
cg10598596	0.5	-0.428571	-0.178571	0.214286	-0.0714286	-0.0357143	0.414431	0.428571	-0.392857	-0.5	0.25	0.142857	0.428571	0.0714286	-0.0357143	-0.0357143	0.107143	0.214286	0.0357143	0.0714286	0.142857	0.14415	-0.0714286	0.0714286	0.0370625	-0.594619	0	-0.704187	0.107143	-0.571429	-0.0357143	-0.392857	-0.142857	-0.0714286	0.0357143	0.324338	0.0714286	0.357143	-0.321429	0	0.5	0	0.0357143	-0.285714	0.357143	-0.392857	-0.214286	-0.285714	0.0360375
cg11258404	-0.142857	-0.285714	0.142857	-0.0714286	0.214286	-0.571429	-0.108112	-0.821429	-0.392857	0.0714286	0.142857	-0.428571	-0.392857	-0.321429	0.142857	0.142857	-0.285714	-0.785714	0.428571	-0.214286	-0.142857	-0.72075	-0.214286	-0.714286	0.926562	-0.0360375	-0.25	0.0741249	-0.214286	0.142857	0.178571	-0.0714286	-0.607143	-0.25	-0.428571	0.108112	-0.214286	0.321429	-0.142857	0.0357143	0.214286	-0.0357143	0.178571	-0.142857	-0.5	-0.0714286	0.571429	-0.142857	-0.180187
cg24789138	-0.25	-0.0357143	-0.321429	-0.107143	-0.535714	0.642857	0.0360375	0.357143	0.75	0.25	-0.214286	0	0.428571	0.392857	0.321429	0.321429	0.5	0.357143	-0.25	0.357143	0.285714	0.774806	0.535714	0.714286	-0.889499	0.450469	0	-0.0370625	0.142857	0.142857	-0.357143	-0.25	0.714286	0.464286	0.178571	0.180188	0.142857	-0.642857	0.214286	-0.5	-0.428571	-0.285714	-0.178571	0.535714	0.0357143	0.571429	-0.464286	0.535714	0.126131
cg02231590	-0.178571	0.25	0.107143	-0.392857	-0.142857	0.357143	0.414431	0.571429	0.357143	-0.0357143	0	0.142857	0.142857	0.357143	-0.0714286	-0.0714286	0.642857	0.571429	0	0	0.321429	0.900937	0.5	0.607143	-0.741249	0.0900937	-0.0714286	0.185312	0.535714	-0.142857	-0.392857	0.142857	0.785714	0.142857	0.571429	-0.342356	0.214286	-0.357143	-0.25	-0.142857	-0.214286	0.285714	0	0.392857	0.285714	0.0357143	-0.821429	0.392857	0.5766
cg00609630	0	-0.357143	-0.107143	0.142857	0.142857	-0.607143	0.126131	-0.714286	-0.535714	-0.25	0.25	-0.428571	-0.142857	-0.107143	0.142857	0.142857	-0.464286	-0.714286	0.142857	0.0714286	-0.428571	-0.684712	-0.142857	-0.678571	0.963624	-0.162169	-0.392857	0.0370625	-0.142857	0.25	-0.0714286	-0.0714286	-0.785714	0	-0.428571	0.234244	-0.107143	0.571429	-0.285714	0	0.107143	0.0714286	-0.178571	-0.0357143	-0.464286	-0.142857	0.714286	-0.0357143	-0.2883
cg26305174	0.178571	-0.321429	0.321429	0.321429	0.428571	-0.678571	-0.342356	-0.642857	-0.25	0.285714	0.535714	0.0357143	0.107143	0.214286	0.571429	0.571429	-0.392857	-0.392857	0.0714286	-0.392857	0.142857	-0.306319	-0.428571	-0.857143	0.518875	-0.180187	0.25	0.14825	0.107143	0.642857	0.178571	-0.25	-0.178571	-0.428571	0.0357143	0.234244	-0.821429	0	0.428571	-0.357143	-0.392857	-0.428571	0.142857	0.0714286	-0.0714286	-0.0357143	0.75	0.0714286	0.126131
cg13230208	0.535714	0.107143	-0.285714	0.821429	0.0714286	0.0714286	-0.2883	0.357143	0	-0.142857	0.142857	0.535714	0.607143	0.428571	0.107143	0.107143	-0.642857	0.464286	-0.892857	0.321429	-0.357143	0.0180187	-0.357143	0	-0.333562	-0.162169	0.464286	-0.0370625	-0.0714286	0.5	0	0	-0.107143	0.214286	0.142857	0.270281	-0.25	0.0714286	0.607143	-0.0714286	-0.535714	-0.285714	-0.535714	0	0.428571	0	0.535714	0	-0.306319
cg22379668	-0.107143	-0.464286	0.178571	0.0357143	0.142857	-0.464286	-0.414431	-0.857143	-0.107143	0.428571	0.178571	-0.321429	-0.178571	-0.214286	0.5	0.5	-0.178571	-0.75	0.428571	-0.321429	0.214286	-0.558581	-0.285714	-0.714286	0.667124	0.072075	0.0357143	-0.0741249	-0.25	0.285714	0.321429	-0.392857	-0.321429	-0.357143	-0.392857	0.342356	-0.535714	-0.0714286	0.285714	-0.285714	0.0357143	-0.5	0.357143	-0.0714286	-0.428571	0.178571	0.607143	-0.0714286	-0.126131
cg10639411	-0.142857	-0.642857	-0.0714286	-0.214286	-0.0714286	-0.464286	0.360375	-0.642857	-0.392857	-0.178571	0.25	-0.607143	-0.107143	-0.142857	0.285714	0.285714	0.107143	-0.75	0.571429	-0.0357143	0.0357143	-0.342356	0.142857	-0.464286	0.815374	-0.162169	-0.535714	-0.259437	0	-0.142857	-0.142857	-0.392857	-0.464286	-0.0714286	-0.392857	0.324337	-0.0357143	0.357143	-0.535714	-0.214286	0.392857	0	0.142857	0.0357143	-0.5	-0.0714286	0.214286	0.0357143	-0.0180187
cg10920297	-0.0357143	0.178571	0.285714	-0.25	0.0714286	0.25	-0.5766	0	0.0357143	0.392857	-0.535714	0.0714286	-0.642857	-0.928571	-0.464286	-0.464286	0.107143	-0.142857	0.535714	-0.428571	0.321429	-0.5766	-0.428571	0.0357143	0.111187	0.072075	0.357143	-0.370625	-0.642857	-0.785714	0.857143	0.0357143	-0.142857	-0.5	-0.392857	-0.162169	0.142857	-0.142857	0.214286	0.571429	0.857143	-0.142857	0.75	-0.821429	0	-0.0714286	-0.25	-0.821429	-0.2883
cg10761639	0.571429	0.0714286	0.428571	0.357143	0.785714	-0.892857	0.252262	-0.0714286	-0.964286	-0.535714	0.678571	0.321429	-0.0357143	0.142857	-0.214286	-0.214286	-0.607143	0.0357143	-0.0714286	-0.392857	-0.321429	-0.378394	-0.571429	-0.821429	0.741249	-0.810844	0.107143	0.185312	0.357143	0.142857	0.0714286	0.321429	-0.535714	-0.5	0.321429	-0.252262	-0.392857	0.785714	-0.25	0.357143	0.0357143	0.428571	-0.0714286	-0.321429	0.357143	-0.857143	0.5	-0.321429	0.234244
cg26534677	0.0357143	-0.75	-0.0357143	-0.0357143	0	-0.535714	0.270281	-0.607143	-0.428571	-0.142857	0.392857	-0.464286	0.0714286	-0.0357143	0.428571	0.428571	0.0357143	-0.678571	0.5	-0.107143	0.142857	-0.306319	0	-0.571429	0.778312	-0.2883	-0.357143	-0.370625	0.0357143	-0.0714286	-0.0714286	-0.535714	-0.428571	-0.178571	-0.321429	0.450469	-0.25	0.321429	-0.357143	-0.321429	0.321429	-0.178571	0.178571	0	-0.357143	-0.107143	0.321429	0	0.0180187
cg06102602	0.214286	-0.214286	-0.142857	0.5	0.107143	-0.25	-0.558581	-0.5	-0.214286	0.142857	-0.0357143	-0.0357143	-0.0357143	-0.285714	0.142857	0.142857	-0.678571	-0.464286	-0.142857	0.0357143	-0.285714	-0.828862	-0.535714	-0.535714	0.555937	-0.0180187	0.214286	-0.185312	-0.571429	0.25	0.428571	-0.178571	-0.678571	-0.107143	-0.535714	0.396412	-0.285714	0.214286	0.464286	0.0714286	0.0714286	-0.428571	-0.0357143	-0.357143	-0.214286	0.0714286	0.857143	-0.357143	-0.612637
cg21206147	-0.5	0.0714286	0	-0.357143	-0.107143	-0.107143	0.486506	-0.214286	0.285714	0	0.25	-0.321429	0.107143	0.642857	0.357143	0.357143	0.321429	-0.0357143	-0.0714286	0.178571	-0.0714286	0.648675	0.678571	0.107143	-0.185312	0.342356	-0.5	0.704187	0.642857	0.678571	-0.785714	0.178571	0.464286	0.392857	0.392857	-0.216225	0	-0.214286	-0.321429	-0.5	-0.785714	0.285714	-0.392857	0.928571	-0.285714	0.285714	-0.142857	0.928571	0.504525
cg16764781	0.392857	-0.321429	-0.142857	0.607143	0.285714	-0.642857	-0.0360375	-0.464286	-0.607143	-0.321429	0.428571	-0.0357143	0.214286	0.142857	0.214286	0.214286	-0.785714	-0.392857	-0.285714	0.107143	-0.5	-0.630656	-0.428571	-0.75	0.778312	-0.378394	-0.0357143	-0.0370625	-0.107143	0.464286	0	-0.107143	-0.785714	-0.0357143	-0.25	0.360375	-0.357143	0.607143	0.0714286	-0.0357143	-0.142857	-0.107143	-0.357143	-0.107143	-0.107143	-0.25	0.964286	-0.107143	-0.342356
cg06219204	-0.464286	0.75	0.428571	-0.535714	0.0714286	0.464286	-0.504525	0.142857	0.535714	0.607143	-0.607143	0.142857	-0.714286	-0.5	-0.464286	-0.464286	0.321429	0.214286	0.25	-0.357143	0.25	0.0360375	0	0.392857	-0.481812	0.540562	0.285714	0.44475	-0.214286	-0.214286	0.428571	0.535714	0.5	-0.214286	0.107143	-0.666694	0.214286	-0.571429	0.285714	0.428571	0.0714286	0.142857	0.464286	-0.178571	0	0.214286	-0.535714	-0.178571	0.108113
cg17397607	0.321429	-0.178571	-0.178571	0.678571	0.0357143	-0.0714286	-0.468487	-0.107143	0.142857	0.214286	0.214286	0.285714	0.535714	0.392857	0.5	0.5	-0.5	0.0714286	-0.571429	0.142857	-0.0714286	-0.0540562	-0.321429	-0.25	-0.14825	0.0180187	0.428571	-0.0370625	-0.107143	0.678571	0.0714286	-0.285714	-0.0357143	0.0714286	0	0.450469	-0.535714	-0.178571	0.75	-0.392857	-0.607143	-0.607143	-0.285714	0.142857	0.142857	0.25	0.678571	0.142857	-0.234244
cg09572125	0.0714286	-0.285714	-0.25	0.285714	0.0714286	-0.464286	0.0180187	-0.607143	-0.5	-0.285714	0.107143	-0.357143	-0.107143	-0.178571	0.0357143	0.0357143	-0.607143	-0.642857	-0.0357143	0.214286	-0.571429	-0.792825	-0.214286	-0.571429	0.889499	-0.126131	-0.321429	-0.0370625	-0.321429	0.214286	0	-0.0357143	-0.892857	0.107143	-0.535714	0.2883	0	0.607143	-0.178571	0.107143	0.142857	0.0357143	-0.285714	-0.142857	-0.428571	-0.107143	0.785714	-0.142857	-0.504525
cg12092579	0.214286	0.714286	0.214286	0.0714286	0.321429	0.0714286	0.306319	0.75	-0.0714286	-0.357143	0.142857	0.571429	0.107143	0.428571	-0.464286	-0.464286	-0.0714286	0.857143	-0.535714	0	-0.25	0.558581	0.0357143	0.321429	-0.555937	-0.216225	0.178571	0.518875	0.535714	0.142857	-0.285714	0.678571	0.392857	0.0714286	0.75	-0.630656	0.142857	0.107143	-0.107143	0.321429	-0.428571	0.607143	-0.357143	0.142857	0.607143	-0.392857	-0.357143	0.142857	0.414431
cg22078781	0.607143	0.321429	0.5	0.464286	0.535714	-0.0357143	-0.702731	0.428571	-0.0714286	0.321429	0.107143	0.857143	0.0714286	-0.107143	-0.142857	-0.142857	-0.321429	0.571429	-0.214286	-0.571429	0.357143	-0.0900937	-0.821429	-0.214286	-0.333562	-0.360375	1	-0.14825	-0.107143	-0.0714286	0.75	0.0714286	0.214286	-0.678571	0.357143	-0.14415	-0.571429	-0.214286	0.821429	0.285714	0	-0.357143	0.428571	-0.607143	0.75	-0.321429	0.107143	-0.607143	0.0900937
cg26540441	-0.25	0.0357143	0.75	-0.464286	0.357143	-0.214286	-0.522544	-0.428571	0.142857	0.75	0	0	-0.571429	-0.428571	0.142857	0.142857	0.357143	-0.285714	0.785714	-0.857143	0.75	-0.14415	-0.285714	-0.392857	0.14825	0.126131	0.357143	0.111187	-0.0357143	-0.142857	0.607143	-0.0714286	0.357143	-0.785714	0.0714286	-0.270281	-0.5	-0.5	0.321429	0	0.214286	-0.285714	0.928571	-0.25	-0.0714286	0.0357143	-0.178571	-0.25	0.396412
cg02140579	0	-0.142857	0	0.357143	0.0714286	-0.142857	-0.684712	-0.535714	0.178571	0.5	0	0	0.0357143	-0.0357143	0.428571	0.428571	-0.428571	-0.357143	-0.142857	-0.0714286	0	-0.43245	-0.357143	-0.428571	0.185312	0.252262	0.321429	0.0741249	-0.357143	0.571429	0.321429	-0.214286	-0.178571	-0.107143	-0.285714	0.324337	-0.5	-0.25	0.714286	-0.25	-0.357143	-0.607143	0.0357143	0	-0.214286	0.357143	0.714286	0	-0.324337
cg22374057	-0.178571	-0.178571	-0.428571	0.178571	-0.214286	-0.0714286	-0.216225	-0.607143	-0.107143	-0.0357143	-0.285714	-0.464286	-0.214286	-0.357143	0	0	-0.5	-0.678571	-0.0714286	0.392857	-0.571429	-0.810844	-0.0714286	-0.25	0.630062	0.270281	-0.321429	-0.0370625	-0.607143	0.178571	0.0714286	-0.0357143	-0.785714	0.321429	-0.75	0.324337	0.214286	0.321429	0	0.107143	0.142857	-0.107143	-0.285714	-0.107143	-0.607143	0.25	0.678571	-0.107143	-0.738769
cg06167719	0.571429	0.142857	0.178571	0.642857	0.392857	-0.107143	-0.792825	0.0714286	-0.214286	0.214286	-0.0357143	0.571429	0	-0.321429	-0.142857	-0.142857	-0.678571	0.142857	-0.285714	-0.285714	-0.0357143	-0.630656	-0.892857	-0.392857	0.111187	-0.270281	0.785714	-0.259437	-0.5	0	0.785714	0	-0.357143	-0.464286	-0.142857	0.126131	-0.428571	0.0714286	0.785714	0.357143	0.142857	-0.428571	0.214286	-0.714286	0.392857	-0.214286	0.571429	-0.714286	-0.414431
cg01933073	0	0	-0.178571	0.0714286	-0.142857	0.0714286	0.522544	0.357143	0.214286	-0.25	0.357143	0.107143	0.607143	0.857143	0.321429	0.321429	0.214286	0.464286	-0.464286	0.321429	-0.0357143	0.882919	0.5	0.321429	-0.555937	0	-0.178571	0.2965	0.678571	0.5	-0.75	0	0.535714	0.428571	0.571429	0	-0.0357143	-0.142857	-0.142857	-0.5	-0.75	0.142857	-0.535714	0.75	0.214286	0.107143	-0.214286	0.75	0.450469
cg00808545	0	-0.714286	0.0357143	-0.142857	-0.0357143	-0.392857	0.14415	-0.535714	-0.321429	0	0.25	-0.428571	-0.0357143	-0.214286	0.357143	0.357143	0.178571	-0.642857	0.642857	-0.214286	0.321429	-0.306319	-0.0357143	-0.464286	0.667124	-0.234244	-0.25	-0.481812	-0.0714286	-0.285714	0.107143	-0.571429	-0.321429	-0.285714	-0.357143	0.414431	-0.214286	0.178571	-0.285714	-0.25	0.5	-0.25	0.392857	-0.142857	-0.321429	-0.0714286	0.142857	-0.142857	0.0180188
cg02927747	0	0.285714	-0.142857	0.357143	0.142857	-0.142857	-0.360375	-0.321429	-0.107143	0	-0.142857	0	-0.178571	-0.107143	-0.142857	-0.142857	-0.714286	-0.214286	-0.428571	0.214286	-0.642857	-0.612637	-0.285714	-0.285714	0.333562	0.180188	0.0357143	0.370625	-0.357143	0.5	0.107143	0.357143	-0.535714	0.178571	-0.285714	-0.0360375	0	0.25	0.285714	0.25	-0.285714	0.0357143	-0.392857	-0.0714286	-0.214286	0.0714286	0.714286	-0.0714286	-0.504525
cg19760965	0.535714	0.321429	0.107143	0.464286	0.571429	-0.535714	0.126131	0.107143	-0.857143	-0.642857	0.25	0.321429	-0.142857	-0.107143	-0.571429	-0.571429	-0.821429	0.107143	-0.357143	-0.0357143	-0.714286	-0.630656	-0.571429	-0.5	0.630062	-0.612637	0.0714286	0.14825	-0.0357143	0	0.142857	0.535714	-0.785714	-0.178571	0.0357143	-0.270281	0.0357143	0.892857	-0.214286	0.678571	0.178571	0.535714	-0.321429	-0.5	0.285714	-0.75	0.535714	-0.5	-0.234244
cg15454820	-0.785714	0.0714286	-0.535714	-0.571429	-0.75	0.678571	0.072075	-0.214286	0.571429	0.142857	-0.821429	-0.714286	-0.428571	-0.464286	-0.214286	-0.214286	0.392857	-0.428571	0.214286	0.571429	-0.25	-0.126131	0.678571	0.678571	-0.111187	0.810844	-0.642857	0.0370625	-0.5	-0.285714	-0.214286	0.0714286	-0.0714286	0.678571	-0.642857	0.0180187	0.857143	-0.214286	-0.357143	0.0714286	0.285714	0.142857	-0.142857	0.214286	-0.75	0.642857	-0.357143	0.214286	-0.486506
cg14036226	0.0357143	0.0357143	-0.714286	0.464286	-0.357143	0.214286	0.14415	0.0714286	0.0714286	-0.392857	-0.142857	-0.107143	0.392857	0.321429	0	0	-0.5	0.0357143	-0.785714	0.821429	-0.785714	-0.0900937	0.214286	0.25	-0.0741249	0.198206	-0.285714	0.111187	-0.178571	0.464286	-0.464286	0.107143	-0.392857	0.785714	-0.25	0.2883	0.357143	0.285714	0	-0.0714286	-0.428571	0.0714286	-0.892857	0.321429	-0.178571	0.25	0.464286	0.321429	-0.558581
cg18034737	0.428571	0.0714286	0	0.357143	0.357143	-0.392857	-0.0360375	-0.0714286	-0.75	-0.464286	0.0357143	0.107143	-0.25	-0.428571	-0.5	-0.5	-0.678571	-0.178571	-0.0714286	-0.0357143	-0.535714	-0.846881	-0.571429	-0.464286	0.741249	-0.486506	0.0357143	-0.185312	-0.357143	-0.285714	0.357143	0.25	-0.892857	-0.214286	-0.321429	-0.0360375	0.107143	0.785714	-0.178571	0.642857	0.535714	0.285714	-0.0714286	-0.678571	0.0714286	-0.571429	0.5	-0.678571	-0.450469
cg10896586	-0.142857	-0.428571	0.214286	-0.357143	0.0714286	-0.357143	0.072075	-0.535714	-0.321429	0.0714286	0.0714286	-0.428571	-0.392857	-0.464286	0.0714286	0.0714286	0.214286	-0.642857	0.785714	-0.357143	0.285714	-0.43245	-0.0714286	-0.428571	0.704187	-0.14415	-0.25	-0.2965	-0.142857	-0.428571	0.25	-0.285714	-0.321429	-0.392857	-0.357143	0.108112	-0.0714286	0.178571	-0.357143	0.0357143	0.642857	-0.0357143	0.535714	-0.285714	-0.357143	-0.142857	0	-0.285714	0.0360375
cg11074933	-0.285714	0	-0.535714	-0.0714286	-0.285714	-0.0714286	0.630656	-0.214286	-0.214286	-0.607143	-0.0714286	-0.535714	-0.0357143	0.142857	-0.178571	-0.178571	-0.214286	-0.321429	-0.25	0.678571	-0.821429	-0.162169	0.5	0.107143	0.407687	0.14415	-0.821429	0.2965	0.0357143	0.214286	-0.678571	0.285714	-0.535714	0.714286	-0.285714	0	0.607143	0.571429	-0.714286	0.0714286	-0.107143	0.571429	-0.75	0.392857	-0.5	0.0357143	0.214286	0.392857	-0.306319
cg14187687	0.214286	0.142857	0.0714286	0.357143	0.464286	-0.642857	0.0180188	-0.392857	-0.642857	-0.357143	0.285714	0	-0.178571	0	-0.178571	-0.178571	-0.785714	-0.285714	-0.25	0	-0.678571	-0.666694	-0.392857	-0.678571	0.778312	-0.2883	-0.107143	0.370625	-0.0357143	0.428571	0	0.392857	-0.75	-0.0714286	-0.107143	-0.126131	-0.142857	0.678571	-0.107143	0.321429	-0.142857	0.321429	-0.357143	-0.142857	-0.107143	-0.392857	0.785714	-0.142857	-0.234244
cg23773946	-0.535714	0.107143	-0.428571	-0.178571	-0.321429	0.0714286	0.126131	-0.5	0.107143	-0.107143	-0.357143	-0.607143	-0.321429	-0.142857	-0.107143	-0.107143	-0.214286	-0.535714	-0.107143	0.535714	-0.678571	-0.396412	0.392857	0.0714286	0.370625	0.522544	-0.642857	0.407687	-0.285714	0.321429	-0.357143	0.285714	-0.464286	0.607143	-0.5	-0.0180187	0.5	0.214286	-0.321429	0.0714286	-0.142857	0.285714	-0.5	0.321429	-0.714286	0.357143	0.321429	0.321429	-0.468487
cg22472608	-0.0714286	-0.642857	-0.178571	-0.214286	-0.214286	-0.214286	0.342356	-0.392857	-0.321429	-0.214286	0.0714286	-0.535714	-0.0714286	-0.285714	0.142857	0.142857	0.214286	-0.607143	0.571429	0.0357143	0.107143	-0.306319	0.142857	-0.214286	0.630062	-0.180187	-0.464286	-0.518875	-0.142857	-0.464286	-0.0357143	-0.464286	-0.428571	-0.0357143	-0.464286	0.378394	0.142857	0.321429	-0.535714	-0.107143	0.642857	-0.0357143	0.214286	-0.142857	-0.392857	-0.0714286	0	-0.142857	-0.126131
cg01630032	0.0714286	-0.214286	-0.214286	0	0.0714286	-0.5	0.792825	-0.178571	-0.678571	-0.785714	0.357143	-0.357143	0.0357143	0.178571	-0.142857	-0.142857	-0.214286	-0.285714	0	0.285714	-0.571429	-0.180188	0.214286	-0.285714	0.704187	-0.396413	-0.678571	0.0741249	0.285714	0	-0.535714	0.142857	-0.607143	0.25	-0.0714286	0	0.285714	0.821429	-0.857143	0.107143	0.142857	0.607143	-0.464286	0.142857	-0.214286	-0.428571	0.214286	0.142857	0
cg15056751	-0.214286	-0.714286	-0.0357143	-0.142857	-0.357143	0.107143	-0.234244	-0.392857	0.5	0.607143	0.107143	-0.285714	0.321429	0.142857	0.857143	0.857143	0.535714	-0.357143	0.428571	-0.142857	0.785714	0.324337	0.214286	-0.0357143	-0.185312	0.270281	0.0714286	-0.407687	0	0.107143	0.0357143	-0.857143	0.464286	-0.107143	-0.142857	0.594619	-0.464286	-0.678571	0.357143	-0.821429	-0.107143	-0.821429	0.428571	0.321429	-0.25	0.571429	-0.0714286	0.321429	0.180187
cg27585822	0.357143	-0.214286	0.214286	0.428571	0.535714	-0.821429	-0.0900938	-0.535714	-0.678571	-0.178571	0.535714	0.0357143	0	0.0714286	0.178571	0.178571	-0.678571	-0.392857	-0.0357143	-0.25	-0.285714	-0.612637	-0.535714	-0.928571	0.852437	-0.450469	0.0714286	0.111187	0.0357143	0.428571	0.142857	0	-0.642857	-0.357143	-0.0714286	0.126131	-0.535714	0.535714	0.0714286	0.0357143	-0.107143	-0.0357143	-0.0714286	-0.178571	-0.0357143	-0.392857	0.857143	-0.178571	-0.072075
cg25754419	0.285714	-0.142857	0.178571	-0.142857	0.0357143	0.107143	0.180187	0.464286	-0.178571	-0.142857	0.0357143	0.214286	0.0357143	-0.214286	-0.214286	-0.214286	0.392857	0.285714	0.357143	-0.285714	0.464286	0.198206	-0.107143	0.178571	-0.14825	-0.414431	0.178571	-0.555937	0.0714286	-0.785714	0.25	-0.214286	0.178571	-0.357143	0.142857	-0.0180187	0.0714286	0.0357143	-0.214286	0.178571	0.642857	0.0357143	0.464286	-0.428571	0.392857	-0.357143	-0.571429	-0.428571	0.234244
cg03310874	0.285714	-0.214286	0	0.428571	0.321429	-0.571429	-0.234244	-0.535714	-0.571429	-0.142857	0.214286	-0.0714286	-0.107143	-0.214286	0.0357143	0.0357143	-0.714286	-0.5	-0.0357143	-0.0714286	-0.392857	-0.846881	-0.535714	-0.75	0.852437	-0.2883	0.0357143	-0.0741249	-0.321429	0.214286	0.285714	-0.0357143	-0.821429	-0.214286	-0.392857	0.234244	-0.285714	0.535714	0.107143	0.178571	0.142857	-0.107143	-0.0714286	-0.357143	-0.178571	-0.25	0.857143	-0.357143	-0.414431
cg23350350	-0.535714	-0.0357143	-0.107143	-0.25	-0.178571	0	-0.396412	-0.785714	0.178571	0.392857	-0.428571	-0.571429	-0.571429	-0.535714	0.0357143	0.0357143	-0.142857	-0.785714	0.321429	0.0714286	-0.214286	-0.702731	0.0357143	-0.214286	0.518875	0.558581	-0.285714	0.185312	-0.571429	0.142857	0.214286	0.0357143	-0.428571	0.107143	-0.678571	0.072075	0.142857	-0.0714286	0.0714286	0.0714286	0.142857	-0.142857	0.107143	-0.0357143	-0.75	0.428571	0.392857	-0.0357143	-0.486506
cg08922308	0.142857	0.0714286	0.214286	0.214286	0.535714	-0.785714	0.126131	-0.5	-0.678571	-0.321429	0.428571	-0.0714286	-0.214286	0.0714286	-0.0714286	-0.0714286	-0.642857	-0.357143	-0.0714286	-0.142857	-0.535714	-0.558581	-0.321429	-0.785714	0.852437	-0.324337	-0.178571	0.44475	0.142857	0.464286	-0.0714286	0.357143	-0.642857	-0.178571	0	-0.180187	-0.25	0.642857	-0.214286	0.214286	-0.178571	0.357143	-0.25	-0.0357143	-0.142857	-0.428571	0.714286	-0.0357143	-0.0180187
cg07986469	0.285714	-0.214286	0	0.428571	0.321429	-0.571429	-0.234244	-0.535714	-0.571429	-0.142857	0.214286	-0.0714286	-0.107143	-0.214286	0.0357143	0.0357143	-0.714286	-0.5	-0.0357143	-0.0714286	-0.392857	-0.846881	-0.535714	-0.75	0.852437	-0.2883	0.0357143	-0.0741249	-0.321429	0.214286	0.285714	-0.0357143	-0.821429	-0.214286	-0.392857	0.234244	-0.285714	0.535714	0.107143	0.178571	0.142857	-0.107143	-0.0714286	-0.357143	-0.178571	-0.25	0.857143	-0.357143	-0.414431
cg12776756	0.5	0.428571	0.107143	0.285714	0.178571	0.285714	0.072075	0.964286	0	-0.25	0.0714286	0.75	0.357143	0.285714	-0.357143	-0.357143	0	0.964286	-0.5	-0.0357143	0.0714286	0.540562	-0.178571	0.428571	-0.741249	-0.360375	0.5	-0.0741249	0.285714	-0.214286	0.0357143	0.25	0.428571	-0.0714286	0.607143	-0.270281	0.0357143	-0.0357143	0.178571	0.25	-0.107143	0.178571	-0.107143	-0.178571	0.821429	-0.357143	-0.428571	-0.178571	0.252263
cg24130739	0.357143	-0.214286	0.214286	0.428571	0.535714	-0.821429	-0.0900937	-0.535714	-0.678571	-0.178571	0.535714	0.0357143	0	0.0714286	0.178571	0.178571	-0.678571	-0.392857	-0.0357143	-0.25	-0.285714	-0.612637	-0.535714	-0.928571	0.852437	-0.450469	0.0714286	0.111187	0.0357143	0.428571	0.142857	0	-0.642857	-0.357143	-0.0714286	0.126131	-0.535714	0.535714	0.0714286	0.0357143	-0.107143	-0.0357143	-0.0714286	-0.178571	-0.0357143	-0.392857	0.857143	-0.178571	-0.072075
cg04921578	0.321429	-0.25	0.321429	0.392857	0.571429	-0.857143	-0.126131	-0.571429	-0.571429	-0.0357143	0.642857	0.0714286	0.0714286	0.214286	0.357143	0.357143	-0.571429	-0.357143	0	-0.357143	-0.107143	-0.43245	-0.5	-0.964286	0.741249	-0.414431	0.142857	0.185312	0.178571	0.571429	0.107143	-0.0714286	-0.428571	-0.428571	0.0714286	0.126131	-0.714286	0.357143	0.178571	-0.142857	-0.285714	-0.142857	0	-0.0357143	0	-0.321429	0.821429	-0.0357143	0.108113
cg09446250	0	0.5	0.464286	-0.285714	0.571429	-0.535714	0.558581	0.0714286	-0.607143	-0.5	0.321429	0.0714286	-0.428571	0.0714286	-0.535714	-0.535714	-0.107143	0.142857	0.107143	-0.285714	-0.357143	0	0	-0.285714	0.407687	-0.378394	-0.285714	0.630062	0.535714	0	-0.25	0.75	-0.142857	-0.214286	0.464286	-0.756787	0.142857	0.571429	-0.678571	0.5	0	0.928571	-0.107143	0	0.142857	-0.678571	-0.142857	0	0.468487
cg05432996	0.142857	-0.5	-0.857143	0.285714	-0.607143	0.285714	0.378394	0.107143	-0.142857	-0.571429	-0.214286	-0.357143	0.392857	-0.0714286	-0.0357143	-0.0357143	-0.142857	-0.214286	-0.25	0.785714	-0.464286	-0.234244	0.25	0.321429	0.185312	-0.072075	-0.464286	-0.667124	-0.392857	-0.357143	-0.285714	-0.392857	-0.607143	0.642857	-0.607143	0.630656	0.571429	0.464286	-0.392857	-0.0357143	0.428571	-0.0357143	-0.5	-0.0714286	-0.25	0.107143	0.142857	-0.0714286	-0.666694
cg05543030	0.821429	0.321429	0.428571	0.607143	0.607143	-0.142857	-0.414431	0.642857	-0.321429	-0.0357143	0.285714	0.964286	0.25	0.0714286	-0.25	-0.25	-0.428571	0.75	-0.392857	-0.464286	0.178571	0	-0.821429	-0.214286	-0.2965	-0.630656	0.928571	-0.185312	0.0714286	-0.107143	0.571429	0.142857	0.107143	-0.607143	0.5	-0.162169	-0.5	0.0714286	0.607143	0.357143	0	-0.142857	0.214286	-0.607143	0.928571	-0.571429	0.107143	-0.607143	0.14415
cg23192604	0.321429	-0.392857	0	0.464286	0.357143	-0.785714	0.072075	-0.571429	-0.642857	-0.285714	0.571429	-0.107143	0.178571	0.214286	0.321429	0.321429	-0.642857	-0.464286	-0.107143	-0.0357143	-0.357143	-0.522544	-0.357143	-0.857143	0.852437	-0.414431	-0.107143	0.0370625	0.0714286	0.5	-0.0714286	-0.142857	-0.678571	-0.142857	-0.142857	0.306319	-0.464286	0.571429	-0.0357143	-0.142857	-0.178571	-0.0714286	-0.25	0	-0.142857	-0.285714	0.892857	0	-0.126131
cg15608277	0	0.285714	0.107143	-0.0714286	-0.178571	0.678571	-0.468487	0.571429	0.642857	0.5	-0.392857	0.428571	0.0714286	-0.107143	-0.0714286	-0.0714286	0.392857	0.571429	-0.0714286	-0.142857	0.535714	0.450469	-0.0357143	0.607143	-0.926562	0.270281	0.571429	-0.185312	-0.142857	-0.285714	0.357143	-0.0714286	0.714286	-0.107143	0.214286	-0.0900937	0	-0.714286	0.571429	0	0	-0.357143	0.357143	-0.142857	0.392857	0.285714	-0.571429	-0.142857	0.0900937
cg16761097	0.0357143	-0.107143	0.357143	-0.392857	0.0357143	0.107143	0.198206	0.357143	0.0714286	0.107143	0.107143	0.142857	0	-0.0357143	0	0	0.678571	0.285714	0.5	-0.428571	0.714286	0.522544	0.107143	0.214286	-0.333562	-0.216225	0.142857	-0.2965	0.321429	-0.571429	0.107143	-0.214286	0.571429	-0.392857	0.357143	-0.14415	-0.0714286	-0.285714	-0.178571	-0.0714286	0.357143	0	0.571429	-0.107143	0.321429	-0.178571	-0.75	-0.107143	0.558581
cg25025545	0.214286	-0.285714	0.142857	0.285714	0.392857	-0.714286	-0.126131	-0.642857	-0.607143	-0.107143	0.357143	-0.142857	-0.142857	-0.142857	0.142857	0.142857	-0.571429	-0.571429	0.142857	-0.214286	-0.25	-0.738769	-0.464286	-0.857143	0.926562	-0.324337	-0.0357143	0	-0.142857	0.25	0.214286	-0.0714286	-0.714286	-0.321429	-0.285714	0.180187	-0.392857	0.5	0	0.0714286	0.107143	-0.0714286	0.0357143	-0.25	-0.214286	-0.285714	0.785714	-0.25	-0.198206
cg09281805	0.285714	0.142857	0.285714	-0.0714286	0.392857	-0.321429	0.162169	0.107143	-0.678571	-0.392857	0.0357143	0.107143	-0.428571	-0.5	-0.607143	-0.607143	-0.178571	-0.0357143	0.321429	-0.321429	-0.142857	-0.504525	-0.392857	-0.285714	0.555937	-0.522544	0	-0.185312	-0.107143	-0.642857	0.357143	0.285714	-0.5	-0.428571	-0.0714286	-0.306319	0.178571	0.607143	-0.428571	0.678571	0.75	0.464286	0.285714	-0.678571	0.178571	-0.678571	-0.0714286	-0.678571	-0.0360375
cg08973672	0.178571	0.178571	0.428571	-0.178571	0.214286	0.0714286	0.216225	0.607143	0.107143	0.0357143	0.285714	0.464286	0.214286	0.357143	0	0	0.5	0.678571	0.0714286	-0.392857	0.571429	0.810844	0.0714286	0.25	-0.630062	-0.270281	0.321429	0.0370625	0.607143	-0.178571	-0.0714286	0.0357143	0.785714	-0.321429	0.75	-0.324337	-0.214286	-0.321429	0	-0.107143	-0.142857	0.107143	0.285714	0.107143	0.607143	-0.25	-0.678571	0.107143	0.738769
cg25477843	0.392857	-0.107143	0.357143	-0.0357143	0.214286	-0.0357143	0.180187	0.535714	-0.142857	-0.0714286	0.321429	0.428571	0.25	0.142857	0	0	0.392857	0.5	0.214286	-0.428571	0.607143	0.504525	-0.142857	0.0714286	-0.333562	-0.504525	0.357143	-0.370625	0.392857	-0.464286	0.142857	-0.214286	0.464286	-0.464286	0.5	-0.072075	-0.25	-0.107143	-0.0357143	-0.0357143	0.25	-0.0357143	0.428571	-0.214286	0.607143	-0.392857	-0.535714	-0.214286	0.540562
cg08106792	0.357143	-0.214286	0.214286	0.428571	0.535714	-0.821429	-0.0900937	-0.535714	-0.678571	-0.178571	0.535714	0.0357143	0	0.0714286	0.178571	0.178571	-0.678571	-0.392857	-0.0357143	-0.25	-0.285714	-0.612637	-0.535714	-0.928571	0.852437	-0.450469	0.0714286	0.111187	0.0357143	0.428571	0.142857	0	-0.642857	-0.357143	-0.0714286	0.126131	-0.535714	0.535714	0.0714286	0.0357143	-0.107143	-0.0357143	-0.0714286	-0.178571	-0.0357143	-0.392857	0.857143	-0.178571	-0.072075
cg10577241	-0.0357143	-0.321429	-0.857143	0.107143	-0.75	0.607143	0.198206	0.214286	0.142857	-0.357143	-0.535714	-0.357143	0.214286	-0.285714	-0.178571	-0.178571	0.0357143	-0.142857	-0.178571	0.785714	-0.357143	-0.198206	0.321429	0.607143	-0.0741249	0.180188	-0.392857	-0.667124	-0.571429	-0.535714	-0.142857	-0.321429	-0.428571	0.678571	-0.678571	0.522544	0.75	0.214286	-0.285714	0.0714286	0.535714	-0.0714286	-0.357143	-0.142857	-0.285714	0.285714	-0.107143	-0.142857	-0.738769
cg06850284	0.178571	-0.25	-0.107143	0.107143	0.214286	-0.642857	0.630656	-0.285714	-0.785714	-0.714286	0.428571	-0.285714	0	0.107143	-0.107143	-0.107143	-0.357143	-0.357143	0.0357143	0.142857	-0.535714	-0.360375	0	-0.5	0.852437	-0.486506	-0.535714	0.0370625	0.214286	0.0357143	-0.357143	0.107143	-0.714286	0.0714286	-0.107143	0.0360375	0.107143	0.857143	-0.714286	0.142857	0.178571	0.5	-0.357143	0	-0.178571	-0.5	0.392857	0	-0.0360375
cg26378073	0.25	-0.392857	-0.214286	0.464286	0.142857	-0.535714	-0.072075	-0.571429	-0.535714	-0.25	0.25	-0.214286	0.0714286	-0.0714286	0.178571	0.178571	-0.678571	-0.571429	-0.107143	0.142857	-0.464286	-0.756787	-0.357143	-0.678571	0.852437	-0.252262	-0.142857	-0.14825	-0.285714	0.285714	0.0714286	-0.178571	-0.857143	0	-0.464286	0.414431	-0.214286	0.571429	0	0	0.0714286	-0.142857	-0.25	-0.178571	-0.285714	-0.142857	0.892857	-0.178571	-0.468487
cg12774429	0.0714286	-0.285714	-0.25	0.285714	0.0714286	-0.464286	0.0180188	-0.607143	-0.5	-0.285714	0.107143	-0.357143	-0.107143	-0.178571	0.0357143	0.0357143	-0.607143	-0.642857	-0.0357143	0.214286	-0.571429	-0.792825	-0.214286	-0.571429	0.889499	-0.126131	-0.321429	-0.0370625	-0.321429	0.214286	0	-0.0357143	-0.892857	0.107143	-0.535714	0.2883	0	0.607143	-0.178571	0.107143	0.142857	0.0357143	-0.285714	-0.142857	-0.428571	-0.107143	0.785714	-0.142857	-0.504525
cg09470754	0.321429	-0.25	0.321429	0.392857	0.571429	-0.857143	-0.126131	-0.571429	-0.571429	-0.0357143	0.642857	0.0714286	0.0714286	0.214286	0.357143	0.357143	-0.571429	-0.357143	0	-0.357143	-0.107143	-0.43245	-0.5	-0.964286	0.741249	-0.414431	0.142857	0.185312	0.178571	0.571429	0.107143	-0.0714286	-0.428571	-0.428571	0.0714286	0.126131	-0.714286	0.357143	0.178571	-0.142857	-0.285714	-0.142857	0	-0.0357143	0	-0.321429	0.821429	-0.0357143	0.108113
cg16749614	-0.107143	-0.25	-0.142857	-0.392857	-0.25	0.107143	0.450469	0.0714286	-0.214286	-0.321429	-0.178571	-0.357143	-0.214286	-0.392857	-0.285714	-0.285714	0.392857	-0.214286	0.5	0.0714286	0.0714286	-0.0900937	0.25	0.214286	0.259437	-0.14415	-0.428571	-0.44475	-0.107143	-0.785714	-0.0357143	-0.142857	-0.214286	0.0357143	-0.285714	0.0360375	0.5	0.285714	-0.678571	0.214286	0.785714	0.285714	0.214286	-0.25	-0.178571	-0.178571	-0.464286	-0.25	-0.0540562
cg25706447	-0.214286	0	-0.392857	0.142857	-0.142857	-0.107143	-0.0900937	-0.535714	-0.142857	-0.142857	-0.25	-0.428571	-0.25	-0.25	-0.107143	-0.107143	-0.535714	-0.571429	-0.178571	0.428571	-0.714286	-0.72075	0	-0.214286	0.592999	0.270281	-0.392857	0.185312	-0.464286	0.285714	-0.0714286	0.178571	-0.75	0.392857	-0.607143	0.14415	0.285714	0.392857	-0.107143	0.178571	0	0.107143	-0.428571	0	-0.571429	0.178571	0.642857	0	-0.648675
cg25681339	-0.0357143	-0.0357143	-0.892857	0.321429	-0.642857	0.571429	0.0900937	0.214286	0.214286	-0.357143	-0.5	-0.214286	0.285714	-0.0357143	-0.178571	-0.178571	-0.285714	0	-0.607143	0.928571	-0.678571	-0.180187	0.285714	0.571429	-0.185312	0.306319	-0.321429	-0.259437	-0.5	-0.0357143	-0.285714	-0.0357143	-0.428571	0.857143	-0.535714	0.396412	0.678571	0.214286	-0.0714286	0.0714286	0.0357143	0	-0.714286	0.0714286	-0.25	0.357143	0.178571	0.0714286	-0.792825
cg17554875	0.214286	-0.285714	0.142857	0.285714	0.392857	-0.714286	-0.126131	-0.642857	-0.607143	-0.107143	0.357143	-0.142857	-0.142857	-0.142857	0.142857	0.142857	-0.571429	-0.571429	0.142857	-0.214286	-0.25	-0.738769	-0.464286	-0.857143	0.926562	-0.324337	-0.0357143	0	-0.142857	0.25	0.214286	-0.0714286	-0.714286	-0.321429	-0.285714	0.180187	-0.392857	0.5	0	0.0714286	0.107143	-0.0714286	0.0357143	-0.25	-0.214286	-0.285714	0.785714	-0.25	-0.198206
cg02996355	-0.214286	-0.214286	-0.0357143	-0.285714	-0.392857	0.464286	0.072075	0.285714	0.642857	0.357143	-0.0357143	0	0.357143	0.321429	0.428571	0.428571	0.75	0.285714	0.142857	0	0.678571	0.846881	0.464286	0.535714	-0.778312	0.270281	0.0714286	-0.185312	0.285714	-0.0714286	-0.214286	-0.428571	0.857143	0.107143	0.285714	0.162169	-0.0714286	-0.714286	0.142857	-0.571429	-0.214286	-0.357143	0.214286	0.428571	0.107143	0.428571	-0.642857	0.428571	0.414431
cg08224563	0.321429	-0.178571	-0.392857	0.464286	0.0357143	-0.285714	0.072075	-0.214286	-0.607143	-0.535714	0	-0.142857	0	-0.25	-0.25	-0.25	-0.714286	-0.357143	-0.25	0.357143	-0.714286	-0.810844	-0.321429	-0.357143	0.741249	-0.306319	-0.214286	-0.259437	-0.428571	-0.0714286	0.0714286	0.0357143	-1	0.178571	-0.535714	0.2883	0.214286	0.785714	-0.214286	0.357143	0.357143	0.142857	-0.392857	-0.392857	-0.178571	-0.285714	0.678571	-0.392857	-0.666694
cg02194684	-0.571429	-0.571429	-0.25	-0.357143	-0.392857	-0.107143	-0.0360375	-0.928571	0.142857	0.285714	-0.178571	-0.857143	-0.285714	-0.321429	0.428571	0.428571	0.178571	-1	0.571429	0.142857	0.0357143	-0.450469	0.321429	-0.25	0.630062	0.450469	-0.571429	-0.111187	-0.357143	0.0714286	-0.0714286	-0.428571	-0.357143	0.178571	-0.714286	0.414431	0.0714286	-0.0714286	-0.214286	-0.357143	0.214286	-0.285714	0.142857	0.214286	-0.892857	0.5	0.285714	0.214286	-0.306319
cg07504393	0.357143	-0.285714	-0.428571	0.428571	0	-0.321429	0.2883	-0.142857	-0.678571	-0.678571	0.107143	-0.178571	0.107143	-0.142857	-0.214286	-0.214286	-0.607143	-0.321429	-0.214286	0.392857	-0.678571	-0.666694	-0.214286	-0.321429	0.741249	-0.414431	-0.321429	-0.333562	-0.285714	-0.142857	-0.0714286	-0.0357143	-0.964286	0.214286	-0.464286	0.324338	0.25	0.857143	-0.392857	0.285714	0.392857	0.214286	-0.428571	-0.321429	-0.142857	-0.357143	0.571429	-0.321429	-0.558581
cg23160016	-0.178571	-0.178571	0	0.107143	-0.107143	0.107143	-0.846881	-0.571429	0.357143	0.714286	-0.321429	-0.142857	-0.214286	-0.428571	0.321429	0.321429	-0.178571	-0.5	0.178571	-0.142857	0.214286	-0.558581	-0.321429	-0.25	0.14825	0.43245	0.321429	-0.14825	-0.642857	0.178571	0.571429	-0.321429	-0.142857	-0.178571	-0.535714	0.342356	-0.321429	-0.428571	0.714286	-0.142857	0.0357143	-0.714286	0.357143	-0.214286	-0.357143	0.5	0.464286	-0.214286	-0.450469
cg22670329	-0.0357143	-0.535714	-0.285714	0.25	-0.142857	-0.25	-0.324337	-0.75	-0.142857	0.142857	-0.0357143	-0.428571	-0.0357143	-0.285714	0.357143	0.357143	-0.392857	-0.785714	0.142857	0.142857	-0.178571	-0.756787	-0.214286	-0.5	0.704187	0.108112	-0.142857	-0.2965	-0.535714	0.178571	0.214286	-0.428571	-0.678571	0.0357143	-0.714286	0.5766	-0.178571	0.178571	0.178571	-0.178571	0.178571	-0.464286	0	-0.142857	-0.535714	0.25	0.75	-0.142857	-0.5766
cg27212541	-0.464286	0.0357143	-0.142857	-0.0357143	-0.142857	-0.0357143	-0.252262	-0.607143	0.357143	0.357143	-0.107143	-0.357143	-0.107143	0.142857	0.357143	0.357143	-0.178571	-0.428571	-0.142857	0.214286	-0.25	-0.14415	0.214286	-0.142857	0.111187	0.5766	-0.214286	0.518875	-0.107143	0.75	-0.214286	0.0714286	-0.0357143	0.321429	-0.214286	0.072075	-0.107143	-0.25	0.25	-0.321429	-0.607143	-0.178571	-0.285714	0.5	-0.535714	0.535714	0.464286	0.5	-0.180187
cg15346242	0	0	0.178571	-0.0714286	0.142857	-0.0714286	-0.522544	-0.357143	-0.214286	0.25	-0.357143	-0.107143	-0.607143	-0.857143	-0.321429	-0.321429	-0.214286	-0.464286	0.464286	-0.321429	0.0357143	-0.882919	-0.5	-0.321429	0.555937	0	0.178571	-0.2965	-0.678571	-0.5	0.75	0	-0.535714	-0.428571	-0.571429	0	0.0357143	0.142857	0.142857	0.5	0.75	-0.142857	0.535714	-0.75	-0.214286	-0.107143	0.214286	-0.75	-0.450469
cg14505439	0.285714	0.5	0.178571	0.0714286	0.142857	0.321429	0.126131	0.892857	0.142857	-0.142857	0.0357143	0.642857	0.25	0.321429	-0.321429	-0.321429	0.178571	0.928571	-0.392857	-0.0714286	0.142857	0.684712	0	0.5	-0.815374	-0.198206	0.392857	0.111187	0.392857	-0.142857	-0.0714286	0.321429	0.607143	-0.0357143	0.678571	-0.396412	0.0714286	-0.178571	0.107143	0.178571	-0.214286	0.25	-0.0714286	0	0.714286	-0.25	-0.571429	0	0.396412
cg04308687	-0.107143	-0.107143	-0.75	-0.0357143	-0.714286	0.714286	0.198206	0.357143	0.214286	-0.321429	-0.642857	-0.285714	0.0714286	-0.357143	-0.357143	-0.357143	0.142857	0	-0.142857	0.714286	-0.321429	-0.108112	0.357143	0.75	-0.222375	0.234244	-0.357143	-0.555937	-0.535714	-0.642857	-0.107143	-0.142857	-0.285714	0.642857	-0.571429	0.306319	0.857143	0.142857	-0.321429	0.214286	0.571429	0.0714286	-0.285714	-0.178571	-0.214286	0.25	-0.321429	-0.178571	-0.648675
cg03776194	-0.214286	-0.142857	-0.392857	-0.142857	-0.678571	0.857143	-0.180187	0.392857	0.785714	0.357143	-0.5	-0.0357143	0.285714	-0.0357143	0.178571	0.178571	0.571429	0.25	-0.0357143	0.321429	0.428571	0.504525	0.392857	0.821429	-0.852437	0.468487	0.107143	-0.44475	-0.25	-0.321429	0	-0.428571	0.571429	0.357143	-0.142857	0.324337	0.285714	-0.678571	0.285714	-0.321429	0.0714286	-0.464286	0.107143	0.142857	0	0.607143	-0.571429	0.142857	-0.14415
cg02901006	-0.821429	0.107143	0.142857	-0.892857	-0.321429	0.357143	-0.162169	-0.428571	0.464286	0.535714	-0.642857	-0.607143	-0.821429	-0.714286	-0.178571	-0.178571	0.642857	-0.535714	0.821429	-0.178571	0.321429	-0.180188	0.392857	0.285714	0.0741249	0.666694	-0.357143	0.111187	-0.357143	-0.464286	0.214286	0.0714286	0.178571	-0.0357143	-0.428571	-0.270281	0.428571	-0.428571	-0.25	0.142857	0.5	0.0714286	0.571429	-0.0357143	-0.642857	0.428571	-0.535714	-0.0357143	-0.0360375
cg19028706	-0.392857	-0.0357143	0.25	-0.321429	0.25	-0.571429	0.072075	-0.821429	-0.285714	0.0714286	0.142857	-0.5	-0.535714	-0.178571	0.0714286	0.0714286	-0.142857	-0.714286	0.428571	-0.214286	-0.214286	-0.486506	0.0357143	-0.607143	0.815374	0.126131	-0.428571	0.481812	0.0357143	0.321429	-0.0714286	0.214286	-0.392857	-0.142857	-0.214286	-0.198206	-0.107143	0.25	-0.321429	0.0357143	-0.0357143	0.25	0.0714286	0.142857	-0.571429	-0.0357143	0.392857	0.142857	0.0540562
cg11284147	-0.178571	-0.464286	-0.0714286	-0.0357143	0.0357143	-0.535714	0.0540562	-0.857143	-0.357143	-0.0357143	0.178571	-0.571429	-0.214286	-0.178571	0.285714	0.285714	-0.25	-0.857143	0.357143	0	-0.214286	-0.630656	-0.0357143	-0.642857	0.926562	0	-0.428571	0	-0.178571	0.214286	-0.0357143	-0.214286	-0.642857	-0.0357143	-0.5	0.2883	-0.142857	0.357143	-0.25	-0.142857	0.142857	-0.0714286	0	0.0357143	-0.607143	0.0357143	0.607143	0.0357143	-0.234244
cg18825221	-0.178571	0.25	0.107143	-0.392857	-0.142857	0.357143	0.414431	0.571429	0.357143	-0.0357143	0	0.142857	0.142857	0.357143	-0.0714286	-0.0714286	0.642857	0.571429	0	0	0.321429	0.900937	0.5	0.607143	-0.741249	0.0900938	-0.0714286	0.185312	0.535714	-0.142857	-0.392857	0.142857	0.785714	0.142857	0.571429	-0.342356	0.214286	-0.357143	-0.25	-0.142857	-0.214286	0.285714	0	0.392857	0.285714	0.0357143	-0.821429	0.392857	0.5766
cg15284457	0.5	0.357143	0.535714	0.214286	0.642857	-0.285714	-0.450469	0.178571	-0.535714	0	0	0.535714	-0.428571	-0.571429	-0.571429	-0.571429	-0.428571	0.178571	0.142857	-0.607143	0.0357143	-0.630656	-0.857143	-0.428571	0.333562	-0.504525	0.607143	-0.14825	-0.285714	-0.464286	0.821429	0.321429	-0.357143	-0.75	0.0357143	-0.342356	-0.214286	0.321429	0.25	0.75	0.571429	0.107143	0.5	-0.928571	0.464286	-0.642857	0.142857	-0.928571	-0.0900937
cg13604246	0.0357143	0.464286	0.25	0.25	0.285714	0	-0.450469	0.0714286	0.285714	0.357143	0.0714286	0.428571	0.0714286	0.321429	0.107143	0.107143	-0.285714	0.357143	-0.464286	-0.142857	-0.0357143	0.180187	-0.214286	-0.0714286	-0.407687	0.198206	0.464286	0.555937	0.142857	0.678571	0.0714286	0.321429	0.357143	-0.0714286	0.392857	-0.252262	-0.392857	-0.357143	0.642857	-0.0714286	-0.75	-0.142857	-0.142857	0.214286	0.25	0.142857	0.25	0.214286	0.14415
cg08628635	0.25	-0.392857	-0.214286	0.464286	0.142857	-0.535714	-0.072075	-0.571429	-0.535714	-0.25	0.25	-0.214286	0.0714286	-0.0714286	0.178571	0.178571	-0.678571	-0.571429	-0.107143	0.142857	-0.464286	-0.756787	-0.357143	-0.678571	0.852437	-0.252262	-0.142857	-0.14825	-0.285714	0.285714	0.0714286	-0.178571	-0.857143	0	-0.464286	0.414431	-0.214286	0.571429	0	0	0.0714286	-0.142857	-0.25	-0.178571	-0.285714	-0.142857	0.892857	-0.178571	-0.468487
cg21672292	0.678571	0.321429	0.25	0.75	0.678571	-0.5	-0.360375	0.107143	-0.571429	-0.214286	0.357143	0.642857	0.107143	0.107143	-0.214286	-0.214286	-0.928571	0.285714	-0.571429	-0.214286	-0.428571	-0.486506	-0.821429	-0.607143	0.2965	-0.522544	0.571429	0.185312	-0.0357143	0.392857	0.357143	0.357143	-0.464286	-0.357143	0.214286	-0.126131	-0.464286	0.464286	0.464286	0.392857	-0.25	0.0357143	-0.214286	-0.428571	0.5	-0.535714	0.75	-0.428571	-0.162169
cg25589001	0.428571	-0.142857	0.0714286	0.571429	0.464286	-0.678571	-0.198206	-0.428571	-0.642857	-0.214286	0.392857	0.107143	0.0357143	0	0.0714286	0.0714286	-0.821429	-0.321429	-0.214286	-0.107143	-0.428571	-0.72075	-0.607143	-0.821429	0.778312	-0.414431	0.142857	0.0370625	-0.142857	0.392857	0.214286	0.0357143	-0.75	-0.25	-0.178571	0.180187	-0.428571	0.571429	0.178571	0.142857	-0.0714286	-0.0714286	-0.178571	-0.285714	0	-0.357143	0.928571	-0.285714	-0.2883
cg04930982	0.571429	0.142857	0.464286	0.142857	0.571429	-0.357143	-0.0180187	0.321429	-0.678571	-0.285714	0.214286	0.464286	-0.214286	-0.357143	-0.5	-0.5	-0.214286	0.25	0.214286	-0.535714	0.107143	-0.342356	-0.642857	-0.357143	0.333562	-0.72075	0.392857	-0.2965	0	-0.607143	0.535714	0.178571	-0.285714	-0.678571	0.178571	-0.270281	-0.142857	0.464286	-0.107143	0.607143	0.642857	0.25	0.428571	-0.785714	0.535714	-0.785714	-0.0714286	-0.785714	0.126131
cg17302896	-0.0714286	-0.0714286	0.535714	-0.5	0.142857	0	0.0900937	0.178571	0.107143	0.285714	0.142857	0.107143	-0.142857	-0.0714286	0.0714286	0.0714286	0.714286	0.178571	0.642857	-0.607143	0.821429	0.486506	0.0714286	0.0714286	-0.259437	-0.14415	0.178571	-0.14825	0.357143	-0.464286	0.178571	-0.178571	0.642857	-0.535714	0.392857	-0.234244	-0.214286	-0.392857	-0.107143	-0.107143	0.285714	-0.0357143	0.714286	-0.0714286	0.25	-0.142857	-0.714286	-0.0714286	0.666694
cg10430742	0.357143	0.142857	-0.107143	0.642857	0.214286	-0.107143	-0.630656	-0.142857	-0.178571	0.0714286	-0.107143	0.285714	0	-0.214286	-0.107143	-0.107143	-0.821429	-0.0714286	-0.464286	0.0714286	-0.428571	-0.72075	-0.642857	-0.357143	0.259437	-0.0540562	0.428571	-0.0370625	-0.535714	0.285714	0.464286	0.107143	-0.571429	-0.0714286	-0.321429	0.180187	-0.214286	0.214286	0.607143	0.285714	-0.0714286	-0.285714	-0.178571	-0.428571	0.0714286	-0.0357143	0.785714	-0.428571	-0.612637
cg04531781	0.142857	0.642857	0.142857	0	0.321429	0	-0.0900937	0.25	-0.428571	-0.321429	-0.357143	0.214286	-0.607143	-0.607143	-0.928571	-0.928571	-0.428571	0.142857	-0.0714286	-0.0714286	-0.535714	-0.630656	-0.392857	0	0.2965	-0.180187	0.0714286	0.14825	-0.357143	-0.464286	0.392857	0.714286	-0.535714	-0.142857	-0.142857	-0.540562	0.464286	0.535714	-0.214286	0.964286	0.535714	0.607143	0	-0.678571	0.142857	-0.5	0	-0.678571	-0.342356
cg16903269	0.5	0.214286	-0.178571	0.428571	0.0357143	0.178571	0.360375	0.857143	-0.0714286	-0.5	0.25	0.571429	0.642857	0.607143	-0.142857	-0.142857	-0.107143	0.857143	-0.714286	0.285714	-0.178571	0.630656	0.0357143	0.392857	-0.630062	-0.378394	0.214286	-0.0370625	0.428571	0.0714286	-0.357143	0.142857	0.285714	0.25	0.571429	-0.0540562	0.0714286	0.142857	0	0	-0.357143	0.214286	-0.5	0.142857	0.678571	-0.285714	-0.214286	0.142857	0.198206
cg27203184	-0.321429	-0.535714	-0.392857	-0.107143	-0.464286	0.142857	-0.324337	-0.678571	0.142857	0.285714	-0.428571	-0.642857	-0.25	-0.607143	0.214286	0.214286	0	-0.857143	0.428571	0.214286	0	-0.702731	0.0357143	-0.107143	0.518875	0.378394	-0.285714	-0.481812	-0.75	-0.25	0.285714	-0.5	-0.535714	0.142857	-0.928571	0.558581	0.178571	-0.0357143	0.0357143	-0.107143	0.535714	-0.464286	0.214286	-0.214286	-0.714286	0.464286	0.321429	-0.214286	-0.666694
cg13844341	-0.142857	-0.285714	0.142857	-0.0714286	0.214286	-0.571429	-0.108112	-0.821429	-0.392857	0.0714286	0.142857	-0.428571	-0.392857	-0.321429	0.142857	0.142857	-0.285714	-0.785714	0.428571	-0.214286	-0.142857	-0.72075	-0.214286	-0.714286	0.926562	-0.0360375	-0.25	0.0741249	-0.214286	0.142857	0.178571	-0.0714286	-0.607143	-0.25	-0.428571	0.108112	-0.214286	0.321429	-0.142857	0.0357143	0.214286	-0.0357143	0.178571	-0.142857	-0.5	-0.0714286	0.571429	-0.142857	-0.180187
cg22799396	0.214286	-0.142857	-0.392857	0	-0.285714	0.25	0.486506	0.464286	-0.285714	-0.607143	-0.178571	-0.0714286	0.107143	-0.214286	-0.428571	-0.428571	0.107143	0.142857	0	0.357143	-0.214286	-0.0360375	0.142857	0.392857	0.0370625	-0.306319	-0.285714	-0.555937	-0.142857	-0.75	-0.107143	-0.0714286	-0.321429	0.25	-0.214286	0.126131	0.607143	0.464286	-0.571429	0.321429	0.678571	0.321429	-0.142857	-0.321429	0.107143	-0.285714	-0.357143	-0.321429	-0.252262
cg26724018	-0.571429	-0.0714286	-0.25	-0.714286	-0.571429	0.535714	0.270281	0	0.321429	0.0357143	-0.607143	-0.571429	-0.428571	-0.535714	-0.285714	-0.285714	0.678571	-0.285714	0.571429	0.214286	0.142857	0.0360375	0.571429	0.607143	-0.0741249	0.414431	-0.535714	-0.259437	-0.285714	-0.75	-0.0714286	-0.0714286	0.0714286	0.285714	-0.428571	-0.0540562	0.75	-0.142857	-0.571429	0.142857	0.678571	0.214286	0.25	-0.0357143	-0.464286	0.285714	-0.714286	-0.0357143	-0.14415
cg12182708	0.107143	-0.107143	-0.0357143	0.25	0.25	-0.5	-0.14415	-0.571429	-0.535714	-0.178571	0.0714286	-0.214286	-0.285714	-0.321429	-0.107143	-0.107143	-0.642857	-0.571429	0.0357143	0	-0.5	-0.882919	-0.392857	-0.642857	0.889499	-0.162169	-0.142857	0.0370625	-0.357143	0.142857	0.214286	0.107143	-0.857143	-0.107143	-0.464286	0.108112	-0.0714286	0.571429	-0.0714286	0.285714	0.214286	0.0714286	-0.107143	-0.321429	-0.321429	-0.214286	0.75	-0.321429	-0.450469
cg04810063	0.0357143	0.25	0.321429	-0.0357143	0.321429	-0.285714	0.43245	0.25	0	-0.142857	0.571429	0.285714	0.321429	0.821429	0.214286	0.214286	0.142857	0.5	-0.285714	-0.142857	0.0714286	0.810844	0.25	-0.0357143	-0.370625	-0.162169	0	0.630062	0.892857	0.607143	-0.571429	0.285714	0.607143	0	0.857143	-0.378394	-0.321429	-0.107143	-0.107143	-0.321429	-0.821429	0.321429	-0.285714	0.642857	0.357143	-0.178571	-0.178571	0.642857	0.774806
cg16600996	0.392857	-0.321429	-0.0714286	0.678571	0.285714	-0.571429	-0.216225	-0.428571	-0.357143	-0.0714286	0.5	0.107143	0.392857	0.357143	0.464286	0.464286	-0.714286	-0.25	-0.392857	0.0357143	-0.285714	-0.378394	-0.428571	-0.714286	0.481812	-0.270281	0.178571	0.0370625	0	0.714286	0	-0.214286	-0.464286	-0.0714286	-0.0714286	0.414431	-0.607143	0.285714	0.392857	-0.285714	-0.464286	-0.357143	-0.321429	0.0714286	0	-0.0714286	0.964286	0.0714286	-0.198206
cg03532253	0.25	-0.392857	-0.214286	0.464286	0.142857	-0.535714	-0.072075	-0.571429	-0.535714	-0.25	0.25	-0.214286	0.0714286	-0.0714286	0.178571	0.178571	-0.678571	-0.571429	-0.107143	0.142857	-0.464286	-0.756787	-0.357143	-0.678571	0.852437	-0.252262	-0.142857	-0.14825	-0.285714	0.285714	0.0714286	-0.178571	-0.857143	0	-0.464286	0.414431	-0.214286	0.571429	0	0	0.0714286	-0.142857	-0.25	-0.178571	-0.285714	-0.142857	0.892857	-0.178571	-0.468487
cg12532667	-0.357143	-0.142857	0	0	-0.107143	0	-0.666694	-0.714286	0.392857	0.678571	-0.214286	-0.285714	-0.214286	-0.214286	0.428571	0.428571	-0.142857	-0.571429	0.142857	-0.0714286	0.107143	-0.414431	-0.107143	-0.285714	0.185312	0.540562	0.107143	0.14825	-0.428571	0.464286	0.285714	-0.214286	-0.0714286	-0.0357143	-0.428571	0.252262	-0.321429	-0.428571	0.571429	-0.285714	-0.25	-0.571429	0.178571	0.107143	-0.5	0.571429	0.5	0.107143	-0.306319
cg07850246	-0.142857	-0.642857	-0.0714286	-0.214286	-0.0714286	-0.464286	0.360375	-0.642857	-0.392857	-0.178571	0.25	-0.607143	-0.107143	-0.142857	0.285714	0.285714	0.107143	-0.75	0.571429	-0.0357143	0.0357143	-0.342356	0.142857	-0.464286	0.815374	-0.162169	-0.535714	-0.259437	0	-0.142857	-0.142857	-0.392857	-0.464286	-0.0714286	-0.392857	0.324337	-0.0357143	0.357143	-0.535714	-0.214286	0.392857	0	0.142857	0.0357143	-0.5	-0.0714286	0.214286	0.0357143	-0.0180187
cg25077558	-0.107143	-0.392857	0.142857	-0.0357143	0.0714286	-0.285714	-0.504525	-0.75	-0.107143	0.428571	-0.0714286	-0.321429	-0.357143	-0.535714	0.25	0.25	-0.142857	-0.75	0.535714	-0.321429	0.214286	-0.738769	-0.357143	-0.571429	0.667124	0.0900937	0.0714286	-0.259437	-0.5	-0.0714286	0.535714	-0.357143	-0.428571	-0.392857	-0.571429	0.306319	-0.321429	-0.0357143	0.25	-0.0357143	0.392857	-0.464286	0.5	-0.357143	-0.428571	0.142857	0.464286	-0.357143	-0.306319
cg07914866	-0.0357143	-0.321429	-0.357143	0.25	-0.107143	-0.25	-0.162169	-0.642857	-0.285714	-0.107143	-0.107143	-0.428571	-0.142857	-0.321429	0.0714286	0.0714286	-0.535714	-0.714286	0	0.285714	-0.5	-0.846881	-0.178571	-0.428571	0.778312	0.072075	-0.285714	-0.14825	-0.535714	0.142857	0.107143	-0.142857	-0.857143	0.178571	-0.714286	0.396412	0.0714286	0.428571	-0.0357143	0.0714286	0.214286	-0.142857	-0.214286	-0.178571	-0.535714	0.107143	0.75	-0.178571	-0.666694
cg06391468	-0.142857	-0.357143	-0.75	0.214286	-0.535714	0.214286	-0.072075	-0.392857	0	-0.178571	-0.428571	-0.535714	0	-0.357143	0	0	-0.357143	-0.607143	-0.142857	0.678571	-0.571429	-0.684712	0.107143	0.0714286	0.44475	0.2883	-0.428571	-0.370625	-0.714286	-0.0714286	-0.0357143	-0.25	-0.785714	0.571429	-0.892857	0.558581	0.464286	0.321429	-0.107143	0.0357143	0.321429	-0.178571	-0.392857	-0.107143	-0.607143	0.357143	0.5	-0.107143	-0.900937
cg12483340	0.285714	-0.214286	0	0.428571	0.321429	-0.571429	-0.234244	-0.535714	-0.571429	-0.142857	0.214286	-0.0714286	-0.107143	-0.214286	0.0357143	0.0357143	-0.714286	-0.5	-0.0357143	-0.0714286	-0.392857	-0.846881	-0.535714	-0.75	0.852437	-0.2883	0.0357143	-0.0741249	-0.321429	0.214286	0.285714	-0.0357143	-0.821429	-0.214286	-0.392857	0.234244	-0.285714	0.535714	0.107143	0.178571	0.142857	-0.107143	-0.0714286	-0.357143	-0.178571	-0.25	0.857143	-0.357143	-0.414431
cg12259892	-0.535714	-0.178571	0.285714	-0.75	-0.107143	0	-0.0540563	-0.5	0.107143	0.392857	-0.285714	-0.535714	-0.678571	-0.642857	-0.0357143	-0.0357143	0.571429	-0.607143	0.964286	-0.392857	0.464286	-0.252263	0.178571	-0.0714286	0.370625	0.270281	-0.285714	-0.111187	-0.214286	-0.535714	0.285714	-0.142857	0.0357143	-0.321429	-0.357143	-0.126131	0.142857	-0.214286	-0.321429	0.0714286	0.642857	0	0.714286	-0.178571	-0.5	0.142857	-0.392857	-0.178571	0.108113
cg17296707	0.285714	0.5	0.357143	-0.0714286	0.5	-0.321429	0.648675	0.571429	-0.535714	-0.642857	0.392857	0.392857	-0.0357143	0.321429	-0.535714	-0.535714	-0.0357143	0.607143	-0.178571	-0.178571	-0.25	0.378394	0	0	-0.0370625	-0.558581	-0.0714286	0.407687	0.678571	-0.107143	-0.321429	0.642857	0.107143	-0.142857	0.714286	-0.666694	0.142857	0.5	-0.571429	0.428571	-0.0714286	0.857143	-0.214286	0	0.535714	-0.75	-0.357143	0	0.558581
cg01687189	-0.107143	0.0357143	-0.285714	0.178571	0.0357143	-0.321429	0.0900937	-0.5	-0.357143	-0.321429	-0.0357143	-0.357143	-0.214286	-0.107143	-0.142857	-0.142857	-0.607143	-0.5	-0.214286	0.357143	-0.785714	-0.666694	-0.0357143	-0.357143	0.704187	0.072075	-0.428571	0.2965	-0.25	0.357143	-0.178571	0.285714	-0.785714	0.321429	-0.428571	0.0360375	0.214286	0.571429	-0.25	0.214286	-0.0714286	0.285714	-0.5	0.0357143	-0.464286	-0.0357143	0.678571	0.0357143	-0.486506
cg17974166	-0.464286	-0.392857	-0.464286	-0.178571	-0.571429	0.321429	-0.378394	-0.642857	0.321429	0.357143	-0.607143	-0.678571	-0.321429	-0.642857	0.142857	0.142857	0.0357143	-0.821429	0.357143	0.321429	-0.0714286	-0.666694	0.142857	0.0714286	0.370625	0.5766	-0.321429	-0.370625	-0.821429	-0.214286	0.25	-0.392857	-0.464286	0.285714	-0.964286	0.486506	0.321429	-0.142857	0.0714286	-0.0714286	0.464286	-0.428571	0.142857	-0.142857	-0.785714	0.607143	0.25	-0.142857	-0.738769
cg08321942	0.25	-0.392857	-0.214286	0.464286	0.142857	-0.535714	-0.072075	-0.571429	-0.535714	-0.25	0.25	-0.214286	0.0714286	-0.0714286	0.178571	0.178571	-0.678571	-0.571429	-0.107143	0.142857	-0.464286	-0.756787	-0.357143	-0.678571	0.852437	-0.252262	-0.142857	-0.14825	-0.285714	0.285714	0.0714286	-0.178571	-0.857143	0	-0.464286	0.414431	-0.214286	0.571429	0	0	0.0714286	-0.142857	-0.25	-0.178571	-0.285714	-0.142857	0.892857	-0.178571	-0.468487
cg13740636	0	-0.357143	-0.678571	0.142857	-0.357143	-0.107143	0.666694	-0.142857	-0.392857	-0.75	0.0357143	-0.5	0.214286	0.107143	-0.0714286	-0.0714286	-0.25	-0.357143	-0.214286	0.714286	-0.714286	-0.252262	0.357143	0.0357143	0.518875	-0.126131	-0.75	-0.185312	-0.0714286	-0.0357143	-0.571429	-0.0714286	-0.714286	0.642857	-0.428571	0.342356	0.535714	0.714286	-0.714286	0	0.178571	0.357143	-0.678571	0.178571	-0.392857	-0.0714286	0.285714	0.178571	-0.43245
cg23785275	-0.357143	0.214286	-0.428571	-0.214286	-0.25	0.0357143	0.630656	-0.0714286	-0.142857	-0.571429	-0.178571	-0.464286	-0.178571	0.0714286	-0.357143	-0.357143	-0.107143	-0.178571	-0.214286	0.607143	-0.785714	-0.072075	0.535714	0.25	0.259437	0.198206	-0.785714	0.407687	0.0714286	0.107143	-0.642857	0.464286	-0.392857	0.678571	-0.178571	-0.216225	0.714286	0.5	-0.75	0.214286	-0.0714286	0.714286	-0.678571	0.357143	-0.428571	0	0	0.357143	-0.216225
cg26926765	0.714286	0.214286	0.0357143	0.571429	0.357143	-0.178571	0.378394	0.785714	-0.392857	-0.607143	0.535714	0.714286	0.642857	0.678571	-0.142857	-0.142857	-0.321429	0.857143	-0.714286	0.0714286	-0.214286	0.504525	-0.214286	0.0357143	-0.370625	-0.666694	0.321429	0.0370625	0.571429	0.178571	-0.285714	0.214286	0.142857	0	0.714286	-0.126131	-0.178571	0.357143	0	0.0714286	-0.392857	0.285714	-0.464286	0.0357143	0.821429	-0.571429	0	0.0357143	0.324337
cg07377178	0.321429	-0.535714	0.0714286	0.392857	0.357143	-0.857143	0.252262	-0.535714	-0.607143	-0.285714	0.785714	-0.107143	0.357143	0.464286	0.535714	0.535714	-0.428571	-0.392857	-0.0357143	-0.107143	-0.142857	-0.198206	-0.214286	-0.857143	0.741249	-0.486506	-0.142857	0.0370625	0.357143	0.571429	-0.25	-0.285714	-0.428571	-0.178571	0.0714286	0.342356	-0.607143	0.464286	-0.107143	-0.392857	-0.321429	-0.107143	-0.214286	0.214286	-0.0714286	-0.285714	0.75	0.214286	0.162169
cg04919592	0.178571	-0.25	-0.107143	0.392857	0.142857	-0.357143	-0.414431	-0.571429	-0.357143	0.0357143	0	-0.142857	-0.142857	-0.357143	0.0714286	0.0714286	-0.642857	-0.571429	0	0	-0.321429	-0.900937	-0.5	-0.607143	0.741249	-0.0900937	0.0714286	-0.185312	-0.535714	0.142857	0.392857	-0.142857	-0.785714	-0.142857	-0.571429	0.342356	-0.214286	0.357143	0.25	0.142857	0.214286	-0.285714	0	-0.392857	-0.285714	-0.0357143	0.821429	-0.392857	-0.5766
cg12049550	0.142857	-0.357143	0.357143	0.214286	0.464286	-0.785714	-0.198206	-0.714286	-0.392857	0.178571	0.571429	-0.0714286	0	0.142857	0.5	0.5	-0.357143	-0.5	0.214286	-0.428571	0.107143	-0.378394	-0.392857	-0.928571	0.704187	-0.252262	0.107143	0.14825	0.142857	0.535714	0.142857	-0.214286	-0.285714	-0.464286	0	0.180187	-0.75	0.142857	0.214286	-0.285714	-0.25	-0.285714	0.178571	0.0357143	-0.142857	-0.142857	0.714286	0.0357143	0.162169
cg16058600	-0.464286	0.0357143	-0.142857	-0.0357143	-0.142857	-0.0357143	-0.252262	-0.607143	0.357143	0.357143	-0.107143	-0.357143	-0.107143	0.142857	0.357143	0.357143	-0.178571	-0.428571	-0.142857	0.214286	-0.25	-0.14415	0.214286	-0.142857	0.111187	0.5766	-0.214286	0.518875	-0.107143	0.75	-0.214286	0.0714286	-0.0357143	0.321429	-0.214286	0.072075	-0.107143	-0.25	0.25	-0.321429	-0.607143	-0.178571	-0.285714	0.5	-0.535714	0.535714	0.464286	0.5	-0.180187
cg16362595	-0.357143	0.0714286	0.107143	-0.571429	-0.178571	0.178571	0.612637	0.285714	0.285714	-0.0714286	0.107143	-0.142857	0.0714286	0.392857	0.0714286	0.0714286	0.75	0.285714	0.214286	0	0.321429	0.882919	0.678571	0.464286	-0.481812	0.126131	-0.357143	0.259437	0.642857	-0.0714286	-0.571429	0.0714286	0.714286	0.178571	0.5	-0.306319	0.214286	-0.285714	-0.5	-0.285714	-0.214286	0.357143	0	0.571429	0.0357143	0.0714286	-0.785714	0.571429	0.666694
cg11001581	-0.0357143	-0.321429	-0.357143	0.25	-0.107143	-0.25	-0.162169	-0.642857	-0.285714	-0.107143	-0.107143	-0.428571	-0.142857	-0.321429	0.0714286	0.0714286	-0.535714	-0.714286	0	0.285714	-0.5	-0.846881	-0.178571	-0.428571	0.778312	0.072075	-0.285714	-0.14825	-0.535714	0.142857	0.107143	-0.142857	-0.857143	0.178571	-0.714286	0.396412	0.0714286	0.428571	-0.0357143	0.0714286	0.214286	-0.142857	-0.214286	-0.178571	-0.535714	0.107143	0.75	-0.178571	-0.666694
cg01223011	-0.178571	0.464286	0.0714286	-0.321429	-0.214286	0.678571	-0.0360375	0.678571	0.571429	0.214286	-0.392857	0.285714	-0.0357143	0	-0.285714	-0.285714	0.535714	0.642857	-0.0714286	0	0.321429	0.648675	0.285714	0.785714	-0.926562	0.2883	0.214286	0.0741249	0.107143	-0.321429	0	0.214286	0.75	0.107143	0.357143	-0.360375	0.321429	-0.535714	0.107143	0.107143	-0.0357143	0.107143	0.142857	0.0714286	0.321429	0.178571	-0.821429	0.0714286	0.252262
cg01537645	0.75	0.107143	0.571429	0.321429	0.678571	-0.428571	0.0540562	0.535714	-0.571429	-0.25	0.571429	0.75	0.214286	0.178571	-0.178571	-0.178571	-0.142857	0.607143	-0.0357143	-0.607143	0.321429	0.180187	-0.607143	-0.357143	-0.0370625	-0.846881	0.607143	-0.185312	0.428571	-0.25	0.321429	0.0714286	0.142857	-0.714286	0.642857	-0.234244	-0.5	0.25	0.107143	0.25	0.142857	0.107143	0.321429	-0.464286	0.857143	-0.785714	-0.107143	-0.464286	0.504525
cg08554554	0.0357143	0.535714	0.285714	-0.25	0.142857	0.25	0.324338	0.75	0.142857	-0.142857	0.0357143	0.428571	0.0357143	0.285714	-0.357143	-0.357143	0.392857	0.785714	-0.142857	-0.142857	0.178571	0.756787	0.214286	0.5	-0.704187	-0.108113	0.142857	0.2965	0.535714	-0.178571	-0.214286	0.428571	0.678571	-0.0357143	0.714286	-0.5766	0.178571	-0.178571	-0.178571	0.178571	-0.178571	0.464286	0	0.142857	0.535714	-0.25	-0.75	0.142857	0.5766
cg01850135	-0.0714286	0.357143	0.535714	-0.357143	0.214286	0.142857	0.0540562	0.464286	0.321429	0.285714	0.142857	0.392857	0	0.285714	0	0	0.571429	0.607143	0.142857	-0.464286	0.607143	0.810844	0.142857	0.285714	-0.704187	0	0.321429	0.2965	0.571429	-0.0357143	-0.0357143	0.178571	0.928571	-0.321429	0.75	-0.486506	-0.214286	-0.535714	0.107143	-0.107143	-0.285714	0.107143	0.357143	0.214286	0.464286	-0.0714286	-0.714286	0.214286	0.774806
cg03582285	0.25	-0.678571	-0.535714	0.464286	-0.464286	0.214286	0.0360375	0.107143	0.285714	0	0.214286	0	0.892857	0.535714	0.714286	0.714286	0.0714286	0.0714286	-0.357143	0.428571	0.214286	0.414431	0.178571	0.178571	-0.370625	-0.0180188	0.0714286	-0.555937	0.0357143	0.25	-0.285714	-0.785714	0.178571	0.357143	-0.0714286	0.810844	-0.25	-0.25	0.321429	-0.75	-0.321429	-0.678571	-0.285714	0.357143	0.0714286	0.392857	0.178571	0.357143	-0.126131
cg15045292	0.357143	-0.357143	-0.392857	0.285714	-0.0714286	-0.214286	0.378394	0	-0.642857	-0.678571	0.0714286	-0.178571	0.107143	-0.214286	-0.25	-0.25	-0.357143	-0.25	-0.0357143	0.321429	-0.464286	-0.522544	-0.142857	-0.178571	0.630062	-0.468488	-0.321429	-0.518875	-0.25	-0.428571	-0.0357143	-0.142857	-0.821429	0.142857	-0.428571	0.324338	0.321429	0.785714	-0.5	0.285714	0.607143	0.214286	-0.25	-0.392857	-0.0714286	-0.392857	0.285714	-0.392857	-0.450469
cg23304298	0.0357143	-0.392857	0.178571	0.107143	0.285714	-0.642857	-0.198206	-0.785714	-0.428571	0.107143	0.285714	-0.285714	-0.214286	-0.214286	0.285714	0.285714	-0.357143	-0.714286	0.357143	-0.285714	-0.0357143	-0.684712	-0.357143	-0.821429	0.889499	-0.162169	-0.0714286	-0.0370625	-0.178571	0.214286	0.25	-0.214286	-0.571429	-0.357143	-0.357143	0.234244	-0.428571	0.285714	0.0357143	-0.0714286	0.142857	-0.214286	0.214286	-0.178571	-0.357143	-0.107143	0.678571	-0.178571	-0.14415
cg07535928	0.25	-0.392857	-0.214286	0.464286	0.142857	-0.535714	-0.072075	-0.571429	-0.535714	-0.25	0.25	-0.214286	0.0714286	-0.0714286	0.178571	0.178571	-0.678571	-0.571429	-0.107143	0.142857	-0.464286	-0.756787	-0.357143	-0.678571	0.852437	-0.252263	-0.142857	-0.14825	-0.285714	0.285714	0.0714286	-0.178571	-0.857143	0	-0.464286	0.414431	-0.214286	0.571429	0	0	0.0714286	-0.142857	-0.25	-0.178571	-0.285714	-0.142857	0.892857	-0.178571	-0.468488
cg27535502	0	0.357143	0.107143	-0.142857	-0.142857	0.607143	-0.126131	0.714286	0.535714	0.25	-0.25	0.428571	0.142857	0.107143	-0.142857	-0.142857	0.464286	0.714286	-0.142857	-0.0714286	0.428571	0.684712	0.142857	0.678571	-0.963624	0.162169	0.392857	-0.0370625	0.142857	-0.25	0.0714286	0.0714286	0.785714	0	0.428571	-0.234244	0.107143	-0.571429	0.285714	0	-0.107143	-0.0714286	0.178571	0.0357143	0.464286	0.142857	-0.714286	0.0357143	0.2883
cg18772071	-0.428571	-0.642857	-0.0714286	-0.5	-0.285714	-0.25	0.612637	-0.5	0.0357143	-0.0357143	0.321429	-0.678571	0.107143	0.285714	0.571429	0.571429	0.607143	-0.535714	0.571429	0.0357143	0.321429	0.378394	0.642857	-0.107143	0.2965	0.0900937	-0.678571	-0.0370625	0.428571	0.0714286	-0.571429	-0.464286	0.178571	0.142857	-0.0357143	0.252262	-0.0357143	-0.0714286	-0.607143	-0.642857	-0.0357143	0	0.0714286	0.607143	-0.5	0.214286	-0.214286	0.607143	0.414431
cg12115800	0.285714	-0.214286	0.321429	0.214286	0.535714	-0.785714	-0.072075	-0.535714	-0.714286	-0.142857	0.428571	-0.0357143	-0.214286	-0.178571	0.0357143	0.0357143	-0.5	-0.464286	0.25	-0.392857	-0.142857	-0.684712	-0.535714	-0.892857	0.926562	-0.468487	0.0357143	0	-0.0357143	0.107143	0.285714	0	-0.642857	-0.5	-0.142857	0.0360375	-0.428571	0.535714	-0.0714286	0.178571	0.214286	0.0357143	0.178571	-0.357143	-0.0714286	-0.464286	0.642857	-0.357143	-0.0360375
cg06779253	0	0.142857	0.142857	-0.214286	-0.0714286	0.285714	0.324337	0.607143	0.321429	0	0.142857	0.285714	0.321429	0.464286	0.0714286	0.0714286	0.571429	0.642857	-0.0714286	-0.0714286	0.428571	0.936975	0.357143	0.5	-0.778312	-0.0360375	0.107143	0.0741249	0.571429	-0.0714286	-0.321429	0	0.821429	0.0357143	0.642857	-0.216225	0	-0.392857	-0.0714286	-0.25	-0.285714	0.107143	0.0357143	0.357143	0.428571	0	-0.714286	0.357143	0.612637
cg22318806	0.178571	0.464286	0.0714286	0.0357143	-0.0357143	0.535714	-0.0540562	0.857143	0.357143	0.0357143	-0.178571	0.571429	0.214286	0.178571	-0.285714	-0.285714	0.25	0.857143	-0.357143	0	0.214286	0.630656	0.0357143	0.642857	-0.926562	0	0.428571	0	0.178571	-0.214286	0.0357143	0.214286	0.642857	0.0357143	0.5	-0.2883	0.142857	-0.357143	0.25	0.142857	-0.142857	0.0714286	0	-0.0357143	0.607143	-0.0357143	-0.607143	-0.0357143	0.234244
cg14760797	0.0357143	-0.392857	0.178571	0.107143	0.285714	-0.642857	-0.198206	-0.785714	-0.428571	0.107143	0.285714	-0.285714	-0.214286	-0.214286	0.285714	0.285714	-0.357143	-0.714286	0.357143	-0.285714	-0.0357143	-0.684712	-0.357143	-0.821429	0.889499	-0.162169	-0.0714286	-0.0370625	-0.178571	0.214286	0.25	-0.214286	-0.571429	-0.357143	-0.357143	0.234244	-0.428571	0.285714	0.0357143	-0.0714286	0.142857	-0.214286	0.214286	-0.178571	-0.357143	-0.107143	0.678571	-0.178571	-0.14415
cg23195763	0.642857	0.642857	0.392857	0.5	0.571429	0	-0.342356	0.75	-0.178571	-0.0714286	0.142857	0.964286	0.142857	0.142857	-0.428571	-0.428571	-0.428571	0.892857	-0.571429	-0.321429	-0.0357143	0.126131	-0.642857	0	-0.481812	-0.43245	0.821429	0.14825	0.142857	0.0357143	0.392857	0.464286	0.214286	-0.392857	0.607143	-0.414431	-0.285714	0.0357143	0.535714	0.464286	-0.214286	0.107143	0	-0.428571	0.892857	-0.5	0	-0.428571	0.162169
cg05392293	0	0.142857	0.142857	-0.214286	-0.0714286	0.285714	0.324337	0.607143	0.321429	0	0.142857	0.285714	0.321429	0.464286	0.0714286	0.0714286	0.571429	0.642857	-0.0714286	-0.0714286	0.428571	0.936975	0.357143	0.5	-0.778312	-0.0360375	0.107143	0.0741249	0.571429	-0.0714286	-0.321429	0	0.821429	0.0357143	0.642857	-0.216225	0	-0.392857	-0.0714286	-0.25	-0.285714	0.107143	0.0357143	0.357143	0.428571	0	-0.714286	0.357143	0.612637
cg07219494	0.714286	-0.357143	-0.178571	0.642857	-0.0357143	0.142857	-0.180187	0.535714	-0.0714286	-0.107143	0.214286	0.535714	0.714286	0.214286	0.214286	0.214286	-0.142857	0.464286	-0.357143	0.0357143	0.285714	0.180187	-0.392857	0.0714286	-0.370625	-0.468487	0.571429	-0.741249	-0.0714286	-0.214286	0.25	-0.535714	0.0714286	-0.142857	0.107143	0.522544	-0.321429	-0.0357143	0.464286	-0.178571	0.107143	-0.535714	0.0357143	-0.321429	0.607143	-0.142857	0.0714286	-0.321429	-0.108112
cg22819952	-0.5	0	0.214286	-0.785714	-0.178571	0.214286	0.0540563	-0.178571	0.142857	0.25	-0.428571	-0.428571	-0.678571	-0.678571	-0.285714	-0.285714	0.642857	-0.357143	0.857143	-0.285714	0.392857	-0.126131	0.25	0.214286	0.14825	0.252263	-0.285714	-0.14825	-0.214286	-0.75	0.25	0	0.107143	-0.214286	-0.285714	-0.252263	0.392857	-0.178571	-0.428571	0.25	0.75	0.178571	0.642857	-0.25	-0.357143	0.0714286	-0.642857	-0.25	0.0900938
cg10929921	0.75	-0.178571	-0.357143	0.964286	0.0714286	-0.0357143	-0.324337	0.285714	-0.25	-0.25	0.178571	0.5	0.642857	0.214286	0.107143	0.107143	-0.75	0.285714	-0.75	0.285714	-0.321429	-0.2883	-0.571429	-0.178571	-0.0370625	-0.396412	0.5	-0.44475	-0.285714	0.214286	0.214286	-0.25	-0.428571	0.0714286	-0.107143	0.522544	-0.285714	0.285714	0.571429	0	-0.142857	-0.428571	-0.392857	-0.321429	0.428571	-0.142857	0.678571	-0.321429	-0.504525
cg22088248	0.321429	-0.321429	-0.285714	0.678571	0.0714286	-0.321429	-0.360375	-0.428571	-0.25	-0.0357143	0.178571	0	0.285714	0.0714286	0.321429	0.321429	-0.75	-0.357143	-0.392857	0.214286	-0.392857	-0.612637	-0.428571	-0.535714	0.481812	-0.108113	0.142857	-0.14825	-0.357143	0.5	0.142857	-0.25	-0.642857	0.0714286	-0.392857	0.522544	-0.357143	0.285714	0.428571	-0.142857	-0.214286	-0.428571	-0.321429	-0.107143	-0.142857	0.0714286	0.964286	-0.107143	-0.540562
cg00551609	-0.785714	0.142857	0.178571	-0.714286	-0.357143	0.535714	-0.486506	-0.321429	0.857143	0.892857	-0.607143	-0.357143	-0.535714	-0.428571	0.142857	0.142857	0.678571	-0.285714	0.571429	-0.214286	0.571429	0.14415	0.357143	0.392857	-0.407687	0.846881	0	0.185312	-0.285714	-0.107143	0.25	-0.0714286	0.607143	-0.0357143	-0.214286	-0.162169	0.107143	-0.892857	0.285714	-0.178571	0.0357143	-0.321429	0.571429	0.178571	-0.464286	0.714286	-0.5	0.178571	0.072075
cg06530441	0.142857	-0.142857	-0.392857	0.357143	0.0357143	-0.392857	0.252262	-0.357143	-0.571429	-0.571429	0.107143	-0.285714	0	-0.0357143	-0.142857	-0.142857	-0.678571	-0.428571	-0.285714	0.428571	-0.821429	-0.666694	-0.107143	-0.392857	0.778312	-0.198206	-0.428571	0.0370625	-0.214286	0.214286	-0.214286	0.142857	-0.928571	0.321429	-0.428571	0.198206	0.214286	0.785714	-0.357143	0.214286	0.0714286	0.285714	-0.571429	-0.0714286	-0.321429	-0.214286	0.714286	-0.0714286	-0.522544
cg09455342	0.321429	-0.178571	0.678571	0.178571	0.714286	-0.821429	-0.234244	-0.428571	-0.464286	0.214286	0.678571	0.25	-0.0357143	0.142857	0.357143	0.357143	-0.25	-0.178571	0.285714	-0.75	0.357143	-0.198206	-0.571429	-0.928571	0.518875	-0.468488	0.392857	0.14825	0.321429	0.357143	0.321429	-0.107143	-0.0357143	-0.785714	0.321429	-0.0540563	-0.892857	0.0714286	0.285714	-0.142857	-0.178571	-0.214286	0.428571	-0.142857	0.214286	-0.392857	0.464286	-0.142857	0.450469
cg11336311	-0.0357143	-0.535714	-0.285714	0.25	-0.142857	-0.25	-0.324337	-0.75	-0.142857	0.142857	-0.0357143	-0.428571	-0.0357143	-0.285714	0.357143	0.357143	-0.392857	-0.785714	0.142857	0.142857	-0.178571	-0.756787	-0.214286	-0.5	0.704187	0.108112	-0.142857	-0.2965	-0.535714	0.178571	0.214286	-0.428571	-0.678571	0.0357143	-0.714286	0.5766	-0.178571	0.178571	0.178571	-0.178571	0.178571	-0.464286	0	-0.142857	-0.535714	0.25	0.75	-0.142857	-0.5766
cg07706695	0	0.357143	0.107143	-0.142857	-0.142857	0.607143	-0.126131	0.714286	0.535714	0.25	-0.25	0.428571	0.142857	0.107143	-0.142857	-0.142857	0.464286	0.714286	-0.142857	-0.0714286	0.428571	0.684712	0.142857	0.678571	-0.963624	0.162169	0.392857	-0.0370625	0.142857	-0.25	0.0714286	0.0714286	0.785714	0	0.428571	-0.234244	0.107143	-0.571429	0.285714	0	-0.107143	-0.0714286	0.178571	0.0357143	0.464286	0.142857	-0.714286	0.0357143	0.2883
cg01612140	0.428571	-0.357143	-0.178571	0.5	0.285714	-0.75	0.522544	-0.25	-0.785714	-0.714286	0.678571	-0.0714286	0.392857	0.464286	0.178571	0.178571	-0.607143	-0.214286	-0.321429	0.214286	-0.571429	-0.252262	-0.142857	-0.642857	0.741249	-0.594619	-0.321429	0.0370625	0.321429	0.428571	-0.428571	-0.0357143	-0.678571	0.107143	0.0357143	0.252262	-0.214286	0.821429	-0.392857	-0.107143	-0.214286	0.25	-0.571429	0.142857	0	-0.464286	0.714286	0.142857	-0.0360375
cg08430277	-0.642857	0.571429	0.357143	-0.785714	0.0357143	0.214286	-0.126131	-0.178571	0.214286	0.321429	-0.571429	-0.285714	-0.964286	-0.678571	-0.571429	-0.571429	0.357143	-0.214286	0.571429	-0.285714	0.0357143	-0.234244	0.178571	0.214286	0.0741249	0.468488	-0.214286	0.44475	-0.214286	-0.392857	0.25	0.571429	0.107143	-0.142857	-0.142857	-0.684712	0.464286	-0.178571	-0.285714	0.535714	0.392857	0.464286	0.428571	-0.178571	-0.357143	0.0714286	-0.5	-0.178571	0.0540563
cg17830959	-0.0714286	-0.0714286	-0.321429	0	-0.535714	0.75	-0.14415	0.5	0.714286	0.285714	-0.321429	0.142857	0.428571	0.178571	0.214286	0.214286	0.464286	0.428571	-0.214286	0.285714	0.392857	0.630656	0.321429	0.75	-0.926562	0.342356	0.214286	-0.333562	-0.0714286	-0.142857	-0.0714286	-0.357143	0.642857	0.321429	0.0714286	0.270281	0.142857	-0.642857	0.357143	-0.357143	-0.142857	-0.428571	0	0.214286	0.178571	0.5	-0.5	0.214286	-0.0180187
cg02255484	0.357143	-0.5	-0.0357143	0.428571	0.321429	-0.821429	0.2883	-0.5	-0.714286	-0.428571	0.678571	-0.142857	0.285714	0.321429	0.357143	0.357143	-0.535714	-0.428571	-0.0714286	0	-0.321429	-0.378394	-0.25	-0.821429	0.852437	-0.522544	-0.214286	-0.0370625	0.214286	0.428571	-0.214286	-0.214286	-0.642857	-0.107143	-0.0714286	0.342356	-0.428571	0.642857	-0.214286	-0.214286	-0.142857	0	-0.285714	0.0714286	-0.107143	-0.357143	0.785714	0.0714286	-0.0180187
cg02333792	0.285714	-0.285714	0	0.0714286	-0.178571	0.321429	0.0180188	0.535714	0.25	0.107143	0.107143	0.321429	0.5	0.214286	0.25	0.25	0.464286	0.464286	0.0357143	-0.107143	0.642857	0.612637	0.0357143	0.357143	-0.630062	-0.198206	0.357143	-0.555937	0.178571	-0.357143	0.0714286	-0.5	0.571429	-0.142857	0.285714	0.270281	-0.178571	-0.392857	0.214286	-0.321429	0.107143	-0.392857	0.285714	-0.0357143	0.464286	0.0357143	-0.5	-0.0357143	0.2883
cg17934470	0.25	-0.392857	-0.214286	0.464286	0.142857	-0.535714	-0.072075	-0.571429	-0.535714	-0.25	0.25	-0.214286	0.0714286	-0.0714286	0.178571	0.178571	-0.678571	-0.571429	-0.107143	0.142857	-0.464286	-0.756787	-0.357143	-0.678571	0.852437	-0.252262	-0.142857	-0.14825	-0.285714	0.285714	0.0714286	-0.178571	-0.857143	0	-0.464286	0.414431	-0.214286	0.571429	0	0	0.0714286	-0.142857	-0.25	-0.178571	-0.285714	-0.142857	0.892857	-0.178571	-0.468487
cg01080713	-0.107143	0.107143	0.0357143	-0.25	-0.25	0.5	0.14415	0.571429	0.535714	0.178571	-0.0714286	0.214286	0.285714	0.321429	0.107143	0.107143	0.642857	0.571429	-0.0357143	0	0.5	0.882919	0.392857	0.642857	-0.889499	0.162169	0.142857	-0.0370625	0.357143	-0.142857	-0.214286	-0.107143	0.857143	0.107143	0.464286	-0.108112	0.0714286	-0.571429	0.0714286	-0.285714	-0.214286	-0.0714286	0.107143	0.321429	0.321429	0.214286	-0.75	0.321429	0.450469
cg13610659	-0.107143	-0.607143	-0.142857	0.107143	-0.0714286	-0.392857	-0.216225	-0.857143	-0.178571	0.178571	0.107143	-0.5	-0.0714286	-0.214286	0.464286	0.464286	-0.25	-0.857143	0.321429	0	-0.0357143	-0.648675	-0.142857	-0.607143	0.778312	0.072075	-0.214286	-0.222375	-0.357143	0.214286	0.142857	-0.464286	-0.571429	-0.0714286	-0.607143	0.522544	-0.285714	0.142857	0.0714286	-0.285714	0.142857	-0.428571	0.107143	-0.0357143	-0.571429	0.214286	0.678571	-0.0357143	-0.360375
cg16133872	0.607143	-0.535714	-0.357143	0.821429	0.0714286	-0.428571	0.180187	-0.0357143	-0.392857	-0.428571	0.642857	0.178571	0.857143	0.678571	0.535714	0.535714	-0.571429	0.0357143	-0.607143	0.321429	-0.285714	0.0180187	-0.214286	-0.428571	0.222375	-0.486506	0.0714286	-0.259437	0.214286	0.571429	-0.321429	-0.428571	-0.357143	0.178571	0.0714286	0.630656	-0.464286	0.392857	0.178571	-0.464286	-0.464286	-0.321429	-0.571429	0.214286	0.214286	-0.142857	0.75	0.214286	-0.126131
cg06274159	-0.214286	-0.214286	0.285714	-0.285714	0.142857	-0.285714	-0.360375	-0.678571	-0.178571	0.357143	-0.142857	-0.357143	-0.607143	-0.678571	0	0	0	-0.714286	0.714286	-0.428571	0.214286	-0.72075	-0.285714	-0.5	0.704187	0.072075	-0.0357143	-0.14825	-0.428571	-0.285714	0.535714	-0.142857	-0.392857	-0.464286	-0.5	0.0360375	-0.142857	0.0357143	0	0.178571	0.571429	-0.178571	0.607143	-0.428571	-0.428571	0	0.214286	-0.428571	-0.180187
cg22034855	0.714286	-0.0714286	0.642857	0.357143	0.75	-0.642857	-0.0540562	0.214286	-0.607143	-0.107143	0.714286	0.642857	0.214286	0.214286	0.0714286	0.0714286	-0.214286	0.357143	0.0714286	-0.714286	0.392857	0.0540562	-0.678571	-0.642857	0.185312	-0.828862	0.607143	-0.14825	0.428571	-0.0357143	0.357143	-0.0714286	0.0714286	-0.821429	0.571429	-0.108112	-0.75	0.214286	0.214286	0.0714286	0.0357143	-0.0714286	0.392857	-0.392857	0.714286	-0.714286	0.142857	-0.392857	0.522544
cg00178864	0.25	-0.464286	-0.5	0.535714	-0.142857	-0.214286	-0.14415	-0.428571	-0.357143	-0.25	0	-0.25	0.178571	-0.178571	0.142857	0.142857	-0.642857	-0.535714	-0.214286	0.392857	-0.5	-0.774806	-0.285714	-0.392857	0.667124	-0.126131	-0.142857	-0.407687	-0.535714	0.107143	0.107143	-0.321429	-0.892857	0.214286	-0.678571	0.612637	0	0.5	0.0714286	0	0.214286	-0.285714	-0.321429	-0.25	-0.321429	0.0357143	0.821429	-0.25	-0.738769
cg20117103	0	0	0.142857	0.0714286	0.392857	-0.678571	0.0900937	-0.607143	-0.607143	-0.25	0.25	-0.25	-0.357143	-0.142857	-0.107143	-0.107143	-0.535714	-0.535714	0.107143	-0.107143	-0.5	-0.684712	-0.25	-0.714286	0.926562	-0.198206	-0.285714	0.333562	-0.0357143	0.285714	0	0.285714	-0.714286	-0.142857	-0.214286	-0.126131	-0.107143	0.607143	-0.285714	0.25	0.0357143	0.321429	-0.142857	-0.107143	-0.321429	-0.321429	0.642857	-0.107143	-0.14415
cg12445775	-0.642857	0.0714286	0.0714286	-0.428571	-0.0357143	-0.178571	-0.162169	-0.821429	0.107143	0.321429	-0.25	-0.607143	-0.642857	-0.357143	0.0357143	0.0357143	-0.0357143	-0.75	0.392857	-0.0357143	-0.214286	-0.504525	0.178571	-0.285714	0.555937	0.522544	-0.428571	0.481812	-0.25	0.285714	0	0.214286	-0.285714	0.0714286	-0.428571	-0.162169	0.107143	-0.0357143	-0.142857	0.0357143	-0.0357143	0.107143	0.0714286	0.178571	-0.75	0.321429	0.285714	0.178571	-0.180188
cg24177517	-0.321429	0.607143	0.392857	-0.607143	0.285714	-0.107143	0.342356	0.0714286	-0.25	-0.214286	-0.178571	-0.107143	-0.75	-0.357143	-0.714286	-0.714286	0.178571	0.0357143	0.357143	-0.25	-0.214286	-0.0900937	0.142857	0.0714286	0.222375	0	-0.321429	0.518875	0.178571	-0.357143	-0.0357143	0.75	-0.0357143	-0.142857	0.178571	-0.810844	0.464286	0.285714	-0.642857	0.642857	0.321429	0.857143	0.142857	-0.142857	-0.0714286	-0.392857	-0.464286	-0.142857	0.270281
cg22525688	0	-0.142857	-0.142857	0.214286	0.0714286	-0.285714	-0.324337	-0.607143	-0.321429	0	-0.142857	-0.285714	-0.321429	-0.464286	-0.0714286	-0.0714286	-0.571429	-0.642857	0.0714286	0.0714286	-0.428571	-0.936975	-0.357143	-0.5	0.778312	0.0360375	-0.107143	-0.0741249	-0.571429	0.0714286	0.321429	0	-0.821429	-0.0357143	-0.642857	0.216225	0	0.392857	0.0714286	0.25	0.285714	-0.107143	-0.0357143	-0.357143	-0.428571	0	0.714286	-0.357143	-0.612637
cg07603382	0.107143	0.0357143	0.178571	0.321429	0.321429	-0.428571	0	-0.178571	0	0.0714286	0.571429	0.214286	0.392857	0.75	0.5	0.5	-0.285714	0.142857	-0.428571	-0.0714286	-0.0714286	0.342356	-0.0357143	-0.392857	-0.0741249	-0.0540562	0.142857	0.555937	0.535714	0.964286	-0.357143	0.0714286	0.25	0	0.5	-0.0180187	-0.607143	-0.107143	0.321429	-0.464286	-0.964286	-0.107143	-0.357143	0.571429	0.142857	0.0357143	0.464286	0.571429	0.378394
cg14992144	0.107143	-0.107143	-0.0357143	0.25	0.25	-0.5	-0.14415	-0.571429	-0.535714	-0.178571	0.0714286	-0.214286	-0.285714	-0.321429	-0.107143	-0.107143	-0.642857	-0.571429	0.0357143	0	-0.5	-0.882919	-0.392857	-0.642857	0.889499	-0.162169	-0.142857	0.0370625	-0.357143	0.142857	0.214286	0.107143	-0.857143	-0.107143	-0.464286	0.108112	-0.0714286	0.571429	-0.0714286	0.285714	0.214286	0.0714286	-0.107143	-0.321429	-0.321429	-0.214286	0.75	-0.321429	-0.450469
cg14742937	0.178571	0.678571	0.75	-0.107143	0.857143	-0.607143	0.0900937	0.0714286	-0.607143	-0.214286	0.321429	0.392857	-0.535714	-0.0714286	-0.571429	-0.571429	-0.321429	0.25	0.0714286	-0.607143	-0.214286	-0.198206	-0.428571	-0.5	0.370625	-0.43245	0.178571	0.667124	0.392857	0.0714286	0.178571	0.821429	-0.107143	-0.571429	0.535714	-0.846881	-0.178571	0.428571	-0.214286	0.642857	-0.0357143	0.714286	0.142857	-0.285714	0.357143	-0.75	0.0357143	-0.285714	0.450469
cg09295799	-0.0357143	-0.535714	-0.571429	0.0357143	-0.535714	0.285714	-0.0540562	-0.214286	-0.0357143	-0.107143	-0.428571	-0.464286	-0.0357143	-0.571429	-0.0357143	-0.0357143	0	-0.535714	0.25	0.392857	-0.107143	-0.5766	0.0357143	0.142857	0.370625	0.0900937	-0.285714	-0.778312	-0.714286	-0.607143	0.214286	-0.5	-0.607143	0.25	-0.857143	0.594619	0.428571	0.214286	-0.178571	0.0714286	0.785714	-0.285714	0.0714286	-0.392857	-0.428571	0.214286	0.107143	-0.392857	-0.72075
cg25100962	0.178571	0.75	0.214286	-0.107143	0.285714	0.142857	0.360375	0.785714	-0.214286	-0.464286	-0.0714286	0.464286	-0.178571	0.0357143	-0.785714	-0.785714	0	0.75	-0.285714	-0.0357143	-0.285714	0.306319	0	0.392857	-0.370625	-0.270281	0.0714286	0.333562	0.321429	-0.321429	-0.107143	0.75	0.178571	0	0.535714	-0.72075	0.428571	0.285714	-0.357143	0.642857	0.0714286	0.785714	-0.178571	-0.178571	0.535714	-0.535714	-0.535714	-0.178571	0.270281
cg19374305	-0.0714286	0.214286	-0.0714286	0.142857	0.214286	-0.357143	-0.072075	-0.464286	-0.392857	-0.214286	-0.0714286	-0.214286	-0.392857	-0.25	-0.285714	-0.285714	-0.642857	-0.428571	-0.142857	0.142857	-0.714286	-0.756787	-0.214286	-0.428571	0.704187	0.0360375	-0.25	0.370625	-0.285714	0.285714	0.0357143	0.428571	-0.75	0.107143	-0.357143	-0.14415	0.142857	0.535714	-0.142857	0.392857	0	0.321429	-0.321429	-0.142857	-0.357143	-0.142857	0.642857	-0.142857	-0.43245
cg01172150	0	-0.357143	-0.107143	0.142857	0.142857	-0.607143	0.126131	-0.714286	-0.535714	-0.25	0.25	-0.428571	-0.142857	-0.107143	0.142857	0.142857	-0.464286	-0.714286	0.142857	0.0714286	-0.428571	-0.684712	-0.142857	-0.678571	0.963624	-0.162169	-0.392857	0.0370625	-0.142857	0.25	-0.0714286	-0.0714286	-0.785714	0	-0.428571	0.234244	-0.107143	0.571429	-0.285714	0	0.107143	0.0714286	-0.178571	-0.0357143	-0.464286	-0.142857	0.714286	-0.0357143	-0.2883
cg14605396	0.321429	-0.25	0.321429	0.392857	0.571429	-0.857143	-0.126131	-0.571429	-0.571429	-0.0357143	0.642857	0.0714286	0.0714286	0.214286	0.357143	0.357143	-0.571429	-0.357143	0	-0.357143	-0.107143	-0.43245	-0.5	-0.964286	0.741249	-0.414431	0.142857	0.185312	0.178571	0.571429	0.107143	-0.0714286	-0.428571	-0.428571	0.0714286	0.126131	-0.714286	0.357143	0.178571	-0.142857	-0.285714	-0.142857	0	-0.0357143	0	-0.321429	0.821429	-0.0357143	0.108112
cg12384790	0.0357143	0.178571	-0.535714	0.25	-0.142857	0	0.306319	0	-0.357143	-0.642857	-0.214286	-0.214286	-0.0714286	-0.107143	-0.464286	-0.464286	-0.571429	-0.142857	-0.464286	0.642857	-0.964286	-0.504525	0.0714286	0.0714286	0.407687	-0.0180187	-0.464286	0.111187	-0.285714	0.0357143	-0.285714	0.392857	-0.785714	0.571429	-0.392857	0	0.607143	0.714286	-0.428571	0.428571	0.107143	0.5	-0.714286	-0.0714286	-0.25	-0.142857	0.392857	-0.0714286	-0.612637
cg17868910	-0.107143	-0.25	-0.142857	-0.392857	-0.25	0.107143	0.450469	0.0714286	-0.214286	-0.321429	-0.178571	-0.357143	-0.214286	-0.392857	-0.285714	-0.285714	0.392857	-0.214286	0.5	0.0714286	0.0714286	-0.0900937	0.25	0.214286	0.259437	-0.14415	-0.428571	-0.44475	-0.107143	-0.785714	-0.0357143	-0.142857	-0.214286	0.0357143	-0.285714	0.0360375	0.5	0.285714	-0.678571	0.214286	0.785714	0.285714	0.214286	-0.25	-0.178571	-0.178571	-0.464286	-0.25	-0.0540562
cg21263664	0.821429	0.178571	0.107143	0.892857	0.535714	-0.357143	-0.216225	0.392857	-0.428571	-0.285714	0.5	0.785714	0.535714	0.464286	0	0	-0.785714	0.571429	-0.785714	-0.0714286	-0.285714	-0.0540562	-0.678571	-0.392857	-0.0741249	-0.594619	0.642857	0.0370625	0.178571	0.464286	0.142857	0.142857	-0.178571	-0.214286	0.428571	0.0540562	-0.535714	0.321429	0.535714	0.107143	-0.464286	-0.107143	-0.357143	-0.214286	0.714286	-0.464286	0.607143	-0.214286	-0.0180187
cg01409421	0.357143	-0.142857	0.642857	0.285714	0.678571	-0.714286	-0.378394	-0.357143	-0.321429	0.321429	0.642857	0.357143	0.0714286	0.214286	0.428571	0.428571	-0.285714	-0.0714286	0.142857	-0.714286	0.392857	-0.126131	-0.607143	-0.857143	0.333562	-0.396413	0.535714	0.14825	0.285714	0.464286	0.357143	-0.142857	0.0714286	-0.75	0.357143	0	-0.964286	-0.0714286	0.5	-0.214286	-0.321429	-0.357143	0.392857	-0.107143	0.285714	-0.285714	0.5	-0.107143	0.414431
cg15742777	0.428571	-0.142857	0.0714286	0.571429	0.464286	-0.678571	-0.198206	-0.428571	-0.642857	-0.214286	0.392857	0.107143	0.0357143	0	0.0714286	0.0714286	-0.821429	-0.321429	-0.214286	-0.107143	-0.428571	-0.72075	-0.607143	-0.821429	0.778312	-0.414431	0.142857	0.0370625	-0.142857	0.392857	0.214286	0.0357143	-0.75	-0.25	-0.178571	0.180187	-0.428571	0.571429	0.178571	0.142857	-0.0714286	-0.0714286	-0.178571	-0.285714	0	-0.357143	0.928571	-0.285714	-0.2883
cg10930308	0.107143	0.321429	0.25	-0.0357143	0.285714	-0.0357143	-0.450469	-0.0714286	-0.321429	0.0714286	-0.392857	0.107143	-0.678571	-0.857143	-0.642857	-0.642857	-0.321429	-0.178571	0.285714	-0.321429	-0.142857	-0.846881	-0.571429	-0.214286	0.44475	-0.108112	0.25	-0.14825	-0.607143	-0.571429	0.75	0.321429	-0.535714	-0.428571	-0.392857	-0.270281	0.178571	0.285714	0.0714286	0.785714	0.75	0.142857	0.428571	-0.857143	0	-0.321429	0.107143	-0.857143	-0.414431
cg02982610	0.0714286	0.0714286	0	0.214286	0.321429	-0.535714	-0.0180188	-0.5	-0.571429	-0.285714	0.107143	-0.178571	-0.321429	-0.214286	-0.214286	-0.214286	-0.678571	-0.464286	-0.0714286	0.0357143	-0.642857	-0.792825	-0.321429	-0.607143	0.852437	-0.162169	-0.214286	0.259437	-0.214286	0.25	0.0714286	0.321429	-0.821429	-0.0357143	-0.321429	-0.072075	0	0.642857	-0.178571	0.357143	0.0714286	0.285714	-0.25	-0.214286	-0.285714	-0.285714	0.714286	-0.214286	-0.360375
cg25733599	0.285714	0.285714	-0.178571	0.214286	-0.214286	0.714286	-0.450469	0.714286	0.285714	0.107143	-0.571429	0.464286	0.0357143	-0.428571	-0.464286	-0.464286	0	0.535714	-0.25	0.107143	0.107143	-0.0540562	-0.285714	0.607143	-0.630062	0.0360375	0.535714	-0.518875	-0.535714	-0.642857	0.535714	0	0.107143	0	-0.142857	0.0360375	0.321429	-0.214286	0.428571	0.428571	0.464286	-0.214286	0.178571	-0.607143	0.428571	0.0357143	-0.357143	-0.607143	-0.414431
cg12866401	-0.107143	0.607143	0.0714286	-0.392857	0	0.357143	0.2883	0.571429	-0.0714286	-0.321429	-0.428571	0.107143	-0.464286	-0.392857	-0.857143	-0.857143	0.214286	0.392857	0.0714286	0.0357143	-0.214286	0.0540562	0.142857	0.535714	-0.222375	-0.0180187	-0.142857	0.111187	-0.0357143	-0.678571	0.0357143	0.607143	0.0357143	0.0714286	0.107143	-0.612637	0.714286	0.214286	-0.5	0.714286	0.5	0.714286	0.0357143	-0.321429	0.178571	-0.321429	-0.678571	-0.321429	0.0180187
cg22579114	0.285714	0.428571	-0.142857	0.357143	-0.107143	0.607143	-0.378394	0.75	0.392857	0.107143	-0.321429	0.607143	0.285714	0.0714286	-0.25	-0.25	-0.107143	0.75	-0.607143	0.178571	0	0.2883	-0.178571	0.571429	-0.852437	0.0900937	0.571429	-0.111187	-0.178571	-0.0714286	0.214286	0.142857	0.357143	0.142857	0.214286	-0.0540562	0.107143	-0.321429	0.571429	0.178571	-0.178571	-0.178571	-0.142857	-0.178571	0.535714	0.107143	-0.214286	-0.178571	-0.180187
cg14276125	0.535714	0.178571	0.142857	0.607143	0.607143	-0.642857	-0.126131	-0.142857	-0.75	-0.392857	0.357143	0.321429	-0.0357143	0	-0.25	-0.25	-0.928571	-0.0357143	-0.392857	-0.107143	-0.607143	-0.684712	-0.678571	-0.714286	0.667124	-0.522544	0.214286	0.185312	-0.0714286	0.321429	0.214286	0.357143	-0.75	-0.25	0	-0.0900937	-0.285714	0.714286	0.107143	0.428571	-0.0714286	0.214286	-0.285714	-0.392857	0.214286	-0.571429	0.821429	-0.392857	-0.252262
cg10118462	0.107143	-0.0357143	0.821429	-0.25	0.571429	-0.5	-0.0180188	-0.0714286	-0.142857	0.321429	0.571429	0.285714	-0.0714286	0.214286	0.285714	0.285714	0.357143	0.142857	0.5	-0.857143	0.75	0.396413	-0.214286	-0.464286	0	-0.342356	0.357143	0.185312	0.607143	0.0714286	0.178571	-0.0714286	0.571429	-0.785714	0.642857	-0.306319	-0.714286	-0.285714	0.107143	-0.214286	-0.142857	-0.0714286	0.642857	0.0357143	0.357143	-0.321429	-0.25	0.0357143	0.8649
cg02330683	-0.0714286	-0.785714	-0.0357143	0	-0.0714286	-0.5	0.342356	-0.571429	-0.0714286	0.0357143	0.642857	-0.392857	0.464286	0.571429	0.892857	0.892857	0.214286	-0.464286	0.25	-0.0357143	0.321429	0.306319	0.285714	-0.464286	0.333562	-0.108113	-0.321429	-0.0741249	0.464286	0.5	-0.464286	-0.642857	0.107143	0	0.0714286	0.504525	-0.535714	-0.0714286	-0.142857	-0.857143	-0.392857	-0.357143	-0.0357143	0.607143	-0.285714	0.178571	0.285714	0.607143	0.378394
cg17412351	-0.285714	-0.142857	-0.25	-0.142857	-0.428571	0.357143	0.270281	0.178571	0.607143	0.142857	0.0714286	-0.107143	0.5	0.642857	0.5	0.5	0.5	0.25	-0.214286	0.321429	0.25	0.882919	0.642857	0.5	-0.704187	0.360375	-0.178571	0.14825	0.428571	0.392857	-0.607143	-0.25	0.714286	0.464286	0.321429	0.162169	0	-0.535714	0.0357143	-0.678571	-0.642857	-0.178571	-0.285714	0.785714	-0.0357143	0.5	-0.357143	0.785714	0.342356
cg04970847	-0.5	0.714286	0.142857	-0.428571	-0.107143	0.571429	-0.522544	0.0714286	0.535714	0.5	-0.785714	0	-0.714286	-0.607143	-0.535714	-0.535714	0.142857	0.0714286	0.107143	-0.0714286	-0.0357143	-0.198206	0.0357143	0.464286	-0.370625	0.648675	0.142857	0.370625	-0.464286	-0.214286	0.392857	0.535714	0.214286	0.0357143	-0.178571	-0.522544	0.428571	-0.428571	0.25	0.5	0.142857	0.142857	0.25	-0.214286	-0.178571	0.321429	-0.357143	-0.214286	-0.234244
cg17074014	0.464286	-0.107143	0.428571	0.535714	0.642857	-0.714286	-0.360375	-0.321429	-0.392857	0.142857	0.642857	0.392857	0.214286	0.321429	0.392857	0.392857	-0.571429	-0.0357143	-0.178571	-0.464286	0.0714286	-0.234244	-0.642857	-0.857143	0.370625	-0.414431	0.5	0.185312	0.214286	0.642857	0.25	-0.0714286	-0.142857	-0.535714	0.285714	0.0900937	-0.892857	0.107143	0.535714	-0.178571	-0.464286	-0.321429	0.0714286	-0.0714286	0.285714	-0.285714	0.75	-0.0714286	0.198206
cg20768358	-0.0357143	-0.178571	-0.642857	0.178571	-0.5	0.428571	-0.252262	-0.107143	0.0357143	-0.107143	-0.642857	-0.321429	-0.142857	-0.642857	-0.285714	-0.285714	-0.285714	-0.392857	-0.0714286	0.535714	-0.428571	-0.738769	-0.0714286	0.25	0.259437	0.234244	-0.178571	-0.555937	-0.892857	-0.464286	0.285714	-0.178571	-0.714286	0.392857	-0.892857	0.43245	0.571429	0.25	0	0.321429	0.642857	-0.178571	-0.142857	-0.464286	-0.392857	0.25	0.25	-0.464286	-0.954994
cg00648883	0.107143	-0.107143	-0.0357143	0.25	0.25	-0.5	-0.14415	-0.571429	-0.535714	-0.178571	0.0714286	-0.214286	-0.285714	-0.321429	-0.107143	-0.107143	-0.642857	-0.571429	0.0357143	0	-0.5	-0.882919	-0.392857	-0.642857	0.889499	-0.162169	-0.142857	0.0370625	-0.357143	0.142857	0.214286	0.107143	-0.857143	-0.107143	-0.464286	0.108113	-0.0714286	0.571429	-0.0714286	0.285714	0.214286	0.0714286	-0.107143	-0.321429	-0.321429	-0.214286	0.75	-0.321429	-0.450469
cg00430036	0	-0.357143	-0.107143	0.142857	0.142857	-0.607143	0.126131	-0.714286	-0.535714	-0.25	0.25	-0.428571	-0.142857	-0.107143	0.142857	0.142857	-0.464286	-0.714286	0.142857	0.0714286	-0.428571	-0.684712	-0.142857	-0.678571	0.963624	-0.162169	-0.392857	0.0370625	-0.142857	0.25	-0.0714286	-0.0714286	-0.785714	0	-0.428571	0.234244	-0.107143	0.571429	-0.285714	0	0.107143	0.0714286	-0.178571	-0.0357143	-0.464286	-0.142857	0.714286	-0.0357143	-0.2883
cg06903369	-0.678571	-0.321429	-0.678571	-0.392857	-0.857143	0.607143	-0.0540562	-0.428571	0.535714	0.214286	-0.75	-0.821429	-0.25	-0.5	0.0714286	0.0714286	0.321429	-0.678571	0.285714	0.607143	-0.142857	-0.306319	0.571429	0.5	0.0741249	0.756787	-0.607143	-0.2965	-0.678571	-0.285714	-0.107143	-0.321429	-0.25	0.642857	-0.892857	0.414431	0.678571	-0.214286	-0.214286	-0.142857	0.392857	-0.214286	-0.0714286	0.142857	-0.857143	0.75	-0.107143	0.142857	-0.666694
cg23327334	0.428571	-0.142857	0.142857	0.642857	0.464286	-0.607143	-0.378394	-0.392857	-0.392857	0.0357143	0.464286	0.25	0.214286	0.214286	0.321429	0.321429	-0.75	-0.178571	-0.321429	-0.178571	-0.214286	-0.468487	-0.607143	-0.785714	0.481812	-0.306319	0.357143	0.111187	-0.0357143	0.642857	0.214286	-0.0714286	-0.428571	-0.285714	0	0.234244	-0.678571	0.25	0.5	-0.107143	-0.392857	-0.321429	-0.142857	-0.107143	0.107143	-0.178571	0.928571	-0.107143	-0.14415
cg09435190	-0.428571	-0.214286	-0.25	-0.214286	-0.392857	0.285714	-0.540562	-0.607143	0.285714	0.464286	-0.642857	-0.535714	-0.5	-0.785714	0	0	0	-0.75	0.428571	0.107143	0	-0.756787	-0.0357143	0	0.370625	0.540562	-0.142857	-0.2965	-0.857143	-0.285714	0.464286	-0.25	-0.428571	0.0714286	-0.892857	0.306319	0.25	-0.178571	0.178571	0.107143	0.535714	-0.392857	0.321429	-0.321429	-0.678571	0.5	0.214286	-0.321429	-0.684712
cg07676361	-0.107143	-0.464286	0.214286	0.0357143	0.25	-0.714286	0.0180187	-0.821429	-0.214286	0.178571	0.571429	-0.321429	0.0714286	0.321429	0.678571	0.678571	-0.142857	-0.607143	0.25	-0.25	0.107143	-0.14415	-0.0357143	-0.785714	0.630062	-0.0540562	-0.178571	0.259437	0.285714	0.678571	-0.178571	-0.285714	-0.142857	-0.214286	0	0.234244	-0.642857	0.0357143	0.0357143	-0.535714	-0.428571	-0.25	0.0357143	0.392857	-0.357143	0.0714286	0.607143	0.392857	0.252262
cg08118287	0.5	-0.142857	-0.214286	0.214286	-0.107143	0.214286	0.306319	0.678571	-0.285714	-0.5	0	0.285714	0.321429	-0.0714286	-0.321429	-0.321429	0.0714286	0.428571	-0.107143	0.142857	0.0357143	0.126131	-0.107143	0.321429	-0.185312	-0.504525	0.107143	-0.667124	-0.0357143	-0.714286	0.0714286	-0.178571	-0.107143	0	0.0357143	0.162169	0.285714	0.321429	-0.25	0.25	0.571429	0.107143	0	-0.428571	0.464286	-0.392857	-0.357143	-0.428571	-0.0900937
cg05914060	0.5	0	0.214286	0.428571	0.535714	-0.571429	-0.234244	-0.214286	-0.75	-0.25	0.214286	0.214286	-0.214286	-0.357143	-0.285714	-0.285714	-0.714286	-0.214286	0	-0.285714	-0.321429	-0.846881	-0.75	-0.714286	0.778312	-0.540562	0.25	-0.14825	-0.285714	-0.107143	0.5	0.142857	-0.785714	-0.464286	-0.214286	0	-0.25	0.642857	0.0714286	0.5	0.392857	0.0714286	0.107143	-0.678571	0.142857	-0.571429	0.642857	-0.678571	-0.306319
cg26112871	0.357143	-0.214286	0.214286	0.428571	0.535714	-0.821429	-0.0900937	-0.535714	-0.678571	-0.178571	0.535714	0.0357143	0	0.0714286	0.178571	0.178571	-0.678571	-0.392857	-0.0357143	-0.25	-0.285714	-0.612637	-0.535714	-0.928571	0.852437	-0.450469	0.0714286	0.111187	0.0357143	0.428571	0.142857	0	-0.642857	-0.357143	-0.0714286	0.126131	-0.535714	0.535714	0.0714286	0.0357143	-0.107143	-0.0357143	-0.0714286	-0.178571	-0.0357143	-0.392857	0.857143	-0.178571	-0.072075
cg11460110	-0.0714286	-0.428571	0.0714286	0.0714286	0.107143	-0.428571	-0.378394	-0.821429	-0.214286	0.285714	0.0714286	-0.357143	-0.25	-0.357143	0.321429	0.321429	-0.285714	-0.785714	0.392857	-0.214286	0.0357143	-0.738769	-0.321429	-0.678571	0.778312	0.0360375	-0.0357143	-0.14825	-0.392857	0.142857	0.357143	-0.321429	-0.535714	-0.285714	-0.535714	0.342356	-0.357143	0.107143	0.178571	-0.107143	0.214286	-0.392857	0.285714	-0.214286	-0.464286	0.107143	0.642857	-0.214286	-0.306319
cg09368875	-0.285714	-0.142857	0.392857	-0.357143	0.321429	-0.607143	0	-0.785714	-0.357143	0.142857	0.178571	-0.428571	-0.571429	-0.321429	0.0714286	0.0714286	-0.0357143	-0.714286	0.642857	-0.428571	0.0357143	-0.522544	-0.107143	-0.678571	0.852437	-0.0180187	-0.285714	0.259437	0	0.0714286	0.142857	0.0714286	-0.357143	-0.392857	-0.214286	-0.162169	-0.214286	0.214286	-0.285714	0.0714286	0.214286	0.142857	0.357143	-0.0714286	-0.464286	-0.142857	0.285714	-0.0714286	0.126131
cg10720654	-0.142857	0.214286	-0.107143	-0.214286	0.0357143	-0.214286	0.900937	0.178571	-0.285714	-0.678571	0.285714	-0.178571	0.0714286	0.5	-0.214286	-0.214286	0.0714286	0.178571	-0.214286	0.321429	-0.5	0.43245	0.535714	0.142857	0.0741249	-0.14415	-0.642857	0.518875	0.642857	0.214286	-0.821429	0.464286	0	0.428571	0.392857	-0.378394	0.392857	0.464286	-0.821429	0.0357143	-0.321429	0.821429	-0.607143	0.535714	-0.0357143	-0.285714	-0.214286	0.535714	0.360375
cg01246676	0.392857	-0.25	-0.535714	0.535714	-0.428571	0.535714	-0.126131	0.571429	0.321429	-0.0714286	-0.107143	0.321429	0.75	0.285714	0.214286	0.214286	-0.0357143	0.464286	-0.571429	0.464286	0.0714286	0.342356	0	0.5	-0.667124	-0.0360375	0.321429	-0.592999	-0.178571	-0.0714286	-0.0357143	-0.464286	0.178571	0.357143	-0.0357143	0.558581	0.0357143	-0.214286	0.428571	-0.285714	-0.107143	-0.5	-0.285714	0	0.357143	0.25	-0.0357143	0	-0.306319
cg17856063	-0.142857	0	0.107143	-0.285714	-0.142857	0.214286	0.378394	0.392857	0.392857	0.0714286	0.214286	0.107143	0.357143	0.571429	0.285714	0.285714	0.642857	0.464286	0	-0.0357143	0.464286	0.991031	0.5	0.428571	-0.704187	0.072075	-0.0357143	0.14825	0.642857	0.107143	-0.464286	-0.107143	0.857143	0.107143	0.607143	-0.126131	-0.0714286	-0.464286	-0.107143	-0.464286	-0.428571	0.0357143	0	0.571429	0.25	0.142857	-0.642857	0.571429	0.666694
cg16374656	0.428571	-0.142857	0.0714286	0.571429	0.464286	-0.678571	-0.198206	-0.428571	-0.642857	-0.214286	0.392857	0.107143	0.0357143	0	0.0714286	0.0714286	-0.821429	-0.321429	-0.214286	-0.107143	-0.428571	-0.72075	-0.607143	-0.821429	0.778312	-0.414431	0.142857	0.0370625	-0.142857	0.392857	0.214286	0.0357143	-0.75	-0.25	-0.178571	0.180187	-0.428571	0.571429	0.178571	0.142857	-0.0714286	-0.0714286	-0.178571	-0.285714	0	-0.357143	0.928571	-0.285714	-0.2883
cg12102235	-0.357143	-0.0714286	-0.107143	-0.142857	-0.178571	0.107143	-0.5766	-0.642857	0.142857	0.428571	-0.535714	-0.428571	-0.571429	-0.75	-0.0714286	-0.0714286	-0.178571	-0.714286	0.357143	0	-0.107143	-0.846881	-0.178571	-0.178571	0.481812	0.450469	-0.0714286	-0.111187	-0.785714	-0.142857	0.5	-0.0714286	-0.5	-0.0357143	-0.785714	0.162169	0.142857	-0.0714286	0.214286	0.214286	0.428571	-0.285714	0.285714	-0.357143	-0.607143	0.357143	0.357143	-0.357143	-0.630656
cg16375550	0.535714	0.321429	-0.142857	0.75	0.357143	-0.25	-0.216225	0.142857	-0.464286	-0.392857	0.107143	0.428571	0.142857	0.0714286	-0.321429	-0.321429	-0.964286	0.214286	-0.75	0.214286	-0.75	-0.540562	-0.571429	-0.321429	0.259437	-0.324337	0.285714	0.14825	-0.214286	0.357143	0.142857	0.392857	-0.642857	0.0714286	-0.0357143	-0.0180187	-0.0714286	0.571429	0.285714	0.428571	-0.214286	0.142857	-0.535714	-0.321429	0.285714	-0.357143	0.75	-0.321429	-0.468487
cg20822693	0.642857	-0.0714286	-0.0714286	0.428571	0.0357143	0.178571	0.162169	0.821429	-0.107143	-0.321429	0.25	0.607143	0.642857	0.357143	-0.0357143	-0.0357143	0.0357143	0.75	-0.392857	0.0357143	0.214286	0.504525	-0.178571	0.285714	-0.555937	-0.522544	0.428571	-0.481812	0.25	-0.285714	0	-0.214286	0.285714	-0.0714286	0.428571	0.162169	-0.107143	0.0357143	0.142857	-0.0357143	0.0357143	-0.107143	-0.0714286	-0.178571	0.75	-0.321429	-0.285714	-0.178571	0.180187
cg14136168	0.142857	-0.142857	-0.392857	0.357143	0.0357143	-0.392857	0.252262	-0.357143	-0.571429	-0.571429	0.107143	-0.285714	0	-0.0357143	-0.142857	-0.142857	-0.678571	-0.428571	-0.285714	0.428571	-0.821429	-0.666694	-0.107143	-0.392857	0.778312	-0.198206	-0.428571	0.0370625	-0.214286	0.214286	-0.214286	0.142857	-0.928571	0.321429	-0.428571	0.198206	0.214286	0.785714	-0.357143	0.214286	0.0714286	0.285714	-0.571429	-0.0714286	-0.321429	-0.214286	0.714286	-0.0714286	-0.522544
cg20570016	0.321429	-0.25	0.321429	0.392857	0.571429	-0.857143	-0.126131	-0.571429	-0.571429	-0.0357143	0.642857	0.0714286	0.0714286	0.214286	0.357143	0.357143	-0.571429	-0.357143	0	-0.357143	-0.107143	-0.43245	-0.5	-0.964286	0.741249	-0.414431	0.142857	0.185312	0.178571	0.571429	0.107143	-0.0714286	-0.428571	-0.428571	0.0714286	0.126131	-0.714286	0.357143	0.178571	-0.142857	-0.285714	-0.142857	0	-0.0357143	0	-0.321429	0.821429	-0.0357143	0.108112
cg08684879	-0.892857	0.0357143	-0.0357143	-0.821429	-0.464286	0.428571	-0.216225	-0.535714	0.571429	0.571429	-0.714286	-0.714286	-0.75	-0.678571	-0.0714286	-0.0714286	0.571429	-0.642857	0.714286	0	0.214286	-0.234244	0.464286	0.321429	0.0741249	0.810844	-0.428571	0.111187	-0.464286	-0.321429	0.142857	0	0.107143	0.142857	-0.571429	-0.126131	0.464286	-0.464286	-0.178571	0.0357143	0.392857	-0.0357143	0.428571	0.0714286	-0.785714	0.607143	-0.392857	0.0714286	-0.198206
cg18489755	-0.0714286	-0.0714286	0	-0.214286	-0.321429	0.535714	0.0180187	0.5	0.571429	0.285714	-0.107143	0.178571	0.321429	0.214286	0.214286	0.214286	0.678571	0.464286	0.0714286	-0.0357143	0.642857	0.792825	0.321429	0.607143	-0.852437	0.162169	0.214286	-0.259437	0.214286	-0.25	-0.0714286	-0.321429	0.821429	0.0357143	0.321429	0.072075	0	-0.642857	0.178571	-0.357143	-0.0714286	-0.285714	0.25	0.214286	0.285714	0.285714	-0.714286	0.214286	0.360375
cg26667395	0.0714286	0.0714286	0	0.214286	0.321429	-0.535714	-0.0180187	-0.5	-0.571429	-0.285714	0.107143	-0.178571	-0.321429	-0.214286	-0.214286	-0.214286	-0.678571	-0.464286	-0.0714286	0.0357143	-0.642857	-0.792825	-0.321429	-0.607143	0.852437	-0.162169	-0.214286	0.259437	-0.214286	0.25	0.0714286	0.321429	-0.821429	-0.0357143	-0.321429	-0.072075	0	0.642857	-0.178571	0.357143	0.0714286	0.285714	-0.25	-0.214286	-0.285714	-0.285714	0.714286	-0.214286	-0.360375
cg09228015	-0.285714	0	0.357143	-0.428571	-0.107143	0.321429	-0.198206	0.142857	0.642857	0.642857	-0.0357143	0.107143	0.0357143	0.142857	0.357143	0.357143	0.75	0.25	0.357143	-0.392857	0.857143	0.72075	0.25	0.321429	-0.704187	0.306319	0.285714	0.0370625	0.285714	-0.0357143	0.0714286	-0.25	0.964286	-0.25	0.392857	-0.108112	-0.285714	-0.857143	0.321429	-0.428571	-0.214286	-0.357143	0.535714	0.285714	0.142857	0.357143	-0.642857	0.285714	0.5766
cg25341560	0.214286	0	-0.142857	0.571429	0.142857	-0.178571	-0.5766	-0.357143	-0.107143	0.142857	-0.0357143	0.107143	0.0357143	-0.107143	0.107143	0.107143	-0.75	-0.25	-0.392857	0.107143	-0.392857	-0.666694	-0.5	-0.428571	0.333562	0.0540563	0.285714	0.0370625	-0.464286	0.464286	0.321429	0	-0.535714	0	-0.357143	0.270281	-0.285714	0.142857	0.571429	0.0714286	-0.214286	-0.357143	-0.214286	-0.214286	-0.107143	0.107143	0.857143	-0.214286	-0.558581
cg18822243	0.75	0.0357143	0.25	0.821429	0.571429	-0.428571	-0.450469	0.142857	-0.357143	0	0.5	0.714286	0.428571	0.321429	0.178571	0.178571	-0.714286	0.357143	-0.535714	-0.285714	-0.0357143	-0.180187	-0.785714	-0.571429	0.0370625	-0.522544	0.75	-0.0370625	0.0714286	0.464286	0.357143	-0.0357143	-0.142857	-0.428571	0.321429	0.14415	-0.75	0.142857	0.714286	0	-0.392857	-0.357143	-0.0714286	-0.285714	0.607143	-0.357143	0.678571	-0.285714	0
cg24453118	0.0357143	-0.678571	-0.0714286	0.107143	0.0714286	-0.642857	0.180188	-0.75	-0.464286	-0.142857	0.428571	-0.464286	0.0714286	0.0357143	0.464286	0.464286	-0.214286	-0.75	0.321429	-0.0357143	-0.0714286	-0.450469	-0.0714286	-0.714286	0.889499	-0.234244	-0.357143	-0.185312	0	0.214286	-0.107143	-0.428571	-0.571429	-0.107143	-0.357143	0.450469	-0.321429	0.392857	-0.25	-0.321429	0.107143	-0.178571	0	0.0714286	-0.428571	-0.0714286	0.607143	0.0714286	-0.0900938
cg00205703	-0.214286	0.285714	0.714286	-0.285714	0.357143	-0.0357143	-0.684712	-0.214286	0.392857	0.857143	-0.0357143	0.25	-0.392857	-0.178571	0.178571	0.178571	0.25	0.0357143	0.392857	-0.75	0.678571	0.0900937	-0.285714	-0.214286	-0.259437	0.270281	0.571429	0.333562	0.0357143	0.178571	0.535714	0.0714286	0.607143	-0.642857	0.285714	-0.342356	-0.571429	-0.714286	0.642857	-0.0714286	-0.214286	-0.357143	0.714286	-0.0714286	0.107143	0.178571	-0.142857	-0.0714286	0.414431
cg27450010	-0.321429	0.678571	0.571429	-0.464286	0.214286	0.285714	-0.2883	0.285714	0.5	0.535714	-0.214286	0.321429	-0.392857	-0.0357143	-0.214286	-0.214286	0.428571	0.464286	0.142857	-0.464286	0.428571	0.486506	0.0714286	0.321429	-0.667124	0.342356	0.357143	0.555937	0.25	0.0357143	0.178571	0.464286	0.821429	-0.285714	0.535714	-0.684712	-0.0714286	-0.642857	0.285714	0.142857	-0.285714	0.142857	0.392857	0.107143	0.25	0.107143	-0.607143	0.107143	0.522544
cg00755546	0.0357143	0.107143	-0.214286	0.321429	0.178571	-0.428571	0.126131	-0.392857	-0.428571	-0.392857	0.142857	-0.178571	-0.0714286	0.107143	-0.107143	-0.107143	-0.714286	-0.321429	-0.392857	0.321429	-0.821429	-0.540562	-0.107143	-0.428571	0.630062	-0.0540562	-0.321429	0.407687	-0.0714286	0.535714	-0.25	0.357143	-0.714286	0.285714	-0.214286	-0.0180187	0.0714286	0.607143	-0.178571	0.178571	-0.285714	0.321429	-0.607143	0.107143	-0.285714	-0.142857	0.75	0.107143	-0.360375
cg24820672	0.178571	-0.25	-0.464286	0.392857	-0.5	0.642857	-0.414431	0.357143	0.571429	0.285714	-0.285714	0.214286	0.571429	0.107143	0.321429	0.321429	0.0714286	0.285714	-0.392857	0.357143	0.25	0.252262	0	0.5	-0.704187	0.234244	0.392857	-0.555937	-0.357143	-0.0357143	0.142857	-0.535714	0.285714	0.285714	-0.178571	0.5766	-0.0357143	-0.5	0.642857	-0.357143	-0.107143	-0.714286	-0.0714286	0	0.178571	0.5	-0.0357143	0	-0.360375
cg17627829	0.214286	0.285714	0.892857	-0.214286	0.714286	-0.464286	0.0540562	0.214286	-0.25	0.142857	0.535714	0.5	-0.142857	0.214286	-0.0357143	-0.0357143	0.25	0.428571	0.321429	-0.857143	0.571429	0.43245	-0.285714	-0.357143	-0.111187	-0.450469	0.428571	0.333562	0.678571	0	0.178571	0.25	0.571429	-0.785714	0.821429	-0.5766	-0.571429	-0.142857	0.0357143	0.0714286	-0.142857	0.214286	0.535714	-0.0714286	0.571429	-0.535714	-0.357143	-0.0714286	0.900937
cg13630493	0.0714286	-0.285714	-0.25	0.285714	0.0714286	-0.464286	0.0180187	-0.607143	-0.5	-0.285714	0.107143	-0.357143	-0.107143	-0.178571	0.0357143	0.0357143	-0.607143	-0.642857	-0.0357143	0.214286	-0.571429	-0.792825	-0.214286	-0.571429	0.889499	-0.126131	-0.321429	-0.0370625	-0.321429	0.214286	0	-0.0357143	-0.892857	0.107143	-0.535714	0.2883	0	0.607143	-0.178571	0.107143	0.142857	0.0357143	-0.285714	-0.142857	-0.428571	-0.107143	0.785714	-0.142857	-0.504525
cg24574692	-0.178571	0.178571	-0.178571	0.107143	0.0357143	-0.142857	-0.252262	-0.5	-0.178571	-0.0357143	-0.285714	-0.285714	-0.428571	-0.392857	-0.25	-0.25	-0.571429	-0.5	-0.107143	0.214286	-0.642857	-0.810844	-0.178571	-0.285714	0.592999	0.234244	-0.214286	0.259437	-0.5	0.214286	0.142857	0.321429	-0.714286	0.178571	-0.535714	-0.0360375	0.214286	0.357143	0	0.357143	0.0714286	0.142857	-0.25	-0.178571	-0.464286	0.0714286	0.607143	-0.178571	-0.594619
cg01068808	0.0714286	0.0714286	0	0.214286	0.321429	-0.535714	-0.0180187	-0.5	-0.571429	-0.285714	0.107143	-0.178571	-0.321429	-0.214286	-0.214286	-0.214286	-0.678571	-0.464286	-0.0714286	0.0357143	-0.642857	-0.792825	-0.321429	-0.607143	0.852437	-0.162169	-0.214286	0.259437	-0.214286	0.25	0.0714286	0.321429	-0.821429	-0.0357143	-0.321429	-0.072075	0	0.642857	-0.178571	0.357143	0.0714286	0.285714	-0.25	-0.214286	-0.285714	-0.285714	0.714286	-0.214286	-0.360375
cg09335715	-0.107143	-0.607143	-0.142857	0.107143	-0.0714286	-0.392857	-0.216225	-0.857143	-0.178571	0.178571	0.107143	-0.5	-0.0714286	-0.214286	0.464286	0.464286	-0.25	-0.857143	0.321429	0	-0.0357143	-0.648675	-0.142857	-0.607143	0.778312	0.072075	-0.214286	-0.222375	-0.357143	0.214286	0.142857	-0.464286	-0.571429	-0.0714286	-0.607143	0.522544	-0.285714	0.142857	0.0714286	-0.285714	0.142857	-0.428571	0.107143	-0.0357143	-0.571429	0.214286	0.678571	-0.0357143	-0.360375
cg11978634	0.571429	-0.285714	0	0.785714	0.321429	-0.464286	-0.234244	-0.107143	-0.25	-0.0357143	0.607143	0.392857	0.642857	0.571429	0.535714	0.535714	-0.607143	0.107143	-0.535714	-0.0357143	-0.0714286	-0.0360375	-0.464286	-0.571429	0.111187	-0.378394	0.428571	-0.0370625	0.178571	0.714286	0	-0.285714	-0.142857	-0.142857	0.214286	0.414431	-0.75	0.107143	0.571429	-0.392857	-0.607143	-0.464286	-0.285714	0.107143	0.321429	-0.107143	0.785714	0.107143	0
cg07329251	0.321429	-0.0357143	0.25	0.392857	0.607143	-0.857143	0.0360375	-0.464286	-0.714286	-0.285714	0.571429	0.0714286	-0.0357143	0.178571	0.0714286	0.0714286	-0.714286	-0.285714	-0.142857	-0.214286	-0.428571	-0.522544	-0.464286	-0.892857	0.815374	-0.450469	0	0.333562	0.178571	0.535714	0	0.214286	-0.607143	-0.285714	0.0714286	-0.0540562	-0.464286	0.607143	-0.0357143	0.107143	-0.25	0.178571	-0.214286	-0.0714286	0	-0.464286	0.821429	-0.0714286	0.0180187
cg08106108	0.321429	-0.392857	0	0.464286	0.357143	-0.785714	0.072075	-0.571429	-0.642857	-0.285714	0.571429	-0.107143	0.178571	0.214286	0.321429	0.321429	-0.642857	-0.464286	-0.107143	-0.0357143	-0.357143	-0.522544	-0.357143	-0.857143	0.852437	-0.414431	-0.107143	0.0370625	0.0714286	0.5	-0.0714286	-0.142857	-0.678571	-0.142857	-0.142857	0.306319	-0.464286	0.571429	-0.0357143	-0.142857	-0.178571	-0.0714286	-0.25	0	-0.142857	-0.285714	0.892857	0	-0.126131
cg26295272	0.214286	0.142857	0.0714286	0.357143	0.464286	-0.642857	0.0180187	-0.392857	-0.642857	-0.357143	0.285714	0	-0.178571	0	-0.178571	-0.178571	-0.785714	-0.285714	-0.25	0	-0.678571	-0.666694	-0.392857	-0.678571	0.778312	-0.2883	-0.107143	0.370625	-0.0357143	0.428571	0	0.392857	-0.75	-0.0714286	-0.107143	-0.126131	-0.142857	0.678571	-0.107143	0.321429	-0.142857	0.321429	-0.357143	-0.142857	-0.107143	-0.392857	0.785714	-0.142857	-0.234244
cg27076223	0.214286	-0.285714	0.142857	0.285714	0.392857	-0.714286	-0.126131	-0.642857	-0.607143	-0.107143	0.357143	-0.142857	-0.142857	-0.142857	0.142857	0.142857	-0.571429	-0.571429	0.142857	-0.214286	-0.25	-0.738769	-0.464286	-0.857143	0.926562	-0.324337	-0.0357143	0	-0.142857	0.25	0.214286	-0.0714286	-0.714286	-0.321429	-0.285714	0.180187	-0.392857	0.5	0	0.0714286	0.107143	-0.0714286	0.0357143	-0.25	-0.214286	-0.285714	0.785714	-0.25	-0.198206
cg12804791	0.392857	-0.107143	-0.357143	0.75	0.0714286	-0.25	0.0360375	0	-0.178571	-0.321429	0.392857	0.214286	0.642857	0.642857	0.321429	0.321429	-0.678571	0.142857	-0.821429	0.428571	-0.535714	0	-0.142857	-0.25	0.0370625	-0.180187	0.0714286	0.14825	0.142857	0.785714	-0.357143	-0.0357143	-0.285714	0.357143	0.107143	0.342356	-0.285714	0.285714	0.285714	-0.285714	-0.714286	-0.142857	-0.75	0.321429	0.142857	0	0.75	0.321429	-0.216225
cg05733104	0.25	0.107143	0	0.107143	-0.178571	0.607143	-0.306319	0.714286	0.428571	0.25	-0.25	0.5	0.285714	-0.0357143	-0.0714286	-0.0714286	0.321429	0.642857	-0.142857	-0.0714286	0.5	0.450469	-0.107143	0.571429	-0.852437	0	0.571429	-0.44475	-0.107143	-0.428571	0.321429	-0.214286	0.571429	-0.107143	0.214286	0.072075	0	-0.5	0.464286	0	0.142857	-0.357143	0.285714	-0.25	0.535714	0.107143	-0.535714	-0.25	0.0540562
cg14463790	-0.0357143	0.178571	-0.107143	-0.107143	-0.321429	0.642857	0.0360375	0.678571	0.571429	0.142857	-0.214286	0.285714	0.321429	0.25	0	0	0.5	0.642857	-0.214286	0.142857	0.357143	0.774806	0.321429	0.75	-0.963624	0.198206	0.214286	-0.111187	0.178571	-0.178571	-0.142857	-0.0714286	0.75	0.214286	0.357143	-0.0540563	0.178571	-0.535714	0.178571	-0.178571	-0.178571	-0.107143	0	0.214286	0.357143	0.25	-0.678571	0.214286	0.234244
cg00252529	0.607143	-0.464286	-0.678571	0.75	-0.25	0	0.360375	0.357143	-0.321429	-0.678571	0.285714	0.142857	0.857143	0.464286	0.178571	0.178571	-0.428571	0.214286	-0.678571	0.642857	-0.428571	0.0540562	-0.0357143	0.0714286	0	-0.450469	-0.0714286	-0.555937	0	0.0714286	-0.357143	-0.392857	-0.428571	0.464286	-0.107143	0.648675	0.0714286	0.5	-0.0714286	-0.214286	-0.0714286	-0.142857	-0.678571	0.0357143	0.25	-0.142857	0.392857	0.0357143	-0.378394
cg04967687	0.714286	-0.0714286	0.642857	0.357143	0.75	-0.642857	-0.0540563	0.214286	-0.607143	-0.107143	0.714286	0.642857	0.214286	0.214286	0.0714286	0.0714286	-0.214286	0.357143	0.0714286	-0.714286	0.392857	0.0540563	-0.678571	-0.642857	0.185312	-0.828862	0.607143	-0.14825	0.428571	-0.0357143	0.357143	-0.0714286	0.0714286	-0.821429	0.571429	-0.108113	-0.75	0.214286	0.214286	0.0714286	0.0357143	-0.0714286	0.392857	-0.392857	0.714286	-0.714286	0.142857	-0.392857	0.522544
cg18991321	0.107143	-0.0357143	0.285714	-0.178571	-0.0357143	0.321429	-0.0900937	0.5	0.357143	0.321429	0.0357143	0.357143	0.214286	0.107143	0.142857	0.142857	0.607143	0.5	0.214286	-0.357143	0.785714	0.666694	0.0357143	0.357143	-0.704187	-0.072075	0.428571	-0.2965	0.25	-0.357143	0.178571	-0.285714	0.785714	-0.321429	0.428571	-0.0360375	-0.214286	-0.571429	0.25	-0.214286	0.0714286	-0.285714	0.5	-0.0357143	0.464286	0.0357143	-0.678571	-0.0357143	0.486506
cg10232893	0.285714	-0.214286	0	0.428571	0.321429	-0.571429	-0.234244	-0.535714	-0.571429	-0.142857	0.214286	-0.0714286	-0.107143	-0.214286	0.0357143	0.0357143	-0.714286	-0.5	-0.0357143	-0.0714286	-0.392857	-0.846881	-0.535714	-0.75	0.852437	-0.2883	0.0357143	-0.0741249	-0.321429	0.214286	0.285714	-0.0357143	-0.821429	-0.214286	-0.392857	0.234244	-0.285714	0.535714	0.107143	0.178571	0.142857	-0.107143	-0.0714286	-0.357143	-0.178571	-0.25	0.857143	-0.357143	-0.414431
cg04046669	0.0357143	-0.25	-0.428571	0.464286	-0.178571	-0.0357143	-0.450469	-0.5	0	0.107143	-0.178571	-0.214286	0.0714286	-0.178571	0.214286	0.214286	-0.607143	-0.5	-0.285714	0.357143	-0.428571	-0.702731	-0.25	-0.285714	0.407687	0.216225	0	-0.14825	-0.607143	0.357143	0.178571	-0.214286	-0.642857	0.25	-0.642857	0.504525	-0.0714286	0.142857	0.392857	-0.0714286	-0.0714286	-0.428571	-0.285714	-0.107143	-0.392857	0.321429	0.821429	-0.107143	-0.738769
cg08897844	-0.0714286	-0.0714286	0.321429	-0.214286	0.214286	-0.214286	-0.414431	-0.464286	-0.25	0.285714	-0.214286	-0.178571	-0.642857	-0.785714	-0.214286	-0.214286	-0.0714286	-0.535714	0.642857	-0.464286	0.178571	-0.774806	-0.428571	-0.428571	0.630062	-0.0360375	0.107143	-0.222375	-0.5	-0.464286	0.678571	-0.0357143	-0.428571	-0.535714	-0.464286	-0.0540562	-0.0714286	0.107143	0.0357143	0.392857	0.714286	-0.107143	0.642857	-0.642857	-0.25	-0.142857	0.142857	-0.642857	-0.234244
cg03413355	0.464286	-0.678571	0	0.392857	0.0714286	-0.357143	0.216225	0.0357143	-0.178571	-0.107143	0.714286	0.178571	0.785714	0.642857	0.714286	0.714286	0.0714286	0.107143	-0.0714286	-0.107143	0.428571	0.450469	-0.0714286	-0.321429	-0.0370625	-0.486506	0.178571	-0.407687	0.464286	0.25	-0.214286	-0.678571	0.214286	-0.178571	0.321429	0.540562	-0.642857	-0.0357143	0.142857	-0.678571	-0.285714	-0.464286	0	0.25	0.321429	-0.107143	0.178571	0.25	0.378394
cg08425810	0.428571	0.142857	-0.392857	0.714286	-0.0714286	0.214286	-0.126131	0.464286	0.107143	-0.214286	0.0714286	0.464286	0.642857	0.5	0.0714286	0.0714286	-0.5	0.535714	-0.928571	0.464286	-0.392857	0.198206	-0.142857	0.214286	-0.481812	-0.072075	0.321429	0	0	0.464286	-0.178571	0.0357143	0	0.392857	0.178571	0.234244	-0.0714286	0.0357143	0.464286	-0.107143	-0.571429	-0.178571	-0.642857	0.142857	0.392857	0.0714286	0.357143	0.142857	-0.270281
cg04739880	0.285714	-0.642857	-0.75	0.642857	-0.464286	0.142857	-0.180187	-0.178571	0	-0.142857	-0.0714286	-0.178571	0.571429	0.0357143	0.392857	0.392857	-0.428571	-0.321429	-0.392857	0.607143	-0.285714	-0.396412	-0.107143	-0.0357143	0.185312	0	-0.0357143	-0.667124	-0.535714	0.107143	0	-0.642857	-0.571429	0.428571	-0.642857	0.900937	0	0.178571	0.285714	-0.321429	0.0714286	-0.607143	-0.392857	-0.0714286	-0.214286	0.321429	0.642857	-0.0714286	-0.756787
cg13474450	0.357143	-0.214286	0.285714	0.5	0.535714	-0.75	-0.270281	-0.5	-0.428571	0.0714286	0.607143	0.178571	0.178571	0.285714	0.428571	0.428571	-0.607143	-0.25	-0.142857	-0.321429	-0.0714286	-0.360375	-0.535714	-0.892857	0.555937	-0.342356	0.285714	0.185312	0.142857	0.678571	0.142857	-0.107143	-0.321429	-0.392857	0.107143	0.180187	-0.785714	0.214286	0.392857	-0.214286	-0.428571	-0.285714	-0.0357143	0	0.0714286	-0.214286	0.857143	0	0.072075
cg25538415	-0.0357143	-0.321429	0.285714	-0.178571	0.321429	-0.678571	0.162169	-0.642857	-0.571429	-0.107143	0.321429	-0.357143	-0.357143	-0.25	0.0714286	0.0714286	-0.107143	-0.642857	0.571429	-0.357143	0	-0.522544	-0.178571	-0.714286	0.926562	-0.2883	-0.285714	0	0.0357143	-0.0714286	0.107143	-0.0714286	-0.5	-0.392857	-0.214286	0	-0.214286	0.428571	-0.392857	0.0714286	0.357143	0.142857	0.285714	-0.178571	-0.321429	-0.321429	0.321429	-0.178571	0.0900937
cg10721220	0.285714	-0.214286	0	0.428571	0.321429	-0.571429	-0.234244	-0.535714	-0.571429	-0.142857	0.214286	-0.0714286	-0.107143	-0.214286	0.0357143	0.0357143	-0.714286	-0.5	-0.0357143	-0.0714286	-0.392857	-0.846881	-0.535714	-0.75	0.852437	-0.2883	0.0357143	-0.0741249	-0.321429	0.214286	0.285714	-0.0357143	-0.821429	-0.214286	-0.392857	0.234244	-0.285714	0.535714	0.107143	0.178571	0.142857	-0.107143	-0.0714286	-0.357143	-0.178571	-0.25	0.857143	-0.357143	-0.414431
cg00035347	0.178571	-0.321429	0.0714286	0.321429	0.285714	-0.678571	0.360375	-0.321429	-0.285714	-0.214286	0.821429	0	0.535714	0.857143	0.642857	0.642857	-0.25	-0.0714286	-0.285714	0	-0.107143	0.324337	0.0714286	-0.571429	0.259437	-0.2883	-0.142857	0.370625	0.678571	0.892857	-0.571429	-0.142857	0.0357143	0.0357143	0.428571	0.180187	-0.607143	0.178571	-0.0357143	-0.607143	-0.821429	-0.0357143	-0.428571	0.642857	0.0357143	-0.107143	0.535714	0.642857	0.43245
cg07512258	0.142857	-0.142857	-0.392857	0.214286	-0.5	0.714286	-0.198206	0.571429	0.571429	0.178571	-0.285714	0.25	0.535714	0.142857	0.178571	0.178571	0.285714	0.464286	-0.321429	0.321429	0.321429	0.486506	0.142857	0.678571	-0.852437	0.180187	0.321429	-0.518875	-0.178571	-0.214286	0.0357143	-0.428571	0.464286	0.285714	0	0.396412	0.107143	-0.5	0.428571	-0.285714	-0.0357143	-0.5	-0.0357143	0.0357143	0.285714	0.392857	-0.357143	0.0357143	-0.162169
cg27113419	0.642857	-0.214286	-0.0714286	0.5	0.178571	-0.25	0.522544	0.571429	-0.357143	-0.571429	0.678571	0.464286	0.821429	0.785714	0.214286	0.214286	-0.107143	0.607143	-0.5	0.107143	0	0.612637	-0.0357143	-0.0357143	-0.259437	-0.666694	0.142857	-0.185312	0.642857	0.178571	-0.428571	-0.178571	0.178571	0.0357143	0.607143	0.180188	-0.285714	0.285714	-0.107143	-0.285714	-0.357143	0.0714286	-0.392857	0.214286	0.642857	-0.428571	0	0.214286	0.396413
cg07875068	0.464286	-0.321429	-0.107143	0.75	0.142857	-0.25	-0.414431	-0.142857	-0.0357143	0.142857	0.392857	0.321429	0.607143	0.428571	0.571429	0.571429	-0.535714	0.0357143	-0.5	0.0357143	0	-0.0900937	-0.428571	-0.428571	0	-0.180187	0.464286	-0.14825	-0.0357143	0.642857	0.107143	-0.392857	-0.107143	-0.0714286	0.0357143	0.522544	-0.678571	-0.0714286	0.714286	-0.428571	-0.535714	-0.642857	-0.214286	0.0714286	0.214286	0.107143	0.75	0.0714286	-0.162169
cg22435313	-0.285714	0.0714286	-0.357143	-0.357143	-0.642857	0.892857	0	0.5	0.607143	0.142857	-0.678571	-0.107143	-0.0357143	-0.321429	-0.25	-0.25	0.607143	0.25	0.107143	0.321429	0.25	0.342356	0.428571	0.928571	-0.704187	0.414431	-0.0714286	-0.407687	-0.321429	-0.678571	0.0357143	-0.142857	0.392857	0.357143	-0.214286	0.0540563	0.642857	-0.428571	-0.0714286	0.0714286	0.428571	-0.0714286	0.142857	-0.0714286	-0.0357143	0.392857	-0.785714	-0.0714286	-0.198206
cg16727906	0.142857	0.214286	0.392857	0.285714	0.5	-0.464286	-0.162169	-0.142857	-0.0357143	0.178571	0.535714	0.357143	0.214286	0.607143	0.357143	0.357143	-0.321429	0.214286	-0.357143	-0.285714	0	0.252262	-0.214286	-0.464286	-0.0741249	-0.0900937	0.321429	0.630062	0.5	0.892857	-0.142857	0.214286	0.285714	-0.214286	0.571429	-0.198206	-0.678571	-0.142857	0.428571	-0.285714	-0.892857	-0.0714286	-0.178571	0.392857	0.25	-0.0714286	0.428571	0.392857	0.43245
cg20969675	-0.0714286	0.142857	-0.642857	0.214286	-0.321429	0.214286	0.126131	-0.0357143	-0.142857	-0.464286	-0.428571	-0.285714	-0.107143	-0.25	-0.428571	-0.428571	-0.5	-0.214286	-0.428571	0.714286	-0.892857	-0.558581	0.107143	0.214286	0.2965	0.180188	-0.428571	0	-0.5	-0.0357143	-0.178571	0.285714	-0.75	0.642857	-0.571429	0.108113	0.678571	0.535714	-0.285714	0.392857	0.178571	0.321429	-0.642857	-0.107143	-0.357143	0.0714286	0.357143	-0.107143	-0.774806
cg03502601	-0.178571	0.321429	0.428571	-0.392857	0.0357143	0.357143	-0.126131	0.428571	0.535714	0.464286	-0.0714286	0.321429	-0.0357143	0.142857	0.0357143	0.0357143	0.642857	0.535714	0.178571	-0.392857	0.678571	0.756787	0.178571	0.428571	-0.815374	0.198206	0.357143	0.185312	0.357143	-0.107143	0.0714286	0.0714286	0.964286	-0.25	0.571429	-0.378394	-0.142857	-0.714286	0.25	-0.142857	-0.214286	-0.0714286	0.428571	0.178571	0.357143	0.142857	-0.75	0.178571	0.612637
cg01708014	0.392857	0.0357143	0.107143	0.535714	0.535714	-0.714286	-0.072075	-0.357143	-0.678571	-0.321429	0.428571	0.142857	0	0.107143	-0.0357143	-0.0357143	-0.857143	-0.214286	-0.321429	-0.0714286	-0.571429	-0.630656	-0.535714	-0.785714	0.741249	-0.414431	0.0714286	0.259437	0	0.5	0.0714286	0.25	-0.714286	-0.178571	-0.0357143	0	-0.357143	0.642857	0.0714286	0.214286	-0.214286	0.142857	-0.321429	-0.178571	0.0357143	-0.428571	0.892857	-0.178571	-0.198206
cg23193446	-0.785714	0.285714	0.357143	-0.714286	0	0.0357143	-0.324337	-0.642857	0.392857	0.642857	-0.392857	-0.464286	-0.821429	-0.464286	-0.0357143	-0.0357143	0.321429	-0.535714	0.607143	-0.321429	0.178571	-0.234244	0.214286	-0.0714286	0.185312	0.666694	-0.214286	0.555937	-0.178571	0.107143	0.178571	0.285714	0.178571	-0.142857	-0.214286	-0.414431	0.0714286	-0.428571	0	0.0714286	0	0.0714286	0.428571	0.142857	-0.607143	0.392857	-0.142857	0.142857	0.0900937
cg11954680	0.321429	-0.321429	-0.142857	0.392857	-0.214286	0.392857	-0.72075	0.142857	0.321429	0.464286	-0.25	0.285714	0.285714	-0.285714	0.25	0.25	-0.0357143	0.0714286	-0.0357143	-0.0714286	0.464286	-0.180187	-0.428571	0.107143	-0.333562	0.0360375	0.642857	-0.741249	-0.571429	-0.285714	0.642857	-0.607143	0.0714286	-0.214286	-0.321429	0.558581	-0.285714	-0.428571	0.785714	-0.142857	0.285714	-0.857143	0.392857	-0.464286	0.214286	0.285714	0.107143	-0.464286	-0.396412
cg20171453	-0.107143	0.178571	-0.0357143	-0.178571	-0.0714286	0.0714286	0.666694	0.428571	0.142857	-0.321429	0.285714	0.0714286	0.357143	0.714286	0.0714286	0.0714286	0.357143	0.5	-0.285714	0.214286	-0.0357143	0.900937	0.571429	0.392857	-0.518875	-0.0180187	-0.285714	0.407687	0.75	0.285714	-0.75	0.214286	0.571429	0.357143	0.642857	-0.270281	0.142857	-0.0714286	-0.392857	-0.285714	-0.571429	0.428571	-0.428571	0.678571	0.214286	-0.0357143	-0.464286	0.678571	0.5766
cg22158068	0.964286	-0.178571	-0.107143	0.892857	0.357143	-0.357143	0.126131	0.5	-0.642857	-0.607143	0.571429	0.642857	0.714286	0.428571	0	0	-0.642857	0.5	-0.642857	0.0714286	-0.25	-0.0360375	-0.571429	-0.321429	0.0741249	-0.846881	0.428571	-0.407687	0.178571	0.0714286	0.0357143	-0.142857	-0.357143	-0.142857	0.285714	0.306319	-0.357143	0.571429	0.178571	0.0714286	-0.0714286	-0.0714286	-0.357143	-0.321429	0.714286	-0.607143	0.464286	-0.321429	-0.072075
cg01330815	-0.0357143	-0.535714	-0.214286	0.321429	-0.142857	-0.178571	-0.504525	-0.714286	0.107143	0.392857	0.0357143	-0.285714	0.142857	-0.0714286	0.607143	0.607143	-0.321429	-0.642857	0.0357143	0.0714286	0.0357143	-0.504525	-0.214286	-0.464286	0.407687	0.216225	0.0714286	-0.222375	-0.428571	0.428571	0.214286	-0.535714	-0.357143	0	-0.535714	0.630656	-0.428571	-0.142857	0.5	-0.428571	-0.142857	-0.714286	0.0357143	0.0357143	-0.428571	0.428571	0.75	0.0357143	-0.43245
cg04193015	0.464286	-0.321429	-0.107143	0.75	0.142857	-0.25	-0.414431	-0.142857	-0.0357143	0.142857	0.392857	0.321429	0.607143	0.428571	0.571429	0.571429	-0.535714	0.0357143	-0.5	0.0357143	0	-0.0900938	-0.428571	-0.428571	0	-0.180188	0.464286	-0.14825	-0.0357143	0.642857	0.107143	-0.392857	-0.107143	-0.0714286	0.0357143	0.522544	-0.678571	-0.0714286	0.714286	-0.428571	-0.535714	-0.642857	-0.214286	0.0714286	0.214286	0.107143	0.75	0.0714286	-0.162169
cg23365563	-0.285714	-0.5	-0.178571	-0.0714286	-0.142857	-0.321429	-0.126131	-0.892857	-0.142857	0.142857	-0.0357143	-0.642857	-0.25	-0.321429	0.321429	0.321429	-0.178571	-0.928571	0.392857	0.0714286	-0.142857	-0.684712	0	-0.5	0.815374	0.198206	-0.392857	-0.111187	-0.392857	0.142857	0.0714286	-0.321429	-0.607143	0.0357143	-0.678571	0.396412	-0.0714286	0.178571	-0.107143	-0.178571	0.214286	-0.25	0.0714286	0	-0.714286	0.25	0.571429	0	-0.396412
cg17117981	0.428571	-0.142857	0.0714286	0.571429	0.464286	-0.678571	-0.198206	-0.428571	-0.642857	-0.214286	0.392857	0.107143	0.0357143	0	0.0714286	0.0714286	-0.821429	-0.321429	-0.214286	-0.107143	-0.428571	-0.72075	-0.607143	-0.821429	0.778312	-0.414431	0.142857	0.0370625	-0.142857	0.392857	0.214286	0.0357143	-0.75	-0.25	-0.178571	0.180187	-0.428571	0.571429	0.178571	0.142857	-0.0714286	-0.0714286	-0.178571	-0.285714	0	-0.357143	0.928571	-0.285714	-0.2883
cg09858862	0.0357143	-0.392857	0.178571	0.107143	0.285714	-0.642857	-0.198206	-0.785714	-0.428571	0.107143	0.285714	-0.285714	-0.214286	-0.214286	0.285714	0.285714	-0.357143	-0.714286	0.357143	-0.285714	-0.0357143	-0.684712	-0.357143	-0.821429	0.889499	-0.162169	-0.0714286	-0.0370625	-0.178571	0.214286	0.25	-0.214286	-0.571429	-0.357143	-0.357143	0.234244	-0.428571	0.285714	0.0357143	-0.0714286	0.142857	-0.214286	0.214286	-0.178571	-0.357143	-0.107143	0.678571	-0.178571	-0.14415
cg20205477	-0.214286	-0.357143	0.357143	-0.142857	0.285714	-0.642857	-0.180187	-0.892857	-0.178571	0.357143	0.357143	-0.357143	-0.25	-0.0357143	0.5	0.5	-0.0714286	-0.714286	0.5	-0.428571	0.214286	-0.360375	-0.142857	-0.785714	0.704187	0.0360375	-0.107143	0.222375	0.0714286	0.428571	0.107143	-0.214286	-0.178571	-0.392857	-0.142857	0.108112	-0.571429	-0.0357143	0.0714286	-0.321429	-0.142857	-0.25	0.321429	0.142857	-0.428571	0.0714286	0.5	0.142857	0.180187
cg18998543	0.285714	-0.214286	0	0.428571	0.321429	-0.571429	-0.234244	-0.535714	-0.571429	-0.142857	0.214286	-0.0714286	-0.107143	-0.214286	0.0357143	0.0357143	-0.714286	-0.5	-0.0357143	-0.0714286	-0.392857	-0.846881	-0.535714	-0.75	0.852437	-0.2883	0.0357143	-0.0741249	-0.321429	0.214286	0.285714	-0.0357143	-0.821429	-0.214286	-0.392857	0.234244	-0.285714	0.535714	0.107143	0.178571	0.142857	-0.107143	-0.0714286	-0.357143	-0.178571	-0.25	0.857143	-0.357143	-0.414431
cg04905719	0.214286	-0.285714	0.142857	0.285714	0.392857	-0.714286	-0.126131	-0.642857	-0.607143	-0.107143	0.357143	-0.142857	-0.142857	-0.142857	0.142857	0.142857	-0.571429	-0.571429	0.142857	-0.214286	-0.25	-0.738769	-0.464286	-0.857143	0.926562	-0.324337	-0.0357143	0	-0.142857	0.25	0.214286	-0.0714286	-0.714286	-0.321429	-0.285714	0.180187	-0.392857	0.5	0	0.0714286	0.107143	-0.0714286	0.0357143	-0.25	-0.214286	-0.285714	0.785714	-0.25	-0.198206
cg24605325	-0.142857	0.214286	-0.25	0	-0.428571	0.75	-0.234244	0.5	0.75	0.321429	-0.392857	0.214286	0.285714	0.178571	0.0714286	0.0714286	0.321429	0.5	-0.357143	0.285714	0.214286	0.5766	0.285714	0.75	-0.963624	0.450469	0.25	-0.0370625	-0.0714286	0.0357143	-0.0714286	-0.0714286	0.642857	0.357143	0.142857	0.0540562	0.178571	-0.642857	0.428571	-0.214286	-0.321429	-0.285714	-0.107143	0.25	0.178571	0.5	-0.428571	0.25	-0.0360375
cg10047762	-0.428571	-0.214286	0.142857	-0.142857	-0.0357143	-0.142857	-0.558581	-0.821429	0.357143	0.714286	-0.0714286	-0.357143	-0.25	-0.142857	0.535714	0.535714	0	-0.642857	0.321429	-0.214286	0.25	-0.306319	-0.0357143	-0.392857	0.259437	0.504525	0.0357143	0.222375	-0.25	0.5	0.214286	-0.25	0.0357143	-0.142857	-0.321429	0.198206	-0.428571	-0.464286	0.464286	-0.392857	-0.285714	-0.535714	0.285714	0.214286	-0.535714	0.535714	0.428571	0.214286	-0.0900937
cg20002177	-0.178571	-0.75	-0.214286	0.107143	-0.285714	-0.142857	-0.360375	-0.785714	0.214286	0.464286	0.0714286	-0.464286	0.178571	-0.0357143	0.785714	0.785714	0	-0.75	0.285714	0.0357143	0.285714	-0.306319	0	-0.392857	0.370625	0.270281	-0.0714286	-0.333562	-0.321429	0.321429	0.107143	-0.75	-0.178571	0	-0.535714	0.72075	-0.428571	-0.285714	0.357143	-0.642857	-0.0714286	-0.785714	0.178571	0.178571	-0.535714	0.535714	0.535714	0.178571	-0.270281
cg17197051	0.178571	-0.0357143	-0.642857	0.464286	-0.214286	-0.0357143	0.540562	0.178571	-0.214286	-0.714286	0.178571	-0.0714286	0.535714	0.571429	0	0	-0.464286	0.142857	-0.785714	0.785714	-0.821429	0.108112	0.285714	0.142857	0.0370625	-0.108112	-0.428571	0.14825	0.178571	0.464286	-0.714286	0.142857	-0.392857	0.75	0	0.216225	0.321429	0.535714	-0.321429	-0.107143	-0.464286	0.321429	-1	0.428571	-0.0357143	-0.0357143	0.392857	0.428571	-0.2883
cg05078075	-0.214286	-0.857143	-0.142857	-0.142857	-0.321429	-0.142857	-0.126131	-0.714286	0.107143	0.357143	0.0714286	-0.571429	0.0714286	-0.178571	0.678571	0.678571	0.285714	-0.785714	0.607143	-0.0714286	0.464286	-0.234244	0.107143	-0.321429	0.44475	0.14415	-0.214286	-0.518875	-0.25	-0.0714286	0.107143	-0.821429	-0.142857	-0.107143	-0.535714	0.666694	-0.285714	-0.214286	0.0357143	-0.571429	0.285714	-0.642857	0.392857	0.0714286	-0.535714	0.392857	0.214286	0.0714286	-0.126131
cg17550566	-0.0357143	-0.607143	0.0714286	0.107143	0.142857	-0.642857	-0.072075	-0.857143	-0.285714	0.142857	0.428571	-0.392857	0.0357143	0.0714286	0.607143	0.607143	-0.214286	-0.75	0.321429	-0.178571	0.0714286	-0.414431	-0.142857	-0.785714	0.778312	-0.0900937	-0.178571	-0.0370625	0	0.428571	0	-0.428571	-0.392857	-0.214286	-0.285714	0.414431	-0.535714	0.142857	0.0357143	-0.428571	-0.107143	-0.357143	0.107143	0.142857	-0.428571	0.0714286	0.678571	0.142857	-0.0180187
cg11271593	0.178571	0.178571	0.428571	-0.178571	0.214286	0.0714286	0.216225	0.607143	0.107143	0.0357143	0.285714	0.464286	0.214286	0.357143	0	0	0.5	0.678571	0.0714286	-0.392857	0.571429	0.810844	0.0714286	0.25	-0.630062	-0.270281	0.321429	0.0370625	0.607143	-0.178571	-0.0714286	0.0357143	0.785714	-0.321429	0.75	-0.324338	-0.214286	-0.321429	0	-0.107143	-0.142857	0.107143	0.285714	0.107143	0.607143	-0.25	-0.678571	0.107143	0.738769
cg03182029	0.25	-0.25	-0.607143	0.535714	-0.392857	0.285714	0.180187	0.357143	0.25	-0.25	0.142857	0.142857	0.857143	0.678571	0.392857	0.392857	-0.142857	0.357143	-0.75	0.642857	-0.214286	0.486506	0.25	0.357143	-0.518875	0.0180187	0	-0.185312	0.142857	0.428571	-0.5	-0.321429	0.142857	0.607143	0.107143	0.504525	0	-0.0714286	0.214286	-0.5	-0.571429	-0.285714	-0.678571	0.464286	0.178571	0.285714	0.178571	0.464286	-0.162169
cg08811332	-0.107143	-0.607143	-0.142857	0.107143	-0.0714286	-0.392857	-0.216225	-0.857143	-0.178571	0.178571	0.107143	-0.5	-0.0714286	-0.214286	0.464286	0.464286	-0.25	-0.857143	0.321429	0	-0.0357143	-0.648675	-0.142857	-0.607143	0.778312	0.072075	-0.214286	-0.222375	-0.357143	0.214286	0.142857	-0.464286	-0.571429	-0.0714286	-0.607143	0.522544	-0.285714	0.142857	0.0714286	-0.285714	0.142857	-0.428571	0.107143	-0.0357143	-0.571429	0.214286	0.678571	-0.0357143	-0.360375
cg12486493	-0.5	0.142857	0.214286	-0.214286	0.107143	-0.214286	-0.306319	-0.678571	0.285714	0.5	0	-0.285714	-0.321429	0.0714286	0.321429	0.321429	-0.0714286	-0.428571	0.107143	-0.142857	-0.0357143	-0.126131	0.107143	-0.321429	0.185312	0.504525	-0.107143	0.667124	0.0357143	0.714286	-0.0714286	0.178571	0.107143	0	-0.0357143	-0.162169	-0.285714	-0.321429	0.25	-0.25	-0.571429	-0.107143	0	0.428571	-0.464286	0.392857	0.357143	0.428571	0.0900937
cg04578761	0.25	0.107143	0.857143	-0.178571	0.642857	-0.428571	-0.072075	0.142857	-0.214286	0.25	0.5	0.464286	-0.107143	0.107143	0.0714286	0.0714286	0.285714	0.321429	0.428571	-0.892857	0.714286	0.342356	-0.357143	-0.392857	-0.0741249	-0.450469	0.5	0.111187	0.535714	-0.107143	0.321429	0.0357143	0.535714	-0.857143	0.678571	-0.396412	-0.642857	-0.214286	0.142857	0	0	0	0.678571	-0.178571	0.535714	-0.464286	-0.321429	-0.178571	0.810844
cg24725263	0.0714286	0.0714286	0	0.214286	0.321429	-0.535714	-0.0180187	-0.5	-0.571429	-0.285714	0.107143	-0.178571	-0.321429	-0.214286	-0.214286	-0.214286	-0.678571	-0.464286	-0.0714286	0.0357143	-0.642857	-0.792825	-0.321429	-0.607143	0.852437	-0.162169	-0.214286	0.259437	-0.214286	0.25	0.0714286	0.321429	-0.821429	-0.0357143	-0.321429	-0.072075	0	0.642857	-0.178571	0.357143	0.0714286	0.285714	-0.25	-0.214286	-0.285714	-0.285714	0.714286	-0.214286	-0.360375
cg05353869	0.0714286	0.571429	0	-0.142857	0.142857	0.107143	0.2883	0.428571	-0.392857	-0.535714	-0.321429	0.107143	-0.464286	-0.428571	-0.928571	-0.928571	-0.178571	0.25	-0.0714286	0.107143	-0.535714	-0.306319	-0.0714286	0.25	0.14825	-0.198206	-0.178571	0.111187	-0.142857	-0.571429	0.0714286	0.678571	-0.392857	0.0714286	-0.0357143	-0.540562	0.678571	0.571429	-0.535714	0.857143	0.535714	0.785714	-0.142857	-0.464286	0.142857	-0.5	-0.285714	-0.464286	-0.198206
cg06062378	0.178571	-0.25	-0.107143	0.392857	0.142857	-0.357143	-0.414431	-0.571429	-0.357143	0.0357143	0	-0.142857	-0.142857	-0.357143	0.0714286	0.0714286	-0.642857	-0.571429	0	0	-0.321429	-0.900937	-0.5	-0.607143	0.741249	-0.0900937	0.0714286	-0.185312	-0.535714	0.142857	0.392857	-0.142857	-0.785714	-0.142857	-0.571429	0.342356	-0.214286	0.357143	0.25	0.142857	0.214286	-0.285714	0	-0.392857	-0.285714	-0.0357143	0.821429	-0.392857	-0.5766
cg06563300	-0.857143	0.285714	-0.142857	-0.714286	-0.464286	0.535714	-0.198206	-0.357143	0.571429	0.428571	-0.821429	-0.607143	-0.75	-0.642857	-0.285714	-0.285714	0.392857	-0.464286	0.428571	0.178571	-0.0714286	-0.252262	0.464286	0.464286	-0.0370625	0.846881	-0.428571	0.259437	-0.5	-0.25	0.0714286	0.25	0.0357143	0.321429	-0.535714	-0.252262	0.642857	-0.357143	-0.178571	0.214286	0.285714	0.142857	0.178571	0.0714286	-0.714286	0.571429	-0.357143	0.0714286	-0.324337
cg13518385	0.357143	0.428571	0.642857	0.0714286	0.678571	-0.428571	0.270281	0.464286	-0.285714	-0.178571	0.642857	0.642857	0.178571	0.607143	-0.0714286	-0.0714286	0	0.714286	-0.214286	-0.5	0.178571	0.630656	-0.178571	-0.214286	-0.2965	-0.504525	0.357143	0.518875	0.857143	0.321429	-0.178571	0.428571	0.535714	-0.428571	1	-0.5766	-0.464286	0.0357143	0	0.0357143	-0.535714	0.392857	0	0.178571	0.714286	-0.571429	-0.214286	0.178571	0.846881
cg05694021	0.107143	-0.321429	0.357143	0.0357143	0.428571	-0.714286	-0.14415	-0.678571	-0.535714	0.0714286	0.357143	-0.178571	-0.285714	-0.25	0.178571	0.178571	-0.285714	-0.607143	0.464286	-0.464286	0.0714286	-0.630656	-0.428571	-0.857143	0.889499	-0.306319	0	-0.0370625	-0.0714286	0.0714286	0.321429	-0.142857	-0.5	-0.535714	-0.214286	0.0900937	-0.464286	0.321429	-0.0357143	0.0357143	0.25	-0.107143	0.357143	-0.285714	-0.214286	-0.285714	0.535714	-0.285714	0.0180187
cg24310133	0.357143	-0.285714	-0.428571	0.428571	0	-0.321429	0.2883	-0.142857	-0.678571	-0.678571	0.107143	-0.178571	0.107143	-0.142857	-0.214286	-0.214286	-0.607143	-0.321429	-0.214286	0.392857	-0.678571	-0.666694	-0.214286	-0.321429	0.741249	-0.414431	-0.321429	-0.333562	-0.285714	-0.142857	-0.0714286	-0.0357143	-0.964286	0.214286	-0.464286	0.324337	0.25	0.857143	-0.392857	0.285714	0.392857	0.214286	-0.428571	-0.321429	-0.142857	-0.357143	0.571429	-0.321429	-0.558581
cg20610654	0.107143	0.392857	-0.142857	0.0357143	-0.0714286	0.285714	0.504525	0.75	0.107143	-0.428571	0.0714286	0.321429	0.357143	0.535714	-0.25	-0.25	0.142857	0.75	-0.535714	0.321429	-0.214286	0.738769	0.357143	0.571429	-0.667124	-0.0900937	-0.0714286	0.259437	0.5	0.0714286	-0.535714	0.357143	0.428571	0.392857	0.571429	-0.306319	0.321429	0.0357143	-0.25	0.0357143	-0.392857	0.464286	-0.5	0.357143	0.428571	-0.142857	-0.464286	0.357143	0.306319
cg12789173	0.714286	-0.214286	-0.357143	0.785714	0.214286	-0.464286	0.43245	0.214286	-0.75	-0.857143	0.535714	0.25	0.607143	0.464286	-0.0357143	-0.0357143	-0.75	0.178571	-0.678571	0.392857	-0.678571	-0.198206	-0.285714	-0.357143	0.407687	-0.702731	-0.0714286	-0.185312	0.178571	0.25	-0.321429	0	-0.678571	0.214286	0.0714286	0.306319	-0.0714286	0.857143	-0.214286	0.0714286	-0.142857	0.214286	-0.714286	-0.0714286	0.321429	-0.535714	0.642857	-0.0714286	-0.234244
cg16553589	-0.178571	-0.464286	-0.0714286	-0.0357143	0.0357143	-0.535714	0.0540562	-0.857143	-0.357143	-0.0357143	0.178571	-0.571429	-0.214286	-0.178571	0.285714	0.285714	-0.25	-0.857143	0.357143	0	-0.214286	-0.630656	-0.0357143	-0.642857	0.926562	0	-0.428571	0	-0.178571	0.214286	-0.0357143	-0.214286	-0.642857	-0.0357143	-0.5	0.2883	-0.142857	0.357143	-0.25	-0.142857	0.142857	-0.0714286	0	0.0357143	-0.607143	0.0357143	0.607143	0.0357143	-0.234244
cg19414383	-0.392857	-0.0357143	-0.107143	-0.535714	-0.535714	0.714286	0.072075	0.357143	0.678571	0.321429	-0.428571	-0.142857	0	-0.107143	0.0357143	0.0357143	0.857143	0.214286	0.321429	0.0714286	0.571429	0.630656	0.535714	0.785714	-0.741249	0.414431	-0.0714286	-0.259437	0	-0.5	-0.0714286	-0.25	0.714286	0.178571	0.0357143	0	0.357143	-0.642857	-0.0714286	-0.214286	0.214286	-0.142857	0.321429	0.178571	-0.0357143	0.428571	-0.892857	0.178571	0.198206
cg18881641	0.464286	-0.392857	-0.0714286	0.321429	0.142857	-0.428571	0.72075	0.285714	-0.428571	-0.607143	0.785714	0.178571	0.75	0.821429	0.357143	0.357143	0	0.321429	-0.285714	0.107143	0	0.594619	0.142857	-0.178571	0	-0.630656	-0.142857	-0.111187	0.75	0.25	-0.607143	-0.25	0.107143	0.0714286	0.535714	0.216225	-0.285714	0.357143	-0.357143	-0.428571	-0.357143	0.142857	-0.392857	0.392857	0.392857	-0.392857	0.0357143	0.392857	0.486506
cg05006384	0.357143	-0.142857	-0.107143	0.571429	0.357143	-0.678571	0.0900938	-0.392857	-0.642857	-0.428571	0.464286	0	0.178571	0.25	0.107143	0.107143	-0.821429	-0.285714	-0.392857	0.142857	-0.642857	-0.540562	-0.357143	-0.714286	0.741249	-0.378394	-0.107143	0.185312	0.0357143	0.571429	-0.142857	0.107143	-0.75	0.0357143	-0.107143	0.180188	-0.285714	0.678571	-0.0357143	0.0357143	-0.285714	0.107143	-0.5	0	-0.0714286	-0.321429	0.928571	0	-0.252263
cg23845009	0.214286	-0.285714	0.142857	0.285714	0.392857	-0.714286	-0.126131	-0.642857	-0.607143	-0.107143	0.357143	-0.142857	-0.142857	-0.142857	0.142857	0.142857	-0.571429	-0.571429	0.142857	-0.214286	-0.25	-0.738769	-0.464286	-0.857143	0.926562	-0.324337	-0.0357143	0	-0.142857	0.25	0.214286	-0.0714286	-0.714286	-0.321429	-0.285714	0.180187	-0.392857	0.5	0	0.0714286	0.107143	-0.0714286	0.0357143	-0.25	-0.214286	-0.285714	0.785714	-0.25	-0.198206
cg05795849	-0.178571	-0.464286	-0.0714286	-0.0357143	0.0357143	-0.535714	0.0540562	-0.857143	-0.357143	-0.0357143	0.178571	-0.571429	-0.214286	-0.178571	0.285714	0.285714	-0.25	-0.857143	0.357143	0	-0.214286	-0.630656	-0.0357143	-0.642857	0.926562	0	-0.428571	0	-0.178571	0.214286	-0.0357143	-0.214286	-0.642857	-0.0357143	-0.5	0.2883	-0.142857	0.357143	-0.25	-0.142857	0.142857	-0.0714286	0	0.0357143	-0.607143	0.0357143	0.607143	0.0357143	-0.234244
cg20536364	0.5	-0.428571	-0.178571	0.642857	0.214286	-0.607143	0.414431	-0.0714286	-0.464286	-0.5	0.821429	0.142857	0.785714	0.857143	0.535714	0.535714	-0.464286	0.0714286	-0.535714	0.214286	-0.285714	0.216225	-0.0714286	-0.5	0.259437	-0.522544	-0.0714286	0.0370625	0.535714	0.714286	-0.535714	-0.25	-0.214286	0.142857	0.321429	0.396412	-0.5	0.428571	-0.0357143	-0.5	-0.642857	-0.0714286	-0.607143	0.428571	0.214286	-0.25	0.642857	0.428571	0.180187
cg06746829	0.392857	0.0357143	0.178571	0.607143	0.535714	-0.642857	-0.252262	-0.321429	-0.428571	-0.0714286	0.5	0.285714	0.178571	0.321429	0.214286	0.214286	-0.785714	-0.0714286	-0.428571	-0.142857	-0.357143	-0.378394	-0.535714	-0.75	0.44475	-0.306319	0.285714	0.333562	0.107143	0.75	0.0714286	0.142857	-0.392857	-0.214286	0.142857	0.0540562	-0.607143	0.321429	0.392857	-0.0357143	-0.535714	-0.107143	-0.285714	0	0.142857	-0.25	0.892857	0	-0.0540562
cg05436845	0.428571	-0.142857	0.0714286	0.571429	0.464286	-0.678571	-0.198206	-0.428571	-0.642857	-0.214286	0.392857	0.107143	0.0357143	0	0.0714286	0.0714286	-0.821429	-0.321429	-0.214286	-0.107143	-0.428571	-0.72075	-0.607143	-0.821429	0.778312	-0.414431	0.142857	0.0370625	-0.142857	0.392857	0.214286	0.0357143	-0.75	-0.25	-0.178571	0.180187	-0.428571	0.571429	0.178571	0.142857	-0.0714286	-0.0714286	-0.178571	-0.285714	0	-0.357143	0.928571	-0.285714	-0.2883
cg18034501	0.357143	-0.428571	0.142857	0.142857	-0.0357143	0.142857	-0.342356	0.214286	0.107143	0.321429	0.0714286	0.285714	0.285714	-0.142857	0.285714	0.285714	0.285714	0.142857	0.285714	-0.357143	0.75	0.126131	-0.321429	0	-0.259437	-0.252262	0.535714	-0.741249	-0.142857	-0.464286	0.5	-0.642857	0.285714	-0.464286	0	0.396412	-0.392857	-0.357143	0.428571	-0.214286	0.392857	-0.642857	0.607143	-0.392857	0.357143	0	-0.214286	-0.392857	0.0900937
cg21735068	-0.25	-0.75	-0.0357143	-0.321429	-0.214286	-0.321429	0.522544	-0.464286	0	0	0.464286	-0.535714	0.285714	0.392857	0.714286	0.714286	0.535714	-0.464286	0.5	-0.0357143	0.428571	0.414431	0.5	-0.214286	0.259437	-0.0360375	-0.5	-0.14825	0.464286	0.142857	-0.5	-0.607143	0.214286	0.0357143	0.0357143	0.378394	-0.25	-0.107143	-0.428571	-0.75	-0.107143	-0.178571	0.107143	0.571429	-0.357143	0.178571	-0.107143	0.571429	0.450469
cg03680873	0.0357143	-0.25	-0.428571	0.464286	-0.178571	-0.0357143	-0.450469	-0.5	0	0.107143	-0.178571	-0.214286	0.0714286	-0.178571	0.214286	0.214286	-0.607143	-0.5	-0.285714	0.357143	-0.428571	-0.702731	-0.25	-0.285714	0.407687	0.216225	0	-0.14825	-0.607143	0.357143	0.178571	-0.214286	-0.642857	0.25	-0.642857	0.504525	-0.0714286	0.142857	0.392857	-0.0714286	-0.0714286	-0.428571	-0.285714	-0.107143	-0.392857	0.321429	0.821429	-0.107143	-0.738769
cg17365525	0.714286	0.214286	0.571429	0.571429	0.75	-0.428571	-0.594619	0.178571	-0.428571	0.142857	0.357143	0.785714	0.0357143	-0.0714286	-0.107143	-0.107143	-0.571429	0.357143	-0.178571	-0.642857	0.178571	-0.342356	-0.964286	-0.607143	0.111187	-0.5766	0.892857	-0.0741249	-0.0357143	0.0714286	0.714286	0.107143	-0.107143	-0.785714	0.321429	-0.126131	-0.714286	0.107143	0.678571	0.321429	0	-0.25	0.357143	-0.642857	0.678571	-0.535714	0.428571	-0.642857	0.0900938
cg14373611	0.0714286	0.285714	0.678571	-0.285714	0.535714	-0.285714	-0.324338	-0.107143	-0.357143	0.214286	-0.0714286	0.178571	-0.714286	-0.678571	-0.464286	-0.464286	0	-0.107143	0.607143	-0.75	0.285714	-0.504525	-0.535714	-0.392857	0.407687	-0.252263	0.321429	0	-0.178571	-0.535714	0.714286	0.285714	-0.142857	-0.785714	0	-0.468488	-0.142857	0.107143	0	0.607143	0.642857	0.178571	0.75	-0.714286	0.142857	-0.464286	-0.142857	-0.714286	0.14415
cg05282889	-0.25	-0.107143	0	-0.107143	0.178571	-0.607143	0.306319	-0.714286	-0.428571	-0.25	0.25	-0.5	-0.285714	0.0357143	0.0714286	0.0714286	-0.321429	-0.642857	0.142857	0.0714286	-0.5	-0.450469	0.107143	-0.571429	0.852437	0	-0.571429	0.44475	0.107143	0.428571	-0.321429	0.214286	-0.571429	0.107143	-0.214286	-0.072075	0	0.5	-0.464286	0	-0.142857	0.357143	-0.285714	0.25	-0.535714	-0.107143	0.535714	0.25	-0.0540562
cg22764193	0.178571	0.0357143	0.678571	0.107143	0.642857	-0.642857	-0.126131	-0.214286	-0.142857	0.285714	0.714286	0.357143	0.142857	0.535714	0.464286	0.464286	-0.0714286	0.142857	0.0357143	-0.642857	0.392857	0.324337	-0.285714	-0.642857	0.0370625	-0.270281	0.392857	0.481812	0.642857	0.678571	0	0.0357143	0.428571	-0.571429	0.678571	-0.216225	-0.892857	-0.214286	0.357143	-0.357143	-0.678571	-0.142857	0.214286	0.285714	0.321429	-0.214286	0.25	0.285714	0.72075
cg00507945	0	0	0.142857	0.0714286	0.392857	-0.678571	0.0900937	-0.607143	-0.607143	-0.25	0.25	-0.25	-0.357143	-0.142857	-0.107143	-0.107143	-0.535714	-0.535714	0.107143	-0.107143	-0.5	-0.684712	-0.25	-0.714286	0.926562	-0.198206	-0.285714	0.333562	-0.0357143	0.285714	0	0.285714	-0.714286	-0.142857	-0.214286	-0.126131	-0.107143	0.607143	-0.285714	0.25	0.0357143	0.321429	-0.142857	-0.107143	-0.321429	-0.321429	0.642857	-0.107143	-0.14415
cg15659420	-0.0714286	-0.785714	-0.0357143	0	-0.0714286	-0.5	0.342356	-0.571429	-0.0714286	0.0357143	0.642857	-0.392857	0.464286	0.571429	0.892857	0.892857	0.214286	-0.464286	0.25	-0.0357143	0.321429	0.306319	0.285714	-0.464286	0.333562	-0.108112	-0.321429	-0.0741249	0.464286	0.5	-0.464286	-0.642857	0.107143	0	0.0714286	0.504525	-0.535714	-0.0714286	-0.142857	-0.857143	-0.392857	-0.357143	-0.0357143	0.607143	-0.285714	0.178571	0.285714	0.607143	0.378394
cg10915739	0.428571	-0.5	0.321429	0.357143	0.392857	-0.642857	0.072075	-0.178571	-0.285714	0.0357143	0.857143	0.25	0.571429	0.642857	0.714286	0.714286	-0.0714286	0.0357143	0	-0.392857	0.428571	0.324338	-0.25	-0.642857	0.14825	-0.504525	0.285714	-0.0741249	0.571429	0.5	-0.107143	-0.464286	0.214286	-0.428571	0.464286	0.306319	-0.892857	-0.0357143	0.25	-0.607143	-0.464286	-0.392857	0.107143	0.25	0.321429	-0.214286	0.357143	0.25	0.540562
cg21106695	0.642857	0.714286	0.285714	0.571429	0.642857	-0.178571	-0.252263	0.571429	-0.464286	-0.321429	0.107143	0.821429	-0.0357143	0	-0.642857	-0.642857	-0.75	0.678571	-0.642857	-0.178571	-0.464286	-0.270281	-0.714286	-0.178571	-0.0741249	-0.486506	0.607143	0.259437	0	0.0714286	0.357143	0.678571	-0.25	-0.285714	0.392857	-0.468488	-0.107143	0.428571	0.321429	0.714286	-0.107143	0.357143	-0.214286	-0.535714	0.714286	-0.642857	0.285714	-0.535714	-0.0900938
cg00501919	0	0.357143	0.0714286	-0.214286	-0.0357143	0.285714	0.486506	0.714286	0.178571	-0.25	0.0714286	0.285714	0.214286	0.428571	-0.214286	-0.214286	0.428571	0.714286	-0.214286	0.0714286	0.107143	0.846881	0.392857	0.571429	-0.704187	-0.072075	-0.0357143	0.222375	0.571429	-0.107143	-0.428571	0.285714	0.642857	0.178571	0.642857	-0.396412	0.25	-0.142857	-0.285714	0	-0.25	0.428571	-0.178571	0.321429	0.428571	-0.142857	-0.714286	0.321429	0.522544
cg19102955	0.357143	0.214286	0.892857	0	0.785714	-0.5	-0.414431	0	-0.357143	0.321429	0.357143	0.535714	-0.321429	-0.214286	-0.107143	-0.107143	-0.0714286	0.178571	0.392857	-0.964286	0.535714	-0.162169	-0.714286	-0.607143	0.185312	-0.468488	0.678571	0.0741249	0.178571	-0.142857	0.678571	0.142857	0.178571	-1	0.428571	-0.396413	-0.678571	-0.0714286	0.357143	0.285714	0.178571	-0.0714286	0.75	-0.535714	0.5	-0.535714	0	-0.535714	0.486506
cg19285799	-0.571429	-0.642857	-0.107143	-0.642857	-0.5	0.107143	0.306319	-0.464286	0.357143	0.285714	-0.0357143	-0.714286	-0.0357143	-0.0357143	0.535714	0.535714	0.821429	-0.571429	0.75	0	0.571429	0.324337	0.642857	0.142857	0.0741249	0.342356	-0.535714	-0.259437	0.107143	-0.214286	-0.285714	-0.607143	0.321429	0.107143	-0.25	0.324337	0.0714286	-0.392857	-0.392857	-0.607143	0.214286	-0.25	0.357143	0.428571	-0.571429	0.464286	-0.428571	0.428571	0.252262
cg13485718	0.785714	-0.0714286	0.0714286	0.642857	0.535714	-0.607143	0.126131	0.142857	-0.928571	-0.642857	0.464286	0.392857	0.178571	0	-0.285714	-0.285714	-0.75	0.107143	-0.285714	-0.107143	-0.428571	-0.540562	-0.678571	-0.607143	0.630062	-0.846881	0.214286	-0.259437	0	-0.107143	0.214286	0.107143	-0.75	-0.321429	0.0357143	0.072075	-0.214286	0.857143	-0.107143	0.428571	0.285714	0.214286	-0.178571	-0.571429	0.428571	-0.785714	0.571429	-0.571429	-0.180188
cg12111137	-0.571429	0.642857	0.607143	-0.785714	0.178571	0.214286	-0.252263	-0.0357143	0.357143	0.535714	-0.428571	-0.0357143	-0.857143	-0.5	-0.428571	-0.428571	0.5	0.0357143	0.571429	-0.535714	0.357143	0.072075	0.107143	0.214286	-0.222375	0.43245	0.0714286	0.518875	0	-0.285714	0.321429	0.535714	0.5	-0.357143	0.178571	-0.774806	0.178571	-0.464286	-0.0357143	0.392857	0.178571	0.321429	0.607143	-0.107143	-0.107143	0.0714286	-0.642857	-0.107143	0.360375
cg11888982	0.285714	0.5	0.178571	0.0714286	0.142857	0.321429	0.126131	0.892857	0.142857	-0.142857	0.0357143	0.642857	0.25	0.321429	-0.321429	-0.321429	0.178571	0.928571	-0.392857	-0.0714286	0.142857	0.684712	0	0.5	-0.815374	-0.198206	0.392857	0.111187	0.392857	-0.142857	-0.0714286	0.321429	0.607143	-0.0357143	0.678571	-0.396412	0.0714286	-0.178571	0.107143	0.178571	-0.214286	0.25	-0.0714286	0	0.714286	-0.25	-0.571429	0	0.396412
cg25932599	-0.5	-0.285714	-0.107143	-0.428571	-0.107143	-0.428571	0.612637	-0.678571	-0.214286	-0.25	0.214286	-0.75	-0.214286	0.142857	0.214286	0.214286	0.142857	-0.678571	0.357143	0.178571	-0.285714	-0.072075	0.535714	-0.285714	0.667124	0.14415	-0.857143	0.370625	0.285714	0.285714	-0.607143	0.0357143	-0.285714	0.285714	-0.178571	-0.0180187	0.178571	0.321429	-0.75	-0.25	-0.107143	0.392857	-0.25	0.535714	-0.678571	0.0714286	0.142857	0.535714	0.14415
cg17939585	0.285714	-0.214286	0	0.428571	0.321429	-0.571429	-0.234244	-0.535714	-0.571429	-0.142857	0.214286	-0.0714286	-0.107143	-0.214286	0.0357143	0.0357143	-0.714286	-0.5	-0.0357143	-0.0714286	-0.392857	-0.846881	-0.535714	-0.75	0.852437	-0.2883	0.0357143	-0.0741249	-0.321429	0.214286	0.285714	-0.0357143	-0.821429	-0.214286	-0.392857	0.234244	-0.285714	0.535714	0.107143	0.178571	0.142857	-0.107143	-0.0714286	-0.357143	-0.178571	-0.25	0.857143	-0.357143	-0.414431
cg04609694	0.0357143	-0.392857	0.178571	0.107143	0.285714	-0.642857	-0.198206	-0.785714	-0.428571	0.107143	0.285714	-0.285714	-0.214286	-0.214286	0.285714	0.285714	-0.357143	-0.714286	0.357143	-0.285714	-0.0357143	-0.684712	-0.357143	-0.821429	0.889499	-0.162169	-0.0714286	-0.0370625	-0.178571	0.214286	0.25	-0.214286	-0.571429	-0.357143	-0.357143	0.234244	-0.428571	0.285714	0.0357143	-0.0714286	0.142857	-0.214286	0.214286	-0.178571	-0.357143	-0.107143	0.678571	-0.178571	-0.14415
cg01891966	0.178571	-0.535714	-0.214286	0.535714	-0.0714286	-0.214286	-0.396412	-0.464286	0.107143	0.285714	0.285714	-0.0357143	0.5	0.321429	0.75	0.75	-0.357143	-0.321429	-0.25	0.107143	0.0714286	-0.162169	-0.214286	-0.428571	0.14825	0.0540562	0.214286	-0.185312	-0.142857	0.642857	0.0357143	-0.571429	-0.142857	0.0357143	-0.214286	0.666694	-0.607143	-0.178571	0.607143	-0.607143	-0.464286	-0.75	-0.142857	0.214286	-0.142857	0.357143	0.75	0.214286	-0.234244
cg26717554	0.0714286	0.571429	0.428571	0.214286	0.535714	-0.285714	-0.342356	-0.0357143	0	0.214286	0.214286	0.428571	-0.107143	0.285714	-0.0357143	-0.0357143	-0.428571	0.285714	-0.392857	-0.285714	-0.178571	0.0180187	-0.321429	-0.321429	-0.111187	0.0360375	0.392857	0.741249	0.25	0.714286	0.0714286	0.535714	0.178571	-0.214286	0.464286	-0.450469	-0.428571	-0.107143	0.464286	0.107143	-0.714286	0.107143	-0.142857	0.142857	0.25	-0.107143	0.357143	0.142857	0.234244
cg21862992	0.0714286	-0.428571	-0.285714	0.428571	-0.285714	0.178571	-0.504525	-0.214286	0.464286	0.464286	0.0357143	0.0357143	0.535714	0.285714	0.714286	0.714286	-0.107143	-0.107143	-0.285714	0.178571	0.25	0.0900937	-0.0714286	-0.0357143	-0.2965	0.270281	0.321429	-0.259437	-0.214286	0.5	0.0714286	-0.607143	0.178571	0.142857	-0.178571	0.648675	-0.464286	-0.5	0.75	-0.642857	-0.464286	-0.857143	-0.0714286	0.25	-0.0714286	0.571429	0.428571	0.25	-0.234244
cg23817637	0.321429	0.178571	-0.214286	0.178571	-0.25	0.678571	-0.234244	0.785714	0.214286	-0.0357143	-0.464286	0.428571	0.142857	-0.321429	-0.428571	-0.428571	0.107143	0.571429	-0.214286	0.142857	0.142857	0.0900937	-0.178571	0.642857	-0.630062	-0.072075	0.428571	-0.592999	-0.392857	-0.714286	0.392857	-0.0714286	0.142857	0.0357143	-0.0714286	0.072075	0.357143	-0.142857	0.25	0.357143	0.5	-0.142857	0.142857	-0.535714	0.464286	-0.0357143	-0.464286	-0.535714	-0.306319
cg24911113	-0.571429	0.142857	-0.0714286	-0.285714	-0.107143	-0.0357143	-0.270281	-0.714286	0.142857	0.285714	-0.392857	-0.535714	-0.607143	-0.428571	-0.0714286	-0.0714286	-0.178571	-0.678571	0.214286	0.107143	-0.357143	-0.612637	0.107143	-0.178571	0.481812	0.558581	-0.357143	0.407687	-0.428571	0.25	0.0714286	0.25	-0.392857	0.178571	-0.535714	-0.108112	0.214286	0	-0.0357143	0.142857	0	0.0714286	-0.0357143	0.0714286	-0.714286	0.357143	0.357143	0.0714286	-0.396412
cg09820101	-0.142857	-0.214286	-0.0714286	0.214286	-0.0714286	-0.0357143	-0.72075	-0.642857	0.25	0.571429	-0.178571	-0.178571	-0.107143	-0.25	0.392857	0.392857	-0.321429	-0.535714	0.0357143	-0.0357143	0.0357143	-0.558581	-0.285714	-0.357143	0.259437	0.378394	0.214286	-0.0370625	-0.535714	0.392857	0.392857	-0.285714	-0.25	-0.0714286	-0.5	0.378394	-0.357143	-0.285714	0.642857	-0.214286	-0.142857	-0.642857	0.142857	-0.0714286	-0.392857	0.464286	0.642857	-0.0714286	-0.450469
cg18797590	-0.0714286	-0.357143	0.0357143	-0.214286	-0.285714	0.285714	0.126131	0.25	0.464286	0.285714	0.142857	0.0357143	0.428571	0.357143	0.5	0.5	0.714286	0.25	0.214286	-0.107143	0.75	0.810844	0.357143	0.357143	-0.630062	0.072075	0.107143	-0.2965	0.357143	-0.107143	-0.178571	-0.535714	0.785714	-0.0357143	0.321429	0.234244	-0.214286	-0.607143	0.107143	-0.607143	-0.142857	-0.392857	0.285714	0.357143	0.178571	0.285714	-0.571429	0.357143	0.486506
cg14009504	0.535714	0.321429	0.857143	0.178571	0.892857	-0.571429	-0.342356	0.142857	-0.535714	0.107143	0.428571	0.678571	-0.25	-0.142857	-0.25	-0.25	-0.285714	0.321429	0.178571	-0.892857	0.321429	-0.216225	-0.821429	-0.642857	0.222375	-0.630656	0.714286	0.111187	0.214286	-0.107143	0.642857	0.285714	0.0357143	-0.964286	0.5	-0.450469	-0.642857	0.142857	0.321429	0.428571	0.142857	0.0714286	0.571429	-0.607143	0.642857	-0.714286	0.107143	-0.607143	0.43245
cg07104919	0.357143	-0.357143	-0.5	0.714286	-0.285714	0.214286	-0.324337	0.107143	0.25	0.0714286	0.0714286	0.214286	0.75	0.392857	0.5	0.5	-0.357143	0.142857	-0.642857	0.428571	-0.0714286	0.072075	-0.142857	0.0714286	-0.333562	0.0360375	0.321429	-0.370625	-0.214286	0.428571	-0.0357143	-0.5	-0.0357143	0.321429	-0.142857	0.684712	-0.285714	-0.178571	0.642857	-0.464286	-0.428571	-0.678571	-0.392857	0.142857	0.142857	0.357143	0.5	0.142857	-0.396412
cg20449074	0.357143	0.285714	0.392857	0	0.321429	0	0.2883	0.75	-0.0714286	-0.178571	0.357143	0.607143	0.285714	0.428571	-0.142857	-0.142857	0.285714	0.821429	-0.142857	-0.321429	0.357143	0.756787	-0.0357143	0.214286	-0.592999	-0.43245	0.357143	0.0741249	0.642857	-0.142857	-0.107143	0.178571	0.642857	-0.285714	0.821429	-0.378394	-0.178571	-0.107143	-0.0357143	0.0357143	-0.178571	0.25	0.107143	0.0357143	0.75	-0.428571	-0.571429	0.0357143	0.684712
cg24937727	-0.214286	-0.214286	-0.0357143	-0.0714286	-0.0714286	-0.0714286	-0.522544	-0.678571	-0.0357143	0.357143	-0.357143	-0.392857	-0.5	-0.714286	0	0	-0.214286	-0.75	0.428571	-0.107143	-0.0357143	-0.882919	-0.285714	-0.357143	0.630062	0.252262	-0.0357143	-0.222375	-0.714286	-0.178571	0.535714	-0.178571	-0.571429	-0.178571	-0.75	0.234244	0	0.0357143	0.178571	0.178571	0.5	-0.321429	0.357143	-0.428571	-0.535714	0.214286	0.428571	-0.428571	-0.558581
cg12659933	-0.142857	-0.0714286	0.607143	-0.5	0.178571	0	-0.324337	-0.107143	0.142857	0.571429	-0.0714286	0.0357143	-0.428571	-0.464286	0.0357143	0.0357143	0.571429	-0.107143	0.821429	-0.75	0.857143	0.0360375	-0.178571	-0.107143	-0.0370625	0	0.321429	-0.222375	-0.0357143	-0.535714	0.571429	-0.214286	0.428571	-0.714286	0.0714286	-0.180187	-0.285714	-0.464286	0.142857	0.0357143	0.5	-0.25	0.964286	-0.357143	0.0714286	-0.0357143	-0.5	-0.357143	0.396412
cg15892864	0.571429	0.0714286	0.571429	0.5	0.785714	-0.75	-0.108112	0	-0.464286	-0.0357143	0.821429	0.607143	0.321429	0.571429	0.285714	0.285714	-0.464286	0.321429	-0.285714	-0.535714	0.107143	0.126131	-0.571429	-0.75	0.14825	-0.594619	0.535714	0.333562	0.571429	0.642857	0.0714286	0.107143	0.107143	-0.571429	0.678571	-0.14415	-0.892857	0.142857	0.392857	-0.142857	-0.607143	-0.0714286	0	0.0357143	0.571429	-0.5	0.5	0.0357143	0.522544
cg04012354	0.428571	-0.285714	0.607143	0.214286	0.535714	-0.535714	-0.216225	-0.0714286	-0.214286	0.285714	0.678571	0.428571	0.285714	0.321429	0.5	0.5	0.0357143	0.142857	0.214286	-0.714286	0.678571	0.234244	-0.464286	-0.607143	0.0370625	-0.486506	0.571429	-0.111187	0.428571	0.214286	0.285714	-0.357143	0.357143	-0.75	0.5	0.0900937	-0.928571	-0.214286	0.428571	-0.357143	-0.214286	-0.428571	0.5	-0.0714286	0.464286	-0.285714	0.142857	-0.0714286	0.594619
cg01702055	0.642857	0.0714286	0.285714	0.571429	0.678571	-0.678571	-0.198206	-0.107143	-0.821429	-0.321429	0.392857	0.392857	-0.0714286	-0.142857	-0.25	-0.25	-0.821429	-0.0357143	-0.178571	-0.321429	-0.357143	-0.72075	-0.821429	-0.785714	0.704187	-0.666694	0.357143	-0.0370625	-0.107143	0.0714286	0.428571	0.214286	-0.714286	-0.5	0	-0.0540562	-0.392857	0.678571	0.142857	0.464286	0.178571	0.107143	0	-0.607143	0.321429	-0.678571	0.714286	-0.607143	-0.180187
cg25511807	0	-0.357143	-0.107143	0.142857	0.142857	-0.607143	0.126131	-0.714286	-0.535714	-0.25	0.25	-0.428571	-0.142857	-0.107143	0.142857	0.142857	-0.464286	-0.714286	0.142857	0.0714286	-0.428571	-0.684712	-0.142857	-0.678571	0.963624	-0.162169	-0.392857	0.0370625	-0.142857	0.25	-0.0714286	-0.0714286	-0.785714	0	-0.428571	0.234244	-0.107143	0.571429	-0.285714	0	0.107143	0.0714286	-0.178571	-0.0357143	-0.464286	-0.142857	0.714286	-0.0357143	-0.2883
cg15986668	0.178571	-0.392857	-0.857143	0.607143	-0.571429	0.357143	-0.0360375	0.0714286	0.214286	-0.214286	-0.142857	-0.107143	0.678571	0.285714	0.321429	0.321429	-0.357143	-0.0357143	-0.678571	0.821429	-0.428571	-0.0540562	0.142857	0.285714	-0.185312	0.162169	-0.107143	-0.407687	-0.357143	0.285714	-0.285714	-0.428571	-0.321429	0.714286	-0.428571	0.738769	0.178571	0.0714286	0.25	-0.357143	-0.25	-0.428571	-0.678571	0.214286	-0.142857	0.428571	0.464286	0.214286	-0.666694
cg08462127	0.357143	-0.214286	0.285714	0.5	0.535714	-0.75	-0.270281	-0.5	-0.428571	0.0714286	0.607143	0.178571	0.178571	0.285714	0.428571	0.428571	-0.607143	-0.25	-0.142857	-0.321429	-0.0714286	-0.360375	-0.535714	-0.892857	0.555937	-0.342356	0.285714	0.185312	0.142857	0.678571	0.142857	-0.107143	-0.321429	-0.392857	0.107143	0.180187	-0.785714	0.214286	0.392857	-0.214286	-0.428571	-0.285714	-0.0357143	0	0.0714286	-0.214286	0.857143	0	0.072075
cg21301224	0	0	0.142857	0.0714286	0.392857	-0.678571	0.0900937	-0.607143	-0.607143	-0.25	0.25	-0.25	-0.357143	-0.142857	-0.107143	-0.107143	-0.535714	-0.535714	0.107143	-0.107143	-0.5	-0.684712	-0.25	-0.714286	0.926562	-0.198206	-0.285714	0.333562	-0.0357143	0.285714	0	0.285714	-0.714286	-0.142857	-0.214286	-0.126131	-0.107143	0.607143	-0.285714	0.25	0.0357143	0.321429	-0.142857	-0.107143	-0.321429	-0.321429	0.642857	-0.107143	-0.14415
cg12555086	0.607143	-0.0357143	0.535714	0.464286	0.75	-0.785714	0.108112	0.0714286	-0.535714	-0.178571	0.928571	0.571429	0.428571	0.678571	0.321429	0.321429	-0.357143	0.357143	-0.25	-0.5	0.142857	0.270281	-0.464286	-0.714286	0.14825	-0.702731	0.428571	0.259437	0.714286	0.571429	-0.0714286	0.0357143	0.142857	-0.535714	0.75	-0.108112	-0.857143	0.214286	0.214286	-0.214286	-0.571429	0	-0.0357143	0.107143	0.607143	-0.571429	0.392857	0.107143	0.630656
cg08242010	-0.214286	-0.285714	-0.25	-0.428571	-0.428571	0.321429	0.270281	0.0357143	0	-0.142857	-0.392857	-0.428571	-0.25	-0.535714	-0.25	-0.25	0.464286	-0.285714	0.535714	0.142857	0.142857	-0.14415	0.285714	0.357143	0.14825	0.0540562	-0.392857	-0.555937	-0.321429	-0.857143	0.0714286	-0.25	-0.178571	0.107143	-0.464286	0.14415	0.571429	0.107143	-0.535714	0.178571	0.857143	0.107143	0.285714	-0.285714	-0.285714	0.0357143	-0.5	-0.285714	-0.216225
cg01852186	0	0.571429	0.0357143	-0.142857	-0.107143	0.607143	0.0360375	0.821429	0.392857	0	-0.321429	0.428571	0.0357143	0.0714286	-0.428571	-0.428571	0.321429	0.785714	-0.285714	0.0714286	0.107143	0.594619	0.178571	0.75	-0.889499	0.126131	0.25	0.111187	0.142857	-0.285714	-0.0357143	0.357143	0.607143	0.142857	0.428571	-0.414431	0.357143	-0.321429	0.0714286	0.25	-0.0714286	0.25	-0.0357143	0	0.464286	0	-0.714286	0	0.198206
cg10759817	-0.535714	0.107143	-0.0357143	-0.75	-0.392857	0.5	0.108112	0.0357143	0.285714	0.142857	-0.642857	-0.428571	-0.607143	-0.678571	-0.428571	-0.428571	0.642857	-0.214286	0.642857	0	0.214286	-0.0540562	0.392857	0.535714	-0.0741249	0.378394	-0.357143	-0.185312	-0.321429	-0.821429	0.142857	0.0714286	0.107143	0.0714286	-0.357143	-0.234244	0.678571	-0.178571	-0.464286	0.321429	0.75	0.25	0.428571	-0.214286	-0.357143	0.178571	-0.75	-0.214286	-0.0900937
cg10621610	0.321429	0.107143	0.285714	-0.107143	0.285714	-0.107143	0.108112	0.321429	-0.5	-0.285714	-0.0357143	0.214286	-0.321429	-0.5	-0.571429	-0.571429	0.0357143	0.142857	0.357143	-0.357143	0.107143	-0.2883	-0.357143	-0.0714286	0.259437	-0.504525	0.142857	-0.370625	-0.107143	-0.821429	0.428571	0.142857	-0.25	-0.464286	0	-0.252262	0.178571	0.392857	-0.321429	0.607143	0.821429	0.321429	0.428571	-0.714286	0.321429	-0.607143	-0.321429	-0.714286	0.0360375
cg17108141	0.107143	-0.321429	-0.571429	0.25	-0.392857	0.25	-0.198206	-0.142857	-0.142857	-0.178571	-0.464286	-0.285714	-0.0714286	-0.607143	-0.214286	-0.214286	-0.321429	-0.428571	0	0.428571	-0.357143	-0.774806	-0.178571	0.0714286	0.407687	0.0360375	-0.142857	-0.667124	-0.821429	-0.5	0.321429	-0.285714	-0.785714	0.25	-0.857143	0.504525	0.428571	0.357143	-0.0357143	0.285714	0.714286	-0.214286	-0.0714286	-0.535714	-0.321429	0.107143	0.321429	-0.535714	-0.882919
cg18364502	0.142857	-0.214286	0.428571	0	0.178571	0	-0.738769	-0.178571	0.142857	0.678571	-0.0714286	0.214286	-0.178571	-0.464286	0.214286	0.214286	0.142857	-0.142857	0.5	-0.642857	0.75	-0.270281	-0.535714	-0.285714	0	-0.0360375	0.642857	-0.44475	-0.357143	-0.321429	0.821429	-0.428571	0.178571	-0.714286	-0.142857	0.180188	-0.535714	-0.464286	0.642857	-0.0357143	0.392857	-0.678571	0.857143	-0.535714	0.142857	0.0714286	0	-0.535714	0.0180188
cg09709457	0.107143	-0.107143	-0.0357143	0.25	0.25	-0.5	-0.14415	-0.571429	-0.535714	-0.178571	0.0714286	-0.214286	-0.285714	-0.321429	-0.107143	-0.107143	-0.642857	-0.571429	0.0357143	0	-0.5	-0.882919	-0.392857	-0.642857	0.889499	-0.162169	-0.142857	0.0370625	-0.357143	0.142857	0.214286	0.107143	-0.857143	-0.107143	-0.464286	0.108112	-0.0714286	0.571429	-0.0714286	0.285714	0.214286	0.0714286	-0.107143	-0.321429	-0.321429	-0.214286	0.75	-0.321429	-0.450469
cg12752627	0.0357143	-0.178571	0.107143	0.107143	0.321429	-0.642857	-0.0360375	-0.678571	-0.571429	-0.142857	0.214286	-0.285714	-0.321429	-0.25	0	0	-0.5	-0.642857	0.214286	-0.142857	-0.357143	-0.774806	-0.321429	-0.75	0.963624	-0.198206	-0.214286	0.111187	-0.178571	0.178571	0.142857	0.0714286	-0.75	-0.214286	-0.357143	0.0540562	-0.178571	0.535714	-0.178571	0.178571	0.178571	0.107143	0	-0.214286	-0.357143	-0.25	0.678571	-0.214286	-0.234244
cg14959260	0.428571	-0.285714	-0.607143	0.642857	-0.392857	0.392857	0	0.5	0.214286	-0.214286	0.0357143	0.285714	0.857143	0.464286	0.285714	0.285714	-0.178571	0.428571	-0.714286	0.571429	-0.107143	0.342356	0.0357143	0.392857	-0.555937	-0.0900937	0.214286	-0.481812	-0.0714286	0.142857	-0.214286	-0.428571	0.0714286	0.464286	0	0.594619	0	-0.0714286	0.357143	-0.357143	-0.285714	-0.428571	-0.5	0.142857	0.321429	0.214286	0.142857	0.142857	-0.306319
cg09294084	0.357143	-0.214286	0.285714	0.5	0.535714	-0.75	-0.270281	-0.5	-0.428571	0.0714286	0.607143	0.178571	0.178571	0.285714	0.428571	0.428571	-0.607143	-0.25	-0.142857	-0.321429	-0.0714286	-0.360375	-0.535714	-0.892857	0.555937	-0.342356	0.285714	0.185312	0.142857	0.678571	0.142857	-0.107143	-0.321429	-0.392857	0.107143	0.180187	-0.785714	0.214286	0.392857	-0.214286	-0.428571	-0.285714	-0.0357143	0	0.0714286	-0.214286	0.857143	0	0.072075
cg17348244	-0.0357143	0.321429	-0.142857	0.178571	0.107143	-0.0714286	-0.306319	-0.285714	-0.25	-0.107143	-0.357143	-0.107143	-0.464286	-0.5	-0.464286	-0.464286	-0.642857	-0.321429	-0.178571	0.178571	-0.678571	-0.8649	-0.321429	-0.214286	0.518875	0.126131	-0.0714286	0.185312	-0.571429	0.0357143	0.285714	0.428571	-0.75	0.107143	-0.5	-0.126131	0.285714	0.428571	0.0357143	0.571429	0.214286	0.214286	-0.214286	-0.392857	-0.285714	-0.0714286	0.535714	-0.392857	-0.648675
cg06632549	-0.178571	0.464286	0.0714286	-0.321429	-0.214286	0.678571	-0.0360375	0.678571	0.571429	0.214286	-0.392857	0.285714	-0.0357143	0	-0.285714	-0.285714	0.535714	0.642857	-0.0714286	0	0.321429	0.648675	0.285714	0.785714	-0.926562	0.2883	0.214286	0.0741249	0.107143	-0.321429	0	0.214286	0.75	0.107143	0.357143	-0.360375	0.321429	-0.535714	0.107143	0.107143	-0.0357143	0.107143	0.142857	0.0714286	0.321429	0.178571	-0.821429	0.0714286	0.252262
cg14808040	0	0.142857	0.142857	-0.214286	-0.0714286	0.285714	0.324337	0.607143	0.321429	0	0.142857	0.285714	0.321429	0.464286	0.0714286	0.0714286	0.571429	0.642857	-0.0714286	-0.0714286	0.428571	0.936975	0.357143	0.5	-0.778312	-0.0360375	0.107143	0.0741249	0.571429	-0.0714286	-0.321429	0	0.821429	0.0357143	0.642857	-0.216225	0	-0.392857	-0.0714286	-0.25	-0.285714	0.107143	0.0357143	0.357143	0.428571	0	-0.714286	0.357143	0.612637
cg19787013	0.178571	0.678571	0.142857	-0.107143	0.25	0.142857	0.198206	0.607143	-0.357143	-0.464286	-0.285714	0.321429	-0.428571	-0.392857	-0.964286	-0.964286	-0.142857	0.464286	-0.107143	-0.0357143	-0.392857	-0.180187	-0.178571	0.285714	-0.0370625	-0.270281	0.0357143	0.111187	-0.0714286	-0.607143	0.178571	0.714286	-0.214286	-0.0714286	0.142857	-0.630656	0.571429	0.464286	-0.392857	0.892857	0.5	0.75	-0.0357143	-0.535714	0.357143	-0.571429	-0.392857	-0.535714	-0.072075
cg18598146	-0.428571	0.142857	-0.0714286	-0.571429	-0.464286	0.678571	0.198206	0.428571	0.642857	0.214286	-0.392857	-0.107143	-0.0357143	0	-0.0714286	-0.0714286	0.821429	0.321429	0.214286	0.107143	0.428571	0.72075	0.607143	0.821429	-0.778312	0.414431	-0.142857	-0.0370625	0.142857	-0.392857	-0.214286	-0.0357143	0.75	0.25	0.178571	-0.180188	0.428571	-0.571429	-0.178571	-0.142857	0.0714286	0.0714286	0.178571	0.285714	0	0.357143	-0.928571	0.285714	0.2883
cg23445255	0.285714	0.285714	-0.107143	0.214286	0	0.214286	0.414431	0.785714	0.0714286	-0.392857	0.214286	0.464286	0.535714	0.642857	-0.107143	-0.107143	0.0714286	0.821429	-0.607143	0.25	-0.107143	0.774806	0.214286	0.464286	-0.704187	-0.216225	0.107143	0.14825	0.535714	0.142857	-0.464286	0.214286	0.464286	0.285714	0.642857	-0.180188	0.107143	0	-0.0714286	-0.0714286	-0.464286	0.285714	-0.464286	0.321429	0.571429	-0.178571	-0.357143	0.321429	0.342356
cg06724937	-0.178571	0.392857	-0.285714	0.107143	-0.214286	0.357143	0.072075	0.285714	0.428571	-0.0357143	-0.142857	0.107143	0.25	0.464286	0	0	-0.0714286	0.392857	-0.642857	0.464286	-0.357143	0.450469	0.357143	0.464286	-0.593	0.378394	-0.0714286	0.481812	0.178571	0.535714	-0.464286	0.321429	0.321429	0.571429	0.25	-0.14415	0.214286	-0.214286	0.142857	-0.142857	-0.714286	0.142857	-0.607143	0.535714	0.0357143	0.321429	-0.0357143	0.535714	-0.0180188
cg03793678	0.857143	-0.0714286	0.357143	0.5	0.607143	-0.5	0.0900938	0.428571	-0.75	-0.428571	0.571429	0.642857	0.285714	0.107143	-0.178571	-0.178571	-0.357143	0.428571	-0.107143	-0.428571	0.107143	-0.0900938	-0.678571	-0.464286	0.222375	-0.936975	0.5	-0.370625	0.25	-0.285714	0.321429	-0.0357143	-0.214286	-0.607143	0.392857	-0.0180188	-0.428571	0.5	0.0357143	0.285714	0.285714	0.0714286	0.178571	-0.571429	0.75	-0.821429	0.142857	-0.571429	0.234244
cg04893454	0.0357143	0.392857	0.785714	-0.25	0.785714	-0.75	0.324337	-0.107143	-0.5	-0.142857	0.607143	0.214286	-0.321429	0.285714	-0.142857	-0.142857	-0.0357143	0.142857	0.214286	-0.642857	0.0357143	0.180187	-0.142857	-0.571429	0.333562	-0.396412	0	0.741249	0.75	0.321429	-0.142857	0.571429	0.178571	-0.535714	0.714286	-0.72075	-0.392857	0.25	-0.321429	0.178571	-0.321429	0.607143	0.142857	0.142857	0.25	-0.607143	-0.0357143	0.142857	0.792825
cg03812107	0.142857	-0.214286	0.357143	-0.0714286	0.178571	-0.0714286	-0.558581	-0.214286	-0.107143	0.428571	-0.142857	0.0714286	-0.357143	-0.678571	-0.0357143	-0.0357143	0.0714286	-0.285714	0.607143	-0.571429	0.535714	-0.522544	-0.535714	-0.321429	0.2965	-0.14415	0.428571	-0.518875	-0.464286	-0.571429	0.821429	-0.321429	-0.142857	-0.678571	-0.321429	0.126131	-0.285714	-0.142857	0.321429	0.214286	0.714286	-0.428571	0.821429	-0.714286	0.0357143	-0.107143	0	-0.714286	-0.126131
cg14064335	-0.285714	0.285714	0	-0.0714286	0.178571	-0.321429	-0.0180187	-0.535714	-0.25	-0.107143	-0.107143	-0.321429	-0.5	-0.214286	-0.25	-0.25	-0.464286	-0.464286	-0.0357143	0.107143	-0.642857	-0.612637	-0.0357143	-0.357143	0.630062	0.198206	-0.357143	0.555937	-0.178571	0.357143	-0.0714286	0.5	-0.571429	0.142857	-0.285714	-0.270281	0.178571	0.392857	-0.214286	0.321429	-0.107143	0.392857	-0.285714	0.0357143	-0.464286	-0.0357143	0.5	0.0357143	-0.2883
cg07970007	-0.428571	0.285714	0.178571	-0.714286	-0.25	0.535714	0.180187	0.392857	0.464286	0.214286	-0.392857	-0.0714286	-0.321429	-0.214286	-0.285714	-0.285714	0.821429	0.285714	0.428571	-0.142857	0.464286	0.558581	0.464286	0.678571	-0.592999	0.306319	-0.107143	0.0370625	0.142857	-0.571429	-0.0357143	0.142857	0.678571	0	0.214286	-0.414431	0.428571	-0.464286	-0.285714	0.107143	0.285714	0.25	0.392857	0.0714286	0.0357143	0.142857	-1	0.0714286	0.378394
cg13229972	0.214286	-0.285714	0.142857	0.285714	0.392857	-0.714286	-0.126131	-0.642857	-0.607143	-0.107143	0.357143	-0.142857	-0.142857	-0.142857	0.142857	0.142857	-0.571429	-0.571429	0.142857	-0.214286	-0.25	-0.738769	-0.464286	-0.857143	0.926562	-0.324337	-0.0357143	0	-0.142857	0.25	0.214286	-0.0714286	-0.714286	-0.321429	-0.285714	0.180187	-0.392857	0.5	0	0.0714286	0.107143	-0.0714286	0.0357143	-0.25	-0.214286	-0.285714	0.785714	-0.25	-0.198206
cg01909364	0	0.357143	0.107143	-0.142857	-0.142857	0.607143	-0.126131	0.714286	0.535714	0.25	-0.25	0.428571	0.142857	0.107143	-0.142857	-0.142857	0.464286	0.714286	-0.142857	-0.0714286	0.428571	0.684712	0.142857	0.678571	-0.963624	0.162169	0.392857	-0.0370625	0.142857	-0.25	0.0714286	0.0714286	0.785714	0	0.428571	-0.234244	0.107143	-0.571429	0.285714	0	-0.107143	-0.0714286	0.178571	0.0357143	0.464286	0.142857	-0.714286	0.0357143	0.2883
cg26173946	0.178571	0.25	0.107143	-0.0357143	0.0357143	0.214286	0.396412	0.75	0.142857	-0.214286	0.214286	0.428571	0.392857	0.535714	-0.0714286	-0.0714286	0.357143	0.785714	-0.285714	0	0.214286	0.882919	0.25	0.464286	-0.741249	-0.198206	0.142857	0.111187	0.607143	-0.0357143	-0.357143	0.142857	0.678571	0.0714286	0.714286	-0.270281	0.0357143	-0.178571	-0.107143	-0.107143	-0.321429	0.25	-0.142857	0.285714	0.571429	-0.178571	-0.607143	0.285714	0.558581
cg10587082	0.464286	0.0357143	-0.142857	0.25	-0.142857	0.5	-0.180187	0.75	0.0357143	-0.107143	-0.285714	0.464286	0.214286	-0.285714	-0.357143	-0.357143	0.0714286	0.535714	-0.142857	0.0357143	0.214286	0.0540562	-0.285714	0.464286	-0.481812	-0.270281	0.464286	-0.704187	-0.321429	-0.75	0.428571	-0.178571	0.0714286	-0.107143	-0.0357143	0.14415	0.214286	-0.0357143	0.214286	0.321429	0.571429	-0.178571	0.214286	-0.607143	0.535714	-0.178571	-0.392857	-0.607143	-0.234244
cg19504184	0.214286	-0.285714	0.142857	0.285714	0.392857	-0.714286	-0.126131	-0.642857	-0.607143	-0.107143	0.357143	-0.142857	-0.142857	-0.142857	0.142857	0.142857	-0.571429	-0.571429	0.142857	-0.214286	-0.25	-0.738769	-0.464286	-0.857143	0.926562	-0.324338	-0.0357143	0	-0.142857	0.25	0.214286	-0.0714286	-0.714286	-0.321429	-0.285714	0.180188	-0.392857	0.5	0	0.0714286	0.107143	-0.0714286	0.0357143	-0.25	-0.214286	-0.285714	0.785714	-0.25	-0.198206
cg21870668	0	-0.285714	-0.0357143	0.214286	-0.0357143	-0.0357143	-0.756787	-0.571429	0.0714286	0.5	-0.25	-0.142857	-0.214286	-0.535714	0.214286	0.214286	-0.321429	-0.571429	0.214286	-0.142857	0.107143	-0.774806	-0.464286	-0.392857	0.407687	0.198206	0.285714	-0.333562	-0.714286	0	0.642857	-0.357143	-0.428571	-0.25	-0.642857	0.414431	-0.285714	-0.142857	0.571429	0	0.285714	-0.642857	0.357143	-0.428571	-0.321429	0.285714	0.571429	-0.428571	-0.558581
cg26478401	0.464286	-0.107143	0.0357143	0.678571	0.428571	-0.571429	-0.342356	-0.357143	-0.5	-0.107143	0.357143	0.214286	0.142857	0.0714286	0.142857	0.142857	-0.857143	-0.214286	-0.357143	-0.0714286	-0.392857	-0.648675	-0.642857	-0.75	0.592999	-0.342356	0.285714	0.0370625	-0.178571	0.5	0.25	0	-0.642857	-0.214286	-0.142857	0.234244	-0.5	0.428571	0.392857	0.0714286	-0.214286	-0.214286	-0.214286	-0.25	0.0714286	-0.25	0.964286	-0.25	-0.324337
cg06056929	-0.0357143	0.178571	-0.107143	0.107143	0	0.107143	-0.558581	-0.285714	-0.107143	0.142857	-0.535714	-0.107143	-0.535714	-0.785714	-0.428571	-0.428571	-0.464286	-0.392857	0.0714286	0.0357143	-0.357143	-0.954994	-0.428571	-0.142857	0.44475	0.180187	0.107143	-0.14825	-0.821429	-0.285714	0.607143	0.178571	-0.678571	-0.0714286	-0.678571	0.0180187	0.25	0.214286	0.214286	0.571429	0.535714	-0.0714286	0.142857	-0.642857	-0.285714	0.0357143	0.392857	-0.642857	-0.738769
cg02440562	-0.214286	0.0714286	0.214286	-0.142857	0.357143	-0.642857	0.14415	-0.678571	-0.464286	-0.142857	0.214286	-0.357143	-0.464286	-0.107143	-0.0714286	-0.0714286	-0.357143	-0.571429	0.214286	-0.142857	-0.428571	-0.540562	-0.0714286	-0.642857	0.852437	-0.0360375	-0.392857	0.518875	0.0714286	0.357143	-0.107143	0.357143	-0.535714	-0.107143	-0.142857	-0.252262	-0.0714286	0.464286	-0.357143	0.178571	-0.0714286	0.392857	-0.107143	0.0714286	-0.428571	-0.214286	0.5	0.0714286	0
cg00417197	0.285714	0.285714	-0.107143	0.214286	0	0.214286	0.414431	0.785714	0.0714286	-0.392857	0.214286	0.464286	0.535714	0.642857	-0.107143	-0.107143	0.0714286	0.821429	-0.607143	0.25	-0.107143	0.774806	0.214286	0.464286	-0.704187	-0.216225	0.107143	0.14825	0.535714	0.142857	-0.464286	0.214286	0.464286	0.285714	0.642857	-0.180187	0.107143	0	-0.0714286	-0.0714286	-0.464286	0.285714	-0.464286	0.321429	0.571429	-0.178571	-0.357143	0.321429	0.342356
cg08905487	0.357143	-0.142857	-0.0714286	0.642857	0.25	-0.357143	-0.522544	-0.392857	-0.285714	0.0714286	0.142857	0.142857	0.107143	-0.0714286	0.178571	0.178571	-0.785714	-0.285714	-0.321429	0	-0.321429	-0.702731	-0.607143	-0.607143	0.481812	-0.14415	0.321429	-0.0741249	-0.392857	0.428571	0.357143	-0.107143	-0.607143	-0.142857	-0.321429	0.342356	-0.428571	0.25	0.535714	0.0357143	-0.142857	-0.392857	-0.142857	-0.285714	-0.0357143	-0.0357143	0.928571	-0.285714	-0.486506
cg04641860	0	0.142857	0.142857	-0.214286	-0.0714286	0.285714	0.324337	0.607143	0.321429	0	0.142857	0.285714	0.321429	0.464286	0.0714286	0.0714286	0.571429	0.642857	-0.0714286	-0.0714286	0.428571	0.936975	0.357143	0.5	-0.778312	-0.0360375	0.107143	0.0741249	0.571429	-0.0714286	-0.321429	0	0.821429	0.0357143	0.642857	-0.216225	0	-0.392857	-0.0714286	-0.25	-0.285714	0.107143	0.0357143	0.357143	0.428571	0	-0.714286	0.357143	0.612637
cg22471726	-0.714286	0.428571	0.535714	-0.857143	0.178571	-0.107143	0.072075	-0.392857	0.178571	0.357143	-0.178571	-0.357143	-0.821429	-0.285714	-0.214286	-0.214286	0.464286	-0.285714	0.642857	-0.428571	0.178571	0.0540562	0.321429	-0.0357143	0.14825	0.414431	-0.321429	0.704187	0.214286	0	-0.0357143	0.5	0.321429	-0.214286	0.142857	-0.702731	0.142857	-0.25	-0.357143	0.178571	0	0.464286	0.392857	0.214286	-0.392857	0.0714286	-0.428571	0.214286	0.450469
cg26696162	0.392857	-0.321429	-0.0714286	0.678571	0.285714	-0.571429	-0.216225	-0.428571	-0.357143	-0.0714286	0.5	0.107143	0.392857	0.357143	0.464286	0.464286	-0.714286	-0.25	-0.392857	0.0357143	-0.285714	-0.378394	-0.428571	-0.714286	0.481812	-0.270281	0.178571	0.0370625	0	0.714286	0	-0.214286	-0.464286	-0.0714286	-0.0714286	0.414431	-0.607143	0.285714	0.392857	-0.285714	-0.464286	-0.357143	-0.321429	0.0714286	0	-0.0714286	0.964286	0.0714286	-0.198206
cg15888569	0.214286	-0.285714	0.142857	0.285714	0.392857	-0.714286	-0.126131	-0.642857	-0.607143	-0.107143	0.357143	-0.142857	-0.142857	-0.142857	0.142857	0.142857	-0.571429	-0.571429	0.142857	-0.214286	-0.25	-0.738769	-0.464286	-0.857143	0.926562	-0.324337	-0.0357143	0	-0.142857	0.25	0.214286	-0.0714286	-0.714286	-0.321429	-0.285714	0.180187	-0.392857	0.5	0	0.0714286	0.107143	-0.0714286	0.0357143	-0.25	-0.214286	-0.285714	0.785714	-0.25	-0.198206
cg26607031	-0.178571	-0.464286	-0.0714286	-0.0357143	0.0357143	-0.535714	0.0540562	-0.857143	-0.357143	-0.0357143	0.178571	-0.571429	-0.214286	-0.178571	0.285714	0.285714	-0.25	-0.857143	0.357143	0	-0.214286	-0.630656	-0.0357143	-0.642857	0.926562	0	-0.428571	0	-0.178571	0.214286	-0.0357143	-0.214286	-0.642857	-0.0357143	-0.5	0.2883	-0.142857	0.357143	-0.25	-0.142857	0.142857	-0.0714286	0	0.0357143	-0.607143	0.0357143	0.607143	0.0357143	-0.234244
cg25788793	0	-0.357143	-0.107143	0.142857	0.142857	-0.607143	0.126131	-0.714286	-0.535714	-0.25	0.25	-0.428571	-0.142857	-0.107143	0.142857	0.142857	-0.464286	-0.714286	0.142857	0.0714286	-0.428571	-0.684712	-0.142857	-0.678571	0.963624	-0.162169	-0.392857	0.0370625	-0.142857	0.25	-0.0714286	-0.0714286	-0.785714	0	-0.428571	0.234244	-0.107143	0.571429	-0.285714	0	0.107143	0.0714286	-0.178571	-0.0357143	-0.464286	-0.142857	0.714286	-0.0357143	-0.2883
cg09489567	-0.0357143	0.25	0.428571	-0.464286	0.178571	0.0357143	0.450469	0.5	0	-0.107143	0.178571	0.214286	-0.0714286	0.178571	-0.214286	-0.214286	0.607143	0.5	0.285714	-0.357143	0.428571	0.702731	0.25	0.285714	-0.407687	-0.216225	0	0.14825	0.607143	-0.357143	-0.178571	0.214286	0.642857	-0.25	0.642857	-0.504525	0.0714286	-0.142857	-0.392857	0.0714286	0.0714286	0.428571	0.285714	0.107143	0.392857	-0.321429	-0.821429	0.107143	0.738769
cg25771854	-0.0357143	0.535714	0.392857	0.0357143	0.214286	0.285714	-0.702731	0.214286	0.5	0.642857	-0.214286	0.5	-0.142857	-0.0357143	-0.0357143	-0.0357143	0	0.428571	-0.178571	-0.357143	0.321429	0.180187	-0.285714	0.142857	-0.630062	0.306319	0.678571	0.333562	-0.0714286	0.25	0.428571	0.25	0.571429	-0.285714	0.321429	-0.324337	-0.321429	-0.642857	0.785714	0.0714286	-0.392857	-0.285714	0.285714	-0.0714286	0.321429	0.214286	-0.107143	-0.0714286	0.14415
cg18404652	-0.428571	0.142857	-0.0714286	-0.571429	-0.464286	0.678571	0.198206	0.428571	0.642857	0.214286	-0.392857	-0.107143	-0.0357143	0	-0.0714286	-0.0714286	0.821429	0.321429	0.214286	0.107143	0.428571	0.72075	0.607143	0.821429	-0.778312	0.414431	-0.142857	-0.0370625	0.142857	-0.392857	-0.214286	-0.0357143	0.75	0.25	0.178571	-0.180187	0.428571	-0.571429	-0.178571	-0.142857	0.0714286	0.0714286	0.178571	0.285714	0	0.357143	-0.928571	0.285714	0.2883
cg17568809	0.285714	-0.214286	0.0357143	0	0.142857	-0.25	0.198206	0	-0.607143	-0.392857	0.0357143	-0.0714286	-0.214286	-0.464286	-0.357143	-0.357143	-0.107143	-0.214286	0.357143	-0.142857	-0.0714286	-0.504525	-0.285714	-0.25	0.592999	-0.486506	-0.107143	-0.481812	-0.214286	-0.678571	0.285714	-0.0714286	-0.571429	-0.285714	-0.285714	0.0540562	0.178571	0.571429	-0.428571	0.428571	0.821429	0.214286	0.25	-0.607143	0.0357143	-0.5	0	-0.607143	-0.180187
cg06504925	-0.0714286	-0.0714286	-0.607143	0.142857	-0.25	-0.107143	0.5766	-0.142857	-0.357143	-0.714286	-0.0357143	-0.428571	0.0714286	0.107143	-0.214286	-0.214286	-0.392857	-0.285714	-0.357143	0.714286	-0.892857	-0.306319	0.321429	0.0357143	0.481812	-0.0180187	-0.714286	0.111187	-0.0714286	0.142857	-0.571429	0.214286	-0.714286	0.678571	-0.357143	0.126131	0.571429	0.714286	-0.642857	0.142857	0	0.5	-0.785714	0.214286	-0.392857	-0.0714286	0.357143	0.214286	-0.450469
cg09217898	0.714286	0.214286	0.607143	0.571429	0.857143	-0.678571	-0.162169	0.214286	-0.535714	-0.107143	0.75	0.785714	0.285714	0.464286	0.0714286	0.0714286	-0.535714	0.5	-0.357143	-0.571429	0.0714286	0.072075	-0.714286	-0.678571	0.0741249	-0.702731	0.678571	0.259437	0.5	0.464286	0.214286	0.214286	0.0714286	-0.642857	0.714286	-0.234244	-0.821429	0.214286	0.428571	0.0714286	-0.464286	0	0.0357143	-0.178571	0.75	-0.642857	0.428571	-0.178571	0.468487
cg11118962	0.714286	0.0714286	0.642857	0.5	0.75	-0.5	-0.414431	0.214286	-0.392857	0.142857	0.571429	0.785714	0.214286	0.178571	0.107143	0.107143	-0.357143	0.428571	-0.107143	-0.714286	0.392857	-0.0180187	-0.821429	-0.607143	0	-0.648675	0.857143	-0.0741249	0.25	0.142857	0.535714	-0.0357143	0.142857	-0.821429	0.535714	-0.0900937	-0.857143	0	0.607143	0.0714286	-0.142857	-0.285714	0.392857	-0.428571	0.75	-0.535714	0.285714	-0.428571	0.378394
cg21467828	-0.464286	0.321429	-0.535714	-0.107143	-0.428571	0.392857	0.0900938	-0.107143	0.285714	-0.142857	-0.535714	-0.392857	-0.214286	-0.107143	-0.285714	-0.285714	-0.178571	-0.178571	-0.357143	0.678571	-0.714286	-0.198206	0.428571	0.428571	-0.0370625	0.5766	-0.5	0.370625	-0.321429	0.214286	-0.357143	0.392857	-0.285714	0.75	-0.392857	-0.0900938	0.678571	0.107143	-0.214286	0.178571	-0.178571	0.321429	-0.607143	0.285714	-0.5	0.392857	0.107143	0.285714	-0.522544
cg16689481	0.571429	-0.214286	0.142857	0.357143	0.464286	-0.642857	0.198206	-0.0714286	-0.892857	-0.535714	0.428571	0.142857	0	-0.142857	-0.214286	-0.214286	-0.5	-0.142857	0.0714286	-0.214286	-0.25	-0.558581	-0.535714	-0.642857	0.778312	-0.756787	0.0357143	-0.2965	0	-0.25	0.214286	0	-0.714286	-0.392857	-0.0714286	0.072075	-0.178571	0.785714	-0.285714	0.357143	0.464286	0.214286	0.0357143	-0.535714	0.214286	-0.714286	0.428571	-0.535714	-0.0900937
cg23166988	0.214286	0	0.392857	-0.142857	0.142857	0.107143	0.0900938	0.535714	0.142857	0.142857	0.25	0.428571	0.25	0.25	0.107143	0.107143	0.535714	0.571429	0.178571	-0.428571	0.714286	0.72075	0	0.214286	-0.593	-0.270281	0.392857	-0.185312	0.464286	-0.285714	0.0714286	-0.178571	0.75	-0.392857	0.607143	-0.14415	-0.285714	-0.392857	0.107143	-0.178571	0	-0.107143	0.428571	0	0.571429	-0.178571	-0.642857	0	0.648675
cg23759393	-0.607143	-0.535714	-0.178571	-0.464286	-0.428571	0.0357143	-0.162169	-0.857143	0.25	0.428571	-0.321429	-0.821429	-0.392857	-0.5	0.357143	0.357143	0.321429	-0.964286	0.714286	0.0357143	0.214286	-0.450469	0.285714	-0.142857	0.518875	0.504525	-0.464286	-0.222375	-0.464286	-0.142857	0.107143	-0.464286	-0.25	0.0714286	-0.75	0.378394	0.107143	-0.214286	-0.142857	-0.285714	0.392857	-0.357143	0.357143	0.0714286	-0.857143	0.535714	0.107143	0.0714286	-0.306319
cg04962480	-0.178571	0.321429	-0.321429	-0.321429	-0.428571	0.678571	0.342356	0.642857	0.25	-0.285714	-0.535714	-0.0357143	-0.107143	-0.214286	-0.571429	-0.571429	0.392857	0.392857	-0.0714286	0.392857	-0.142857	0.306319	0.428571	0.857143	-0.518875	0.180187	-0.25	-0.14825	-0.107143	-0.642857	-0.178571	0.25	0.178571	0.428571	-0.0357143	-0.234244	0.821429	0	-0.428571	0.357143	0.392857	0.428571	-0.142857	-0.0714286	0.0714286	0.0357143	-0.75	-0.0714286	-0.126131
cg25773695	0.214286	0.428571	0.321429	-0.0714286	0.214286	0.178571	0.234244	0.785714	0.107143	-0.107143	0.178571	0.571429	0.214286	0.392857	-0.214286	-0.214286	0.321429	0.857143	-0.214286	-0.214286	0.285714	0.792825	0.0714286	0.392857	-0.741249	-0.234244	0.321429	0.185312	0.571429	-0.107143	-0.142857	0.285714	0.714286	-0.142857	0.785714	-0.450469	-0.0357143	-0.214286	0	0.0714286	-0.25	0.285714	0.0357143	0.107143	0.678571	-0.285714	-0.642857	0.107143	0.612637
cg00758881	0.25	-0.464286	0.357143	0.107143	0.142857	-0.142857	-0.360375	-0.0714286	0.142857	0.5	0.357143	0.25	0.321429	0.142857	0.607143	0.607143	0.285714	0.0357143	0.321429	-0.535714	0.857143	0.270281	-0.285714	-0.285714	-0.185312	-0.198206	0.535714	-0.407687	0.142857	0	0.357143	-0.642857	0.464286	-0.571429	0.214286	0.342356	-0.75	-0.5	0.535714	-0.5	-0.0357143	-0.714286	0.607143	-0.0714286	0.285714	0.0714286	-0.0357143	-0.0714286	0.378394
cg24550112	0.75	0.107143	0.571429	0.535714	0.821429	-0.714286	0.0540562	0.285714	-0.607143	-0.25	0.857143	0.75	0.392857	0.571429	0.107143	0.107143	-0.428571	0.535714	-0.321429	-0.535714	0.107143	0.216225	-0.607143	-0.642857	0.0741249	-0.810844	0.571429	0.185312	0.642857	0.392857	0.0714286	0.142857	0.107143	-0.607143	0.785714	-0.198206	-0.785714	0.285714	0.25	0	-0.428571	0.0714286	0	-0.107143	0.785714	-0.714286	0.321429	-0.107143	0.5766
cg04051365	0.392857	-0.321429	-0.142857	0.607143	0.285714	-0.642857	-0.0360375	-0.464286	-0.607143	-0.321429	0.428571	-0.0357143	0.214286	0.142857	0.214286	0.214286	-0.785714	-0.392857	-0.285714	0.107143	-0.5	-0.630656	-0.428571	-0.75	0.778312	-0.378394	-0.0357143	-0.0370625	-0.107143	0.464286	0	-0.107143	-0.785714	-0.0357143	-0.25	0.360375	-0.357143	0.607143	0.0714286	-0.0357143	-0.142857	-0.107143	-0.357143	-0.107143	-0.107143	-0.25	0.964286	-0.107143	-0.342356
cg12864721	0.285714	0.142857	0.285714	-0.0714286	0.392857	-0.321429	0.162169	0.107143	-0.678571	-0.392857	0.0357143	0.107143	-0.428571	-0.5	-0.607143	-0.607143	-0.178571	-0.0357143	0.321429	-0.321429	-0.142857	-0.504525	-0.392857	-0.285714	0.555937	-0.522544	0	-0.185312	-0.107143	-0.642857	0.357143	0.285714	-0.5	-0.428571	-0.0714286	-0.306319	0.178571	0.607143	-0.428571	0.678571	0.75	0.464286	0.285714	-0.678571	0.178571	-0.678571	-0.0714286	-0.678571	-0.0360375
cg11529236	0	0.0714286	0.5	-0.357143	0.392857	-0.357143	-0.0180187	-0.214286	-0.464286	0	0	-0.0714286	-0.642857	-0.607143	-0.392857	-0.392857	0.0714286	-0.285714	0.678571	-0.571429	0.178571	-0.486506	-0.321429	-0.392857	0.592999	-0.2883	0	-0.0741249	-0.107143	-0.571429	0.464286	0.178571	-0.285714	-0.607143	-0.107143	-0.342356	0	0.285714	-0.321429	0.5	0.714286	0.285714	0.607143	-0.571429	-0.0357143	-0.464286	-0.142857	-0.571429	0.126131
cg26489108	0.607143	-0.107143	-0.107143	0.535714	0	0.285714	-0.558581	0.428571	-0.0714286	0.0714286	-0.214286	0.5	0.214286	-0.392857	-0.178571	-0.178571	-0.285714	0.285714	-0.178571	-0.0714286	0.178571	-0.360375	-0.642857	0.0714286	-0.185312	-0.306319	0.678571	-0.778312	-0.571429	-0.535714	0.714286	-0.321429	-0.214286	-0.285714	-0.25	0.360375	-0.107143	0	0.571429	0.285714	0.535714	-0.5	0.285714	-0.785714	0.464286	-0.142857	0.107143	-0.785714	-0.468487
cg10788618	0	-0.357143	-0.107143	0.142857	0.142857	-0.607143	0.126131	-0.714286	-0.535714	-0.25	0.25	-0.428571	-0.142857	-0.107143	0.142857	0.142857	-0.464286	-0.714286	0.142857	0.0714286	-0.428571	-0.684712	-0.142857	-0.678571	0.963624	-0.162169	-0.392857	0.0370625	-0.142857	0.25	-0.0714286	-0.0714286	-0.785714	0	-0.428571	0.234244	-0.107143	0.571429	-0.285714	0	0.107143	0.0714286	-0.178571	-0.0357143	-0.464286	-0.142857	0.714286	-0.0357143	-0.2883
cg26544722	0.357143	0.0714286	-0.357143	0.214286	-0.0357143	-0.0357143	0.774806	0.571429	-0.5	-0.928571	0.178571	0.107143	0.321429	0.285714	-0.428571	-0.428571	-0.178571	0.392857	-0.428571	0.464286	-0.571429	0.180187	0.178571	0.25	0.0370625	-0.486506	-0.357143	-0.111187	0.285714	-0.25	-0.5	0.25	-0.321429	0.392857	0.178571	-0.072075	0.5	0.714286	-0.678571	0.285714	0.142857	0.642857	-0.607143	0	0.285714	-0.5	-0.142857	0	-0.0360375
cg26572207	-0.0357143	0.464286	0.178571	-0.107143	0.178571	0.142857	-0.504525	-0.0357143	-0.142857	0.142857	-0.571429	0.0714286	-0.75	-0.892857	-0.714286	-0.714286	-0.285714	-0.142857	0.214286	-0.214286	-0.214286	-0.810844	-0.464286	-0.0357143	0.2965	0.0900937	0.214286	-0.0370625	-0.678571	-0.535714	0.714286	0.428571	-0.464286	-0.285714	-0.428571	-0.342356	0.321429	0.178571	0.107143	0.821429	0.678571	0.178571	0.357143	-0.785714	-0.0714286	-0.178571	0.0357143	-0.785714	-0.486506
cg14705319	0.214286	-0.285714	0.142857	0.285714	0.392857	-0.714286	-0.126131	-0.642857	-0.607143	-0.107143	0.357143	-0.142857	-0.142857	-0.142857	0.142857	0.142857	-0.571429	-0.571429	0.142857	-0.214286	-0.25	-0.738769	-0.464286	-0.857143	0.926562	-0.324337	-0.0357143	0	-0.142857	0.25	0.214286	-0.0714286	-0.714286	-0.321429	-0.285714	0.180187	-0.392857	0.5	0	0.0714286	0.107143	-0.0714286	0.0357143	-0.25	-0.214286	-0.285714	0.785714	-0.25	-0.198206
cg06068801	0.214286	-0.285714	0.142857	0.285714	0.392857	-0.714286	-0.126131	-0.642857	-0.607143	-0.107143	0.357143	-0.142857	-0.142857	-0.142857	0.142857	0.142857	-0.571429	-0.571429	0.142857	-0.214286	-0.25	-0.738769	-0.464286	-0.857143	0.926562	-0.324338	-0.0357143	0	-0.142857	0.25	0.214286	-0.0714286	-0.714286	-0.321429	-0.285714	0.180188	-0.392857	0.5	0	0.0714286	0.107143	-0.0714286	0.0357143	-0.25	-0.214286	-0.285714	0.785714	-0.25	-0.198206
cg02862467	0.357143	-0.214286	0.214286	0.428571	0.535714	-0.821429	-0.0900937	-0.535714	-0.678571	-0.178571	0.535714	0.0357143	0	0.0714286	0.178571	0.178571	-0.678571	-0.392857	-0.0357143	-0.25	-0.285714	-0.612637	-0.535714	-0.928571	0.852437	-0.450469	0.0714286	0.111187	0.0357143	0.428571	0.142857	0	-0.642857	-0.357143	-0.0714286	0.126131	-0.535714	0.535714	0.0714286	0.0357143	-0.107143	-0.0357143	-0.0714286	-0.178571	-0.0357143	-0.392857	0.857143	-0.178571	-0.072075
cg21540530	0.107143	0.821429	0.285714	-0.178571	0.357143	0.0714286	0.2883	0.642857	-0.285714	-0.428571	-0.142857	0.392857	-0.392857	-0.142857	-0.892857	-0.892857	-0.0714286	0.607143	-0.178571	-0.107143	-0.357143	0.0900937	-0.0714286	0.285714	-0.185312	-0.234244	0.0357143	0.407687	0.214286	-0.357143	0	0.857143	0.0357143	-0.0714286	0.428571	-0.810844	0.464286	0.357143	-0.392857	0.785714	0.178571	0.857143	-0.107143	-0.285714	0.428571	-0.571429	-0.464286	-0.285714	0.198206
cg16170495	-0.142857	-0.214286	-0.392857	-0.285714	-0.5	0.464286	0.162169	0.142857	0.0357143	-0.178571	-0.535714	-0.357143	-0.214286	-0.607143	-0.357143	-0.357143	0.321429	-0.214286	0.357143	0.285714	0	-0.252262	0.214286	0.464286	0.0741249	0.0900937	-0.321429	-0.630062	-0.5	-0.892857	0.142857	-0.214286	-0.285714	0.214286	-0.571429	0.198206	0.678571	0.142857	-0.428571	0.285714	0.892857	0.0714286	0.178571	-0.392857	-0.25	0.0714286	-0.428571	-0.392857	-0.43245
cg16177445	0.607143	0.535714	0.142857	0.678571	0.464286	-0.0714286	-0.270281	0.571429	-0.178571	-0.178571	0.214286	0.821429	0.321429	0.357143	-0.25	-0.25	-0.642857	0.75	-0.821429	-0.0357143	-0.321429	0.072075	-0.535714	-0.0714286	-0.370625	-0.342356	0.642857	0.259437	0.142857	0.392857	0.142857	0.428571	0.0357143	-0.107143	0.5	-0.234244	-0.285714	0.142857	0.535714	0.285714	-0.5	0.0714286	-0.357143	-0.178571	0.714286	-0.357143	0.321429	-0.178571	0
cg26887137	0	0.285714	-0.25	0.285714	-0.142857	0.285714	-0.0180187	0.321429	0.392857	0	0	0.25	0.428571	0.571429	0.142857	0.142857	-0.142857	0.464286	-0.714286	0.392857	-0.25	0.486506	0.214286	0.357143	-0.630062	0.252262	0.107143	0.370625	0.214286	0.607143	-0.392857	0.178571	0.357143	0.464286	0.321429	-0.0180187	0	-0.25	0.321429	-0.25	-0.785714	-0.0357143	-0.571429	0.5	0.178571	0.285714	0.0714286	0.5	0.0180187
cg10927178	0.178571	-0.464286	-0.0714286	0.321429	0.214286	-0.678571	0.0360375	-0.678571	-0.571429	-0.214286	0.392857	-0.285714	0.0357143	0	0.285714	0.285714	-0.535714	-0.642857	0.0714286	0	-0.321429	-0.648675	-0.285714	-0.785714	0.926562	-0.2883	-0.214286	-0.0741249	-0.107143	0.321429	0	-0.214286	-0.75	-0.107143	-0.357143	0.360375	-0.321429	0.535714	-0.107143	-0.107143	0.0357143	-0.107143	-0.142857	-0.0714286	-0.321429	-0.178571	0.821429	-0.0714286	-0.252262
cg18835472	0.25	0.25	0.428571	0.107143	0.321429	0.107143	-0.846881	0.0714286	0	0.5	-0.321429	0.428571	-0.428571	-0.714286	-0.321429	-0.321429	-0.178571	0.0714286	0.25	-0.571429	0.357143	-0.558581	-0.75	-0.178571	0	-0.072075	0.75	-0.2965	-0.571429	-0.464286	1	0.0357143	-0.0714286	-0.678571	-0.178571	-0.126131	-0.25	-0.214286	0.642857	0.5	0.535714	-0.357143	0.714286	-0.857143	0.285714	-0.142857	0.0357143	-0.857143	-0.234244
cg17662941	0.107143	0.535714	-0.0714286	-0.0357143	0.178571	-0.0357143	0.414431	0.357143	-0.5	-0.678571	-0.178571	0.0714286	-0.357143	-0.25	-0.857143	-0.857143	-0.321429	0.214286	-0.214286	0.214286	-0.714286	-0.306319	-0.0357143	0.142857	0.259437	-0.252262	-0.285714	0.222375	-0.0357143	-0.357143	-0.107143	0.714286	-0.5	0.178571	0	-0.504525	0.642857	0.714286	-0.607143	0.785714	0.357143	0.857143	-0.357143	-0.321429	0.107143	-0.535714	-0.107143	-0.321429	-0.198206
cg00380172	-0.392857	-0.178571	-0.392857	-0.178571	-0.714286	0.821429	-0.342356	0.107143	0.928571	0.571429	-0.535714	-0.178571	0.214286	-0.0357143	0.357143	0.357143	0.535714	0.0357143	0	0.321429	0.428571	0.414431	0.428571	0.714286	-0.778312	0.684712	0.0714286	-0.2965	-0.321429	-0.0714286	0	-0.464286	0.571429	0.392857	-0.25	0.378394	0.178571	-0.821429	0.428571	-0.464286	-0.107143	-0.607143	0.107143	0.285714	-0.214286	0.821429	-0.392857	0.285714	-0.198206
cg23433370	0	-0.357143	-0.107143	0.142857	0.142857	-0.607143	0.126131	-0.714286	-0.535714	-0.25	0.25	-0.428571	-0.142857	-0.107143	0.142857	0.142857	-0.464286	-0.714286	0.142857	0.0714286	-0.428571	-0.684712	-0.142857	-0.678571	0.963624	-0.162169	-0.392857	0.0370625	-0.142857	0.25	-0.0714286	-0.0714286	-0.785714	0	-0.428571	0.234244	-0.107143	0.571429	-0.285714	0	0.107143	0.0714286	-0.178571	-0.0357143	-0.464286	-0.142857	0.714286	-0.0357143	-0.2883
cg00563348	0.0714286	-0.0714286	-0.571429	0.357143	-0.25	0.107143	-0.162169	-0.214286	-0.214286	-0.285714	-0.392857	-0.25	-0.107143	-0.428571	-0.285714	-0.285714	-0.607143	-0.392857	-0.285714	0.535714	-0.714286	-0.828862	-0.178571	-0.0357143	0.481812	0.0900938	-0.214286	-0.259437	-0.714286	-0.107143	0.142857	0.0357143	-0.892857	0.392857	-0.75	0.324338	0.428571	0.5	-0.0357143	0.357143	0.357143	0	-0.392857	-0.357143	-0.357143	0.0714286	0.571429	-0.357143	-0.900937
cg04124606	0.214286	-0.571429	-0.5	0.285714	-0.571429	0.535714	-0.180187	0.285714	0.392857	0.142857	-0.178571	0.0357143	0.607143	0.0357143	0.392857	0.392857	0.25	0.107143	-0.107143	0.321429	0.392857	0.234244	0.0714286	0.428571	-0.481812	0.0540562	0.214286	-0.852437	-0.321429	-0.321429	0.107143	-0.785714	0.178571	0.214286	-0.285714	0.738769	0	-0.357143	0.357143	-0.428571	0.214286	-0.714286	0.0714286	-0.0714286	0.107143	0.392857	-0.142857	-0.0714286	-0.306319
cg04682905	0.357143	-0.214286	0.214286	0.428571	0.535714	-0.821429	-0.0900937	-0.535714	-0.678571	-0.178571	0.535714	0.0357143	0	0.0714286	0.178571	0.178571	-0.678571	-0.392857	-0.0357143	-0.25	-0.285714	-0.612637	-0.535714	-0.928571	0.852437	-0.450469	0.0714286	0.111187	0.0357143	0.428571	0.142857	0	-0.642857	-0.357143	-0.0714286	0.126131	-0.535714	0.535714	0.0714286	0.0357143	-0.107143	-0.0357143	-0.0714286	-0.178571	-0.0357143	-0.392857	0.857143	-0.178571	-0.072075
cg21233675	-0.107143	0.321429	-0.0714286	0.178571	-0.0357143	0.178571	-0.126131	0.142857	0.428571	0.178571	0.0357143	0.214286	0.285714	0.535714	0.214286	0.214286	-0.107143	0.357143	-0.571429	0.214286	-0.142857	0.450469	0.178571	0.214286	-0.555937	0.324338	0.142857	0.518875	0.25	0.714286	-0.321429	0.214286	0.428571	0.321429	0.357143	-0.108113	-0.142857	-0.357143	0.392857	-0.285714	-0.857143	-0.0714286	-0.428571	0.535714	0.107143	0.321429	0.107143	0.535714	0.126131
cg01861537	-0.0357143	-0.178571	-0.0714286	0.107143	0.214286	-0.642857	0.252262	-0.642857	-0.571429	-0.357143	0.285714	-0.392857	-0.178571	0	0.0357143	0.0357143	-0.5	-0.607143	0.0357143	0.107143	-0.571429	-0.594619	-0.0714286	-0.642857	0.926562	-0.162169	-0.464286	0.259437	0	0.357143	-0.214286	0.142857	-0.75	0.0714286	-0.285714	0.0540562	-0.0357143	0.642857	-0.392857	0.0714286	-0.0357143	0.285714	-0.321429	0.0714286	-0.428571	-0.214286	0.678571	0.0714286	-0.198206
cg24967811	0.214286	-0.285714	0.142857	0.285714	0.392857	-0.714286	-0.126131	-0.642857	-0.607143	-0.107143	0.357143	-0.142857	-0.142857	-0.142857	0.142857	0.142857	-0.571429	-0.571429	0.142857	-0.214286	-0.25	-0.738769	-0.464286	-0.857143	0.926562	-0.324338	-0.0357143	0	-0.142857	0.25	0.214286	-0.0714286	-0.714286	-0.321429	-0.285714	0.180188	-0.392857	0.5	0	0.0714286	0.107143	-0.0714286	0.0357143	-0.25	-0.214286	-0.285714	0.785714	-0.25	-0.198206
cg06529600	0.642857	0	-0.285714	0.857143	0.285714	-0.392857	0	0.0714286	-0.607143	-0.571429	0.321429	0.321429	0.392857	0.25	-0.107143	-0.107143	-0.964286	0.107143	-0.75	0.321429	-0.75	-0.486506	-0.5	-0.428571	0.407687	-0.486506	0.142857	-0.0370625	-0.107143	0.392857	-0.0357143	0.142857	-0.75	0.142857	-0.0714286	0.234244	-0.142857	0.714286	0.142857	0.214286	-0.214286	0.0714286	-0.642857	-0.214286	0.25	-0.392857	0.857143	-0.214286	-0.450469
cg13221924	0.285714	-0.214286	0	0.428571	0.321429	-0.571429	-0.234244	-0.535714	-0.571429	-0.142857	0.214286	-0.0714286	-0.107143	-0.214286	0.0357143	0.0357143	-0.714286	-0.5	-0.0357143	-0.0714286	-0.392857	-0.846881	-0.535714	-0.75	0.852437	-0.2883	0.0357143	-0.0741249	-0.321429	0.214286	0.285714	-0.0357143	-0.821429	-0.214286	-0.392857	0.234244	-0.285714	0.535714	0.107143	0.178571	0.142857	-0.107143	-0.0714286	-0.357143	-0.178571	-0.25	0.857143	-0.357143	-0.414431
cg11426427	-0.214286	0.0714286	0.214286	-0.142857	0.357143	-0.642857	0.14415	-0.678571	-0.464286	-0.142857	0.214286	-0.357143	-0.464286	-0.107143	-0.0714286	-0.0714286	-0.357143	-0.571429	0.214286	-0.142857	-0.428571	-0.540562	-0.0714286	-0.642857	0.852437	-0.0360375	-0.392857	0.518875	0.0714286	0.357143	-0.107143	0.357143	-0.535714	-0.107143	-0.142857	-0.252262	-0.0714286	0.464286	-0.357143	0.178571	-0.0714286	0.392857	-0.107143	0.0714286	-0.428571	-0.214286	0.5	0.0714286	0
cg26180263	0.25	0.678571	0.785714	0.0357143	0.714286	-0.214286	-0.2883	0.392857	-0.0357143	0.25	0.285714	0.75	-0.142857	0.214286	-0.214286	-0.214286	-0.0714286	0.678571	-0.142857	-0.678571	0.285714	0.342356	-0.428571	-0.178571	-0.407687	-0.234244	0.678571	0.555937	0.464286	0.25	0.285714	0.535714	0.571429	-0.607143	0.821429	-0.684712	-0.5	-0.25	0.428571	0.25	-0.428571	0.178571	0.285714	-0.107143	0.678571	-0.392857	-0.178571	-0.107143	0.630656
cg12467404	0.535714	0.178571	0.357143	0.107143	0.392857	-0.142857	0.378394	0.75	-0.357143	-0.392857	0.428571	0.607143	0.285714	0.321429	-0.25	-0.25	0.142857	0.75	-0.107143	-0.321429	0.25	0.540562	-0.178571	0.0714286	-0.333562	-0.666694	0.321429	-0.111187	0.571429	-0.321429	-0.0357143	0.142857	0.357143	-0.357143	0.714286	-0.306319	-0.142857	0.178571	-0.178571	0.178571	0.0714286	0.321429	0.107143	-0.178571	0.785714	-0.642857	-0.464286	-0.178571	0.5766
cg02252421	0.535714	0.607143	0.285714	0.464286	0.392857	0.214286	-0.522544	0.714286	0.0357143	0.107143	-0.0714286	0.892857	0.107143	0	-0.392857	-0.392857	-0.357143	0.821429	-0.535714	-0.25	0.0357143	0.072075	-0.607143	0.142857	-0.592999	-0.234244	0.857143	0.0370625	-0.0714286	-0.0357143	0.5	0.357143	0.25	-0.321429	0.428571	-0.306319	-0.214286	-0.142857	0.678571	0.428571	-0.142857	-0.0714286	0.0714286	-0.464286	0.785714	-0.285714	-0.0357143	-0.464286	0
cg10528576	0.392857	-0.0357143	-0.214286	0.321429	0.214286	-0.428571	0.468487	0.0357143	-0.821429	-0.821429	0.214286	-0.0357143	0	-0.0714286	-0.428571	-0.428571	-0.571429	-0.107143	-0.214286	0.25	-0.714286	-0.522544	-0.214286	-0.321429	0.704187	-0.558581	-0.321429	-0.111187	-0.0357143	-0.178571	-0.142857	0.25	-0.857143	0.107143	-0.178571	0	0.285714	0.964286	-0.571429	0.464286	0.357143	0.535714	-0.428571	-0.321429	0.0357143	-0.607143	0.392857	-0.321429	-0.306319
cg04913291	0.285714	0.0714286	0.107143	0.571429	0.285714	-0.178571	-0.702731	-0.214286	0.0357143	0.357143	0.107143	0.357143	0.142857	0.0714286	0.25	0.25	-0.607143	0	-0.392857	-0.142857	-0.0714286	-0.360375	-0.571429	-0.428571	0.0370625	0.0180187	0.571429	0.111187	-0.25	0.571429	0.392857	-0.0357143	-0.142857	-0.214286	-0.0357143	0.180187	-0.571429	-0.142857	0.821429	-0.0714286	-0.428571	-0.5	-0.0357143	-0.142857	0.142857	0.107143	0.714286	-0.142857	-0.252262
cg21593835	0.0357143	-0.178571	0.107143	0.107143	0.321429	-0.642857	-0.0360375	-0.678571	-0.571429	-0.142857	0.214286	-0.285714	-0.321429	-0.25	0	0	-0.5	-0.642857	0.214286	-0.142857	-0.357143	-0.774806	-0.321429	-0.75	0.963624	-0.198206	-0.214286	0.111187	-0.178571	0.178571	0.142857	0.0714286	-0.75	-0.214286	-0.357143	0.0540562	-0.178571	0.535714	-0.178571	0.178571	0.178571	0.107143	0	-0.214286	-0.357143	-0.25	0.678571	-0.214286	-0.234244
cg12862537	-0.142857	-0.285714	0.0714286	0.142857	-0.0357143	-0.107143	-0.378394	-0.428571	0.428571	0.571429	0.25	-0.0357143	0.321429	0.428571	0.785714	0.785714	0.0357143	-0.178571	-0.0714286	-0.107143	0.357143	0.252263	0.0357143	-0.25	-0.185312	0.306319	0.214286	0.185312	0.142857	0.75	-0.0714286	-0.392857	0.392857	-0.0357143	0.107143	0.324338	-0.642857	-0.571429	0.607143	-0.714286	-0.714286	-0.642857	0.0357143	0.5	-0.142857	0.5	0.357143	0.5	0.180188
cg14957089	-0.142857	0.5	-0.107143	-0.357143	-0.25	0.642857	0.180187	0.678571	0.214286	-0.178571	-0.571429	0.107143	-0.285714	-0.357143	-0.714286	-0.714286	0.357143	0.464286	0	0.178571	-0.0714286	0.216225	0.25	0.785714	-0.518875	0.14415	-0.0714286	-0.0741249	-0.142857	-0.714286	0.0357143	0.392857	0.214286	0.214286	0.0357143	-0.414431	0.75	-0.0357143	-0.321429	0.535714	0.464286	0.464286	0.0357143	-0.25	0.178571	-0.0714286	-0.785714	-0.25	-0.072075
cg14182254	0.607143	0.464286	0.785714	0.321429	0.857143	-0.428571	-0.2883	0.428571	-0.357143	0.0714286	0.5	0.892857	0.0357143	0.214286	-0.178571	-0.178571	-0.285714	0.678571	-0.178571	-0.75	0.285714	0.162169	-0.714286	-0.428571	-0.185312	-0.594619	0.821429	0.259437	0.428571	0.142857	0.428571	0.357143	0.321429	-0.785714	0.785714	-0.486506	-0.678571	0	0.464286	0.285714	-0.25	0.0714286	0.321429	-0.357143	0.857143	-0.642857	0.0357143	-0.357143	0.558581
cg13725590	0.178571	0.178571	0.428571	-0.178571	0.214286	0.0714286	0.216225	0.607143	0.107143	0.0357143	0.285714	0.464286	0.214286	0.357143	0	0	0.5	0.678571	0.0714286	-0.392857	0.571429	0.810844	0.0714286	0.25	-0.630062	-0.270281	0.321429	0.0370625	0.607143	-0.178571	-0.0714286	0.0357143	0.785714	-0.321429	0.75	-0.324337	-0.214286	-0.321429	0	-0.107143	-0.142857	0.107143	0.285714	0.107143	0.607143	-0.25	-0.678571	0.107143	0.738769
cg24796644	0.607143	-0.321429	-0.0357143	0.678571	0.321429	-0.571429	0.324337	0.107143	-0.428571	-0.428571	0.857143	0.357143	0.821429	0.892857	0.5	0.5	-0.428571	0.285714	-0.571429	0.0714286	-0.142857	0.342356	-0.178571	-0.464286	0.0741249	-0.594619	0.142857	0.0370625	0.607143	0.678571	-0.428571	-0.214286	-0.0357143	0	0.5	0.306319	-0.607143	0.321429	0.107143	-0.464286	-0.678571	-0.107143	-0.5	0.357143	0.428571	-0.321429	0.535714	0.357143	0.306319
cg10508780	-0.5	-0.142857	-0.0714286	-0.714286	-0.285714	0.0357143	0.684712	-0.142857	-0.0357143	-0.25	-0.107143	-0.607143	-0.321429	-0.142857	-0.142857	-0.142857	0.607143	-0.321429	0.571429	0.107143	0.0357143	0.198206	0.642857	0.25	0.222375	0.126131	-0.75	0.0370625	0.214286	-0.428571	-0.428571	0.0357143	0.0357143	0.214286	-0.107143	-0.180187	0.535714	0.142857	-0.892857	0	0.392857	0.5	0.0714286	0.25	-0.428571	0	-0.571429	0.25	0.234244
cg02304584	0.464286	-0.178571	0.178571	0.607143	0.464286	-0.642857	0	-0.142857	-0.321429	-0.107143	0.785714	0.357143	0.571429	0.75	0.535714	0.535714	-0.5	0.142857	-0.464286	-0.142857	-0.0714286	0.162169	-0.321429	-0.642857	0.14825	-0.414431	0.285714	0.259437	0.5	0.857143	-0.214286	-0.107143	0	-0.178571	0.464286	0.180187	-0.785714	0.142857	0.357143	-0.428571	-0.785714	-0.214286	-0.321429	0.321429	0.321429	-0.214286	0.678571	0.321429	0.306319
cg21429105	0.928571	-0.214286	-0.0714286	0.785714	0.392857	-0.464286	0.270281	0.428571	-0.785714	-0.714286	0.607143	0.535714	0.607143	0.357143	-0.0714286	-0.0714286	-0.607143	0.392857	-0.5	0.0357143	-0.285714	-0.108112	-0.535714	-0.392857	0.259437	-0.918956	0.285714	-0.407687	0.214286	-0.0357143	0	-0.107143	-0.464286	-0.178571	0.25	0.252262	-0.285714	0.714286	-0.0357143	0.142857	0.0714286	0.0714286	-0.321429	-0.357143	0.642857	-0.714286	0.428571	-0.357143	-0.0360375
cg19770292	0.0714286	0.0714286	0.321429	0	0.535714	-0.75	0.14415	-0.5	-0.714286	-0.285714	0.321429	-0.142857	-0.428571	-0.178571	-0.214286	-0.214286	-0.464286	-0.428571	0.214286	-0.285714	-0.392857	-0.630656	-0.321429	-0.75	0.926562	-0.342356	-0.214286	0.333562	0.0714286	0.142857	0.0714286	0.357143	-0.642857	-0.321429	-0.0714286	-0.270281	-0.142857	0.642857	-0.357143	0.357143	0.142857	0.428571	0	-0.214286	-0.178571	-0.5	0.5	-0.214286	0.0180187
cg00480856	-0.107143	-0.392857	0.214286	0.0357143	0.0714286	-0.214286	-0.684712	-0.714286	0.142857	0.678571	0	-0.178571	-0.178571	-0.321429	0.5	0.5	-0.0714286	-0.607143	0.428571	-0.392857	0.428571	-0.486506	-0.357143	-0.535714	0.370625	0.198206	0.285714	-0.185312	-0.392857	0.178571	0.535714	-0.464286	-0.107143	-0.428571	-0.392857	0.360375	-0.571429	-0.357143	0.571429	-0.285714	0.0714286	-0.714286	0.535714	-0.178571	-0.321429	0.321429	0.464286	-0.178571	-0.162169
cg15382933	0.0357143	-0.392857	0.178571	0.107143	0.285714	-0.642857	-0.198206	-0.785714	-0.428571	0.107143	0.285714	-0.285714	-0.214286	-0.214286	0.285714	0.285714	-0.357143	-0.714286	0.357143	-0.285714	-0.0357143	-0.684712	-0.357143	-0.821429	0.889499	-0.162169	-0.0714286	-0.0370625	-0.178571	0.214286	0.25	-0.214286	-0.571429	-0.357143	-0.357143	0.234244	-0.428571	0.285714	0.0357143	-0.0714286	0.142857	-0.214286	0.214286	-0.178571	-0.357143	-0.107143	0.678571	-0.178571	-0.14415
cg01233934	-0.0357143	-0.178571	-0.0714286	0.107143	0.214286	-0.642857	0.252262	-0.642857	-0.571429	-0.357143	0.285714	-0.392857	-0.178571	0	0.0357143	0.0357143	-0.5	-0.607143	0.0357143	0.107143	-0.571429	-0.594619	-0.0714286	-0.642857	0.926562	-0.162169	-0.464286	0.259437	0	0.357143	-0.214286	0.142857	-0.75	0.0714286	-0.285714	0.0540562	-0.0357143	0.642857	-0.392857	0.0714286	-0.0357143	0.285714	-0.321429	0.0714286	-0.428571	-0.214286	0.678571	0.0714286	-0.198206
cg00739120	0.321429	-0.107143	-0.0714286	0.464286	0.214286	-0.285714	-0.468488	-0.357143	-0.428571	-0.0357143	-0.0714286	0.0357143	-0.178571	-0.464286	-0.142857	-0.142857	-0.714286	-0.392857	-0.0714286	-0.0357143	-0.357143	-0.954994	-0.642857	-0.535714	0.667124	-0.198206	0.214286	-0.259437	-0.607143	-0.0357143	0.535714	-0.0357143	-0.821429	-0.214286	-0.535714	0.252263	-0.142857	0.428571	0.285714	0.357143	0.357143	-0.214286	0.0357143	-0.607143	-0.107143	-0.178571	0.75	-0.607143	-0.630656
cg09604167	-0.142857	-0.142857	-0.678571	0.0714286	-0.428571	0.0714286	0.774806	0.0714286	-0.0714286	-0.678571	0.0714286	-0.392857	0.392857	0.5	0.0357143	0.0357143	-0.0714286	-0.0357143	-0.464286	0.821429	-0.678571	0.270281	0.642857	0.321429	0.0370625	0.072075	-0.75	0.14825	0.25	0.285714	-0.892857	0.0714286	-0.25	0.857143	-0.0714286	0.180187	0.535714	0.428571	-0.642857	-0.214286	-0.321429	0.428571	-0.892857	0.607143	-0.285714	0.107143	0.0714286	0.607143	-0.162169
cg15644413	0.357143	-0.214286	0.214286	0.428571	0.535714	-0.821429	-0.0900937	-0.535714	-0.678571	-0.178571	0.535714	0.0357143	0	0.0714286	0.178571	0.178571	-0.678571	-0.392857	-0.0357143	-0.25	-0.285714	-0.612637	-0.535714	-0.928571	0.852437	-0.450469	0.0714286	0.111187	0.0357143	0.428571	0.142857	0	-0.642857	-0.357143	-0.0714286	0.126131	-0.535714	0.535714	0.0714286	0.0357143	-0.107143	-0.0357143	-0.0714286	-0.178571	-0.0357143	-0.392857	0.857143	-0.178571	-0.072075
cg06462195	0.607143	-0.0357143	-0.25	0.75	0.321429	-0.5	0.14415	0	-0.75	-0.678571	0.357143	0.214286	0.285714	0.178571	-0.178571	-0.178571	-0.928571	0	-0.607143	0.285714	-0.785714	-0.558581	-0.464286	-0.5	0.592999	-0.558581	0	-0.0370625	-0.0714286	0.285714	-0.0714286	0.178571	-0.857143	0.107143	-0.107143	0.180187	-0.0714286	0.857143	-0.0714286	0.285714	-0.0714286	0.214286	-0.607143	-0.25	0.178571	-0.5	0.821429	-0.25	-0.414431
cg27156259	-0.464286	-0.607143	-0.285714	-0.107143	-0.5	0.142857	-0.2883	-0.678571	0.607143	0.607143	-0.0714286	-0.535714	0.214286	0.142857	0.857143	0.857143	0.285714	-0.607143	0.214286	0.178571	0.357143	0.0900938	0.357143	-0.0357143	-0.0370625	0.594619	-0.178571	-0.111187	-0.178571	0.464286	-0.142857	-0.678571	0.214286	0.25	-0.392857	0.612637	-0.285714	-0.607143	0.357143	-0.821429	-0.357143	-0.75	0.0714286	0.535714	-0.607143	0.821429	0.25	0.535714	-0.126131
cg12683068	0.75	-0.25	0.321429	0.392857	0.428571	-0.357143	0.0900937	0.428571	-0.5	-0.25	0.571429	0.571429	0.428571	0.214286	0.0714286	0.0714286	-0.0714286	0.428571	0	-0.428571	0.392857	0.180187	-0.5	-0.321429	0	-0.810844	0.5	-0.481812	0.321429	-0.285714	0.25	-0.285714	0.0714286	-0.571429	0.428571	0.126131	-0.5	0.214286	0.107143	0	0.214286	-0.142857	0.285714	-0.392857	0.714286	-0.607143	-0.0357143	-0.392857	0.360375
cg19118951	0.0357143	-0.107143	-0.214286	0.25	0.142857	-0.5	0.14415	-0.535714	-0.535714	-0.392857	0.142857	-0.321429	-0.142857	-0.0714286	-0.0714286	-0.0714286	-0.642857	-0.535714	-0.142857	0.25	-0.714286	-0.702731	-0.142857	-0.535714	0.852437	-0.126131	-0.392857	0.185312	-0.178571	0.321429	-0.142857	0.178571	-0.857143	0.178571	-0.392857	0.108112	0.0714286	0.678571	-0.285714	0.178571	0	0.25	-0.428571	-0.0357143	-0.392857	-0.178571	0.75	-0.0357143	-0.414431
cg13352914	0.785714	0.0714286	0.178571	0.428571	0.357143	-0.0714286	0.0180187	0.714286	-0.5	-0.392857	0.214286	0.678571	0.25	-0.0714286	-0.392857	-0.392857	-0.214286	0.607143	-0.178571	-0.25	0.107143	-0.0180187	-0.571429	-0.0357143	-0.111187	-0.756787	0.535714	-0.518875	0.0357143	-0.571429	0.392857	0	-0.107143	-0.428571	0.285714	-0.0360375	-0.107143	0.357143	0.0714286	0.428571	0.464286	0.0714286	0.178571	-0.678571	0.785714	-0.678571	-0.142857	-0.678571	0.0540562
cg08210706	0.464286	0.392857	0.464286	0.178571	0.571429	-0.321429	0.378394	0.642857	-0.321429	-0.357143	0.607143	0.678571	0.321429	0.642857	-0.142857	-0.142857	-0.0357143	0.821429	-0.357143	-0.321429	0.0714286	0.666694	-0.142857	-0.0714286	-0.370625	-0.5766	0.321429	0.370625	0.821429	0.214286	-0.25	0.392857	0.464286	-0.285714	0.964286	-0.486506	-0.321429	0.142857	-0.0714286	0.0714286	-0.464286	0.428571	-0.142857	0.142857	0.785714	-0.607143	-0.25	0.142857	0.738769
cg01507577	-0.142857	0	0.107143	-0.285714	-0.142857	0.214286	0.378394	0.392857	0.392857	0.0714286	0.214286	0.107143	0.357143	0.571429	0.285714	0.285714	0.642857	0.464286	0	-0.0357143	0.464286	0.991031	0.5	0.428571	-0.704187	0.072075	-0.0357143	0.14825	0.642857	0.107143	-0.464286	-0.107143	0.857143	0.107143	0.607143	-0.126131	-0.0714286	-0.464286	-0.107143	-0.464286	-0.428571	0.0357143	0	0.571429	0.25	0.142857	-0.642857	0.571429	0.666694
cg21706343	-0.178571	0.107143	-0.678571	0.0357143	-0.642857	0.785714	-0.234244	0.214286	0.357143	-0.0357143	-0.857143	-0.214286	-0.142857	-0.571429	-0.428571	-0.428571	-0.0714286	-0.0714286	-0.214286	0.642857	-0.392857	-0.396412	0.142857	0.678571	-0.222375	0.450469	-0.142857	-0.407687	-0.821429	-0.5	0.178571	0	-0.357143	0.571429	-0.714286	0.234244	0.785714	0	0.0357143	0.357143	0.5	-0.0714286	-0.214286	-0.321429	-0.285714	0.392857	-0.107143	-0.321429	-0.8649
cg06293636	0	0.571429	0.0357143	-0.142857	-0.107143	0.607143	0.0360375	0.821429	0.392857	0	-0.321429	0.428571	0.0357143	0.0714286	-0.428571	-0.428571	0.321429	0.785714	-0.285714	0.0714286	0.107143	0.594619	0.178571	0.75	-0.889499	0.126131	0.25	0.111187	0.142857	-0.285714	-0.0357143	0.357143	0.607143	0.142857	0.428571	-0.414431	0.357143	-0.321429	0.0714286	0.25	-0.0714286	0.25	-0.0357143	0	0.464286	0	-0.714286	0	0.198206
cg19272349	0.392857	0.107143	0.0714286	0.25	0.321429	-0.25	-0.162169	0	-0.642857	-0.321429	-0.107143	0.142857	-0.357143	-0.607143	-0.571429	-0.571429	-0.535714	-0.142857	0.0714286	-0.142857	-0.357143	-0.846881	-0.607143	-0.357143	0.630062	-0.43245	0.142857	-0.2965	-0.464286	-0.5	0.535714	0.214286	-0.785714	-0.321429	-0.357143	-0.072075	0.142857	0.642857	-0.107143	0.714286	0.714286	0.214286	0.142857	-0.821429	0.107143	-0.535714	0.321429	-0.821429	-0.450469
cg07749597	0.321429	-0.0357143	0.25	0.392857	0.607143	-0.857143	0.0360375	-0.464286	-0.714286	-0.285714	0.571429	0.0714286	-0.0357143	0.178571	0.0714286	0.0714286	-0.714286	-0.285714	-0.142857	-0.214286	-0.428571	-0.522544	-0.464286	-0.892857	0.815374	-0.450469	0	0.333562	0.178571	0.535714	0	0.214286	-0.607143	-0.285714	0.0714286	-0.0540562	-0.464286	0.607143	-0.0357143	0.107143	-0.25	0.178571	-0.214286	-0.0714286	0	-0.464286	0.821429	-0.0714286	0.0180187
cg13739942	0.178571	-0.464286	-0.0714286	0.321429	0.214286	-0.678571	0.0360375	-0.678571	-0.571429	-0.214286	0.392857	-0.285714	0.0357143	0	0.285714	0.285714	-0.535714	-0.642857	0.0714286	0	-0.321429	-0.648675	-0.285714	-0.785714	0.926562	-0.2883	-0.214286	-0.0741249	-0.107143	0.321429	0	-0.214286	-0.75	-0.107143	-0.357143	0.360375	-0.321429	0.535714	-0.107143	-0.107143	0.0357143	-0.107143	-0.142857	-0.0714286	-0.321429	-0.178571	0.821429	-0.0714286	-0.252262
cg21360910	0.214286	-0.214286	-0.5	0.428571	-0.142857	-0.0714286	-0.108112	-0.25	-0.392857	-0.357143	-0.214286	-0.214286	-0.0357143	-0.392857	-0.214286	-0.214286	-0.642857	-0.428571	-0.214286	0.428571	-0.642857	-0.8649	-0.285714	-0.214286	0.630062	-0.108112	-0.178571	-0.370625	-0.642857	-0.142857	0.178571	-0.0714286	-0.964286	0.25	-0.714286	0.396412	0.285714	0.607143	-0.0714286	0.321429	0.428571	-0.0357143	-0.321429	-0.428571	-0.285714	-0.0714286	0.642857	-0.428571	-0.828862
cg05054910	-0.285714	0.5	-0.0714286	-0.214286	-0.321429	0.785714	-0.306319	0.5	0.75	0.392857	-0.571429	0.214286	-0.0714286	-0.0714286	-0.214286	-0.214286	0.357143	0.5	-0.214286	0.142857	0.178571	0.450469	0.25	0.785714	-0.926562	0.540562	0.25	0.14825	-0.142857	-0.107143	0.0714286	0.214286	0.642857	0.25	0.142857	-0.252263	0.321429	-0.642857	0.357143	0.0714286	-0.178571	-0.0714286	0.0357143	0.107143	0.142857	0.428571	-0.571429	0.107143	-0.0180188
cg01199952	-0.214286	0	0.285714	-0.428571	0.0357143	0.0714286	-0.378394	-0.285714	-0.0357143	0.357143	-0.428571	-0.214286	-0.714286	-0.892857	-0.321429	-0.321429	0.214286	-0.428571	0.75	-0.428571	0.321429	-0.594619	-0.25	-0.107143	0.370625	0.108112	0.0714286	-0.2965	-0.535714	-0.714286	0.678571	-0.0357143	-0.214286	-0.464286	-0.464286	-0.126131	0.142857	-0.0714286	-0.0357143	0.428571	0.857143	-0.0714286	0.75	-0.642857	-0.25	-0.0357143	-0.214286	-0.642857	-0.198206
cg16832693	0.0714286	0.642857	0.178571	0.214286	0.214286	0.214286	-0.342356	0.392857	0.321429	0.214286	-0.0714286	0.535714	0.0714286	0.285714	-0.142857	-0.142857	-0.214286	0.607143	-0.571429	-0.0357143	-0.107143	0.306319	-0.142857	0.214286	-0.630062	0.180187	0.464286	0.518875	0.142857	0.464286	0.0357143	0.464286	0.428571	0.0357143	0.464286	-0.378394	-0.142857	-0.321429	0.535714	0.107143	-0.642857	0.0357143	-0.214286	0.142857	0.392857	0.0714286	0	0.142857	0.126131
cg21188533	0.75	0.392857	0.25	0.535714	0.535714	-0.214286	0.216225	0.821429	-0.428571	-0.5	0.5	0.857143	0.464286	0.535714	-0.285714	-0.285714	-0.357143	0.928571	-0.642857	-0.142857	-0.142857	0.414431	-0.392857	-0.0357143	-0.370625	-0.702731	0.5	0.111187	0.535714	0.107143	-0.0714286	0.357143	0.178571	-0.214286	0.785714	-0.306319	-0.25	0.321429	0.107143	0.25	-0.321429	0.321429	-0.285714	-0.142857	0.928571	-0.678571	-0.0357143	-0.142857	0.378394
cg26437697	0.107143	-0.107143	-0.0357143	0.25	0.25	-0.5	-0.14415	-0.571429	-0.535714	-0.178571	0.0714286	-0.214286	-0.285714	-0.321429	-0.107143	-0.107143	-0.642857	-0.571429	0.0357143	0	-0.5	-0.882919	-0.392857	-0.642857	0.889499	-0.162169	-0.142857	0.0370625	-0.357143	0.142857	0.214286	0.107143	-0.857143	-0.107143	-0.464286	0.108113	-0.0714286	0.571429	-0.0714286	0.285714	0.214286	0.0714286	-0.107143	-0.321429	-0.321429	-0.214286	0.75	-0.321429	-0.450469
cg01231543	0.392857	-0.178571	0.5	0.321429	0.714286	-0.928571	-0.072075	-0.464286	-0.678571	-0.0714286	0.714286	0.178571	0	0.178571	0.25	0.25	-0.5	-0.25	0.107143	-0.535714	0	-0.378394	-0.571429	-1	0.741249	-0.558581	0.214286	0.185312	0.285714	0.428571	0.178571	0	-0.357143	-0.607143	0.214286	-0.0180187	-0.75	0.392857	0.107143	-0.0357143	-0.178571	-0.0357143	0.142857	-0.142857	0.142857	-0.5	0.678571	-0.142857	0.270281
cg24640182	0.25	0.0357143	0	0.321429	0.321429	-0.428571	-0.198206	-0.357143	-0.607143	-0.25	0	-0.0357143	-0.321429	-0.428571	-0.321429	-0.321429	-0.714286	-0.392857	-0.0357143	-0.0357143	-0.535714	-0.936975	-0.535714	-0.571429	0.815374	-0.270281	0	-0.0370625	-0.428571	-0.0357143	0.357143	0.214286	-0.892857	-0.178571	-0.428571	0.0180187	0	0.642857	-0.0357143	0.5	0.357143	0.142857	-0.0714286	-0.535714	-0.142857	-0.357143	0.678571	-0.535714	-0.504525
cg16547186	0.0714286	0.0714286	0	0.214286	0.321429	-0.535714	-0.0180188	-0.5	-0.571429	-0.285714	0.107143	-0.178571	-0.321429	-0.214286	-0.214286	-0.214286	-0.678571	-0.464286	-0.0714286	0.0357143	-0.642857	-0.792825	-0.321429	-0.607143	0.852437	-0.162169	-0.214286	0.259437	-0.214286	0.25	0.0714286	0.321429	-0.821429	-0.0357143	-0.321429	-0.072075	0	0.642857	-0.178571	0.357143	0.0714286	0.285714	-0.25	-0.214286	-0.285714	-0.285714	0.714286	-0.214286	-0.360375
cg21470711	0.321429	-0.0357143	0.25	0.392857	0.607143	-0.857143	0.0360375	-0.464286	-0.714286	-0.285714	0.571429	0.0714286	-0.0357143	0.178571	0.0714286	0.0714286	-0.714286	-0.285714	-0.142857	-0.214286	-0.428571	-0.522544	-0.464286	-0.892857	0.815374	-0.450469	0	0.333562	0.178571	0.535714	0	0.214286	-0.607143	-0.285714	0.0714286	-0.0540562	-0.464286	0.607143	-0.0357143	0.107143	-0.25	0.178571	-0.214286	-0.0714286	0	-0.464286	0.821429	-0.0714286	0.0180187
cg11919271	0	-0.571429	-0.0357143	0.142857	0.107143	-0.607143	-0.0360375	-0.821429	-0.392857	0	0.321429	-0.428571	-0.0357143	-0.0714286	0.428571	0.428571	-0.321429	-0.785714	0.285714	-0.0714286	-0.107143	-0.594619	-0.178571	-0.75	0.889499	-0.126131	-0.25	-0.111187	-0.142857	0.285714	0.0357143	-0.357143	-0.607143	-0.142857	-0.428571	0.414431	-0.357143	0.321429	-0.0714286	-0.25	0.0714286	-0.25	0.0357143	0	-0.464286	0	0.714286	0	-0.198206
cg17223520	-0.321429	0.392857	-0.0714286	-0.535714	-0.357143	0.714286	0.108112	0.535714	0.392857	0.0357143	-0.642857	-0.0357143	-0.357143	-0.428571	-0.571429	-0.571429	0.571429	0.321429	0.214286	0.107143	0.142857	0.270281	0.357143	0.821429	-0.555937	0.306319	-0.107143	-0.111187	-0.178571	-0.75	0.0714286	0.25	0.357143	0.178571	-0.0357143	-0.360375	0.714286	-0.25	-0.285714	0.392857	0.5	0.321429	0.214286	-0.178571	0.0357143	0.107143	-0.892857	-0.178571	-0.0180187
cg04834204	-0.321429	-0.107143	-0.178571	-0.0357143	-0.142857	-0.0357143	-0.450469	-0.714286	0.0357143	0.285714	-0.392857	-0.464286	-0.464286	-0.571429	0	0	-0.321429	-0.75	0.214286	0.107143	-0.285714	-0.846881	-0.142857	-0.285714	0.592999	0.396412	-0.178571	0	-0.678571	0.0714286	0.321429	-0.0357143	-0.607143	0.0714286	-0.75	0.198206	0.107143	0.0714286	0.142857	0.142857	0.25	-0.214286	0.0714286	-0.214286	-0.642857	0.321429	0.535714	-0.214286	-0.630656
cg12547531	0.142857	0.571429	0.107143	0.0714286	0	0.571429	-0.270281	0.785714	0.428571	0.178571	-0.285714	0.607143	0.107143	0.0714286	-0.321429	-0.321429	0.142857	0.821429	-0.392857	-0.0357143	0.178571	0.486506	-0.0714286	0.607143	-0.926562	0.108112	0.535714	0.0741249	0.0357143	-0.142857	0.178571	0.285714	0.607143	0	0.428571	-0.324337	0.107143	-0.428571	0.428571	0.214286	-0.178571	0	0.0357143	-0.107143	0.571429	0.0357143	-0.5	-0.107143	0.126131
cg02359433	0.464286	-0.0357143	0	0.392857	0.214286	-0.107143	-0.43245	0	-0.464286	-0.107143	-0.178571	0.214286	-0.214286	-0.642857	-0.392857	-0.392857	-0.535714	-0.142857	0.0357143	-0.142857	-0.178571	-0.8649	-0.714286	-0.321429	0.481812	-0.360375	0.357143	-0.518875	-0.642857	-0.5	0.714286	-0.0357143	-0.714286	-0.357143	-0.464286	0.162169	0	0.428571	0.214286	0.571429	0.714286	-0.142857	0.25	-0.892857	0.142857	-0.357143	0.392857	-0.892857	-0.5766
cg01447475	-0.285714	0.0714286	-0.357143	-0.357143	-0.642857	0.892857	0	0.5	0.607143	0.142857	-0.678571	-0.107143	-0.0357143	-0.321429	-0.25	-0.25	0.607143	0.25	0.107143	0.321429	0.25	0.342356	0.428571	0.928571	-0.704187	0.414431	-0.0714286	-0.407687	-0.321429	-0.678571	0.0357143	-0.142857	0.392857	0.357143	-0.214286	0.0540562	0.642857	-0.428571	-0.0714286	0.0714286	0.428571	-0.0714286	0.142857	-0.0714286	-0.0357143	0.392857	-0.785714	-0.0714286	-0.198206
cg24127106	0.178571	0.607143	0.642857	-0.107143	0.535714	-0.107143	0.0900937	0.571429	0	0.0357143	0.321429	0.642857	0	0.392857	-0.214286	-0.214286	0.178571	0.785714	-0.142857	-0.5	0.285714	0.666694	-0.107143	0.0714286	-0.555937	-0.252262	0.428571	0.518875	0.678571	0.142857	-0.0357143	0.5	0.714286	-0.392857	0.928571	-0.684712	-0.285714	-0.214286	0.107143	0.142857	-0.428571	0.357143	0.142857	0.107143	0.678571	-0.392857	-0.464286	0.107143	0.774806
cg10787197	0.214286	-0.214286	-0.142857	0.5	0.107143	-0.25	-0.558581	-0.5	-0.214286	0.142857	-0.0357143	-0.0357143	-0.0357143	-0.285714	0.142857	0.142857	-0.678571	-0.464286	-0.142857	0.0357143	-0.285714	-0.828862	-0.535714	-0.535714	0.555937	-0.0180187	0.214286	-0.185312	-0.571429	0.25	0.428571	-0.178571	-0.678571	-0.107143	-0.535714	0.396412	-0.285714	0.214286	0.464286	0.0714286	0.0714286	-0.428571	-0.0357143	-0.357143	-0.214286	0.0714286	0.857143	-0.357143	-0.612637
cg13512830	0.142857	0.785714	-0.0357143	0.214286	0.178571	0.214286	0.072075	0.607143	0	-0.321429	-0.142857	0.464286	0	0.214286	-0.571429	-0.571429	-0.357143	0.678571	-0.714286	0.25	-0.571429	0.180187	-0.0357143	0.357143	-0.44475	0	0.142857	0.518875	0.142857	0.214286	-0.178571	0.75	0.0714286	0.285714	0.392857	-0.522544	0.321429	0.178571	0.0357143	0.464286	-0.392857	0.535714	-0.535714	0.0357143	0.392857	-0.214286	-0.0714286	0.0357143	-0.0360375
cg22223232	0.25	-0.75	0.0357143	0.0357143	-0.0714286	-0.214286	0.198206	-0.0714286	-0.142857	0	0.428571	-0.0714286	0.428571	0.178571	0.535714	0.535714	0.357143	-0.142857	0.392857	-0.214286	0.607143	0.252262	0	-0.214286	0.111187	-0.378394	0.0357143	-0.630062	0.214286	-0.25	0	-0.75	0.142857	-0.285714	0.0357143	0.504525	-0.392857	-0.0714286	-0.0714286	-0.5	0.25	-0.428571	0.357143	0	0.107143	-0.0714286	-0.107143	0	0.2883
cg25108548	0.428571	-0.214286	-0.357143	0.785714	-0.0714286	0.0357143	-0.360375	0.0714286	0.107143	0.0357143	0.178571	0.321429	0.678571	0.428571	0.428571	0.428571	-0.535714	0.178571	-0.714286	0.321429	-0.178571	-0.0180188	-0.285714	-0.107143	-0.222375	-0.0540563	0.392857	-0.185312	-0.142857	0.571429	0	-0.321429	-0.107143	0.214286	-0.0357143	0.540562	-0.392857	-0.0714286	0.678571	-0.357143	-0.535714	-0.571429	-0.428571	0.107143	0.214286	0.214286	0.642857	0.107143	-0.342356
cg17817168	-0.214286	0.0714286	-0.642857	-0.0714286	-0.607143	0.678571	-0.0900937	0.142857	0.214286	-0.142857	-0.821429	-0.321429	-0.25	-0.642857	-0.5	-0.5	-0.0357143	-0.178571	-0.0714286	0.607143	-0.428571	-0.468487	0.178571	0.607143	-0.0370625	0.378394	-0.285714	-0.407687	-0.785714	-0.607143	0.142857	0.0357143	-0.464286	0.535714	-0.75	0.180187	0.857143	0.142857	-0.178571	0.428571	0.642857	0.0714286	-0.178571	-0.357143	-0.357143	0.285714	-0.142857	-0.357143	-0.828862
cg16605633	0.25	0.535714	0.428571	-0.178571	0.464286	-0.178571	0.522544	0.642857	-0.428571	-0.5	0.25	0.428571	-0.142857	0.142857	-0.607143	-0.607143	0.107143	0.642857	-0.0357143	-0.285714	-0.0714286	0.378394	-0.0357143	0.107143	-0.14825	-0.504525	0.0357143	0.2965	0.571429	-0.321429	-0.142857	0.607143	0.214286	-0.25	0.678571	-0.702731	0.178571	0.357143	-0.5	0.5	0.107143	0.785714	0	-0.142857	0.571429	-0.714286	-0.535714	-0.142857	0.558581
cg13741304	0.0714286	-0.357143	-0.535714	0.357143	-0.214286	-0.142857	-0.0540562	-0.464286	-0.321429	-0.285714	-0.142857	-0.392857	0	-0.285714	0	0	-0.571429	-0.607143	-0.142857	0.464286	-0.607143	-0.810844	-0.142857	-0.285714	0.704187	0	-0.321429	-0.2965	-0.571429	0.0357143	0.0357143	-0.178571	-0.928571	0.321429	-0.75	0.486506	0.214286	0.535714	-0.107143	0.107143	0.285714	-0.107143	-0.357143	-0.214286	-0.464286	0.0714286	0.714286	-0.214286	-0.774806
cg03887787	0.75	0.0357143	0.25	0.821429	0.571429	-0.428571	-0.450469	0.142857	-0.357143	0	0.5	0.714286	0.428571	0.321429	0.178571	0.178571	-0.714286	0.357143	-0.535714	-0.285714	-0.0357143	-0.180187	-0.785714	-0.571429	0.0370625	-0.522544	0.75	-0.0370625	0.0714286	0.464286	0.357143	-0.0357143	-0.142857	-0.428571	0.321429	0.14415	-0.75	0.142857	0.714286	0	-0.392857	-0.357143	-0.0714286	-0.285714	0.607143	-0.357143	0.678571	-0.285714	0
cg03331229	0.392857	0.0357143	0.107143	0.535714	0.535714	-0.714286	-0.072075	-0.357143	-0.678571	-0.321429	0.428571	0.142857	0	0.107143	-0.0357143	-0.0357143	-0.857143	-0.214286	-0.321429	-0.0714286	-0.571429	-0.630656	-0.535714	-0.785714	0.741249	-0.414431	0.0714286	0.259437	0	0.5	0.0714286	0.25	-0.714286	-0.178571	-0.0357143	0	-0.357143	0.642857	0.0714286	0.214286	-0.214286	0.142857	-0.321429	-0.178571	0.0357143	-0.428571	0.892857	-0.178571	-0.198206
cg03085549	0.142857	0.571429	0.107143	0.0714286	0	0.571429	-0.270281	0.785714	0.428571	0.178571	-0.285714	0.607143	0.107143	0.0714286	-0.321429	-0.321429	0.142857	0.821429	-0.392857	-0.0357143	0.178571	0.486506	-0.0714286	0.607143	-0.926562	0.108113	0.535714	0.0741249	0.0357143	-0.142857	0.178571	0.285714	0.607143	0	0.428571	-0.324338	0.107143	-0.428571	0.428571	0.214286	-0.178571	0	0.0357143	-0.107143	0.571429	0.0357143	-0.5	-0.107143	0.126131
cg04627110	-0.5	0	-0.392857	-0.571429	-0.642857	0.678571	0.162169	0.107143	0.357143	0	-0.75	-0.5	-0.392857	-0.607143	-0.392857	-0.392857	0.535714	-0.214286	0.392857	0.357143	0	-0.072075	0.5	0.714286	-0.14825	0.450469	-0.464286	-0.333562	-0.464286	-0.785714	0	-0.0357143	-0.0357143	0.392857	-0.535714	0	0.857143	-0.107143	-0.464286	0.25	0.714286	0.178571	0.142857	-0.142857	-0.428571	0.321429	-0.642857	-0.142857	-0.360375
cg07219766	-0.75	0.321429	0.25	-0.678571	-0.0357143	0.0714286	-0.2883	-0.607143	0.285714	0.5	-0.5	-0.5	-0.892857	-0.607143	-0.214286	-0.214286	0.214286	-0.571429	0.571429	-0.214286	0	-0.414431	0.178571	-0.0357143	0.2965	0.630656	-0.285714	0.481812	-0.321429	-0.0357143	0.214286	0.357143	-0.0357143	-0.0714286	-0.357143	-0.414431	0.25	-0.25	-0.107143	0.25	0.178571	0.178571	0.357143	0	-0.642857	0.321429	-0.107143	0	-0.0900937
cg11301879	0.392857	0.0357143	-0.25	0.321429	-0.25	0.571429	-0.072075	0.821429	0.285714	-0.0714286	-0.142857	0.5	0.535714	0.178571	-0.0714286	-0.0714286	0.142857	0.714286	-0.428571	0.214286	0.214286	0.486506	-0.0357143	0.607143	-0.815374	-0.126131	0.428571	-0.481812	-0.0357143	-0.321429	0.0714286	-0.214286	0.392857	0.142857	0.214286	0.198206	0.107143	-0.25	0.321429	-0.0357143	0.0357143	-0.25	-0.0714286	-0.142857	0.571429	0.0357143	-0.392857	-0.142857	-0.0540563
cg26929278	0.285714	-0.285714	0	0.0714286	-0.178571	0.321429	0.0180188	0.535714	0.25	0.107143	0.107143	0.321429	0.5	0.214286	0.25	0.25	0.464286	0.464286	0.0357143	-0.107143	0.642857	0.612637	0.0357143	0.357143	-0.630062	-0.198206	0.357143	-0.555937	0.178571	-0.357143	0.0714286	-0.5	0.571429	-0.142857	0.285714	0.270281	-0.178571	-0.392857	0.214286	-0.321429	0.107143	-0.392857	0.285714	-0.0357143	0.464286	0.0357143	-0.5	-0.0357143	0.2883
cg10830496	-0.392857	0.107143	-0.357143	0.0357143	-0.214286	0.0357143	-0.180188	-0.535714	0.142857	0.0714286	-0.321429	-0.428571	-0.25	-0.142857	0	0	-0.392857	-0.5	-0.214286	0.428571	-0.607143	-0.504525	0.142857	-0.0714286	0.333562	0.504525	-0.357143	0.370625	-0.392857	0.464286	-0.142857	0.214286	-0.464286	0.464286	-0.5	0.072075	0.25	0.107143	0.0357143	0.0357143	-0.25	0.0357143	-0.428571	0.214286	-0.607143	0.392857	0.535714	0.214286	-0.540562
cg16800975	-0.285714	0.142857	-0.178571	0.142857	-0.0357143	-0.107143	-0.180187	-0.464286	0.178571	0.142857	-0.0357143	-0.214286	-0.0357143	0.214286	0.214286	0.214286	-0.392857	-0.285714	-0.357143	0.285714	-0.464286	-0.198206	0.107143	-0.178571	0.14825	0.414431	-0.178571	0.555937	-0.0714286	0.785714	-0.25	0.214286	-0.178571	0.357143	-0.142857	0.0180187	-0.0714286	-0.0357143	0.214286	-0.178571	-0.642857	-0.0357143	-0.464286	0.428571	-0.392857	0.357143	0.571429	0.428571	-0.234244
cg00965578	0.357143	-0.214286	0.214286	0.428571	0.535714	-0.821429	-0.0900938	-0.535714	-0.678571	-0.178571	0.535714	0.0357143	0	0.0714286	0.178571	0.178571	-0.678571	-0.392857	-0.0357143	-0.25	-0.285714	-0.612637	-0.535714	-0.928571	0.852437	-0.450469	0.0714286	0.111187	0.0357143	0.428571	0.142857	0	-0.642857	-0.357143	-0.0714286	0.126131	-0.535714	0.535714	0.0714286	0.0357143	-0.107143	-0.0357143	-0.0714286	-0.178571	-0.0357143	-0.392857	0.857143	-0.178571	-0.072075
cg08220243	0.178571	-0.25	-0.107143	0.392857	0.142857	-0.357143	-0.414431	-0.571429	-0.357143	0.0357143	0	-0.142857	-0.142857	-0.357143	0.0714286	0.0714286	-0.642857	-0.571429	0	0	-0.321429	-0.900937	-0.5	-0.607143	0.741249	-0.0900938	0.0714286	-0.185312	-0.535714	0.142857	0.392857	-0.142857	-0.785714	-0.142857	-0.571429	0.342356	-0.214286	0.357143	0.25	0.142857	0.214286	-0.285714	0	-0.392857	-0.285714	-0.0357143	0.821429	-0.392857	-0.5766
cg04213390	0.107143	-0.107143	0.285714	0.0357143	0.464286	-0.714286	0.0180187	-0.571429	-0.678571	-0.178571	0.285714	-0.178571	-0.392857	-0.285714	-0.107143	-0.107143	-0.428571	-0.535714	0.321429	-0.321429	-0.25	-0.72075	-0.392857	-0.785714	0.963624	-0.342356	-0.142857	0.111187	-0.0714286	0.0357143	0.214286	0.142857	-0.678571	-0.392857	-0.214286	-0.0900937	-0.214286	0.571429	-0.25	0.285714	0.285714	0.214286	0.142857	-0.321429	-0.214286	-0.428571	0.535714	-0.321429	-0.072075
cg00152799	-0.25	-0.75	-0.464286	-0.178571	-0.535714	0.0714286	0.108113	-0.535714	0	0	-0.214286	-0.714286	-0.0357143	-0.392857	0.285714	0.285714	0.214286	-0.785714	0.5	0.285714	0.0714286	-0.414431	0.25	-0.0357143	0.518875	0.162169	-0.5	-0.630062	-0.464286	-0.392857	0	-0.642857	-0.464286	0.214286	-0.785714	0.630656	0.25	0.107143	-0.321429	-0.25	0.607143	-0.321429	0.142857	-0.0714286	-0.642857	0.321429	0.107143	-0.0714286	-0.450469
cg06241885	0.107143	-0.0357143	0.571429	-0.178571	0.214286	0.0714286	-0.360375	0.214286	0.285714	0.571429	0.142857	0.392857	0.0357143	0	0.25	0.25	0.5	0.321429	0.392857	-0.678571	0.928571	0.450469	-0.214286	0	-0.481812	-0.0900937	0.607143	-0.185312	0.214286	-0.214286	0.428571	-0.285714	0.75	-0.642857	0.428571	-0.0900937	-0.535714	-0.642857	0.464286	-0.214286	0.0357143	-0.428571	0.75	-0.142857	0.428571	0	-0.464286	-0.142857	0.558581
cg17603219	0.142857	0.142857	-0.428571	0.357143	0	-0.142857	0.14415	-0.107143	-0.464286	-0.571429	-0.142857	-0.142857	-0.107143	-0.178571	-0.428571	-0.428571	-0.714286	-0.214286	-0.428571	0.5	-0.928571	-0.684712	-0.142857	-0.142857	0.555937	-0.108112	-0.321429	0.0741249	-0.357143	0.0714286	-0.107143	0.357143	-0.892857	0.392857	-0.428571	0.0360375	0.428571	0.75	-0.285714	0.464286	0.142857	0.392857	-0.607143	-0.214286	-0.214286	-0.214286	0.571429	-0.214286	-0.648675
cg06784594	-0.142857	0.214286	0.321429	0	0.0714286	0.25	-0.774806	-0.0714286	0.607143	0.821429	-0.178571	0.285714	-0.0714286	-0.0357143	0.285714	0.285714	0.107143	0.142857	0	-0.357143	0.5	0.14415	-0.214286	0.0357143	-0.518875	0.414431	0.607143	0.185312	-0.142857	0.321429	0.428571	-0.0714286	0.571429	-0.285714	0.142857	-0.0540563	-0.464286	-0.785714	0.857143	-0.214286	-0.392857	-0.571429	0.392857	0.0357143	0.107143	0.428571	0	0.0357143	0.108113
cg26209676	0.285714	-0.285714	0	0.0714286	-0.178571	0.321429	0.0180188	0.535714	0.25	0.107143	0.107143	0.321429	0.5	0.214286	0.25	0.25	0.464286	0.464286	0.0357143	-0.107143	0.642857	0.612637	0.0357143	0.357143	-0.630062	-0.198206	0.357143	-0.555937	0.178571	-0.357143	0.0714286	-0.5	0.571429	-0.142857	0.285714	0.270281	-0.178571	-0.392857	0.214286	-0.321429	0.107143	-0.392857	0.285714	-0.0357143	0.464286	0.0357143	-0.5	-0.0357143	0.2883
cg26878709	0.428571	-0.285714	-0.178571	0.714286	0.25	-0.535714	-0.180187	-0.392857	-0.464286	-0.214286	0.392857	0.0714286	0.321429	0.214286	0.285714	0.285714	-0.821429	-0.285714	-0.428571	0.142857	-0.464286	-0.558581	-0.464286	-0.678571	0.592999	-0.306319	0.107143	-0.0370625	-0.142857	0.571429	0.0357143	-0.142857	-0.678571	0	-0.214286	0.414431	-0.428571	0.464286	0.285714	-0.107143	-0.285714	-0.25	-0.392857	-0.0714286	-0.0357143	-0.142857	1	-0.0714286	-0.378394
cg08738570	0.5	-0.142857	0.107143	0.714286	0.321429	-0.285714	-0.5766	-0.107143	-0.0714286	0.25	0.357143	0.464286	0.428571	0.285714	0.428571	0.428571	-0.571429	0.107143	-0.428571	-0.178571	0.0714286	-0.180187	-0.607143	-0.5	0	-0.216225	0.642857	-0.0741249	-0.0714286	0.571429	0.321429	-0.25	-0.0714286	-0.285714	0.107143	0.342356	-0.75	-0.107143	0.821429	-0.25	-0.464286	-0.607143	-0.0357143	-0.107143	0.321429	0	0.714286	-0.107143	-0.108112
cg07388216	0.392857	-0.107143	-0.607143	0.607143	-0.428571	0.607143	-0.306319	0.535714	0.285714	-0.0714286	-0.321429	0.321429	0.571429	0.0357143	0	0	-0.25	0.392857	-0.642857	0.535714	-0.142857	0.0180188	-0.142857	0.5	-0.555937	0.0360375	0.357143	-0.593	-0.464286	-0.142857	0.142857	-0.321429	-0.0714286	0.392857	-0.25	0.522544	0.178571	-0.107143	0.5	-0.0357143	0.0357143	-0.464286	-0.321429	-0.214286	0.285714	0.25	0.107143	-0.214286	-0.594619
cg24420534	0	0.142857	-0.178571	0.214286	0.0357143	-0.0357143	-0.43245	-0.357143	-0.214286	0	-0.392857	-0.142857	-0.428571	-0.607143	-0.357143	-0.357143	-0.607143	-0.428571	-0.0714286	0.142857	-0.535714	-0.954994	-0.392857	-0.25	0.555937	0.126131	0	-0.0370625	-0.714286	-0.0714286	0.428571	0.214286	-0.785714	0.0357143	-0.642857	0.0540562	0.214286	0.357143	0.142857	0.5	0.357143	0	-0.0714286	-0.5	-0.321429	0	0.571429	-0.5	-0.738769
cg25409554	-0.357143	-0.5	-0.0357143	-0.285714	-0.0357143	-0.535714	0.324337	-0.857143	-0.285714	-0.0714286	0.25	-0.714286	-0.214286	-0.0357143	0.357143	0.357143	0.0357143	-0.857143	0.5	0	-0.107143	-0.342356	0.25	-0.535714	0.852437	0.0540562	-0.642857	0.111187	0.0714286	0.214286	-0.285714	-0.214286	-0.428571	0.0357143	-0.357143	0.198206	-0.0714286	0.285714	-0.5	-0.285714	0.0714286	0.0714286	0	0.285714	-0.678571	0.0714286	0.357143	0.285714	0.0180187
cg25316749	-0.25	0.25	0.607143	-0.535714	0.392857	-0.285714	-0.180187	-0.357143	-0.25	0.25	-0.142857	-0.142857	-0.857143	-0.678571	-0.392857	-0.392857	0.142857	-0.357143	0.75	-0.642857	0.214286	-0.486506	-0.25	-0.357143	0.518875	-0.0180187	0	0.185312	-0.142857	-0.428571	0.5	0.321429	-0.142857	-0.607143	-0.107143	-0.504525	0	0.0714286	-0.214286	0.5	0.571429	0.285714	0.678571	-0.464286	-0.178571	-0.285714	-0.178571	-0.464286	0.162169
cg13637654	0.107143	0.107143	-0.357143	0.321429	-0.0714286	0.0714286	-0.324337	-0.178571	-0.25	-0.178571	-0.428571	-0.107143	-0.285714	-0.571429	-0.428571	-0.428571	-0.642857	-0.321429	-0.214286	0.321429	-0.642857	-0.918956	-0.357143	-0.107143	0.481812	0.0540562	-0.0357143	-0.185312	-0.75	-0.178571	0.357143	0.178571	-0.857143	0.178571	-0.678571	0.14415	0.357143	0.464286	0.0714286	0.535714	0.428571	0.0357143	-0.214286	-0.535714	-0.25	-0.0357143	0.535714	-0.535714	-0.846881
cg23056923	0.357143	-0.214286	0.214286	0.428571	0.535714	-0.821429	-0.0900937	-0.535714	-0.678571	-0.178571	0.535714	0.0357143	0	0.0714286	0.178571	0.178571	-0.678571	-0.392857	-0.0357143	-0.25	-0.285714	-0.612637	-0.535714	-0.928571	0.852437	-0.450469	0.0714286	0.111187	0.0357143	0.428571	0.142857	0	-0.642857	-0.357143	-0.0714286	0.126131	-0.535714	0.535714	0.0714286	0.0357143	-0.107143	-0.0357143	-0.0714286	-0.178571	-0.0357143	-0.392857	0.857143	-0.178571	-0.072075
cg01818776	0.214286	-0.0714286	0.25	0.285714	0.178571	0.0357143	-0.936975	-0.214286	0.142857	0.642857	-0.178571	0.285714	-0.142857	-0.464286	0.142857	0.142857	-0.25	-0.142857	0.142857	-0.428571	0.392857	-0.522544	-0.678571	-0.321429	0.0370625	0.0540562	0.714286	-0.333562	-0.571429	-0.0714286	0.857143	-0.285714	-0.0714286	-0.535714	-0.285714	0.234244	-0.5	-0.357143	0.857143	0.0714286	0.214286	-0.714286	0.571429	-0.571429	0.107143	0.142857	0.357143	-0.571429	-0.306319
cg07651540	0.428571	0.357143	0.0357143	0.642857	0.464286	-0.357143	-0.324338	-0.0357143	-0.428571	-0.214286	0.142857	0.392857	0	0.0357143	-0.25	-0.25	-0.928571	0.107143	-0.607143	0.0357143	-0.642857	-0.5766	-0.607143	-0.464286	0.333562	-0.252263	0.321429	0.2965	-0.178571	0.464286	0.214286	0.428571	-0.571429	-0.0714286	0	-0.108113	-0.214286	0.464286	0.357143	0.392857	-0.285714	0.107143	-0.392857	-0.285714	0.214286	-0.321429	0.785714	-0.285714	-0.360375
cg24520885	-0.0714286	0.214286	-0.0714286	0.142857	0.214286	-0.357143	-0.072075	-0.464286	-0.392857	-0.214286	-0.0714286	-0.214286	-0.392857	-0.25	-0.285714	-0.285714	-0.642857	-0.428571	-0.142857	0.142857	-0.714286	-0.756787	-0.214286	-0.428571	0.704187	0.0360375	-0.25	0.370625	-0.285714	0.285714	0.0357143	0.428571	-0.75	0.107143	-0.357143	-0.14415	0.142857	0.535714	-0.142857	0.392857	0	0.321429	-0.321429	-0.142857	-0.357143	-0.142857	0.642857	-0.142857	-0.43245
cg26065247	0.214286	-0.285714	0.142857	0.285714	0.392857	-0.714286	-0.126131	-0.642857	-0.607143	-0.107143	0.357143	-0.142857	-0.142857	-0.142857	0.142857	0.142857	-0.571429	-0.571429	0.142857	-0.214286	-0.25	-0.738769	-0.464286	-0.857143	0.926562	-0.324337	-0.0357143	0	-0.142857	0.25	0.214286	-0.0714286	-0.714286	-0.321429	-0.285714	0.180187	-0.392857	0.5	0	0.0714286	0.107143	-0.0714286	0.0357143	-0.25	-0.214286	-0.285714	0.785714	-0.25	-0.198206
cg21963854	-0.607143	-0.107143	0.0357143	-0.392857	-0.107143	-0.142857	-0.2883	-0.892857	0.142857	0.428571	-0.285714	-0.642857	-0.607143	-0.464286	0.142857	0.142857	0	-0.857143	0.5	-0.0714286	-0.0714286	-0.594619	0.107143	-0.321429	0.593	0.522544	-0.357143	0.259437	-0.392857	0.178571	0.142857	0	-0.321429	0	-0.571429	0.0180188	0.0357143	-0.107143	-0.0357143	-0.0357143	0.107143	-0.107143	0.214286	0.0714286	-0.785714	0.392857	0.321429	0.0714286	-0.270281
cg07986907	0.428571	-0.0714286	0.0357143	0.5	0.392857	-0.5	-0.2883	-0.321429	-0.642857	-0.214286	0.142857	0.107143	-0.142857	-0.321429	-0.178571	-0.178571	-0.785714	-0.321429	-0.107143	-0.107143	-0.428571	-0.900937	-0.678571	-0.678571	0.778312	-0.396412	0.178571	-0.14825	-0.392857	0.0357143	0.428571	0.0714286	-0.857143	-0.285714	-0.357143	0.14415	-0.214286	0.607143	0.142857	0.392857	0.285714	-0.0357143	-0.0357143	-0.571429	0	-0.392857	0.785714	-0.571429	-0.468487
cg09088965	-0.928571	0.214286	0	-0.857143	-0.392857	0.392857	-0.0900937	-0.464286	0.535714	0.464286	-0.678571	-0.678571	-0.785714	-0.571429	-0.178571	-0.178571	0.535714	-0.535714	0.607143	0.0357143	0.0714286	-0.14415	0.535714	0.357143	0.0370625	0.810844	-0.5	0.333562	-0.321429	-0.214286	0	0.214286	0.142857	0.214286	-0.428571	-0.306319	0.535714	-0.392857	-0.285714	0.107143	0.25	0.178571	0.285714	0.178571	-0.75	0.535714	-0.428571	0.178571	-0.108112
cg03005293	0.321429	-0.392857	0	0.464286	0.357143	-0.785714	0.072075	-0.571429	-0.642857	-0.285714	0.571429	-0.107143	0.178571	0.214286	0.321429	0.321429	-0.642857	-0.464286	-0.107143	-0.0357143	-0.357143	-0.522544	-0.357143	-0.857143	0.852437	-0.414431	-0.107143	0.0370625	0.0714286	0.5	-0.0714286	-0.142857	-0.678571	-0.142857	-0.142857	0.306319	-0.464286	0.571429	-0.0357143	-0.142857	-0.178571	-0.0714286	-0.25	0	-0.142857	-0.285714	0.892857	0	-0.126131
cg02444957	-0.25	-0.107143	0	-0.107143	0.178571	-0.607143	0.306319	-0.714286	-0.428571	-0.25	0.25	-0.5	-0.285714	0.0357143	0.0714286	0.0714286	-0.321429	-0.642857	0.142857	0.0714286	-0.5	-0.450469	0.107143	-0.571429	0.852437	0	-0.571429	0.44475	0.107143	0.428571	-0.321429	0.214286	-0.571429	0.107143	-0.214286	-0.072075	0	0.5	-0.464286	0	-0.142857	0.357143	-0.285714	0.25	-0.535714	-0.107143	0.535714	0.25	-0.0540562
cg04272820	-0.142857	-0.285714	0.142857	-0.0714286	0.214286	-0.571429	-0.108113	-0.821429	-0.392857	0.0714286	0.142857	-0.428571	-0.392857	-0.321429	0.142857	0.142857	-0.285714	-0.785714	0.428571	-0.214286	-0.142857	-0.72075	-0.214286	-0.714286	0.926562	-0.0360375	-0.25	0.0741249	-0.214286	0.142857	0.178571	-0.0714286	-0.607143	-0.25	-0.428571	0.108113	-0.214286	0.321429	-0.142857	0.0357143	0.214286	-0.0357143	0.178571	-0.142857	-0.5	-0.0714286	0.571429	-0.142857	-0.180188
cg01558916	0.428571	-0.142857	0.142857	0.642857	0.464286	-0.607143	-0.378394	-0.392857	-0.392857	0.0357143	0.464286	0.25	0.214286	0.214286	0.321429	0.321429	-0.75	-0.178571	-0.321429	-0.178571	-0.214286	-0.468488	-0.607143	-0.785714	0.481812	-0.306319	0.357143	0.111187	-0.0357143	0.642857	0.214286	-0.0714286	-0.428571	-0.285714	0	0.234244	-0.678571	0.25	0.5	-0.107143	-0.392857	-0.321429	-0.142857	-0.107143	0.107143	-0.178571	0.928571	-0.107143	-0.14415
cg22153181	-0.857143	-0.214286	-0.321429	-0.5	-0.571429	0.25	0.0180187	-0.678571	0.642857	0.428571	-0.321429	-0.785714	-0.178571	0.0357143	0.464286	0.464286	0.392857	-0.642857	0.25	0.357143	0	0.108112	0.714286	0.214286	0	0.846881	-0.607143	0.333562	-0.107143	0.428571	-0.428571	-0.178571	0.178571	0.535714	-0.392857	0.180187	0.214286	-0.464286	-0.107143	-0.535714	-0.357143	-0.178571	-0.142857	0.714286	-0.857143	0.821429	0	0.714286	-0.108112
cg11448166	0.285714	-0.0714286	0.285714	0.0714286	0.5	-0.678571	0.180187	-0.285714	-0.821429	-0.392857	0.321429	-0.0357143	-0.321429	-0.285714	-0.285714	-0.285714	-0.392857	-0.321429	0.285714	-0.321429	-0.25	-0.630656	-0.428571	-0.678571	0.889499	-0.558581	-0.107143	-0.0370625	0	-0.214286	0.214286	0.178571	-0.678571	-0.428571	-0.107143	-0.14415	-0.107143	0.714286	-0.392857	0.428571	0.464286	0.357143	0.142857	-0.464286	0	-0.642857	0.357143	-0.464286	-0.0180187
cg19513582	0.178571	-0.464286	-0.0714286	0.321429	0.214286	-0.678571	0.0360375	-0.678571	-0.571429	-0.214286	0.392857	-0.285714	0.0357143	0	0.285714	0.285714	-0.535714	-0.642857	0.0714286	0	-0.321429	-0.648675	-0.285714	-0.785714	0.926562	-0.2883	-0.214286	-0.0741249	-0.107143	0.321429	0	-0.214286	-0.75	-0.107143	-0.357143	0.360375	-0.321429	0.535714	-0.107143	-0.107143	0.0357143	-0.107143	-0.142857	-0.0714286	-0.321429	-0.178571	0.821429	-0.0714286	-0.252262
cg05378118	-0.5	0.214286	0.464286	-0.785714	0.214286	-0.285714	0.378394	-0.321429	-0.178571	0	0	-0.392857	-0.714286	-0.285714	-0.285714	-0.285714	0.428571	-0.321429	0.714286	-0.392857	0.107143	-0.0180187	0.285714	-0.142857	0.407687	0.072075	-0.464286	0.44475	0.285714	-0.25	-0.107143	0.392857	0.0714286	-0.25	0.107143	-0.594619	0.214286	0.107143	-0.678571	0.25	0.285714	0.607143	0.357143	0.0714286	-0.321429	-0.214286	-0.428571	0.0714286	0.450469
cg15442737	0.0714286	0.0714286	0	0.214286	0.321429	-0.535714	-0.0180187	-0.5	-0.571429	-0.285714	0.107143	-0.178571	-0.321429	-0.214286	-0.214286	-0.214286	-0.678571	-0.464286	-0.0714286	0.0357143	-0.642857	-0.792825	-0.321429	-0.607143	0.852437	-0.162169	-0.214286	0.259437	-0.214286	0.25	0.0714286	0.321429	-0.821429	-0.0357143	-0.321429	-0.072075	0	0.642857	-0.178571	0.357143	0.0714286	0.285714	-0.25	-0.214286	-0.285714	-0.285714	0.714286	-0.214286	-0.360375
cg20155875	0.321429	-0.321429	-0.285714	0.678571	0.0714286	-0.321429	-0.360375	-0.428571	-0.25	-0.0357143	0.178571	0	0.285714	0.0714286	0.321429	0.321429	-0.75	-0.357143	-0.392857	0.214286	-0.392857	-0.612637	-0.428571	-0.535714	0.481812	-0.108113	0.142857	-0.14825	-0.357143	0.5	0.142857	-0.25	-0.642857	0.0714286	-0.392857	0.522544	-0.357143	0.285714	0.428571	-0.142857	-0.214286	-0.428571	-0.321429	-0.107143	-0.142857	0.0714286	0.964286	-0.107143	-0.540562
cg00411595	0.428571	-0.142857	0.0714286	0.571429	0.464286	-0.678571	-0.198206	-0.428571	-0.642857	-0.214286	0.392857	0.107143	0.0357143	0	0.0714286	0.0714286	-0.821429	-0.321429	-0.214286	-0.107143	-0.428571	-0.72075	-0.607143	-0.821429	0.778312	-0.414431	0.142857	0.0370625	-0.142857	0.392857	0.214286	0.0357143	-0.75	-0.25	-0.178571	0.180187	-0.428571	0.571429	0.178571	0.142857	-0.0714286	-0.0714286	-0.178571	-0.285714	0	-0.357143	0.928571	-0.285714	-0.2883
cg00622799	0.321429	-0.392857	0.0714286	0.535714	0.357143	-0.714286	-0.108113	-0.535714	-0.392857	-0.0357143	0.642857	0.0357143	0.357143	0.428571	0.571429	0.571429	-0.571429	-0.321429	-0.214286	-0.107143	-0.142857	-0.270281	-0.357143	-0.821429	0.555937	-0.306319	0.107143	0.111187	0.178571	0.75	-0.0714286	-0.25	-0.357143	-0.178571	0.0357143	0.360375	-0.714286	0.25	0.285714	-0.392857	-0.5	-0.321429	-0.214286	0.178571	-0.0357143	-0.107143	0.892857	0.178571	0.0180188
cg03490157	-0.0357143	0.535714	-0.142857	0.0357143	0	0.285714	-0.324337	0.107143	-0.107143	-0.107143	-0.642857	0.0357143	-0.571429	-0.714286	-0.785714	-0.785714	-0.428571	-0.0357143	-0.142857	0.178571	-0.571429	-0.738769	-0.285714	0.178571	0.185312	0.162169	0.0357143	0.0370625	-0.678571	-0.392857	0.428571	0.535714	-0.571429	0.107143	-0.464286	-0.2883	0.571429	0.321429	0	0.821429	0.5	0.321429	-0.0714286	-0.607143	-0.107143	-0.107143	0.107143	-0.607143	-0.666694
cg11079936	0	0	0.178571	-0.0714286	0.142857	-0.0714286	-0.522544	-0.357143	-0.214286	0.25	-0.357143	-0.107143	-0.607143	-0.857143	-0.321429	-0.321429	-0.214286	-0.464286	0.464286	-0.321429	0.0357143	-0.882919	-0.5	-0.321429	0.555937	0	0.178571	-0.2965	-0.678571	-0.5	0.75	0	-0.535714	-0.428571	-0.571429	0	0.0357143	0.142857	0.142857	0.5	0.75	-0.142857	0.535714	-0.75	-0.214286	-0.107143	0.214286	-0.75	-0.450469
cg17910478	0.142857	-0.285714	0.0714286	0.428571	0.178571	-0.321429	-0.630656	-0.571429	0	0.428571	0.178571	0.0357143	0.107143	0	0.5	0.5	-0.464286	-0.392857	-0.0714286	-0.178571	0.0714286	-0.468487	-0.464286	-0.607143	0.333562	0.0540562	0.357143	-0.0370625	-0.285714	0.535714	0.357143	-0.321429	-0.25	-0.25	-0.25	0.396412	-0.642857	-0.142857	0.678571	-0.285714	-0.285714	-0.642857	0.107143	-0.0714286	-0.142857	0.214286	0.785714	-0.0714286	-0.252262
cg09001549	-0.392857	0.107143	0.142857	-0.678571	-0.321429	0.571429	0.0540562	0.321429	0.5	0.321429	-0.428571	-0.107143	-0.285714	-0.321429	-0.178571	-0.178571	0.857143	0.178571	0.535714	-0.178571	0.607143	0.468487	0.392857	0.642857	-0.555937	0.306319	-0.0357143	-0.185312	0	-0.678571	0.107143	-0.0714286	0.642857	-0.0714286	0.0714286	-0.234244	0.357143	-0.535714	-0.178571	0.0357143	0.428571	0.0357143	0.535714	-0.0357143	0	0.214286	-0.964286	-0.0357143	0.2883
cg20317872	-0.0714286	0.285714	0.25	-0.285714	-0.0714286	0.464286	-0.0180187	0.607143	0.5	0.285714	-0.107143	0.357143	0.107143	0.178571	-0.0357143	-0.0357143	0.607143	0.642857	0.0357143	-0.214286	0.571429	0.792825	0.214286	0.571429	-0.889499	0.126131	0.321429	0.0370625	0.321429	-0.214286	0	0.0357143	0.892857	-0.107143	0.535714	-0.2883	0	-0.607143	0.178571	-0.107143	-0.142857	-0.0357143	0.285714	0.142857	0.428571	0.107143	-0.785714	0.142857	0.504525
cg03736781	-0.285714	-0.5	-0.535714	-0.0714286	-0.785714	0.678571	-0.126131	0.0357143	0.785714	0.392857	-0.321429	-0.285714	0.464286	0.142857	0.571429	0.571429	0.535714	-0.0714286	0	0.428571	0.428571	0.468487	0.5	0.607143	-0.630062	0.522544	-0.0714286	-0.481812	-0.214286	-0.0357143	-0.178571	-0.714286	0.464286	0.464286	-0.285714	0.630656	0.107143	-0.678571	0.285714	-0.678571	-0.107143	-0.678571	0	0.392857	-0.25	0.785714	-0.285714	0.392857	-0.180187
cg18026197	0.142857	0.214286	0.392857	0.285714	0.5	-0.464286	-0.162169	-0.142857	-0.0357143	0.178571	0.535714	0.357143	0.214286	0.607143	0.357143	0.357143	-0.321429	0.214286	-0.357143	-0.285714	0	0.252262	-0.214286	-0.464286	-0.0741249	-0.0900937	0.321429	0.630062	0.5	0.892857	-0.142857	0.214286	0.285714	-0.214286	0.571429	-0.198206	-0.678571	-0.142857	0.428571	-0.285714	-0.892857	-0.0714286	-0.178571	0.392857	0.25	-0.0714286	0.428571	0.392857	0.43245
cg04258219	-0.107143	0.535714	-0.321429	0.0357143	-0.107143	0.285714	-0.0360375	0.142857	-0.107143	-0.321429	-0.571429	-0.0714286	-0.428571	-0.464286	-0.75	-0.75	-0.428571	0	-0.321429	0.428571	-0.785714	-0.558581	-0.0357143	0.285714	0.14825	0.198206	-0.214286	0.185312	-0.5	-0.214286	0.0714286	0.607143	-0.571429	0.392857	-0.392857	-0.2883	0.714286	0.428571	-0.214286	0.714286	0.285714	0.5	-0.392857	-0.321429	-0.178571	-0.0714286	0.107143	-0.321429	-0.630656
cg04982834	0	-0.357143	-0.107143	0.142857	0.142857	-0.607143	0.126131	-0.714286	-0.535714	-0.25	0.25	-0.428571	-0.142857	-0.107143	0.142857	0.142857	-0.464286	-0.714286	0.142857	0.0714286	-0.428571	-0.684712	-0.142857	-0.678571	0.963624	-0.162169	-0.392857	0.0370625	-0.142857	0.25	-0.0714286	-0.0714286	-0.785714	0	-0.428571	0.234244	-0.107143	0.571429	-0.285714	0	0.107143	0.0714286	-0.178571	-0.0357143	-0.464286	-0.142857	0.714286	-0.0357143	-0.2883
cg02540736	-0.178571	-0.392857	-0.285714	0.25	-0.25	0	-0.558581	-0.678571	0.285714	0.464286	-0.142857	-0.321429	0.0714286	-0.107143	0.535714	0.535714	-0.285714	-0.607143	-0.0357143	0.178571	-0.0357143	-0.468488	-0.107143	-0.285714	0.259437	0.414431	0.0357143	-0.111187	-0.5	0.464286	0.178571	-0.428571	-0.285714	0.142857	-0.571429	0.558581	-0.285714	-0.25	0.535714	-0.392857	-0.214286	-0.678571	-0.0357143	0.107143	-0.5	0.571429	0.678571	0.107143	-0.504525
cg12649238	-0.0357143	-0.178571	-0.0714286	0.107143	0.214286	-0.642857	0.252262	-0.642857	-0.571429	-0.357143	0.285714	-0.392857	-0.178571	0	0.0357143	0.0357143	-0.5	-0.607143	0.0357143	0.107143	-0.571429	-0.594619	-0.0714286	-0.642857	0.926562	-0.162169	-0.464286	0.259437	0	0.357143	-0.214286	0.142857	-0.75	0.0714286	-0.285714	0.0540562	-0.0357143	0.642857	-0.392857	0.0714286	-0.0357143	0.285714	-0.321429	0.0714286	-0.428571	-0.214286	0.678571	0.0714286	-0.198206
cg08151623	0.535714	-0.107143	0.0357143	0.75	0.392857	-0.5	-0.108112	-0.0357143	-0.285714	-0.142857	0.642857	0.428571	0.607143	0.678571	0.428571	0.428571	-0.642857	0.214286	-0.642857	0	-0.214286	0.0540562	-0.392857	-0.535714	0.0741249	-0.378394	0.357143	0.185312	0.321429	0.821429	-0.142857	-0.0714286	-0.107143	-0.0714286	0.357143	0.234244	-0.678571	0.178571	0.464286	-0.321429	-0.75	-0.25	-0.428571	0.214286	0.357143	-0.178571	0.75	0.214286	0.0900937
cg22481695	0.178571	-0.464286	-0.0714286	0.321429	0.214286	-0.678571	0.0360375	-0.678571	-0.571429	-0.214286	0.392857	-0.285714	0.0357143	0	0.285714	0.285714	-0.535714	-0.642857	0.0714286	0	-0.321429	-0.648675	-0.285714	-0.785714	0.926562	-0.2883	-0.214286	-0.0741249	-0.107143	0.321429	0	-0.214286	-0.75	-0.107143	-0.357143	0.360375	-0.321429	0.535714	-0.107143	-0.107143	0.0357143	-0.107143	-0.142857	-0.0714286	-0.321429	-0.178571	0.821429	-0.0714286	-0.252262
cg03040423	0.285714	0.357143	0.75	0.142857	0.785714	-0.607143	-0.0540562	0.0714286	-0.25	0.107143	0.678571	0.571429	0.0714286	0.535714	0.142857	0.142857	-0.178571	0.428571	-0.142857	-0.642857	0.214286	0.360375	-0.357143	-0.535714	-0.0741249	-0.378394	0.464286	0.630062	0.714286	0.607143	0	0.357143	0.428571	-0.571429	0.857143	-0.486506	-0.75	-0.0714286	0.285714	-0.0714286	-0.678571	0.142857	0.107143	0.178571	0.535714	-0.428571	0.142857	0.178571	0.756787
cg03502656	0.285714	-0.642857	0.214286	0.214286	0.321429	-0.785714	0.306319	-0.428571	-0.464286	-0.142857	0.857143	-0.0714286	0.428571	0.535714	0.678571	0.678571	-0.0714286	-0.285714	0.178571	-0.285714	0.25	0.126131	-0.107143	-0.75	0.518875	-0.504525	-0.0714286	-0.0741249	0.535714	0.428571	-0.25	-0.464286	-0.0714286	-0.321429	0.25	0.342356	-0.714286	0.214286	-0.107143	-0.571429	-0.285714	-0.214286	0.0357143	0.285714	0.0357143	-0.25	0.428571	0.285714	0.450469
cg04639610	-0.428571	0.571429	0.392857	-0.285714	0.142857	0.214286	-0.630656	-0.178571	0.535714	0.714286	-0.357143	0.107143	-0.5	-0.214286	-0.0714286	-0.0714286	0.0714286	0.0357143	0.0714286	-0.321429	0.178571	-0.0180187	-0.0714286	0.0714286	-0.333562	0.5766	0.321429	0.592999	-0.142857	0.321429	0.321429	0.392857	0.428571	-0.178571	0.107143	-0.450469	-0.142857	-0.607143	0.535714	0.107143	-0.357143	-0.107143	0.285714	0.0714286	-0.107143	0.357143	-0.0714286	0.0714286	0.0900937
cg17724184	-0.464286	0.607143	0.714286	-0.678571	0.321429	0.0714286	-0.414431	-0.142857	0.25	0.607143	-0.357143	0.0357143	-0.892857	-0.571429	-0.392857	-0.392857	0.357143	-0.0357143	0.607143	-0.678571	0.392857	-0.108112	-0.107143	0	-0.0741249	0.342356	0.214286	0.481812	-0.0714286	-0.25	0.5	0.5	0.392857	-0.535714	0.142857	-0.738769	0	-0.428571	0.107143	0.428571	0.214286	0.214286	0.714286	-0.25	-0.0714286	0	-0.464286	-0.25	0.324337
cg08755736	0.285714	-0.642857	0	0.0714286	-0.0714286	-0.178571	0.396412	0.142857	-0.107143	-0.142857	0.535714	0.0357143	0.607143	0.464286	0.535714	0.535714	0.392857	0.107143	0.178571	-0.107143	0.535714	0.558581	0.142857	-0.0714286	-0.111187	-0.414431	0	-0.481812	0.464286	-0.107143	-0.25	-0.642857	0.321429	-0.142857	0.285714	0.414431	-0.357143	-0.0714286	-0.142857	-0.571429	0	-0.285714	0.142857	0.214286	0.25	-0.107143	-0.214286	0.214286	0.450469
cg17756730	0	0.142857	0.142857	-0.214286	-0.0714286	0.285714	0.324337	0.607143	0.321429	0	0.142857	0.285714	0.321429	0.464286	0.0714286	0.0714286	0.571429	0.642857	-0.0714286	-0.0714286	0.428571	0.936975	0.357143	0.5	-0.778312	-0.0360375	0.107143	0.0741249	0.571429	-0.0714286	-0.321429	0	0.821429	0.0357143	0.642857	-0.216225	0	-0.392857	-0.0714286	-0.25	-0.285714	0.107143	0.0357143	0.357143	0.428571	0	-0.714286	0.357143	0.612637
cg13935079	0.428571	-0.142857	-0.464286	0.357143	-0.0714286	-0.142857	0.774806	0.428571	-0.571429	-0.964286	0.285714	0.0357143	0.464286	0.357143	-0.25	-0.25	-0.285714	0.25	-0.464286	0.535714	-0.607143	0.0900937	0.142857	0.107143	0.185312	-0.540562	-0.392857	-0.222375	0.25	-0.142857	-0.535714	0.0714286	-0.464286	0.428571	0.0714286	0.14415	0.392857	0.785714	-0.642857	0.142857	0.107143	0.5	-0.678571	0.0357143	0.214286	-0.464286	0.0714286	0.0357143	-0.126131
cg10593922	0.142857	-0.428571	-0.321429	0.428571	-0.0357143	-0.321429	-0.252262	-0.607143	-0.321429	-0.0714286	0.0357143	-0.285714	0.0357143	-0.214286	0.214286	0.214286	-0.607143	-0.642857	-0.0714286	0.214286	-0.392857	-0.810844	-0.321429	-0.535714	0.741249	-0.0540562	-0.107143	-0.259437	-0.5	0.214286	0.178571	-0.285714	-0.821429	0.0714286	-0.642857	0.522544	-0.142857	0.392857	0.142857	-0.0357143	0.142857	-0.321429	-0.178571	-0.214286	-0.392857	0.0714286	0.857143	-0.214286	-0.630656
cg15498134	0.214286	0.214286	0.0357143	0.0714286	0.0714286	0.0714286	0.522544	0.678571	0.0357143	-0.357143	0.357143	0.392857	0.5	0.714286	0	0	0.214286	0.75	-0.428571	0.107143	0.0357143	0.882919	0.285714	0.357143	-0.630062	-0.252262	0.0357143	0.222375	0.714286	0.178571	-0.535714	0.178571	0.571429	0.178571	0.75	-0.234244	0	-0.0357143	-0.178571	-0.178571	-0.5	0.321429	-0.357143	0.428571	0.535714	-0.214286	-0.428571	0.428571	0.558581
cg07104135	-0.285714	-0.214286	-0.75	-0.0714286	-0.571429	0.178571	0.738769	-0.0357143	0	-0.607143	-0.107143	-0.571429	0.25	0.285714	0	0	0.0357143	-0.214286	-0.285714	0.857143	-0.642857	0.14415	0.714286	0.392857	0.111187	0.198206	-0.857143	0.0370625	0.0714286	0.107143	-0.821429	0	-0.321429	0.892857	-0.285714	0.234244	0.678571	0.392857	-0.714286	-0.178571	-0.107143	0.392857	-0.785714	0.535714	-0.464286	0.214286	0	0.535714	-0.2883
cg22063654	-0.142857	0.357143	0.642857	-0.357143	0.357143	-0.107143	0.072075	0.214286	0.25	0.321429	0.321429	0.321429	-0.0357143	0.428571	0.142857	0.142857	0.464286	0.464286	0.142857	-0.535714	0.535714	0.774806	0.142857	0.0357143	-0.518875	0.0180187	0.25	0.555937	0.714286	0.285714	-0.142857	0.25	0.892857	-0.357143	0.821429	-0.540562	-0.392857	-0.5	0.107143	-0.214286	-0.535714	0.142857	0.285714	0.392857	0.357143	-0.0714286	-0.5	0.392857	0.882919
cg16060930	0.0714286	-0.428571	-0.785714	0.214286	-0.535714	0.214286	0.306319	-0.0357143	-0.214286	-0.535714	-0.285714	-0.428571	0.178571	-0.25	-0.142857	-0.142857	-0.214286	-0.357143	-0.142857	0.714286	-0.535714	-0.450469	0.178571	0.214286	0.370625	-0.0360375	-0.5	-0.592999	-0.5	-0.392857	-0.178571	-0.285714	-0.75	0.571429	-0.714286	0.540562	0.607143	0.535714	-0.428571	0.107143	0.535714	0.0357143	-0.428571	-0.178571	-0.357143	0.0714286	0.214286	-0.178571	-0.738769
cg26890189	0.321429	-0.0357143	-0.0357143	0.464286	0.142857	-0.0357143	-0.738769	-0.214286	-0.178571	0.214286	-0.25	0.178571	-0.178571	-0.571429	-0.142857	-0.142857	-0.607143	-0.25	-0.0714286	-0.107143	-0.142857	-0.882919	-0.714286	-0.357143	0.370625	-0.072075	0.464286	-0.370625	-0.75	-0.142857	0.75	-0.107143	-0.607143	-0.285714	-0.535714	0.270281	-0.178571	0.142857	0.571429	0.357143	0.392857	-0.428571	0.214286	-0.714286	0	-0.0357143	0.607143	-0.714286	-0.666694
cg11362449	0.0714286	0	0.428571	0.142857	0.607143	-0.857143	0.0540562	-0.571429	-0.464286	-0.0357143	0.642857	0	-0.0714286	0.357143	0.285714	0.285714	-0.428571	-0.285714	0	-0.357143	-0.178571	-0.198206	-0.25	-0.857143	0.630062	-0.252262	-0.0357143	0.592999	0.428571	0.75	-0.142857	0.214286	-0.214286	-0.321429	0.285714	-0.180187	-0.607143	0.285714	0	-0.142857	-0.535714	0.142857	-0.107143	0.25	-0.0714286	-0.285714	0.642857	0.25	0.342356
cg22615330	0.214286	-0.285714	0.142857	0.285714	0.392857	-0.714286	-0.126131	-0.642857	-0.607143	-0.107143	0.357143	-0.142857	-0.142857	-0.142857	0.142857	0.142857	-0.571429	-0.571429	0.142857	-0.214286	-0.25	-0.738769	-0.464286	-0.857143	0.926562	-0.324337	-0.0357143	0	-0.142857	0.25	0.214286	-0.0714286	-0.714286	-0.321429	-0.285714	0.180187	-0.392857	0.5	0	0.0714286	0.107143	-0.0714286	0.0357143	-0.25	-0.214286	-0.285714	0.785714	-0.25	-0.198206
cg10180404	-0.0714286	0.428571	0.285714	-0.428571	0.285714	-0.178571	0.504525	0.214286	-0.464286	-0.464286	-0.0357143	-0.0357143	-0.535714	-0.285714	-0.714286	-0.714286	0.107143	0.107143	0.285714	-0.178571	-0.25	-0.0900937	0.0714286	0.0357143	0.2965	-0.270281	-0.321429	0.259437	0.214286	-0.5	-0.0714286	0.607143	-0.178571	-0.142857	0.178571	-0.648675	0.464286	0.5	-0.75	0.642857	0.464286	0.857143	0.0714286	-0.25	0.0714286	-0.571429	-0.428571	-0.25	0.234244
cg02995710	0.107143	-0.107143	0.285714	0.0357143	0.464286	-0.714286	0.0180187	-0.571429	-0.678571	-0.178571	0.285714	-0.178571	-0.392857	-0.285714	-0.107143	-0.107143	-0.428571	-0.535714	0.321429	-0.321429	-0.25	-0.72075	-0.392857	-0.785714	0.963624	-0.342356	-0.142857	0.111187	-0.0714286	0.0357143	0.214286	0.142857	-0.678571	-0.392857	-0.214286	-0.0900937	-0.214286	0.571429	-0.25	0.285714	0.285714	0.214286	0.142857	-0.321429	-0.214286	-0.428571	0.535714	-0.321429	-0.072075
cg01212071	0.642857	0.571429	0.0714286	0.5	0.392857	0	0.198206	0.892857	-0.357143	-0.571429	0.214286	0.785714	0.321429	0.357143	-0.535714	-0.535714	-0.428571	0.928571	-0.75	0.0714286	-0.392857	0.270281	-0.321429	0.178571	-0.407687	-0.540562	0.392857	0.14825	0.321429	0	-0.0714286	0.535714	0.0357143	0	0.607143	-0.378394	0.0714286	0.392857	0.0357143	0.464286	-0.214286	0.464286	-0.428571	-0.214286	0.821429	-0.607143	-0.0714286	-0.214286	0.126131
cg04737150	0.214286	0.428571	0.321429	-0.0714286	0.214286	0.178571	0.234244	0.785714	0.107143	-0.107143	0.178571	0.571429	0.214286	0.392857	-0.214286	-0.214286	0.321429	0.857143	-0.214286	-0.214286	0.285714	0.792825	0.0714286	0.392857	-0.741249	-0.234244	0.321429	0.185312	0.571429	-0.107143	-0.142857	0.285714	0.714286	-0.142857	0.785714	-0.450469	-0.0357143	-0.214286	0	0.0714286	-0.25	0.285714	0.0357143	0.107143	0.678571	-0.285714	-0.642857	0.107143	0.612637
cg12760299	0.642857	-0.0714286	-0.0714286	0.428571	0.0357143	0.178571	0.162169	0.821429	-0.107143	-0.321429	0.25	0.607143	0.642857	0.357143	-0.0357143	-0.0357143	0.0357143	0.75	-0.392857	0.0357143	0.214286	0.504525	-0.178571	0.285714	-0.555937	-0.522544	0.428571	-0.481812	0.25	-0.285714	0	-0.214286	0.285714	-0.0714286	0.428571	0.162169	-0.107143	0.0357143	0.142857	-0.0357143	0.0357143	-0.107143	-0.0714286	-0.178571	0.75	-0.321429	-0.285714	-0.178571	0.180187
cg11799283	0.25	-0.392857	-0.214286	0.464286	0.142857	-0.535714	-0.072075	-0.571429	-0.535714	-0.25	0.25	-0.214286	0.0714286	-0.0714286	0.178571	0.178571	-0.678571	-0.571429	-0.107143	0.142857	-0.464286	-0.756787	-0.357143	-0.678571	0.852437	-0.252262	-0.142857	-0.14825	-0.285714	0.285714	0.0714286	-0.178571	-0.857143	0	-0.464286	0.414431	-0.214286	0.571429	0	0	0.0714286	-0.142857	-0.25	-0.178571	-0.285714	-0.142857	0.892857	-0.178571	-0.468487
cg14422240	0.214286	-0.285714	0.142857	0.285714	0.392857	-0.714286	-0.126131	-0.642857	-0.607143	-0.107143	0.357143	-0.142857	-0.142857	-0.142857	0.142857	0.142857	-0.571429	-0.571429	0.142857	-0.214286	-0.25	-0.738769	-0.464286	-0.857143	0.926562	-0.324337	-0.0357143	0	-0.142857	0.25	0.214286	-0.0714286	-0.714286	-0.321429	-0.285714	0.180187	-0.392857	0.5	0	0.0714286	0.107143	-0.0714286	0.0357143	-0.25	-0.214286	-0.285714	0.785714	-0.25	-0.198206
cg00093099	0.142857	0	-0.107143	0.285714	0.142857	-0.214286	-0.378394	-0.392857	-0.392857	-0.0714286	-0.214286	-0.107143	-0.357143	-0.571429	-0.285714	-0.285714	-0.642857	-0.464286	0	0.0357143	-0.464286	-0.991031	-0.5	-0.428571	0.704187	-0.072075	0.0357143	-0.14825	-0.642857	-0.107143	0.464286	0.107143	-0.857143	-0.107143	-0.607143	0.126131	0.0714286	0.464286	0.107143	0.464286	0.428571	-0.0357143	0	-0.571429	-0.25	-0.142857	0.642857	-0.571429	-0.666694
cg27067618	0.428571	-0.142857	0.0714286	0.571429	0.464286	-0.678571	-0.198206	-0.428571	-0.642857	-0.214286	0.392857	0.107143	0.0357143	0	0.0714286	0.0714286	-0.821429	-0.321429	-0.214286	-0.107143	-0.428571	-0.72075	-0.607143	-0.821429	0.778312	-0.414431	0.142857	0.0370625	-0.142857	0.392857	0.214286	0.0357143	-0.75	-0.25	-0.178571	0.180188	-0.428571	0.571429	0.178571	0.142857	-0.0714286	-0.0714286	-0.178571	-0.285714	0	-0.357143	0.928571	-0.285714	-0.2883
cg17277952	0.75	-0.25	0.321429	0.392857	0.428571	-0.357143	0.0900937	0.428571	-0.5	-0.25	0.571429	0.571429	0.428571	0.214286	0.0714286	0.0714286	-0.0714286	0.428571	0	-0.428571	0.392857	0.180187	-0.5	-0.321429	0	-0.810844	0.5	-0.481812	0.321429	-0.285714	0.25	-0.285714	0.0714286	-0.571429	0.428571	0.126131	-0.5	0.214286	0.107143	0	0.214286	-0.142857	0.285714	-0.392857	0.714286	-0.607143	-0.0357143	-0.392857	0.360375
cg19913291	0.357143	0.714286	0.571429	0.285714	0.678571	-0.214286	-0.270281	0.428571	-0.107143	0.0714286	0.285714	0.785714	0	0.321429	-0.25	-0.25	-0.357143	0.714286	-0.464286	-0.428571	-0.0357143	0.234244	-0.464286	-0.178571	-0.370625	-0.252262	0.642857	0.592999	0.392857	0.428571	0.178571	0.607143	0.357143	-0.392857	0.75	-0.594619	-0.428571	-0.0714286	0.464286	0.285714	-0.571429	0.214286	-0.0357143	-0.0714286	0.678571	-0.392857	0.0714286	-0.0714286	0.414431
cg03340026	0.321429	-0.392857	0.0714286	0.535714	0.357143	-0.714286	-0.108113	-0.535714	-0.392857	-0.0357143	0.642857	0.0357143	0.357143	0.428571	0.571429	0.571429	-0.571429	-0.321429	-0.214286	-0.107143	-0.142857	-0.270281	-0.357143	-0.821429	0.555937	-0.306319	0.107143	0.111187	0.178571	0.75	-0.0714286	-0.25	-0.357143	-0.178571	0.0357143	0.360375	-0.714286	0.25	0.285714	-0.392857	-0.5	-0.321429	-0.214286	0.178571	-0.0357143	-0.107143	0.892857	0.178571	0.0180188
cg09419251	0.321429	0.25	0.428571	-0.107143	0.357143	-0.107143	0.43245	0.678571	-0.214286	-0.285714	0.392857	0.5	0.178571	0.357143	-0.214286	-0.214286	0.321429	0.714286	0	-0.357143	0.321429	0.684712	0	0.142857	-0.407687	-0.504525	0.214286	0.0741249	0.678571	-0.25	-0.142857	0.214286	0.535714	-0.321429	0.785714	-0.43245	-0.107143	0.0357143	-0.25	0.107143	-0.0357143	0.392857	0.142857	0	0.678571	-0.535714	-0.607143	0	0.72075
cg05729490	0.107143	0.0357143	0.571429	-0.25	0.25	0	-0.0180187	0.357143	0.178571	0.321429	0.285714	0.392857	0.107143	0.214286	0.178571	0.178571	0.571429	0.464286	0.321429	-0.607143	0.821429	0.684712	-0.0357143	0.0714286	-0.518875	-0.198206	0.428571	-0.0370625	0.5	-0.178571	0.142857	-0.142857	0.821429	-0.535714	0.642857	-0.234244	-0.428571	-0.5	0.178571	-0.214286	-0.0714286	-0.142857	0.571429	0.0357143	0.5	-0.142857	-0.607143	0.0357143	0.756787
cg03294458	0.25	0.25	-0.357143	0.392857	-0.285714	0.642857	-0.216225	0.714286	0.428571	0	-0.285714	0.464286	0.464286	0.214286	-0.107143	-0.107143	-0.0714286	0.678571	-0.678571	0.392857	-0.0714286	0.378394	0	0.642857	-0.852437	0.126131	0.392857	-0.185312	-0.142857	0	0	0	0.321429	0.357143	0.142857	0.126131	0.178571	-0.285714	0.464286	0	-0.25	-0.214286	-0.321429	0	0.428571	0.214286	-0.178571	0	-0.234244
cg05069835	0.0714286	0.0714286	0	0.214286	0.321429	-0.535714	-0.0180187	-0.5	-0.571429	-0.285714	0.107143	-0.178571	-0.321429	-0.214286	-0.214286	-0.214286	-0.678571	-0.464286	-0.0714286	0.0357143	-0.642857	-0.792825	-0.321429	-0.607143	0.852437	-0.162169	-0.214286	0.259437	-0.214286	0.25	0.0714286	0.321429	-0.821429	-0.0357143	-0.321429	-0.072075	0	0.642857	-0.178571	0.357143	0.0714286	0.285714	-0.25	-0.214286	-0.285714	-0.285714	0.714286	-0.214286	-0.360375
cg18305912	-0.0357143	-0.0357143	0.142857	0.25	0.0714286	0	-0.648675	-0.285714	0.428571	0.642857	0.0714286	0.178571	0.178571	0.214286	0.535714	0.535714	-0.142857	-0.0357143	-0.178571	-0.178571	0.285714	0.0540562	-0.214286	-0.214286	-0.259437	0.306319	0.464286	0.185312	-0.0714286	0.642857	0.214286	-0.214286	0.321429	-0.142857	0.0714286	0.198206	-0.607143	-0.571429	0.821429	-0.428571	-0.607143	-0.642857	0.107143	0.214286	0	0.428571	0.392857	0.214286	0.0180187
cg14091154	0.0357143	0.321429	0.357143	-0.25	0.107143	0.25	0.162169	0.642857	0.285714	0.107143	0.107143	0.428571	0.142857	0.321429	-0.0714286	-0.0714286	0.535714	0.714286	0	-0.285714	0.5	0.846881	0.178571	0.428571	-0.778312	-0.072075	0.285714	0.14825	0.535714	-0.142857	-0.107143	0.142857	0.857143	-0.178571	0.714286	-0.396412	-0.0714286	-0.428571	0.0357143	-0.0714286	-0.214286	0.142857	0.214286	0.178571	0.535714	-0.107143	-0.75	0.178571	0.666694
cg19547155	-0.0357143	0.678571	0.642857	-0.107143	0.428571	0.142857	-0.72075	0.178571	0.321429	0.642857	-0.214286	0.535714	-0.428571	-0.25	-0.25	-0.25	0	0.392857	0.0357143	-0.607143	0.357143	0.0180188	-0.428571	0	-0.44475	0.198206	0.714286	0.407687	-0.0714286	0.0714286	0.607143	0.428571	0.5	-0.535714	0.357143	-0.558581	-0.321429	-0.535714	0.678571	0.321429	-0.178571	-0.107143	0.5	-0.285714	0.357143	0	-0.178571	-0.285714	0.234244
cg13501279	-0.428571	-0.428571	0.107143	-0.285714	0.0357143	-0.535714	0.072075	-0.964286	-0.107143	0.214286	0.25	-0.642857	-0.25	0	0.5	0.5	0.0357143	-0.857143	0.5	-0.142857	0.0357143	-0.306319	0.178571	-0.607143	0.741249	0.198206	-0.464286	0.259437	0.0714286	0.428571	-0.178571	-0.214286	-0.25	-0.0714286	-0.285714	0.162169	-0.285714	0.0357143	-0.214286	-0.392857	-0.142857	-0.107143	0.107143	0.357143	-0.678571	0.214286	0.428571	0.357143	0.0900937
cg12322852	0.214286	-0.428571	-0.464286	0.357143	-0.0714286	-0.392857	0.342356	-0.357143	-0.607143	-0.607143	0.178571	-0.357143	0.142857	-0.0357143	0	0	-0.535714	-0.5	-0.142857	0.428571	-0.642857	-0.612637	-0.0714286	-0.392857	0.815374	-0.306319	-0.464286	-0.259437	-0.214286	0.0357143	-0.214286	-0.142857	-0.928571	0.285714	-0.5	0.414431	0.178571	0.785714	-0.428571	0.0714286	0.25	0.142857	-0.464286	-0.107143	-0.321429	-0.214286	0.642857	-0.107143	-0.504525
cg00862290	0.642857	0	0.142857	0.785714	0.392857	-0.214286	-0.630656	0.107143	-0.142857	0.178571	0.285714	0.642857	0.392857	0.178571	0.214286	0.214286	-0.642857	0.285714	-0.5	-0.214286	0.0357143	-0.234244	-0.75	-0.428571	-0.0741249	-0.324337	0.785714	-0.14825	-0.142857	0.392857	0.464286	-0.142857	-0.107143	-0.357143	0.142857	0.252262	-0.678571	-0.0357143	0.857143	-0.0357143	-0.321429	-0.535714	0	-0.321429	0.5	-0.142857	0.642857	-0.321429	-0.162169
cg01274660	0.0714286	-0.285714	-0.25	0.285714	0.0714286	-0.464286	0.0180187	-0.607143	-0.5	-0.285714	0.107143	-0.357143	-0.107143	-0.178571	0.0357143	0.0357143	-0.607143	-0.642857	-0.0357143	0.214286	-0.571429	-0.792825	-0.214286	-0.571429	0.889499	-0.126131	-0.321429	-0.0370625	-0.321429	0.214286	0	-0.0357143	-0.892857	0.107143	-0.535714	0.2883	0	0.607143	-0.178571	0.107143	0.142857	0.0357143	-0.285714	-0.142857	-0.428571	-0.107143	0.785714	-0.142857	-0.504525
cg04782213	0	-0.285714	-0.107143	0.0714286	0.178571	-0.678571	0.468487	-0.571429	-0.642857	-0.5	0.392857	-0.428571	-0.0714286	0.107143	0.0714286	0.0714286	-0.392857	-0.571429	0.0714286	0.142857	-0.535714	-0.450469	0.0357143	-0.607143	0.926562	-0.270281	-0.571429	0.185312	0.142857	0.285714	-0.357143	0.0714286	-0.714286	0.107143	-0.214286	0.0900937	0	0.714286	-0.571429	0	0	0.357143	-0.357143	0.142857	-0.392857	-0.285714	0.571429	0.142857	-0.0900937
cg22142968	0.75	-0.392857	0	0.464286	0.214286	-0.285714	0.2883	0.428571	-0.571429	-0.5	0.5	0.392857	0.535714	0.214286	0.0357143	0.0357143	-0.142857	0.321429	-0.107143	-0.107143	0.142857	0.0900938	-0.357143	-0.214286	0.111187	-0.810844	0.25	-0.630062	0.214286	-0.357143	0.0714286	-0.357143	-0.178571	-0.285714	0.214286	0.306319	-0.25	0.428571	-0.107143	0	0.321429	-0.0714286	0.0357143	-0.357143	0.571429	-0.571429	0.0357143	-0.357143	0.126131
cg08622198	0.357143	-0.214286	0.214286	0.428571	0.535714	-0.821429	-0.0900937	-0.535714	-0.678571	-0.178571	0.535714	0.0357143	0	0.0714286	0.178571	0.178571	-0.678571	-0.392857	-0.0357143	-0.25	-0.285714	-0.612637	-0.535714	-0.928571	0.852437	-0.450469	0.0714286	0.111187	0.0357143	0.428571	0.142857	0	-0.642857	-0.357143	-0.0714286	0.126131	-0.535714	0.535714	0.0714286	0.0357143	-0.107143	-0.0357143	-0.0714286	-0.178571	-0.0357143	-0.392857	0.857143	-0.178571	-0.072075
cg16397968	-0.428571	0.142857	-0.285714	-0.357143	-0.178571	-0.107143	0.738769	-0.178571	-0.178571	-0.535714	-0.0357143	-0.535714	-0.214286	0.142857	-0.25	-0.25	0.0357143	-0.25	-0.0357143	0.464286	-0.642857	0.0360375	0.607143	0.142857	0.333562	0.162169	-0.857143	0.481812	0.25	0.142857	-0.714286	0.428571	-0.285714	0.571429	-0.0714286	-0.270281	0.607143	0.464286	-0.857143	0.107143	-0.107143	0.75	-0.571429	0.464286	-0.464286	-0.0357143	-0.0714286	0.464286	0
cg20044752	-0.285714	-0.642857	0.0714286	-0.428571	-0.321429	0.0714286	0.126131	-0.25	0.357143	0.392857	0.142857	-0.357143	0.178571	0.107143	0.642857	0.642857	0.785714	-0.285714	0.642857	-0.214286	0.821429	0.486506	0.392857	0.0714286	-0.14825	0.14415	-0.142857	-0.370625	0.214286	-0.178571	-0.107143	-0.714286	0.535714	-0.142857	0	0.360375	-0.25	-0.535714	-0.0714286	-0.678571	0.107143	-0.464286	0.5	0.321429	-0.214286	0.357143	-0.428571	0.321429	0.414431
cg25827255	-0.0357143	0.178571	0.285714	-0.25	0.0714286	0.25	-0.5766	0	0.0357143	0.392857	-0.535714	0.0714286	-0.642857	-0.928571	-0.464286	-0.464286	0.107143	-0.142857	0.535714	-0.428571	0.321429	-0.5766	-0.428571	0.0357143	0.111187	0.072075	0.357143	-0.370625	-0.642857	-0.785714	0.857143	0.0357143	-0.142857	-0.5	-0.392857	-0.162169	0.142857	-0.142857	0.214286	0.571429	0.857143	-0.142857	0.75	-0.821429	0	-0.0714286	-0.25	-0.821429	-0.2883
cg07263979	-0.571429	0.357143	0.571429	-0.642857	0.357143	-0.392857	0.0360375	-0.571429	-0.0357143	0.285714	0.0357143	-0.321429	-0.75	-0.178571	-0.107143	-0.107143	0.178571	-0.392857	0.535714	-0.464286	0.0357143	-0.126131	0.142857	-0.357143	0.407687	0.270281	-0.285714	0.778312	0.25	0.25	-0.0357143	0.5	0.107143	-0.285714	0.142857	-0.630656	-0.0714286	-0.0714286	-0.285714	0.142857	-0.142857	0.428571	0.285714	0.214286	-0.392857	-0.0357143	-0.0714286	0.214286	0.414431
cg01200021	0.178571	0.75	0.285714	-0.0357143	0.285714	0.214286	0.180187	0.821429	0.0357143	-0.214286	0	0.607143	0	0.25	-0.535714	-0.535714	0.0714286	0.892857	-0.392857	-0.107143	-0.0714286	0.558581	0	0.428571	-0.667124	-0.162169	0.285714	0.407687	0.428571	-0.0714286	-0.107143	0.642857	0.5	-0.0357143	0.714286	-0.666694	0.178571	-0.0357143	-0.0357143	0.392857	-0.25	0.535714	-0.142857	0	0.642857	-0.357143	-0.535714	0	0.414431
cg04750100	-0.428571	0.571429	0.571429	-0.642857	0.357143	-0.142857	-0.108112	-0.25	-0.107143	0.214286	-0.285714	-0.142857	-0.964286	-0.607143	-0.571429	-0.571429	0.142857	-0.214286	0.571429	-0.5	0	-0.360375	-0.0714286	-0.142857	0.333562	0.180187	-0.107143	0.518875	-0.0714286	-0.285714	0.321429	0.642857	-0.0357143	-0.392857	0	-0.756787	0.214286	0.0357143	-0.285714	0.607143	0.357143	0.535714	0.464286	-0.285714	-0.214286	-0.214286	-0.285714	-0.285714	0.180187
cg16257219	0.214286	0.285714	-0.464286	0.285714	-0.0714286	0.0357143	0.630656	0.464286	-0.357143	-0.857143	0.0357143	0.0714286	0.25	0.321429	-0.464286	-0.464286	-0.392857	0.357143	-0.678571	0.642857	-0.857143	0.072075	0.214286	0.285714	0	-0.234244	-0.392857	0.185312	0.178571	0.0714286	-0.571429	0.464286	-0.392857	0.607143	0.107143	-0.14415	0.571429	0.678571	-0.535714	0.321429	-0.142857	0.678571	-0.857143	0.142857	0.142857	-0.321429	0.0714286	0.142857	-0.216225
cg19191555	-0.464286	0.321429	0.428571	-0.678571	0	0.321429	-0.468487	-0.142857	0.321429	0.607143	-0.607143	-0.142857	-0.857143	-0.857143	-0.392857	-0.392857	0.464286	-0.214286	0.75	-0.5	0.464286	-0.2883	-0.0714286	0.178571	-0.0370625	0.396412	0.142857	0	-0.428571	-0.642857	0.642857	0.178571	0.214286	-0.428571	-0.25	-0.414431	0.214286	-0.428571	0.0714286	0.428571	0.642857	0	0.821429	-0.464286	-0.214286	0.142857	-0.535714	-0.464286	0
cg27298324	0.25	-0.0357143	0.357143	-0.0357143	0.464286	-0.535714	0.0540562	-0.214286	-0.714286	-0.25	0.178571	0	-0.428571	-0.464286	-0.357143	-0.357143	-0.25	-0.285714	0.428571	-0.428571	-0.0714286	-0.630656	-0.464286	-0.571429	0.778312	-0.504525	0	-0.14825	-0.107143	-0.428571	0.392857	0.142857	-0.571429	-0.535714	-0.142857	-0.180187	-0.0714286	0.571429	-0.321429	0.5	0.642857	0.285714	0.357143	-0.607143	0.0357143	-0.607143	0.178571	-0.607143	-0.0180187
cg02776283	0.107143	-0.107143	-0.0357143	0.25	0.25	-0.5	-0.14415	-0.571429	-0.535714	-0.178571	0.0714286	-0.214286	-0.285714	-0.321429	-0.107143	-0.107143	-0.642857	-0.571429	0.0357143	0	-0.5	-0.882919	-0.392857	-0.642857	0.889499	-0.162169	-0.142857	0.0370625	-0.357143	0.142857	0.214286	0.107143	-0.857143	-0.107143	-0.464286	0.108112	-0.0714286	0.571429	-0.0714286	0.285714	0.214286	0.0714286	-0.107143	-0.321429	-0.321429	-0.214286	0.75	-0.321429	-0.450469
cg05523603	0.392857	-0.464286	0	0.607143	0.285714	-0.642857	-0.0360375	-0.392857	-0.321429	-0.0714286	0.714286	0.107143	0.571429	0.607143	0.678571	0.678571	-0.5	-0.178571	-0.321429	-0.0357143	-0.0714286	-0.0540563	-0.285714	-0.714286	0.370625	-0.342356	0.142857	0.0370625	0.285714	0.785714	-0.178571	-0.357143	-0.214286	-0.107143	0.142857	0.450469	-0.75	0.178571	0.321429	-0.535714	-0.607143	-0.392857	-0.285714	0.285714	0.0714286	-0.0714286	0.821429	0.285714	0.0900938
cg08299521	0.392857	0.0357143	0.107143	0.535714	0.535714	-0.714286	-0.072075	-0.357143	-0.678571	-0.321429	0.428571	0.142857	0	0.107143	-0.0357143	-0.0357143	-0.857143	-0.214286	-0.321429	-0.0714286	-0.571429	-0.630656	-0.535714	-0.785714	0.741249	-0.414431	0.0714286	0.259437	0	0.5	0.0714286	0.25	-0.714286	-0.178571	-0.0357143	0	-0.357143	0.642857	0.0714286	0.214286	-0.214286	0.142857	-0.321429	-0.178571	0.0357143	-0.428571	0.892857	-0.178571	-0.198206
cg03716405	0.178571	0.464286	0.0714286	0.0357143	-0.0357143	0.535714	-0.0540563	0.857143	0.357143	0.0357143	-0.178571	0.571429	0.214286	0.178571	-0.285714	-0.285714	0.25	0.857143	-0.357143	0	0.214286	0.630656	0.0357143	0.642857	-0.926562	0	0.428571	0	0.178571	-0.214286	0.0357143	0.214286	0.642857	0.0357143	0.5	-0.2883	0.142857	-0.357143	0.25	0.142857	-0.142857	0.0714286	0	-0.0357143	0.607143	-0.0357143	-0.607143	-0.0357143	0.234244
cg16886756	0.464286	0.0357143	0.785714	0.0357143	0.678571	-0.464286	-0.126131	0.214286	-0.357143	0.142857	0.535714	0.571429	0	0.0714286	0.0357143	0.0357143	0.107143	0.357143	0.321429	-0.857143	0.642857	0.198206	-0.535714	-0.464286	0	-0.612637	0.607143	-0.0741249	0.428571	-0.178571	0.428571	-0.0357143	0.357143	-0.892857	0.607143	-0.270281	-0.678571	-0.0714286	0.214286	0.0714286	0.107143	-0.0714286	0.642857	-0.357143	0.642857	-0.571429	-0.178571	-0.357143	0.666694
cg24374636	-0.142857	0.928571	0.464286	-0.214286	0.321429	0.285714	-0.396413	0.392857	0.285714	0.321429	-0.357143	0.464286	-0.5	-0.214286	-0.571429	-0.571429	0	0.535714	-0.142857	-0.321429	0	0.108113	-0.178571	0.285714	-0.518875	0.252263	0.428571	0.593	0	0	0.321429	0.75	0.428571	-0.214286	0.392857	-0.774806	0.107143	-0.321429	0.321429	0.535714	-0.178571	0.321429	0.178571	-0.178571	0.321429	-0.0714286	-0.357143	-0.178571	0.180188
cg24212267	-0.535714	0.535714	-0.142857	-0.25	-0.142857	0.25	-0.180187	-0.25	0.285714	0.142857	-0.535714	-0.285714	-0.535714	-0.285714	-0.357143	-0.357143	-0.178571	-0.214286	-0.142857	0.285714	-0.535714	-0.324337	0.214286	0.214286	0.0370625	0.612637	-0.285714	0.592999	-0.321429	0.25	-0.0714286	0.571429	-0.178571	0.392857	-0.285714	-0.360375	0.464286	-0.0357143	-0.0357143	0.321429	-0.178571	0.321429	-0.285714	0.142857	-0.464286	0.321429	0.107143	0.142857	-0.360375
cg06071476	-0.0714286	0.285714	0.642857	-0.285714	0.678571	-0.785714	0.414431	-0.285714	-0.535714	-0.214286	0.571429	0	-0.357143	0.25	-0.107143	-0.107143	-0.0714286	-0.0714286	0.25	-0.5	-0.107143	0.0540563	-0.0357143	-0.607143	0.518875	-0.324338	-0.214286	0.741249	0.678571	0.357143	-0.25	0.535714	0	-0.392857	0.535714	-0.630656	-0.285714	0.357143	-0.464286	0.142857	-0.285714	0.642857	0.0357143	0.214286	0.0357143	-0.535714	0.0714286	0.214286	0.666694
cg27020966	-0.0357143	-0.178571	-0.642857	0.392857	-0.357143	0.142857	-0.252262	-0.357143	0	-0.107143	-0.357143	-0.321429	0.0357143	-0.25	0	0	-0.571429	-0.464286	-0.357143	0.607143	-0.642857	-0.702731	-0.0714286	-0.0357143	0.370625	0.270281	-0.214286	-0.185312	-0.678571	0.178571	0.0357143	-0.107143	-0.75	0.5	-0.75	0.468487	0.285714	0.285714	0.142857	0.0714286	0.0714286	-0.214286	-0.464286	-0.107143	-0.464286	0.321429	0.678571	-0.107143	-0.882919
cg24431966	0.25	-0.392857	-0.214286	0.464286	0.142857	-0.535714	-0.072075	-0.571429	-0.535714	-0.25	0.25	-0.214286	0.0714286	-0.0714286	0.178571	0.178571	-0.678571	-0.571429	-0.107143	0.142857	-0.464286	-0.756787	-0.357143	-0.678571	0.852437	-0.252263	-0.142857	-0.14825	-0.285714	0.285714	0.0714286	-0.178571	-0.857143	0	-0.464286	0.414431	-0.214286	0.571429	0	0	0.0714286	-0.142857	-0.25	-0.178571	-0.285714	-0.142857	0.892857	-0.178571	-0.468488
cg07236076	0.678571	0.178571	0.714286	0.321429	0.75	-0.428571	-0.198206	0.428571	-0.392857	0.0357143	0.571429	0.821429	0.178571	0.214286	-0.0357143	-0.0357143	-0.142857	0.607143	-0.0357143	-0.75	0.464286	0.216225	-0.678571	-0.428571	-0.14825	-0.702731	0.785714	-0.0370625	0.428571	-0.0357143	0.428571	0.0714286	0.321429	-0.821429	0.714286	-0.270281	-0.714286	0	0.392857	0.142857	-0.0714286	-0.0714286	0.428571	-0.392857	0.857143	-0.642857	-0.0357143	-0.392857	0.5766
cg08225551	0.785714	0.285714	0.464286	0.714286	0.785714	-0.535714	-0.270281	0.321429	-0.5	-0.142857	0.607143	0.857143	0.321429	0.392857	-0.0357143	-0.0357143	-0.678571	0.571429	-0.535714	-0.428571	-0.0714286	-0.0360375	-0.785714	-0.571429	0	-0.666694	0.75	0.185312	0.321429	0.428571	0.285714	0.25	-0.0357143	-0.535714	0.607143	-0.180188	-0.714286	0.25	0.535714	0.178571	-0.428571	-0.0357143	-0.0714286	-0.285714	0.785714	-0.607143	0.5	-0.285714	0.252263
cg07790085	0.535714	-0.607143	-0.607143	0.607143	-0.214286	-0.142857	0.306319	0.0714286	-0.5	-0.642857	0.214286	-0.0714286	0.571429	0.107143	0.107143	0.107143	-0.428571	-0.142857	-0.321429	0.5	-0.392857	-0.324338	-0.142857	-0.142857	0.407687	-0.486506	-0.178571	-0.704187	-0.214286	-0.178571	-0.142857	-0.464286	-0.714286	0.285714	-0.392857	0.684712	0.107143	0.642857	-0.214286	-0.0714286	0.321429	-0.142857	-0.428571	-0.214286	0.0357143	-0.214286	0.464286	-0.214286	-0.504525
cg00478479	0.285714	-0.357143	-0.178571	0.642857	0.107143	-0.357143	-0.396413	-0.464286	-0.142857	0.107143	0.285714	0.0357143	0.357143	0.214286	0.5	0.5	-0.642857	-0.321429	-0.357143	0.107143	-0.214286	-0.43245	-0.392857	-0.571429	0.370625	-0.072075	0.214286	-0.0741249	-0.214286	0.642857	0.107143	-0.321429	-0.428571	0	-0.25	0.522544	-0.535714	0.107143	0.535714	-0.321429	-0.392857	-0.535714	-0.25	0.0357143	-0.107143	0.142857	0.928571	0.0357143	-0.360375
cg03916694	0.321429	-0.392857	0	0.464286	0.357143	-0.785714	0.072075	-0.571429	-0.642857	-0.285714	0.571429	-0.107143	0.178571	0.214286	0.321429	0.321429	-0.642857	-0.464286	-0.107143	-0.0357143	-0.357143	-0.522544	-0.357143	-0.857143	0.852437	-0.414431	-0.107143	0.0370625	0.0714286	0.5	-0.0714286	-0.142857	-0.678571	-0.142857	-0.142857	0.306319	-0.464286	0.571429	-0.0357143	-0.142857	-0.178571	-0.0714286	-0.25	0	-0.142857	-0.285714	0.892857	0	-0.126131
cg08481075	0.0357143	-0.25	-0.428571	0.464286	-0.178571	-0.0357143	-0.450469	-0.5	0	0.107143	-0.178571	-0.214286	0.0714286	-0.178571	0.214286	0.214286	-0.607143	-0.5	-0.285714	0.357143	-0.428571	-0.702731	-0.25	-0.285714	0.407687	0.216225	0	-0.14825	-0.607143	0.357143	0.178571	-0.214286	-0.642857	0.25	-0.642857	0.504525	-0.0714286	0.142857	0.392857	-0.0714286	-0.0714286	-0.428571	-0.285714	-0.107143	-0.392857	0.321429	0.821429	-0.107143	-0.738769
cg06499368	0	-0.571429	-0.0357143	0.142857	0.107143	-0.607143	-0.0360375	-0.821429	-0.392857	0	0.321429	-0.428571	-0.0357143	-0.0714286	0.428571	0.428571	-0.321429	-0.785714	0.285714	-0.0714286	-0.107143	-0.594619	-0.178571	-0.75	0.889499	-0.126131	-0.25	-0.111187	-0.142857	0.285714	0.0357143	-0.357143	-0.607143	-0.142857	-0.428571	0.414431	-0.357143	0.321429	-0.0714286	-0.25	0.0714286	-0.25	0.0357143	0	-0.464286	0	0.714286	0	-0.198206
cg09631175	0.178571	0.178571	0.428571	-0.178571	0.214286	0.0714286	0.216225	0.607143	0.107143	0.0357143	0.285714	0.464286	0.214286	0.357143	0	0	0.5	0.678571	0.0714286	-0.392857	0.571429	0.810844	0.0714286	0.25	-0.630062	-0.270281	0.321429	0.0370625	0.607143	-0.178571	-0.0714286	0.0357143	0.785714	-0.321429	0.75	-0.324337	-0.214286	-0.321429	0	-0.107143	-0.142857	0.107143	0.285714	0.107143	0.607143	-0.25	-0.678571	0.107143	0.738769
cg10395101	0.428571	-0.142857	0.142857	0.642857	0.464286	-0.607143	-0.378394	-0.392857	-0.392857	0.0357143	0.464286	0.25	0.214286	0.214286	0.321429	0.321429	-0.75	-0.178571	-0.321429	-0.178571	-0.214286	-0.468487	-0.607143	-0.785714	0.481812	-0.306319	0.357143	0.111187	-0.0357143	0.642857	0.214286	-0.0714286	-0.428571	-0.285714	0	0.234244	-0.678571	0.25	0.5	-0.107143	-0.392857	-0.321429	-0.142857	-0.107143	0.107143	-0.178571	0.928571	-0.107143	-0.14415
cg10819238	0.321429	-0.0357143	0.25	0.392857	0.607143	-0.857143	0.0360375	-0.464286	-0.714286	-0.285714	0.571429	0.0714286	-0.0357143	0.178571	0.0714286	0.0714286	-0.714286	-0.285714	-0.142857	-0.214286	-0.428571	-0.522544	-0.464286	-0.892857	0.815374	-0.450469	0	0.333562	0.178571	0.535714	0	0.214286	-0.607143	-0.285714	0.0714286	-0.0540562	-0.464286	0.607143	-0.0357143	0.107143	-0.25	0.178571	-0.214286	-0.0714286	0	-0.464286	0.821429	-0.0714286	0.0180187
cg16077493	-0.0714286	0.357143	0.535714	-0.357143	0.214286	0.142857	0.0540562	0.464286	0.321429	0.285714	0.142857	0.392857	0	0.285714	0	0	0.571429	0.607143	0.142857	-0.464286	0.607143	0.810844	0.142857	0.285714	-0.704187	0	0.321429	0.2965	0.571429	-0.0357143	-0.0357143	0.178571	0.928571	-0.321429	0.75	-0.486506	-0.214286	-0.535714	0.107143	-0.107143	-0.285714	0.107143	0.357143	0.214286	0.464286	-0.0714286	-0.714286	0.214286	0.774806
cg09636661	-0.178571	-0.392857	-0.857143	0.0357143	-0.892857	0.785714	-0.0180188	0.142857	0.464286	-0.0357143	-0.642857	-0.392857	0.25	-0.285714	0.0357143	0.0357143	0.214286	-0.178571	-0.107143	0.75	-0.107143	-0.072075	0.392857	0.714286	-0.2965	0.414431	-0.285714	-0.704187	-0.642857	-0.464286	-0.0714286	-0.5	-0.178571	0.678571	-0.714286	0.630656	0.642857	-0.142857	-0.0357143	-0.142857	0.428571	-0.357143	-0.214286	-0.0357143	-0.357143	0.571429	-0.178571	-0.0357143	-0.72075
cg21511321	0	-0.357143	-0.107143	0.142857	0.142857	-0.607143	0.126131	-0.714286	-0.535714	-0.25	0.25	-0.428571	-0.142857	-0.107143	0.142857	0.142857	-0.464286	-0.714286	0.142857	0.0714286	-0.428571	-0.684712	-0.142857	-0.678571	0.963624	-0.162169	-0.392857	0.0370625	-0.142857	0.25	-0.0714286	-0.0714286	-0.785714	0	-0.428571	0.234244	-0.107143	0.571429	-0.285714	0	0.107143	0.0714286	-0.178571	-0.0357143	-0.464286	-0.142857	0.714286	-0.0357143	-0.2883
cg14652587	-0.357143	0.642857	0.107143	-0.285714	0.0714286	0.214286	-0.378394	-0.142857	0.0714286	0.178571	-0.642857	-0.107143	-0.821429	-0.714286	-0.678571	-0.678571	-0.214286	-0.178571	0.107143	-0.0357143	-0.392857	-0.630656	-0.142857	0.107143	0.185312	0.396412	-0.0357143	0.370625	-0.535714	-0.214286	0.392857	0.642857	-0.321429	0	-0.357143	-0.504525	0.464286	0.0714286	0	0.714286	0.321429	0.357143	0.107143	-0.392857	-0.285714	0.0357143	0	-0.392857	-0.414431
cg20404260	0.428571	-0.214286	0.571429	0.357143	0.607143	-0.642857	-0.306319	-0.214286	-0.25	0.285714	0.714286	0.428571	0.285714	0.392857	0.535714	0.535714	-0.214286	0.0714286	0.0357143	-0.642857	0.464286	0.0900938	-0.535714	-0.75	0.14825	-0.43245	0.571429	0.0741249	0.392857	0.5	0.25	-0.25	0.214286	-0.678571	0.464286	0.0900938	-1	-0.142857	0.535714	-0.357143	-0.428571	-0.428571	0.321429	0	0.392857	-0.25	0.428571	0	0.486506
cg09807356	-0.142857	-0.285714	0.142857	-0.0714286	0.214286	-0.571429	-0.108112	-0.821429	-0.392857	0.0714286	0.142857	-0.428571	-0.392857	-0.321429	0.142857	0.142857	-0.285714	-0.785714	0.428571	-0.214286	-0.142857	-0.72075	-0.214286	-0.714286	0.926562	-0.0360375	-0.25	0.0741249	-0.214286	0.142857	0.178571	-0.0714286	-0.607143	-0.25	-0.428571	0.108112	-0.214286	0.321429	-0.142857	0.0357143	0.214286	-0.0357143	0.178571	-0.142857	-0.5	-0.0714286	0.571429	-0.142857	-0.180187
cg20662858	-0.5	-0.142857	-0.0714286	-0.714286	-0.285714	0.0357143	0.684712	-0.142857	-0.0357143	-0.25	-0.107143	-0.607143	-0.321429	-0.142857	-0.142857	-0.142857	0.607143	-0.321429	0.571429	0.107143	0.0357143	0.198206	0.642857	0.25	0.222375	0.126131	-0.75	0.0370625	0.214286	-0.428571	-0.428571	0.0357143	0.0357143	0.214286	-0.107143	-0.180187	0.535714	0.142857	-0.892857	0	0.392857	0.5	0.0714286	0.25	-0.428571	0	-0.571429	0.25	0.234244
cg07538160	0	-0.571429	0.178571	-0.142857	0.0357143	-0.392857	0.468487	-0.178571	-0.0357143	0	0.678571	-0.142857	0.464286	0.642857	0.714286	0.714286	0.464286	-0.0714286	0.285714	-0.214286	0.535714	0.666694	0.321429	-0.25	0	-0.234244	-0.178571	-0.0370625	0.714286	0.285714	-0.464286	-0.5	0.464286	-0.142857	0.428571	0.234244	-0.5	-0.178571	-0.214286	-0.75	-0.357143	-0.178571	0.107143	0.571429	0.0357143	0	-0.142857	0.571429	0.702731
cg08113895	0.0357143	0.178571	0.0714286	-0.107143	-0.214286	0.642857	-0.252262	0.642857	0.571429	0.357143	-0.285714	0.392857	0.178571	0	-0.0357143	-0.0357143	0.5	0.607143	-0.0357143	-0.107143	0.571429	0.594619	0.0714286	0.642857	-0.926562	0.162169	0.464286	-0.259437	0	-0.357143	0.214286	-0.142857	0.75	-0.0714286	0.285714	-0.0540562	0.0357143	-0.642857	0.392857	-0.0714286	0.0357143	-0.285714	0.321429	-0.0714286	0.428571	0.214286	-0.678571	-0.0714286	0.198206
cg05696877	0.107143	-0.535714	-0.607143	0.392857	-0.571429	0.392857	-0.0180187	0.142857	0.464286	0.0714286	0.0357143	-0.0357143	0.821429	0.5	0.642857	0.642857	0.107143	0.107143	-0.428571	0.535714	0.142857	0.450469	0.285714	0.357143	-0.518875	0.180187	0.0357143	-0.44475	-0.0357143	0.285714	-0.321429	-0.678571	0.25	0.5	-0.107143	0.738769	-0.107143	-0.357143	0.357143	-0.714286	-0.392857	-0.642857	-0.357143	0.428571	0	0.535714	0.107143	0.428571	-0.198206
cg03588007	-0.178571	-0.321429	-0.428571	0.107143	-0.607143	0.607143	-0.306319	0.0714286	0.785714	0.464286	-0.25	-0.0714286	0.5	0.25	0.571429	0.571429	0.321429	0.0714286	-0.214286	0.357143	0.357143	0.450469	0.321429	0.5	-0.704187	0.504525	0.142857	-0.2965	-0.178571	0.214286	-0.107143	-0.571429	0.5	0.392857	-0.142857	0.540562	-0.0714286	-0.714286	0.535714	-0.642857	-0.357143	-0.714286	-0.0714286	0.392857	-0.107143	0.75	-0.107143	0.392857	-0.162169
cg21136104	-0.392857	0.607143	-0.0714286	-0.107143	0	0.142857	-0.14415	-0.142857	0.214286	0.0714286	-0.357143	-0.107143	-0.392857	-0.0714286	-0.321429	-0.321429	-0.285714	-0.0357143	-0.321429	0.25	-0.571429	-0.198206	0.142857	0.142857	-0.0370625	0.486506	-0.178571	0.704187	-0.142857	0.428571	-0.142857	0.642857	-0.107143	0.357143	-0.0714286	-0.414431	0.321429	0	0.0357143	0.285714	-0.392857	0.357143	-0.392857	0.214286	-0.285714	0.214286	0.178571	0.214286	-0.234244
cg15834202	-0.0357143	-0.321429	-0.214286	-0.321429	-0.321429	0.178571	0.522544	0.214286	-0.142857	-0.357143	-0.107143	-0.285714	0	-0.214286	-0.178571	-0.178571	0.464286	-0.0714286	0.392857	0.142857	0.142857	0.126131	0.321429	0.321429	0.0741249	-0.180187	-0.392857	-0.518875	0	-0.75	-0.142857	-0.25	-0.0714286	0.107143	-0.178571	0.126131	0.464286	0.214286	-0.642857	0.0714286	0.678571	0.214286	0.142857	-0.142857	-0.0714286	-0.142857	-0.535714	-0.142857	0.0180187
cg25228737	0.321429	-0.392857	0	0.464286	0.357143	-0.785714	0.072075	-0.571429	-0.642857	-0.285714	0.571429	-0.107143	0.178571	0.214286	0.321429	0.321429	-0.642857	-0.464286	-0.107143	-0.0357143	-0.357143	-0.522544	-0.357143	-0.857143	0.852437	-0.414431	-0.107143	0.0370625	0.0714286	0.5	-0.0714286	-0.142857	-0.678571	-0.142857	-0.142857	0.306319	-0.464286	0.571429	-0.0357143	-0.142857	-0.178571	-0.0714286	-0.25	0	-0.142857	-0.285714	0.892857	0	-0.126131
cg10977115	-0.0357143	0.107143	0.214286	-0.25	-0.142857	0.5	-0.14415	0.535714	0.535714	0.392857	-0.142857	0.321429	0.142857	0.0714286	0.0714286	0.0714286	0.642857	0.535714	0.142857	-0.25	0.714286	0.702731	0.142857	0.535714	-0.852437	0.126131	0.392857	-0.185312	0.178571	-0.321429	0.142857	-0.178571	0.857143	-0.178571	0.392857	-0.108112	-0.0714286	-0.678571	0.285714	-0.178571	0	-0.25	0.428571	0.0357143	0.392857	0.178571	-0.75	0.0357143	0.414431
cg10020520	0.428571	-0.142857	0.142857	0.642857	0.464286	-0.607143	-0.378394	-0.392857	-0.392857	0.0357143	0.464286	0.25	0.214286	0.214286	0.321429	0.321429	-0.75	-0.178571	-0.321429	-0.178571	-0.214286	-0.468488	-0.607143	-0.785714	0.481812	-0.306319	0.357143	0.111187	-0.0357143	0.642857	0.214286	-0.0714286	-0.428571	-0.285714	0	0.234244	-0.678571	0.25	0.5	-0.107143	-0.392857	-0.321429	-0.142857	-0.107143	0.107143	-0.178571	0.928571	-0.107143	-0.14415
cg01229658	0.428571	-0.142857	0.0714286	0.571429	0.464286	-0.678571	-0.198206	-0.428571	-0.642857	-0.214286	0.392857	0.107143	0.0357143	0	0.0714286	0.0714286	-0.821429	-0.321429	-0.214286	-0.107143	-0.428571	-0.72075	-0.607143	-0.821429	0.778312	-0.414431	0.142857	0.0370625	-0.142857	0.392857	0.214286	0.0357143	-0.75	-0.25	-0.178571	0.180188	-0.428571	0.571429	0.178571	0.142857	-0.0714286	-0.0714286	-0.178571	-0.285714	0	-0.357143	0.928571	-0.285714	-0.2883
cg26650494	-0.214286	0.285714	0.107143	-0.142857	0.107143	-0.142857	0.468487	0.107143	0.142857	-0.142857	0.357143	0.0357143	0.214286	0.75	0.178571	0.178571	0.142857	0.321429	-0.321429	0.107143	-0.142857	0.72075	0.464286	0.107143	-0.333562	0.108112	-0.25	0.741249	0.75	0.678571	-0.714286	0.357143	0.5	0.285714	0.642857	-0.360375	-0.0714286	-0.107143	-0.214286	-0.321429	-0.857143	0.392857	-0.464286	0.785714	0.0714286	0.0357143	-0.142857	0.785714	0.5766
cg20806175	0.357143	-0.214286	0.214286	0.428571	0.535714	-0.821429	-0.0900937	-0.535714	-0.678571	-0.178571	0.535714	0.0357143	0	0.0714286	0.178571	0.178571	-0.678571	-0.392857	-0.0357143	-0.25	-0.285714	-0.612637	-0.535714	-0.928571	0.852437	-0.450469	0.0714286	0.111187	0.0357143	0.428571	0.142857	0	-0.642857	-0.357143	-0.0714286	0.126131	-0.535714	0.535714	0.0714286	0.0357143	-0.107143	-0.0357143	-0.0714286	-0.178571	-0.0357143	-0.392857	0.857143	-0.178571	-0.072075
cg02187259	0.142857	-0.428571	-0.321429	0.428571	-0.0357143	-0.321429	-0.252262	-0.607143	-0.321429	-0.0714286	0.0357143	-0.285714	0.0357143	-0.214286	0.214286	0.214286	-0.607143	-0.642857	-0.0714286	0.214286	-0.392857	-0.810844	-0.321429	-0.535714	0.741249	-0.0540562	-0.107143	-0.259437	-0.5	0.214286	0.178571	-0.285714	-0.821429	0.0714286	-0.642857	0.522544	-0.142857	0.392857	0.142857	-0.0357143	0.142857	-0.321429	-0.178571	-0.214286	-0.392857	0.0714286	0.857143	-0.214286	-0.630656
cg26172016	-0.214286	0.571429	0.178571	-0.0714286	0.357143	-0.321429	0.0180188	-0.285714	-0.25	-0.142857	-0.0357143	-0.0714286	-0.5	-0.0714286	-0.392857	-0.392857	-0.464286	-0.142857	-0.178571	0	-0.642857	-0.396413	-0.0714286	-0.285714	0.407687	0.126131	-0.214286	0.778312	0.0357143	0.428571	-0.107143	0.75	-0.357143	0.0714286	0.0357143	-0.540562	0.142857	0.357143	-0.178571	0.428571	-0.285714	0.571429	-0.321429	0.0714286	-0.214286	-0.178571	0.357143	0.0714286	-0.072075
cg10064060	0.535714	-0.464286	0.107143	0.607143	0.357143	-0.642857	0.0900938	-0.142857	-0.357143	-0.142857	0.857143	0.285714	0.714286	0.75	0.678571	0.678571	-0.357143	0.0714286	-0.321429	-0.142857	0.107143	0.216225	-0.285714	-0.642857	0.185312	-0.522544	0.25	-0.0370625	0.5	0.678571	-0.214286	-0.392857	0	-0.214286	0.392857	0.396413	-0.821429	0.142857	0.285714	-0.571429	-0.607143	-0.357143	-0.214286	0.285714	0.321429	-0.214286	0.607143	0.285714	0.324338
cg21109666	0	-0.285714	0.25	-0.285714	0.142857	-0.285714	0.0180187	-0.321429	-0.392857	0	0	-0.25	-0.428571	-0.571429	-0.142857	-0.142857	0.142857	-0.464286	0.714286	-0.392857	0.25	-0.486506	-0.214286	-0.357143	0.630062	-0.252262	-0.107143	-0.370625	-0.214286	-0.607143	0.392857	-0.178571	-0.357143	-0.464286	-0.321429	0.0180187	0	0.25	-0.321429	0.25	0.785714	0.0357143	0.571429	-0.5	-0.178571	-0.285714	-0.0714286	-0.5	-0.0180187
cg12032027	0.142857	0.285714	-0.142857	0.0714286	-0.214286	0.571429	0.108113	0.821429	0.392857	-0.0714286	-0.142857	0.428571	0.392857	0.321429	-0.142857	-0.142857	0.285714	0.785714	-0.428571	0.214286	0.142857	0.72075	0.214286	0.714286	-0.926562	0.0360375	0.25	-0.0741249	0.214286	-0.142857	-0.178571	0.0714286	0.607143	0.25	0.428571	-0.108113	0.214286	-0.321429	0.142857	-0.0357143	-0.214286	0.0357143	-0.178571	0.142857	0.5	0.0714286	-0.571429	0.142857	0.180188
cg25015038	0	-0.142857	-0.142857	0.214286	0.0714286	-0.285714	-0.324338	-0.607143	-0.321429	0	-0.142857	-0.285714	-0.321429	-0.464286	-0.0714286	-0.0714286	-0.571429	-0.642857	0.0714286	0.0714286	-0.428571	-0.936975	-0.357143	-0.5	0.778312	0.0360375	-0.107143	-0.0741249	-0.571429	0.0714286	0.321429	0	-0.821429	-0.0357143	-0.642857	0.216225	0	0.392857	0.0714286	0.25	0.285714	-0.107143	-0.0357143	-0.357143	-0.428571	0	0.714286	-0.357143	-0.612637
cg09696560	0.285714	0.5	0.214286	0.0714286	0.428571	-0.178571	-0.0360375	0.214286	-0.607143	-0.392857	-0.178571	0.25	-0.535714	-0.571429	-0.857143	-0.857143	-0.464286	0.107143	0	-0.178571	-0.464286	-0.666694	-0.5	-0.178571	0.44475	-0.378394	0.107143	0.0370625	-0.285714	-0.5	0.428571	0.607143	-0.607143	-0.285714	-0.107143	-0.468487	0.321429	0.642857	-0.25	0.928571	0.607143	0.571429	0.0714286	-0.75	0.214286	-0.642857	0.0714286	-0.75	-0.270281
cg08815352	0.107143	0.535714	0.714286	-0.321429	0.607143	-0.321429	0.378394	0.428571	-0.285714	-0.178571	0.392857	0.428571	-0.214286	0.25	-0.357143	-0.357143	0.25	0.571429	0.142857	-0.571429	0.214286	0.522544	-0.0357143	-0.0714286	-0.185312	-0.396413	0.142857	0.518875	0.75	-0.0714286	-0.107143	0.571429	0.5	-0.464286	0.857143	-0.792825	-0.142857	0.0714286	-0.321429	0.285714	-0.142857	0.642857	0.214286	0.0357143	0.535714	-0.607143	-0.535714	0.0357143	0.846881
cg13674249	0.0714286	0.214286	-0.321429	0.142857	-0.357143	0.642857	0.0540562	0.714286	0.5	-0.0357143	-0.214286	0.321429	0.464286	0.357143	-0.0357143	-0.0357143	0.214286	0.678571	-0.535714	0.392857	0.0357143	0.666694	0.285714	0.75	-0.926562	0.180187	0.178571	-0.0741249	0.107143	0	-0.25	0	0.535714	0.428571	0.285714	0.0360375	0.25	-0.357143	0.214286	-0.142857	-0.321429	-0.0714286	-0.321429	0.25	0.357143	0.25	-0.428571	0.25	0.0180187
cg14983236	0.357143	-0.142857	-0.0714286	0.642857	0.25	-0.357143	-0.522544	-0.392857	-0.285714	0.0714286	0.142857	0.142857	0.107143	-0.0714286	0.178571	0.178571	-0.785714	-0.285714	-0.321429	0	-0.321429	-0.702731	-0.607143	-0.607143	0.481812	-0.14415	0.321429	-0.0741249	-0.392857	0.428571	0.357143	-0.107143	-0.607143	-0.142857	-0.321429	0.342356	-0.428571	0.25	0.535714	0.0357143	-0.142857	-0.392857	-0.142857	-0.285714	-0.0357143	-0.0357143	0.928571	-0.285714	-0.486506
cg01110616	0.0357143	-0.321429	0.214286	-0.107143	0.0714286	-0.107143	-0.468487	-0.392857	-0.142857	0.357143	-0.178571	-0.142857	-0.392857	-0.714286	0	0	0.0357143	-0.5	0.642857	-0.428571	0.392857	-0.648675	-0.428571	-0.357143	0.481812	-0.072075	0.214286	-0.518875	-0.535714	-0.535714	0.714286	-0.357143	-0.321429	-0.535714	-0.5	0.216225	-0.178571	-0.0357143	0.178571	0.178571	0.75	-0.392857	0.714286	-0.642857	-0.178571	-0.0357143	0.107143	-0.642857	-0.252262
cg19815565	0.107143	0.75	0.428571	0.0357143	0.321429	0.285714	-0.414431	0.571429	0.321429	0.321429	-0.142857	0.678571	-0.107143	0.0714286	-0.321429	-0.321429	0	0.75	-0.321429	-0.321429	0.178571	0.360375	-0.25	0.285714	-0.741249	0.0900938	0.642857	0.407687	0.142857	0.107143	0.285714	0.5	0.607143	-0.25	0.571429	-0.558581	-0.142857	-0.428571	0.535714	0.285714	-0.357143	0.0714286	0.142857	-0.107143	0.571429	-0.0714286	-0.321429	-0.107143	0.2883
cg04496824	0.428571	-0.142857	0.142857	0.642857	0.464286	-0.607143	-0.378394	-0.392857	-0.392857	0.0357143	0.464286	0.25	0.214286	0.214286	0.321429	0.321429	-0.75	-0.178571	-0.321429	-0.178571	-0.214286	-0.468487	-0.607143	-0.785714	0.481812	-0.306319	0.357143	0.111187	-0.0357143	0.642857	0.214286	-0.0714286	-0.428571	-0.285714	0	0.234244	-0.678571	0.25	0.5	-0.107143	-0.392857	-0.321429	-0.142857	-0.107143	0.107143	-0.178571	0.928571	-0.107143	-0.14415
cg25042789	0.178571	0.25	0.107143	-0.0357143	0.0357143	0.214286	0.396412	0.75	0.142857	-0.214286	0.214286	0.428571	0.392857	0.535714	-0.0714286	-0.0714286	0.357143	0.785714	-0.285714	0	0.214286	0.882919	0.25	0.464286	-0.741249	-0.198206	0.142857	0.111187	0.607143	-0.0357143	-0.357143	0.142857	0.678571	0.0714286	0.714286	-0.270281	0.0357143	-0.178571	-0.107143	-0.107143	-0.321429	0.25	-0.142857	0.285714	0.571429	-0.178571	-0.607143	0.285714	0.558581
cg04024799	0.214286	-0.285714	0.142857	0.285714	0.392857	-0.714286	-0.126131	-0.642857	-0.607143	-0.107143	0.357143	-0.142857	-0.142857	-0.142857	0.142857	0.142857	-0.571429	-0.571429	0.142857	-0.214286	-0.25	-0.738769	-0.464286	-0.857143	0.926562	-0.324337	-0.0357143	0	-0.142857	0.25	0.214286	-0.0714286	-0.714286	-0.321429	-0.285714	0.180187	-0.392857	0.5	0	0.0714286	0.107143	-0.0714286	0.0357143	-0.25	-0.214286	-0.285714	0.785714	-0.25	-0.198206
cg27060340	0.285714	-0.428571	0.107143	0.428571	0.392857	-0.821429	0.0360375	-0.607143	-0.535714	-0.142857	0.678571	-0.0714286	0.25	0.357143	0.5	0.5	-0.535714	-0.428571	-0.0714286	-0.142857	-0.178571	-0.342356	-0.321429	-0.892857	0.741249	-0.378394	-0.0357143	0.111187	0.214286	0.642857	-0.107143	-0.214286	-0.464286	-0.214286	0	0.306319	-0.642857	0.392857	0.0714286	-0.321429	-0.357143	-0.178571	-0.178571	0.142857	-0.107143	-0.214286	0.857143	0.142857	0.0540562
cg01937809	0.0357143	0.535714	0.285714	-0.25	0.142857	0.25	0.324337	0.75	0.142857	-0.142857	0.0357143	0.428571	0.0357143	0.285714	-0.357143	-0.357143	0.392857	0.785714	-0.142857	-0.142857	0.178571	0.756787	0.214286	0.5	-0.704187	-0.108112	0.142857	0.2965	0.535714	-0.178571	-0.214286	0.428571	0.678571	-0.0357143	0.714286	-0.5766	0.178571	-0.178571	-0.178571	0.178571	-0.178571	0.464286	0	0.142857	0.535714	-0.25	-0.75	0.142857	0.5766
cg22031873	0.357143	-0.214286	0.214286	0.428571	0.535714	-0.821429	-0.0900937	-0.535714	-0.678571	-0.178571	0.535714	0.0357143	0	0.0714286	0.178571	0.178571	-0.678571	-0.392857	-0.0357143	-0.25	-0.285714	-0.612637	-0.535714	-0.928571	0.852437	-0.450469	0.0714286	0.111187	0.0357143	0.428571	0.142857	0	-0.642857	-0.357143	-0.0714286	0.126131	-0.535714	0.535714	0.0714286	0.0357143	-0.107143	-0.0357143	-0.0714286	-0.178571	-0.0357143	-0.392857	0.857143	-0.178571	-0.072075
cg18290739	0.464286	0.321429	0.107143	0.678571	0.357143	-0.0714286	-0.558581	0.214286	0	0.142857	0.142857	0.642857	0.285714	0.25	0.0357143	0.0357143	-0.642857	0.428571	-0.678571	-0.0714286	-0.178571	-0.108112	-0.571429	-0.214286	-0.259437	-0.126131	0.678571	0.185312	-0.0714286	0.535714	0.285714	0.178571	0	-0.142857	0.25	0	-0.464286	-0.0714286	0.785714	0.0714286	-0.535714	-0.285714	-0.214286	-0.142857	0.464286	-0.0714286	0.535714	-0.142857	-0.14415
cg06106599	-0.142857	-0.714286	-0.178571	0	-0.25	-0.25	0.360375	-0.392857	0.178571	0.0714286	0.535714	-0.357143	0.607143	0.714286	0.928571	0.928571	0.321429	-0.285714	0.0714286	0.142857	0.321429	0.558581	0.464286	-0.178571	0	0.0540562	-0.321429	-0.0370625	0.5	0.571429	-0.607143	-0.642857	0.321429	0.214286	0.142857	0.522544	-0.428571	-0.25	-0.0714286	-0.964286	-0.571429	-0.392857	-0.178571	0.785714	-0.25	0.357143	0.142857	0.785714	0.378394
cg10584478	0	-0.428571	0.285714	0.0714286	0.321429	-0.678571	-0.234244	-0.821429	-0.321429	0.25	0.392857	-0.25	-0.142857	-0.0714286	0.464286	0.464286	-0.25	-0.678571	0.392857	-0.392857	0.142857	-0.504525	-0.321429	-0.857143	0.778312	-0.126131	0	0.0370625	-0.0357143	0.357143	0.214286	-0.285714	-0.357143	-0.428571	-0.214286	0.234244	-0.607143	0.107143	0.142857	-0.25	-0.0357143	-0.321429	0.285714	-0.0357143	-0.321429	-0.0357143	0.642857	-0.0357143	0.0360375
cg17010895	0.357143	-0.142857	-0.0357143	0.642857	0.357143	-0.607143	-0.0900937	-0.357143	-0.392857	-0.178571	0.535714	0.142857	0.357143	0.464286	0.357143	0.357143	-0.75	-0.142857	-0.5	0.0714286	-0.428571	-0.2883	-0.357143	-0.678571	0.44475	-0.270281	0.107143	0.259437	0.142857	0.821429	-0.142857	0	-0.428571	0	0.0714286	0.234244	-0.535714	0.357143	0.285714	-0.214286	-0.607143	-0.142857	-0.464286	0.178571	0.0357143	-0.142857	0.928571	0.178571	-0.108112
cg02945674	-0.178571	0.75	0.107143	-0.321429	0.142857	0.178571	0.126131	0.285714	-0.178571	-0.285714	-0.464286	0.0357143	-0.678571	-0.5	-0.928571	-0.928571	-0.107143	0.178571	0	0.0357143	-0.5	-0.306319	0	0.285714	0.0741249	0.072075	-0.178571	0.370625	-0.178571	-0.428571	0.107143	0.821429	-0.25	0.0714286	-0.0357143	-0.702731	0.678571	0.357143	-0.428571	0.857143	0.392857	0.785714	-0.0714286	-0.357143	0	-0.321429	-0.321429	-0.357143	-0.162169
cg26349484	-0.535714	-0.178571	0.285714	-0.75	-0.107143	0	-0.0540562	-0.5	0.107143	0.392857	-0.285714	-0.535714	-0.678571	-0.642857	-0.0357143	-0.0357143	0.571429	-0.607143	0.964286	-0.392857	0.464286	-0.252262	0.178571	-0.0714286	0.370625	0.270281	-0.285714	-0.111187	-0.214286	-0.535714	0.285714	-0.142857	0.0357143	-0.321429	-0.357143	-0.126131	0.142857	-0.214286	-0.321429	0.0714286	0.642857	0	0.714286	-0.178571	-0.5	0.142857	-0.392857	-0.178571	0.108112
cg09852744	0.142857	0.785714	0.464286	-0.0714286	0.535714	-0.0714286	-0.2883	0.25	-0.357143	-0.0714286	-0.285714	0.392857	-0.714286	-0.607143	-0.892857	-0.892857	-0.357143	0.25	0.0357143	-0.392857	-0.285714	-0.540562	-0.535714	-0.107143	0.185312	-0.180187	0.321429	0.2965	-0.25	-0.392857	0.571429	0.785714	-0.285714	-0.428571	0.0714286	-0.72075	0.214286	0.321429	0	0.964286	0.428571	0.535714	0.25	-0.714286	0.285714	-0.535714	-0.0714286	-0.714286	-0.108112
cg08510264	-0.285714	-0.357143	-0.75	-0.142857	-0.785714	0.607143	0.0540562	-0.0714286	0.25	-0.107143	-0.678571	-0.571429	-0.0714286	-0.535714	-0.142857	-0.142857	0.178571	-0.428571	0.142857	0.642857	-0.214286	-0.360375	0.357143	0.535714	0.0741249	0.378394	-0.464286	-0.630062	-0.714286	-0.607143	0	-0.357143	-0.428571	0.571429	-0.857143	0.486506	0.75	0.0714286	-0.285714	0.0714286	0.678571	-0.142857	-0.107143	-0.178571	-0.535714	0.428571	-0.142857	-0.178571	-0.756787
cg22516975	0.0357143	-0.178571	0.107143	0.107143	0.321429	-0.642857	-0.0360375	-0.678571	-0.571429	-0.142857	0.214286	-0.285714	-0.321429	-0.25	0	0	-0.5	-0.642857	0.214286	-0.142857	-0.357143	-0.774806	-0.321429	-0.75	0.963624	-0.198206	-0.214286	0.111187	-0.178571	0.178571	0.142857	0.0714286	-0.75	-0.214286	-0.357143	0.0540563	-0.178571	0.535714	-0.178571	0.178571	0.178571	0.107143	0	-0.214286	-0.357143	-0.25	0.678571	-0.214286	-0.234244
cg09008080	0.821429	-0.0357143	0.357143	0.535714	0.714286	-0.714286	0.14415	0.214286	-0.928571	-0.535714	0.642857	0.535714	0.178571	0.107143	-0.214286	-0.214286	-0.571429	0.25	-0.142857	-0.392857	-0.142857	-0.306319	-0.714286	-0.678571	0.518875	-0.954994	0.357143	-0.185312	0.25	-0.107143	0.25	0.107143	-0.464286	-0.571429	0.321429	-0.072075	-0.428571	0.714286	-0.0714286	0.357143	0.214286	0.214286	0.0357143	-0.535714	0.607143	-0.892857	0.392857	-0.535714	0.162169
cg24951781	-0.142857	-0.714286	-0.678571	0.0714286	-0.571429	0.0714286	0.126131	-0.5	-0.0714286	-0.178571	-0.214286	-0.678571	0.107143	-0.285714	0.25	0.25	-0.0714286	-0.75	0.178571	0.535714	-0.25	-0.522544	0.214286	-0.0357143	0.555937	0.14415	-0.535714	-0.592999	-0.535714	-0.214286	-0.107143	-0.571429	-0.678571	0.428571	-0.857143	0.72075	0.321429	0.285714	-0.285714	-0.214286	0.464286	-0.285714	-0.178571	-0.0357143	-0.642857	0.321429	0.357143	-0.0357143	-0.666694
cg02319986	0.357143	-0.214286	0.214286	0.428571	0.535714	-0.821429	-0.0900938	-0.535714	-0.678571	-0.178571	0.535714	0.0357143	0	0.0714286	0.178571	0.178571	-0.678571	-0.392857	-0.0357143	-0.25	-0.285714	-0.612637	-0.535714	-0.928571	0.852437	-0.450469	0.0714286	0.111187	0.0357143	0.428571	0.142857	0	-0.642857	-0.357143	-0.0714286	0.126131	-0.535714	0.535714	0.0714286	0.0357143	-0.107143	-0.0357143	-0.0714286	-0.178571	-0.0357143	-0.392857	0.857143	-0.178571	-0.072075
cg05487134	0.214286	0.714286	0.25	0.142857	0.214286	0.392857	-0.306319	0.75	0.285714	0.142857	-0.178571	0.714286	0.0357143	0.107143	-0.392857	-0.392857	-0.0357143	0.857143	-0.464286	-0.142857	0.0714286	0.396413	-0.214286	0.428571	-0.815374	0.0180188	0.607143	0.259437	0.107143	0	0.214286	0.464286	0.535714	-0.107143	0.535714	-0.468488	0	-0.321429	0.464286	0.321429	-0.285714	0.107143	0	-0.142857	0.642857	-0.107143	-0.357143	-0.142857	0.180188
cg16541275	0	0	-0.142857	-0.0714286	-0.392857	0.678571	-0.0900937	0.607143	0.607143	0.25	-0.25	0.25	0.357143	0.142857	0.107143	0.107143	0.535714	0.535714	-0.107143	0.107143	0.5	0.684712	0.25	0.714286	-0.926562	0.198206	0.285714	-0.333562	0.0357143	-0.285714	0	-0.285714	0.714286	0.142857	0.214286	0.126131	0.107143	-0.607143	0.285714	-0.25	-0.0357143	-0.321429	0.142857	0.107143	0.321429	0.321429	-0.642857	0.107143	0.14415
cg16682899	0.678571	-0.321429	-0.178571	0.892857	0.214286	-0.357143	-0.126131	0.0714286	-0.285714	-0.214286	0.571429	0.428571	0.785714	0.607143	0.464286	0.464286	-0.642857	0.214286	-0.678571	0.142857	-0.178571	0	-0.428571	-0.428571	0.0370625	-0.450469	0.392857	-0.185312	0.142857	0.607143	-0.0714286	-0.321429	-0.214286	0	0.178571	0.504525	-0.607143	0.214286	0.5	-0.357143	-0.535714	-0.428571	-0.428571	0.0714286	0.392857	-0.142857	0.75	0.0714286	-0.108113
cg01870865	0.285714	-0.214286	0	0.428571	0.321429	-0.571429	-0.234244	-0.535714	-0.571429	-0.142857	0.214286	-0.0714286	-0.107143	-0.214286	0.0357143	0.0357143	-0.714286	-0.5	-0.0357143	-0.0714286	-0.392857	-0.846881	-0.535714	-0.75	0.852437	-0.2883	0.0357143	-0.0741249	-0.321429	0.214286	0.285714	-0.0357143	-0.821429	-0.214286	-0.392857	0.234244	-0.285714	0.535714	0.107143	0.178571	0.142857	-0.107143	-0.0714286	-0.357143	-0.178571	-0.25	0.857143	-0.357143	-0.414431
cg22777724	0.285714	-0.214286	0.321429	0.214286	0.535714	-0.785714	-0.072075	-0.535714	-0.714286	-0.142857	0.428571	-0.0357143	-0.214286	-0.178571	0.0357143	0.0357143	-0.5	-0.464286	0.25	-0.392857	-0.142857	-0.684712	-0.535714	-0.892857	0.926562	-0.468488	0.0357143	0	-0.0357143	0.107143	0.285714	0	-0.642857	-0.5	-0.142857	0.0360375	-0.428571	0.535714	-0.0714286	0.178571	0.214286	0.0357143	0.178571	-0.357143	-0.0714286	-0.464286	0.642857	-0.357143	-0.0360375
cg07896832	0.285714	-0.214286	0.107143	0.5	0.428571	-0.75	0.0180187	-0.464286	-0.428571	-0.142857	0.678571	0.0714286	0.321429	0.535714	0.464286	0.464286	-0.607143	-0.214286	-0.321429	-0.0714286	-0.285714	-0.180187	-0.285714	-0.785714	0.518875	-0.306319	0.0357143	0.333562	0.321429	0.857143	-0.214286	-0.0357143	-0.321429	-0.107143	0.178571	0.180187	-0.642857	0.321429	0.178571	-0.321429	-0.642857	-0.107143	-0.357143	0.285714	0	-0.178571	0.857143	0.285714	0.108112
cg22295864	0.892857	-0.107143	0.357143	0.678571	0.642857	-0.571429	0.0360375	0.392857	-0.607143	-0.321429	0.785714	0.75	0.571429	0.5	0.142857	0.142857	-0.428571	0.535714	-0.357143	-0.392857	0.142857	0.162169	-0.642857	-0.535714	0.0370625	-0.882919	0.607143	-0.185312	0.464286	0.178571	0.142857	-0.107143	0	-0.535714	0.607143	0.072075	-0.714286	0.321429	0.285714	-0.0357143	-0.214286	-0.107143	0	-0.25	0.821429	-0.678571	0.321429	-0.25	0.378394
cg06675417	-0.321429	-0.107143	0.464286	-0.464286	0.285714	-0.464286	-0.126131	-0.714286	-0.25	0.285714	0.0357143	-0.392857	-0.678571	-0.5	0	0	0.107143	-0.678571	0.785714	-0.535714	0.214286	-0.522544	-0.142857	-0.571429	0.741249	0.0360375	-0.178571	0.14825	-0.107143	-0.142857	0.321429	0.0357143	-0.25	-0.5	-0.25	-0.198206	-0.178571	0.0714286	-0.214286	0.142857	0.392857	0.0714286	0.571429	-0.214286	-0.428571	-0.107143	0.107143	-0.214286	0.126131
cg20257946	0.214286	-0.571429	-0.357143	0.142857	-0.321429	0.142857	-0.0900937	-0.0714286	-0.178571	-0.107143	-0.214286	-0.214286	0.0714286	-0.5	0	0	0	-0.357143	0.285714	0.142857	0.107143	-0.486506	-0.178571	0	0.333562	-0.180187	-0.0357143	-0.889499	-0.571429	-0.678571	0.357143	-0.571429	-0.5	-0.0357143	-0.642857	0.5766	0.178571	0.214286	-0.0714286	0.0714286	0.821429	-0.357143	0.25	-0.535714	-0.142857	0	0.0714286	-0.535714	-0.522544
cg26961166	0.285714	0.571429	0.464286	0	0.428571	0	0.198206	0.75	-0.0357143	-0.142857	0.285714	0.678571	0.142857	0.428571	-0.285714	-0.285714	0.142857	0.892857	-0.285714	-0.321429	0.178571	0.702731	-0.0714286	0.214286	-0.630062	-0.324337	0.392857	0.370625	0.642857	0.0357143	-0.107143	0.464286	0.642857	-0.25	0.892857	-0.594619	-0.142857	-0.107143	0.0357143	0.178571	-0.357143	0.392857	0	0.0714286	0.75	-0.428571	-0.5	0.0714286	0.666694
cg27446185	-0.25	0.75	0.428571	-0.321429	0.142857	0.428571	-0.396412	0.392857	0.535714	0.5	-0.357143	0.392857	-0.357143	-0.107143	-0.321429	-0.321429	0.285714	0.535714	-0.0357143	-0.321429	0.285714	0.378394	0	0.428571	-0.741249	0.378394	0.428571	0.481812	0.0714286	0	0.25	0.5	0.714286	-0.178571	0.428571	-0.630656	0.0357143	-0.607143	0.392857	0.25	-0.25	0.107143	0.285714	0	0.285714	0.142857	-0.535714	0	0.306319
cg14877637	0.0714286	-0.857143	-0.392857	0.142857	-0.25	-0.357143	0.324337	-0.535714	-0.357143	-0.285714	0.285714	-0.535714	0.285714	0.0357143	0.464286	0.464286	-0.0714286	-0.678571	0.25	0.25	-0.0714286	-0.324337	0.107143	-0.392857	0.704187	-0.216225	-0.464286	-0.518875	-0.107143	-0.0357143	-0.214286	-0.642857	-0.571429	0.142857	-0.5	0.684712	-0.0714286	0.392857	-0.357143	-0.392857	0.285714	-0.25	-0.107143	0.0714286	-0.428571	0.0357143	0.428571	0.0714286	-0.252262
cg02792780	0	-0.571429	-0.0357143	0.142857	0.107143	-0.607143	-0.0360375	-0.821429	-0.392857	0	0.321429	-0.428571	-0.0357143	-0.0714286	0.428571	0.428571	-0.321429	-0.785714	0.285714	-0.0714286	-0.107143	-0.594619	-0.178571	-0.75	0.889499	-0.126131	-0.25	-0.111187	-0.142857	0.285714	0.0357143	-0.357143	-0.607143	-0.142857	-0.428571	0.414431	-0.357143	0.321429	-0.0714286	-0.25	0.0714286	-0.25	0.0357143	0	-0.464286	0	0.714286	0	-0.198206
cg16848873	0.0714286	0.0714286	-0.214286	-0.142857	-0.214286	0.357143	0.072075	0.321429	-0.178571	-0.285714	-0.5	-0.0714286	-0.321429	-0.678571	-0.642857	-0.642857	0.0714286	0	0.214286	0.142857	-0.142857	-0.396413	-0.0714286	0.357143	0.111187	-0.108113	-0.107143	-0.518875	-0.5	-0.928571	0.321429	0.0714286	-0.392857	0.0357143	-0.428571	-0.0360375	0.642857	0.321429	-0.357143	0.607143	0.928571	0.25	0.178571	-0.642857	0	-0.214286	-0.357143	-0.642857	-0.43245
cg20550154	-0.357143	0.214286	0.142857	-0.214286	0.25	-0.464286	0.0900938	-0.642857	-0.285714	-0.0714286	0.0357143	-0.392857	-0.535714	-0.142857	-0.142857	-0.142857	-0.321429	-0.535714	0.142857	-0.0357143	-0.5	-0.504525	0.0357143	-0.464286	0.704187	0.162169	-0.428571	0.630062	0	0.392857	-0.142857	0.464286	-0.464286	0.0357143	-0.178571	-0.324338	0.0714286	0.357143	-0.321429	0.214286	-0.142857	0.428571	-0.178571	0.142857	-0.5	-0.0714286	0.428571	0.142857	-0.072075
cg00754604	-0.142857	0	-0.214286	0.142857	-0.0357143	-0.107143	-0.378394	-0.571429	-0.142857	0.0714286	-0.321429	-0.321429	-0.392857	-0.5	-0.142857	-0.142857	-0.535714	-0.607143	0	0.178571	-0.5	-0.900937	-0.25	-0.321429	0.630062	0.234244	-0.142857	0.0370625	-0.642857	0.107143	0.285714	0.107143	-0.75	0.107143	-0.678571	0.14415	0.142857	0.285714	0.107143	0.285714	0.214286	-0.0714286	-0.107143	-0.285714	-0.5	0.142857	0.642857	-0.285714	-0.684712
cg20605886	0.142857	-0.142857	-0.392857	0.214286	-0.5	0.714286	-0.198206	0.571429	0.571429	0.178571	-0.285714	0.25	0.535714	0.142857	0.178571	0.178571	0.285714	0.464286	-0.321429	0.321429	0.321429	0.486506	0.142857	0.678571	-0.852437	0.180187	0.321429	-0.518875	-0.178571	-0.214286	0.0357143	-0.428571	0.464286	0.285714	0	0.396412	0.107143	-0.5	0.428571	-0.285714	-0.0357143	-0.5	-0.0357143	0.0357143	0.285714	0.392857	-0.357143	0.0357143	-0.162169
cg11203512	-0.428571	0.0714286	-0.321429	-0.0714286	-0.178571	-0.0714286	-0.0360375	-0.607143	0	-0.0357143	-0.285714	-0.535714	-0.357143	-0.214286	-0.0714286	-0.0714286	-0.357143	-0.607143	-0.0714286	0.392857	-0.642857	-0.5766	0.178571	-0.142857	0.518875	0.43245	-0.5	0.370625	-0.357143	0.357143	-0.178571	0.25	-0.571429	0.428571	-0.535714	0.0180187	0.321429	0.25	-0.178571	0.107143	-0.107143	0.178571	-0.392857	0.178571	-0.678571	0.285714	0.5	0.178571	-0.504525
cg23907053	0.464286	-0.107143	0.428571	0.535714	0.642857	-0.714286	-0.360375	-0.321429	-0.392857	0.142857	0.642857	0.392857	0.214286	0.321429	0.392857	0.392857	-0.571429	-0.0357143	-0.178571	-0.464286	0.0714286	-0.234244	-0.642857	-0.857143	0.370625	-0.414431	0.5	0.185312	0.214286	0.642857	0.25	-0.0714286	-0.142857	-0.535714	0.285714	0.0900938	-0.892857	0.107143	0.535714	-0.178571	-0.464286	-0.321429	0.0714286	-0.0714286	0.285714	-0.285714	0.75	-0.0714286	0.198206
cg13064679	0.214286	0.428571	0.321429	-0.0714286	0.214286	0.178571	0.234244	0.785714	0.107143	-0.107143	0.178571	0.571429	0.214286	0.392857	-0.214286	-0.214286	0.321429	0.857143	-0.214286	-0.214286	0.285714	0.792825	0.0714286	0.392857	-0.741249	-0.234244	0.321429	0.185312	0.571429	-0.107143	-0.142857	0.285714	0.714286	-0.142857	0.785714	-0.450469	-0.0357143	-0.214286	0	0.0714286	-0.25	0.285714	0.0357143	0.107143	0.678571	-0.285714	-0.642857	0.107143	0.612637
cg27524361	0.714286	0.428571	0.321429	0.428571	0.5	-0.0714286	0.0900937	0.892857	-0.321429	-0.357143	0.357143	0.892857	0.357143	0.357143	-0.357143	-0.357143	-0.214286	0.964286	-0.5	-0.25	0.0357143	0.414431	-0.428571	0.0714286	-0.481812	-0.648675	0.607143	0	0.428571	-0.107143	0.107143	0.321429	0.285714	-0.321429	0.75	-0.342356	-0.214286	0.178571	0.178571	0.321429	-0.142857	0.25	-0.0714286	-0.285714	0.964286	-0.642857	-0.214286	-0.285714	0.378394
cg17540499	0.0714286	-0.571429	0.321429	-0.142857	0.0357143	-0.142857	-0.252262	-0.25	0.0714286	0.464286	0.214286	-0.0357143	0.0714286	-0.142857	0.5	0.5	0.428571	-0.25	0.642857	-0.535714	0.857143	0.072075	-0.178571	-0.285714	0.0741249	-0.14415	0.285714	-0.518875	0	-0.285714	0.392857	-0.678571	0.285714	-0.571429	-0.0357143	0.342356	-0.535714	-0.392857	0.25	-0.392857	0.321429	-0.607143	0.75	-0.178571	0.0357143	0.0714286	-0.142857	-0.178571	0.2883
cg05538887	0.0357143	-0.392857	0.178571	0.107143	0.285714	-0.642857	-0.198206	-0.785714	-0.428571	0.107143	0.285714	-0.285714	-0.214286	-0.214286	0.285714	0.285714	-0.357143	-0.714286	0.357143	-0.285714	-0.0357143	-0.684712	-0.357143	-0.821429	0.889499	-0.162169	-0.0714286	-0.0370625	-0.178571	0.214286	0.25	-0.214286	-0.571429	-0.357143	-0.357143	0.234244	-0.428571	0.285714	0.0357143	-0.0714286	0.142857	-0.214286	0.214286	-0.178571	-0.357143	-0.107143	0.678571	-0.178571	-0.14415
cg16904330	-0.214286	0.0714286	0.214286	-0.142857	0.357143	-0.642857	0.14415	-0.678571	-0.464286	-0.142857	0.214286	-0.357143	-0.464286	-0.107143	-0.0714286	-0.0714286	-0.357143	-0.571429	0.214286	-0.142857	-0.428571	-0.540562	-0.0714286	-0.642857	0.852437	-0.0360375	-0.392857	0.518875	0.0714286	0.357143	-0.107143	0.357143	-0.535714	-0.107143	-0.142857	-0.252262	-0.0714286	0.464286	-0.357143	0.178571	-0.0714286	0.392857	-0.107143	0.0714286	-0.428571	-0.214286	0.5	0.0714286	0
cg20096897	-0.321429	0.607143	0.0357143	-0.178571	0.107143	0.0714286	-0.252263	-0.214286	-0.0357143	0.0357143	-0.5	-0.142857	-0.714286	-0.535714	-0.607143	-0.607143	-0.357143	-0.214286	-0.0357143	0.0714286	-0.571429	-0.630656	-0.107143	0	0.2965	0.342356	-0.142857	0.481812	-0.428571	0	0.214286	0.678571	-0.428571	0.107143	-0.321429	-0.468488	0.428571	0.214286	-0.0714286	0.642857	0.142857	0.428571	-0.107143	-0.25	-0.321429	0	0.178571	-0.25	-0.414431
cg19822309	0.428571	-0.285714	-0.178571	0.714286	0.25	-0.535714	-0.180188	-0.392857	-0.464286	-0.214286	0.392857	0.0714286	0.321429	0.214286	0.285714	0.285714	-0.821429	-0.285714	-0.428571	0.142857	-0.464286	-0.558581	-0.464286	-0.678571	0.593	-0.306319	0.107143	-0.0370625	-0.142857	0.571429	0.0357143	-0.142857	-0.678571	0	-0.214286	0.414431	-0.428571	0.464286	0.285714	-0.107143	-0.285714	-0.25	-0.392857	-0.0714286	-0.0357143	-0.142857	1	-0.0714286	-0.378394
cg16638092	-0.178571	-0.107143	-0.142857	-0.107143	-0.25	0.142857	0.450469	0.214286	0.392857	-0.0357143	0.285714	-0.0357143	0.535714	0.785714	0.464286	0.464286	0.428571	0.321429	-0.25	0.25	0.178571	0.936975	0.607143	0.357143	-0.592999	0.162169	-0.214286	0.259437	0.642857	0.464286	-0.714286	-0.142857	0.678571	0.392857	0.5	0.0540562	-0.0714286	-0.357143	-0.107143	-0.642857	-0.714286	0	-0.357143	0.821429	0.0714286	0.285714	-0.321429	0.821429	0.504525
cg21333338	-0.0357143	-0.178571	-0.0714286	0.107143	0.214286	-0.642857	0.252263	-0.642857	-0.571429	-0.357143	0.285714	-0.392857	-0.178571	0	0.0357143	0.0357143	-0.5	-0.607143	0.0357143	0.107143	-0.571429	-0.594619	-0.0714286	-0.642857	0.926562	-0.162169	-0.464286	0.259437	0	0.357143	-0.214286	0.142857	-0.75	0.0714286	-0.285714	0.0540563	-0.0357143	0.642857	-0.392857	0.0714286	-0.0357143	0.285714	-0.321429	0.0714286	-0.428571	-0.214286	0.678571	0.0714286	-0.198206
cg14531564	-0.107143	0.107143	0.0357143	-0.25	-0.25	0.5	0.14415	0.571429	0.535714	0.178571	-0.0714286	0.214286	0.285714	0.321429	0.107143	0.107143	0.642857	0.571429	-0.0357143	0	0.5	0.882919	0.392857	0.642857	-0.889499	0.162169	0.142857	-0.0370625	0.357143	-0.142857	-0.214286	-0.107143	0.857143	0.107143	0.464286	-0.108112	0.0714286	-0.571429	0.0714286	-0.285714	-0.214286	-0.0714286	0.107143	0.321429	0.321429	0.214286	-0.75	0.321429	0.450469
cg04468671	0.5	0	0.214286	0.428571	0.535714	-0.571429	-0.234244	-0.214286	-0.75	-0.25	0.214286	0.214286	-0.214286	-0.357143	-0.285714	-0.285714	-0.714286	-0.214286	0	-0.285714	-0.321429	-0.846881	-0.75	-0.714286	0.778312	-0.540562	0.25	-0.14825	-0.285714	-0.107143	0.5	0.142857	-0.785714	-0.464286	-0.214286	0	-0.25	0.642857	0.0714286	0.5	0.392857	0.0714286	0.107143	-0.678571	0.142857	-0.571429	0.642857	-0.678571	-0.306319
cg26471497	-0.0714286	-0.357143	0.285714	0	0	0	-0.5766	-0.321429	0.464286	0.785714	0.142857	0.0714286	0.178571	0.107143	0.714286	0.714286	0.285714	-0.142857	0.285714	-0.428571	0.785714	0.216225	-0.142857	-0.214286	-0.259437	0.216225	0.464286	-0.14825	0	0.285714	0.321429	-0.571429	0.535714	-0.392857	0.0714286	0.324337	-0.714286	-0.75	0.714286	-0.607143	-0.285714	-0.821429	0.535714	0.142857	0	0.428571	0.0714286	0.142857	0.252262
cg15124820	-0.107143	0.392857	0	-0.0357143	0.0357143	0.214286	-0.558581	-0.142857	-0.0357143	0.178571	-0.642857	-0.0357143	-0.678571	-0.857143	-0.607143	-0.607143	-0.357143	-0.25	0.107143	-0.0357143	-0.321429	-0.8649	-0.392857	0	0.2965	0.234244	0.142857	-0.0370625	-0.785714	-0.392857	0.642857	0.357143	-0.535714	-0.107143	-0.571429	-0.198206	0.357143	0.142857	0.178571	0.714286	0.571429	0.0714286	0.214286	-0.678571	-0.214286	0	0.178571	-0.678571	-0.648675
cg18793215	0.107143	-0.607143	-0.0714286	0.392857	0	-0.357143	-0.2883	-0.571429	0.0714286	0.321429	0.428571	-0.107143	0.464286	0.392857	0.857143	0.857143	-0.214286	-0.392857	-0.0714286	-0.0357143	0.214286	-0.0540562	-0.142857	-0.535714	0.222375	0.0180187	0.142857	-0.111187	0.0357143	0.678571	-0.0357143	-0.607143	-0.0357143	-0.0714286	-0.107143	0.612637	-0.714286	-0.214286	0.5	-0.714286	-0.5	-0.714286	-0.0357143	0.321429	-0.178571	0.321429	0.678571	0.321429	-0.0180187
cg05724777	0.285714	0.142857	-0.392857	0.357143	-0.321429	0.607143	0	0.785714	0.357143	-0.142857	-0.178571	0.428571	0.571429	0.321429	-0.0714286	-0.0714286	0.0357143	0.714286	-0.642857	0.428571	-0.0357143	0.522544	0.107143	0.678571	-0.852437	0.0180187	0.285714	-0.259437	0	-0.0714286	-0.142857	-0.0714286	0.357143	0.392857	0.214286	0.162169	0.214286	-0.214286	0.285714	-0.0714286	-0.214286	-0.142857	-0.357143	0.0714286	0.464286	0.142857	-0.285714	0.0714286	-0.126131
cg10116675	0.428571	-0.0714286	-0.5	0.785714	-0.0714286	0.0357143	-0.360375	0	-0.178571	-0.214286	-0.107143	0.178571	0.321429	-0.0357143	-0.0357143	-0.0357143	-0.821429	-0.0357143	-0.678571	0.464286	-0.607143	-0.594619	-0.428571	-0.142857	0.185312	-0.0900937	0.214286	-0.259437	-0.535714	0.25	0.178571	-0.0714286	-0.678571	0.285714	-0.428571	0.450469	0	0.357143	0.428571	0.142857	-0.0714286	-0.285714	-0.5	-0.285714	0.0357143	0.0357143	0.785714	-0.285714	-0.774806
cg16684691	-0.107143	0.0357143	-0.5	-0.178571	-0.5	0.571429	0.180188	0.321429	0.0357143	-0.321429	-0.642857	-0.25	-0.214286	-0.571429	-0.571429	-0.571429	0.142857	-0.0357143	0.0714286	0.464286	-0.285714	-0.270281	0.214286	0.607143	-0.0370625	0.126131	-0.321429	-0.481812	-0.535714	-0.821429	0.0714286	0.0357143	-0.357143	0.392857	-0.535714	0.072075	0.857143	0.25	-0.428571	0.464286	0.785714	0.25	-0.0714286	-0.392857	-0.178571	0.0357143	-0.392857	-0.392857	-0.558581
cg26234644	0.392857	0.0357143	-0.0357143	0.678571	0.285714	-0.321429	-0.162169	0	-0.107143	-0.0714286	0.464286	0.392857	0.535714	0.642857	0.357143	0.357143	-0.607143	0.25	-0.714286	0.107143	-0.285714	0.0900938	-0.285714	-0.357143	-0.0741249	-0.180188	0.321429	0.2965	0.25	0.857143	-0.178571	0.0357143	-0.0357143	0.0714286	0.321429	0.162169	-0.535714	0.0714286	0.5	-0.285714	-0.821429	-0.214286	-0.5	0.285714	0.285714	-0.0357143	0.678571	0.285714	0.0180188
cg10092878	0.357143	-0.214286	0.214286	0.428571	0.535714	-0.821429	-0.0900937	-0.535714	-0.678571	-0.178571	0.535714	0.0357143	0	0.0714286	0.178571	0.178571	-0.678571	-0.392857	-0.0357143	-0.25	-0.285714	-0.612637	-0.535714	-0.928571	0.852437	-0.450469	0.0714286	0.111187	0.0357143	0.428571	0.142857	0	-0.642857	-0.357143	-0.0714286	0.126131	-0.535714	0.535714	0.0714286	0.0357143	-0.107143	-0.0357143	-0.0714286	-0.178571	-0.0357143	-0.392857	0.857143	-0.178571	-0.072075
cg10859442	0.357143	0.571429	-0.0357143	0.142857	0.0714286	0.392857	0.198206	0.964286	-0.0714286	-0.428571	-0.178571	0.571429	0.107143	0.0357143	-0.678571	-0.678571	-0.0357143	0.857143	-0.464286	0.142857	-0.214286	0.324337	-0.0714286	0.571429	-0.592999	-0.270281	0.25	-0.0370625	0.107143	-0.428571	0	0.464286	0.178571	0.107143	0.392857	-0.396412	0.428571	0.178571	-0.107143	0.535714	0.142857	0.464286	-0.214286	-0.285714	0.642857	-0.392857	-0.5	-0.285714	0.0360375
cg24259291	0.357143	-0.214286	0.214286	0.428571	0.535714	-0.821429	-0.0900938	-0.535714	-0.678571	-0.178571	0.535714	0.0357143	0	0.0714286	0.178571	0.178571	-0.678571	-0.392857	-0.0357143	-0.25	-0.285714	-0.612637	-0.535714	-0.928571	0.852437	-0.450469	0.0714286	0.111187	0.0357143	0.428571	0.142857	0	-0.642857	-0.357143	-0.0714286	0.126131	-0.535714	0.535714	0.0714286	0.0357143	-0.107143	-0.0357143	-0.0714286	-0.178571	-0.0357143	-0.392857	0.857143	-0.178571	-0.072075
cg00201760	0.392857	-0.178571	0.5	0.321429	0.714286	-0.928571	-0.072075	-0.464286	-0.678571	-0.0714286	0.714286	0.178571	0	0.178571	0.25	0.25	-0.5	-0.25	0.107143	-0.535714	0	-0.378394	-0.571429	-1	0.741249	-0.558581	0.214286	0.185312	0.285714	0.428571	0.178571	0	-0.357143	-0.607143	0.214286	-0.0180188	-0.75	0.392857	0.107143	-0.0357143	-0.178571	-0.0357143	0.142857	-0.142857	0.142857	-0.5	0.678571	-0.142857	0.270281
cg02388795	0	0	-0.178571	0.0714286	-0.142857	0.0714286	0.522544	0.357143	0.214286	-0.25	0.357143	0.107143	0.607143	0.857143	0.321429	0.321429	0.214286	0.464286	-0.464286	0.321429	-0.0357143	0.882919	0.5	0.321429	-0.555937	0	-0.178571	0.2965	0.678571	0.5	-0.75	0	0.535714	0.428571	0.571429	0	-0.0357143	-0.142857	-0.142857	-0.5	-0.75	0.142857	-0.535714	0.75	0.214286	0.107143	-0.214286	0.75	0.450469
cg26271045	0.285714	0.357143	0.75	0.142857	0.785714	-0.607143	-0.0540562	0.0714286	-0.25	0.107143	0.678571	0.571429	0.0714286	0.535714	0.142857	0.142857	-0.178571	0.428571	-0.142857	-0.642857	0.214286	0.360375	-0.357143	-0.535714	-0.0741249	-0.378394	0.464286	0.630062	0.714286	0.607143	0	0.357143	0.428571	-0.571429	0.857143	-0.486506	-0.75	-0.0714286	0.285714	-0.0714286	-0.678571	0.142857	0.107143	0.178571	0.535714	-0.428571	0.142857	0.178571	0.756787
cg13553498	0.571429	0	0.321429	0.142857	0.321429	-0.107143	0.252262	0.678571	-0.321429	-0.285714	0.392857	0.571429	0.321429	0.214286	-0.142857	-0.142857	0.178571	0.642857	0	-0.357143	0.392857	0.450469	-0.25	0.0357143	-0.2965	-0.666694	0.392857	-0.333562	0.428571	-0.428571	0.107143	-0.0714286	0.321429	-0.428571	0.571429	-0.126131	-0.214286	0.107143	-0.0714286	0.107143	0.214286	0.107143	0.25	-0.285714	0.75	-0.571429	-0.428571	-0.285714	0.486506
cg08453903	0.571429	0.428571	0.75	0.142857	0.892857	-0.607143	0.0360375	0.321429	-0.75	-0.285714	0.464286	0.642857	-0.25	-0.0714286	-0.5	-0.5	-0.321429	0.428571	0.0714286	-0.714286	0.0357143	-0.162169	-0.678571	-0.535714	0.2965	-0.774806	0.464286	0.185312	0.357143	-0.214286	0.392857	0.5	-0.107143	-0.785714	0.571429	-0.594619	-0.357143	0.464286	-0.0714286	0.607143	0.214286	0.464286	0.321429	-0.571429	0.678571	-0.928571	0	-0.571429	0.450469
cg04310180	0.285714	0.0714286	0.214286	0.142857	0.321429	-0.357143	0.594619	0.392857	-0.214286	-0.392857	0.714286	0.357143	0.535714	0.892857	0.214286	0.214286	0.0714286	0.571429	-0.357143	-0.0714286	0.0357143	0.810844	0.178571	-0.0714286	-0.2965	-0.43245	0	0.370625	0.928571	0.464286	-0.607143	0.142857	0.464286	0	0.857143	-0.216225	-0.321429	0.107143	-0.214286	-0.321429	-0.678571	0.321429	-0.357143	0.535714	0.5	-0.357143	-0.142857	0.535714	0.738769
cg13549277	0.428571	-0.142857	0.0714286	0.571429	0.464286	-0.678571	-0.198206	-0.428571	-0.642857	-0.214286	0.392857	0.107143	0.0357143	0	0.0714286	0.0714286	-0.821429	-0.321429	-0.214286	-0.107143	-0.428571	-0.72075	-0.607143	-0.821429	0.778312	-0.414431	0.142857	0.0370625	-0.142857	0.392857	0.214286	0.0357143	-0.75	-0.25	-0.178571	0.180187	-0.428571	0.571429	0.178571	0.142857	-0.0714286	-0.0714286	-0.178571	-0.285714	0	-0.357143	0.928571	-0.285714	-0.2883
cg13036546	0.392857	0.0357143	-0.25	0.321429	-0.25	0.571429	-0.072075	0.821429	0.285714	-0.0714286	-0.142857	0.5	0.535714	0.178571	-0.0714286	-0.0714286	0.142857	0.714286	-0.428571	0.214286	0.214286	0.486506	-0.0357143	0.607143	-0.815374	-0.126131	0.428571	-0.481812	-0.0357143	-0.321429	0.0714286	-0.214286	0.392857	0.142857	0.214286	0.198206	0.107143	-0.25	0.321429	-0.0357143	0.0357143	-0.25	-0.0714286	-0.142857	0.571429	0.0357143	-0.392857	-0.142857	-0.0540562
cg24404823	0.321429	0.107143	0.178571	0.25	0.464286	-0.5	-0.14415	-0.25	-0.714286	-0.285714	0.0714286	0.0714286	-0.392857	-0.464286	-0.428571	-0.428571	-0.642857	-0.285714	0.0714286	-0.214286	-0.428571	-0.882919	-0.607143	-0.607143	0.815374	-0.414431	0.0714286	-0.0370625	-0.321429	-0.178571	0.428571	0.285714	-0.821429	-0.357143	-0.285714	-0.126131	-0.0357143	0.678571	-0.107143	0.607143	0.464286	0.25	0.0714286	-0.642857	0	-0.535714	0.535714	-0.642857	-0.342356
cg01201512	0.428571	-0.0714286	0.392857	0.285714	0.714286	-0.964286	0.306319	-0.285714	-0.892857	-0.464286	0.75	0.142857	0	0.25	0	0	-0.535714	-0.142857	0	-0.357143	-0.285714	-0.324337	-0.428571	-0.892857	0.815374	-0.702731	-0.0357143	0.259437	0.428571	0.321429	-0.0714286	0.214286	-0.5	-0.428571	0.285714	-0.162169	-0.464286	0.714286	-0.285714	0.142857	-0.107143	0.357143	-0.107143	-0.107143	0.178571	-0.714286	0.571429	-0.107143	0.2883
cg17217296	-0.571429	0.0714286	0.321429	-0.857143	0	-0.107143	0.414431	-0.285714	-0.0357143	0.0357143	-0.107143	-0.5	-0.642857	-0.321429	-0.214286	-0.214286	0.607143	-0.357143	0.785714	-0.285714	0.214286	0.072075	0.428571	0.0357143	0.2965	0.162169	-0.535714	0.259437	0.214286	-0.392857	-0.142857	0.214286	0.142857	-0.142857	0	-0.450469	0.321429	0	-0.714286	0.142857	0.392857	0.5	0.392857	0.107143	-0.392857	-0.0714286	-0.571429	0.107143	0.396412
cg14210817	-0.5	0.142857	-0.464286	-0.0714286	-0.357143	0.178571	-0.0180188	-0.428571	0.25	0	-0.392857	-0.5	-0.214286	-0.0714286	-0.0357143	-0.0357143	-0.25	-0.428571	-0.25	0.571429	-0.642857	-0.324338	0.357143	0.142857	0.185312	0.594619	-0.5	0.407687	-0.321429	0.428571	-0.321429	0.25	-0.357143	0.642857	-0.464286	0.0360375	0.428571	0.0714286	-0.107143	0	-0.285714	0.142857	-0.535714	0.357143	-0.642857	0.464286	0.357143	0.357143	-0.504525
cg06728055	0.571429	0	0.107143	0.642857	0.535714	-0.607143	-0.252262	-0.214286	-0.714286	-0.285714	0.321429	0.285714	0	-0.107143	-0.142857	-0.142857	-0.892857	-0.142857	-0.285714	-0.142857	-0.464286	-0.774806	-0.75	-0.75	0.704187	-0.522544	0.285714	-0.0370625	-0.214286	0.214286	0.357143	0.142857	-0.785714	-0.321429	-0.142857	0.0900937	-0.357143	0.642857	0.214286	0.357143	0.0714286	0	-0.142857	-0.5	0.178571	-0.5	0.857143	-0.5	-0.342356
[truncated: 19,288 more rows]
[truncated: 174 more columns]
