# Supplementary material for: Integrated Analysis of DNA Methylation and Biochemical/Metabolic Parameter During the Long-Term Isolation Environment
Source: Front Physiol. 2019 Jul 24;10:917. doi: 10.3389/fphys.2019.00917 (PMC6676193; doi:10.3389/fphys.2019.00917)
Supplement: Supplementary file 4 [file Table_4.XLSX]

## Sheet: sd003filtered-1-filter-01+metab
Table S4. The correlation matrix of DNA methylation sites and biochemical/metabolic parameters (volunteer D).
DNA methylation site\biochemical/metabolic parameter	3-NT	5-HT	8-OHdG	ACTH	ADH/VP/AVP	AD-Plasma	ALB	ALD	Angiotensin-I-37C	Angiotensin-I-4C	Angiotensin-II	BDNF	Cortisol	CREA	D2	D3	DOP-Plasma	E-Selectin	FA	Fasting_Insulin	FFA	FRUC	FT3	FT4	GH	Glucose	GSH-PX	hsCRP	IFN-γ	IGF-1	IL-1β	IL-2	IL-4	Insulin	Leptin	Malondialdehyde	NAD-Plasma	NBAP	NGF	NO	NT-proBNP	NTX	OT/BGP	PA	PICP	PRA	PRL	RBP	sCD146
cg20743708	-0.0357143	0.25	-0.270281	0.0360375	-0.321429	0.0714286	-0.0714286	0.107143	-0.666694	-0.0714286	0.714286	-0.214286	0.5	-0.018712	0.142857	0.571429	-0.285714	-0.107143	0.142857	-0.0357143	0.357143	0.285714	0.178571	0.464286	-0.642857	0.107143	-0.107143	-0.126131	-0.214286	0.285714	0.214286	-0.0714286	-0.25	0.0714286	-0.214286	0.0357143	0.392857	0.0714286	-0.857143	-0.107143	-0.285714	-0.285714	0.0357143	-0.0900937	-0.107143	-0.774806	0.464286	-0.0714286	0.392857
cg05569328	0.857143	0.357143	0.14415	-0.360375	0.678571	0.0357143	-0.642857	0.535714	0.072075	0.107143	0.607143	0.285714	0.107143	-0.18712	-0.107143	0.464286	0.428571	-0.285714	-0.321429	0.357143	-0.107143	-0.392857	-0.321429	-0.178571	-0.0714286	0.214286	0.678571	-0.14415	0.785714	0.142857	0.678571	0.357143	0	0.678571	0.285714	0.535714	0.285714	0.0714286	-0.607143	0.142857	-0.321429	-0.25	-0.392857	-0.486506	0.214286	-0.0540563	-0.214286	-0.642857	0.571429
cg15841711	0	-0.928571	0.360375	0.2883	-0.0357143	-0.678571	-0.0714286	0.535714	-0.14415	0.678571	-0.107143	-0.714286	-0.321429	0.336817	0.607143	0.321429	-0.571429	-0.285714	0.392857	0.0714286	-0.25	-0.25	-0.321429	-0.178571	-0.357143	0.357143	-0.464286	0.648675	0.214286	-0.285714	-0.0357143	-0.928571	-0.428571	-0.0357143	-0.714286	0.535714	0.285714	0.0714286	-0.0357143	0.285714	-0.0357143	0.0357143	0.75	-0.342356	0.214286	-0.126131	-0.357143	-0.0714286	-0.571429
cg20548032	-0.535714	-0.785714	-0.072075	0.252262	-0.571429	-0.357143	0.142857	-0.178571	0	0.25	-0.464286	-0.857143	-0.535714	-0.0935601	0.535714	-0.142857	-0.75	-0.0714286	0.428571	-0.428571	-0.428571	0	-0.357143	-0.357143	-0.0714286	0.464286	-0.928571	0.612637	-0.428571	-0.0714286	-0.25	-0.785714	-0.678571	-0.714286	-0.857143	-0.0357143	0.25	-0.0714286	0.0714286	0.142857	0	0.142857	0.785714	-0.126131	-0.25	0.072075	-0.392857	0.142857	-0.428571
cg07951201	0.678571	0.357143	-0.0180187	-0.234244	0.428571	0.0357143	-0.535714	0.464286	-0.180187	0.178571	0.857143	0.142857	0.214286	-0.205832	0	0.714286	0.178571	-0.428571	-0.214286	0.142857	0.107143	-0.285714	-0.142857	0.107143	-0.321429	0.214286	0.464286	-0.252262	0.5	0.214286	0.5	0.214286	-0.178571	0.5	0.142857	0.357143	0.285714	0.214286	-0.857143	0.142857	-0.25	-0.357143	-0.178571	-0.360375	0	-0.342356	0	-0.535714	0.642857
cg10600889	0.0714286	-0.107143	0.774806	0.738769	-0.178571	-0.535714	0.785714	-0.214286	0.0540562	0.0714286	-0.107143	0.107143	0.535714	0.467801	-0.75	-0.464286	-0.178571	0.428571	-0.535714	0.357143	-0.107143	0.0357143	0.642857	0.142857	-0.428571	0.0357143	0.285714	-0.126131	0	0.535714	-0.25	0.0357143	0.678571	0.25	0.107143	0.142857	0.214286	0.285714	0.357143	-0.892857	-0.5	0.857143	-0.571429	0.612637	0.5	0.0900937	0.25	0.785714	-0.142857
cg26392737	0.75	-0.357143	0.774806	0.216225	0.571429	-0.642857	-0.178571	0.75	0.0360375	0.571429	0.285714	-0.0357143	0.142857	0.411665	-0.0714286	0.321429	0.0357143	-0.178571	-0.25	0.607143	-0.214286	-0.464286	-0.107143	-0.142857	-0.392857	0.25	0.5	0.216225	0.857143	0.0357143	0.357143	-0.25	0.214286	0.75	-0.0357143	0.857143	0.357143	0.214286	-0.142857	-0.0714286	-0.392857	0.214286	-0.142857	-0.2883	0.642857	-0.0180188	-0.25	-0.178571	-0.107143
cg25430838	0.857143	-0.0714286	0.5766	0.270281	0.464286	-0.5	-0.142857	0.107143	0.5766	0.571429	0.464286	0.0357143	-0.25	-0.392953	-0.464286	0.214286	-0.0714286	-0.535714	-0.785714	-0.107143	-0.571429	-0.857143	-0.142857	-0.428571	-0.142857	0.678571	0.428571	-0.252262	0.571429	0.607143	0.107143	0.107143	-0.178571	0.214286	0.0357143	0.321429	0.285714	0.642857	-0.392857	-0.214286	-0.392857	0.392857	-0.214286	0.0180187	-0.0714286	0.450469	-0.607143	-0.142857	0.607143
cg10081941	-0.214286	0.535714	-0.774806	-0.666694	0.214286	0.785714	-0.428571	0.178571	-0.342356	-0.321429	0.214286	0.464286	0.0714286	-0.018712	0.428571	0.428571	0.535714	-0.142857	0.5	-0.0714286	0.785714	0.357143	0.0357143	0.535714	0.357143	-0.75	0.107143	-0.306319	-0.142857	-0.678571	0	0.321429	0.0357143	0.0714286	0.464286	-0.392857	-0.642857	-0.285714	-0.0357143	0.678571	0.75	-0.892857	0.178571	-0.162169	-0.285714	-0.360375	0.464286	-0.428571	0
cg03182688	0.535714	-0.428571	0.991031	0.666694	0.285714	-0.821429	0.392857	0.25	0.2883	0.607143	0.0714286	0	0.142857	0.392953	-0.5	-0.0714286	-0.178571	-0.0714286	-0.571429	0.357143	-0.321429	-0.5	0.285714	-0.107143	-0.392857	0.285714	0.392857	0	0.5	0.357143	-0.142857	-0.214286	0.392857	0.428571	0	0.5	0.214286	0.5	0.214286	-0.5	-0.392857	0.714286	-0.25	0.2883	0.5	0.270281	-0.214286	0.392857	-0.142857
cg23837265	0.285714	-0.5	0.2883	0.162169	0.464286	-0.392857	-0.107143	0.464286	0.234244	0.821429	0.142857	0	-0.428571	0.168408	0.285714	0.5	-0.0714286	-0.678571	0.0357143	-0.142857	0.107143	-0.571429	0	0.107143	0.0357143	-0.0714286	0.0357143	-0.0540562	0.321429	-0.428571	-0.428571	-0.428571	-0.142857	0.0714286	0	0.107143	-0.464286	0.464286	0.214286	0.5	0.571429	-0.142857	0.607143	0.0360375	-0.107143	0.198206	-0.285714	-0.107143	-0.321429
cg27200630	0.821429	0.285714	0.522544	-0.0360375	0.642857	-0.142857	-0.178571	0.107143	0.5766	0.0714286	0.142857	0.464286	0	-0.18712	-0.642857	-0.178571	0.464286	-0.0357143	-0.75	0.321429	-0.428571	-0.535714	-0.107143	-0.428571	0.178571	0.25	0.785714	-0.252263	0.714286	0.392857	0.357143	0.535714	0.357143	0.535714	0.464286	0.357143	0.142857	0.214286	0	-0.285714	-0.392857	0.357143	-0.714286	-0.0360375	0.285714	0.522544	-0.392857	-0.178571	0.464286
cg03728799	-0.714286	0	-0.72075	-0.360375	-0.392857	0.464286	-0.142857	0.107143	-0.684712	-0.321429	-0.107143	-0.214286	0.107143	0.224544	0.75	0.25	-0.0714286	0.142857	0.892857	-0.0714286	0.607143	0.678571	-0.0357143	0.464286	0	-0.5	-0.535714	0.252262	-0.5	-0.642857	-0.0357143	-0.285714	-0.214286	-0.25	-0.214286	-0.25	-0.214286	-0.5	-0.0357143	0.5	0.464286	-0.678571	0.535714	-0.234244	-0.142857	-0.630656	0.5	-0.142857	-0.428571
cg26038582	0.357143	0.214286	-0.0180187	-0.234244	0	0.0357143	-0.392857	0	0.0360375	-0.285714	0.178571	-0.214286	0.0357143	-0.411665	-0.107143	-0.0714286	0	0.142857	-0.214286	0.142857	-0.535714	-0.0714286	-0.5	-0.535714	-0.107143	0.607143	0.107143	0.216225	0.285714	0.5	0.75	0.214286	-0.285714	0.142857	-0.214286	0.392857	0.75	-0.214286	-0.642857	-0.214286	-0.75	0.0714286	-0.392857	-0.486506	0.107143	-0.0180187	-0.321429	-0.392857	0.571429
cg05586466	0.107143	0.107143	-0.612637	-0.8649	0.428571	0.535714	-0.892857	0.285714	0.198206	-0.142857	-0.142857	0.0357143	-0.642857	-0.449089	0.642857	0.214286	0.428571	-0.285714	0.428571	-0.142857	-0.107143	-0.142857	-0.821429	-0.428571	0.678571	-0.0357143	-0.0714286	0.234244	0.285714	-0.607143	0.428571	0.107143	-0.5	-0.0714286	0.0357143	0.0357143	-0.214286	-0.428571	-0.107143	0.892857	0.428571	-0.75	0.357143	-0.738769	-0.285714	0.198206	-0.464286	-0.892857	0.0714286
cg03174507	0.642857	-0.178571	0.414431	0.342356	0.214286	-0.5	-0.0714286	-0.107143	0.594619	0.607143	0.428571	-0.178571	-0.428571	-0.580073	-0.357143	0.214286	-0.321429	-0.642857	-0.714286	-0.428571	-0.642857	-0.857143	-0.178571	-0.464286	-0.142857	0.821429	0.107143	-0.234244	0.285714	0.678571	-0.0714286	-0.0357143	-0.464286	-0.142857	-0.178571	0.107143	0.285714	0.714286	-0.464286	-0.178571	-0.321429	0.392857	0.0357143	0.0900938	-0.357143	0.468488	-0.678571	-0.0714286	0.642857
cg13162127	0.75	-0.464286	0.882919	0.486506	0.428571	-0.821429	0.0357143	0.428571	0.324338	0.75	0.285714	-0.142857	-0.0714286	0.149696	-0.285714	0.214286	-0.214286	-0.357143	-0.535714	0.25	-0.464286	-0.714286	-0.0357143	-0.285714	-0.392857	0.535714	0.357143	0.072075	0.678571	0.357143	0.0714286	-0.285714	0.0357143	0.428571	-0.142857	0.642857	0.357143	0.535714	-0.142857	-0.25	-0.428571	0.5	-0.0714286	-0.0180188	0.357143	0.252263	-0.464286	0.0357143	0.0714286
cg08805748	0.464286	-0.428571	0.540562	0.450469	-0.0357143	-0.678571	0.0357143	-0.0714286	0.414431	0.5	0.178571	-0.5	-0.321429	-0.374241	-0.25	0	-0.535714	-0.321429	-0.535714	-0.214286	-0.821429	-0.642857	-0.285714	-0.607143	-0.321429	0.964286	-0.107143	0.162169	0.25	0.714286	0.107143	-0.285714	-0.464286	-0.142857	-0.5	0.357143	0.642857	0.464286	-0.428571	-0.357143	-0.642857	0.571429	0.0357143	-0.0540563	-0.0714286	0.342356	-0.678571	0.0357143	0.392857
cg11388673	0.107143	-0.392857	0.198206	0.2883	-0.321429	-0.5	-0.0714286	0.321429	-0.486506	0.285714	0.428571	-0.714286	0.214286	0.0935601	0.285714	0.428571	-0.642857	-0.107143	0.142857	0.107143	-0.214286	0	-0.178571	-0.0357143	-0.785714	0.607143	-0.321429	0.414431	0.0714286	0.357143	0.357143	-0.571429	-0.464286	0.0714286	-0.714286	0.535714	0.821429	0.0714286	-0.785714	-0.178571	-0.642857	0.0714286	0.25	-0.342356	0.178571	-0.558581	-0.0357143	-0.0714286	0.107143
cg10580144	0.428571	0	-0.216225	-0.756787	0.678571	0.25	-0.928571	0.75	0	0.0357143	0.0357143	0.0714286	-0.321429	-0.0374241	0.607143	0.392857	0.5	-0.214286	0.392857	0.357143	-0.0357143	-0.178571	-0.75	-0.321429	0.357143	-0.0714286	0.25	0.360375	0.714286	-0.642857	0.678571	0	-0.214286	0.464286	0.0714286	0.535714	0	-0.428571	-0.178571	0.785714	0.178571	-0.678571	0.178571	-0.882919	0.214286	-0.0180187	-0.357143	-0.928571	-0.0714286
cg05708073	0.75	0.392857	0.0180187	-0.324337	0.5	0.0714286	-0.607143	0.428571	-0.0360375	0.0714286	0.714286	0.178571	0.142857	-0.28068	-0.0714286	0.535714	0.285714	-0.321429	-0.285714	0.214286	-0.0714286	-0.321429	-0.285714	-0.107143	-0.178571	0.285714	0.535714	-0.180187	0.607143	0.25	0.642857	0.321429	-0.142857	0.535714	0.178571	0.428571	0.357143	0.107143	-0.785714	0.107143	-0.357143	-0.285714	-0.321429	-0.450469	0.0714286	-0.180187	-0.142857	-0.607143	0.678571
cg17620335	0.571429	-0.25	0.234244	-0.378394	0.785714	-0.142857	-0.642857	0.892857	0.0540562	0.392857	0.0714286	0.107143	-0.214286	0.28068	0.428571	0.428571	0.392857	-0.285714	0.214286	0.5	0	-0.357143	-0.464286	-0.178571	0.142857	-0.107143	0.392857	0.306319	0.857143	-0.607143	0.428571	-0.178571	0.0357143	0.642857	0.107143	0.678571	-0.0714286	-0.142857	0.0357143	0.607143	0.178571	-0.392857	0.178571	-0.630656	0.428571	0.0360375	-0.321429	-0.642857	-0.285714
cg11003814	0.357143	-0.428571	0.360375	0.306319	0.428571	-0.464286	0	0.428571	0.180188	0.892857	0.357143	0.0357143	-0.285714	0.168408	0.142857	0.607143	-0.142857	-0.75	-0.107143	-0.178571	0.178571	-0.607143	0.178571	0.25	-0.142857	-0.0357143	0.107143	-0.216225	0.285714	-0.25	-0.5	-0.392857	-0.107143	0.107143	0.0357143	0.0714286	-0.428571	0.642857	0.0714286	0.357143	0.5	-0.0714286	0.535714	0.180188	-0.142857	0.108113	-0.178571	0	-0.178571
cg06794141	-0.392857	-0.0714286	-0.0360375	-0.0540562	-0.535714	0.0357143	0.107143	-0.214286	-0.270281	-0.642857	-0.535714	-0.428571	0.25	0.112272	0.0357143	-0.642857	-0.178571	0.821429	0.25	0.357143	-0.392857	0.571429	-0.285714	-0.392857	-0.107143	0.25	-0.321429	0.630656	-0.178571	0.214286	0.535714	-0.0714286	0.0357143	-0.0714286	-0.428571	0.285714	0.714286	-0.678571	0	-0.428571	-0.714286	0.285714	-0.321429	-0.306319	0.428571	-0.162169	0.0357143	0.107143	-0.178571
cg01556706	0.571429	0.0357143	0.738769	0.306319	0.321429	-0.392857	0.214286	-0.0714286	0.522544	0.0714286	-0.107143	0.25	0.107143	0.018712	-0.75	-0.464286	0.178571	0.214286	-0.75	0.357143	-0.535714	-0.392857	0.0714286	-0.428571	0	0.321429	0.571429	-0.0900938	0.5	0.535714	0.178571	0.321429	0.464286	0.392857	0.25	0.357143	0.285714	0.214286	0.214286	-0.607143	-0.571429	0.714286	-0.714286	0.180188	0.428571	0.522544	-0.321429	0.214286	0.214286
cg16071125	0.428571	-0.142857	0.2883	0.0540562	0.178571	-0.357143	-0.285714	0.75	-0.5766	0.285714	0.607143	-0.25	0.464286	0.392953	0.25	0.642857	-0.142857	-0.107143	0.142857	0.535714	0.142857	0	-0.0714286	0.214286	-0.714286	0.178571	0.214286	0.252262	0.5	0.0357143	0.535714	-0.321429	-0.0357143	0.642857	-0.25	0.75	0.571429	0	-0.678571	0	-0.464286	-0.178571	0	-0.450469	0.5	-0.666694	0.178571	-0.285714	0.0357143
cg07584620	-0.464286	0.142857	-0.684712	-0.324337	-0.0714286	0.5	-0.142857	0.0357143	-0.324337	-0.0357143	0.107143	0.142857	-0.107143	0.018712	0.535714	0.428571	0.107143	-0.285714	0.571429	-0.357143	0.714286	0.285714	0.142857	0.571429	0.214286	-0.607143	-0.285714	-0.216225	-0.428571	-0.642857	-0.392857	-0.0714286	-0.178571	-0.285714	0.142857	-0.535714	-0.678571	-0.0714286	0.0714286	0.642857	0.857143	-0.714286	0.571429	0.0540562	-0.464286	-0.324337	0.392857	-0.142857	-0.214286
cg10576245	0.857143	-0.285714	0.792825	0.360375	0.535714	-0.678571	-0.0714286	0.321429	0.504525	0.678571	0.321429	0	-0.178571	-0.0748481	-0.392857	0.178571	-0.0714286	-0.428571	-0.678571	0.142857	-0.535714	-0.821429	-0.107143	-0.392857	-0.214286	0.571429	0.464286	-0.072075	0.714286	0.428571	0.107143	-0.0714286	0	0.392857	0	0.535714	0.285714	0.571429	-0.178571	-0.214286	-0.392857	0.464286	-0.178571	-0.0180187	0.214286	0.414431	-0.571429	-0.0714286	0.285714
cg20904475	0.857143	0	0.5766	-0.126131	0.857143	-0.25	-0.357143	0.5	0.504525	0.321429	0.0714286	0.392857	-0.142857	0.0561361	-0.285714	0.0357143	0.5	-0.178571	-0.464286	0.464286	-0.321429	-0.607143	-0.25	-0.392857	0.214286	0.107143	0.75	-0.0360375	0.928571	-0.0357143	0.357143	0.25	0.321429	0.678571	0.392857	0.571429	0	0.142857	0.142857	0.0714286	-0.142857	0.142857	-0.392857	-0.252263	0.428571	0.468488	-0.464286	-0.357143	0.107143
cg18771050	-0.142857	0.571429	-0.486506	-0.072075	-0.107143	0.5	0.142857	-0.75	0.414431	-0.178571	0.178571	0.428571	-0.25	-0.692345	-0.392857	-0.0714286	0.142857	-0.321429	-0.392857	-0.785714	0.142857	-0.142857	0.285714	0.142857	0.428571	-0.107143	0	-0.774806	-0.535714	0.285714	-0.535714	0.571429	-0.142857	-0.571429	0.428571	-0.928571	-0.571429	0.392857	0	0	0.464286	-0.0714286	-0.0714286	0.558581	-0.857143	0.360375	0.0357143	0.142857	0.607143
cg09017434	0.428571	-0.214286	0.72075	0.504525	-0.0357143	-0.607143	0.285714	-0.178571	0.396412	0.178571	-0.0357143	-0.214286	0.0357143	-0.112272	-0.607143	-0.392857	-0.285714	0.142857	-0.678571	0.142857	-0.75	-0.392857	-0.0357143	-0.535714	-0.285714	0.714286	0.178571	0.108112	0.285714	0.785714	0.178571	0	0.0714286	0.107143	-0.214286	0.392857	0.642857	0.285714	-0.107143	-0.714286	-0.821429	0.821429	-0.464286	0.126131	0.285714	0.378394	-0.428571	0.285714	0.285714
cg12468774	0.857143	0.392857	0.0180187	-0.450469	0.714286	0.142857	-0.714286	0.321429	0.378394	0.107143	0.5	0.321429	-0.214286	-0.505225	-0.142857	0.357143	0.464286	-0.428571	-0.428571	0.0714286	-0.285714	-0.571429	-0.464286	-0.392857	0.214286	0.321429	0.607143	-0.234244	0.714286	0.178571	0.571429	0.464286	-0.178571	0.428571	0.321429	0.321429	0.142857	0.142857	-0.535714	0.25	-0.178571	-0.25	-0.321429	-0.450469	-0.0714286	0.252262	-0.464286	-0.714286	0.714286
cg10341513	0.607143	-0.214286	0.378394	0.180187	0.535714	-0.428571	-0.214286	0.714286	-0.126131	0.785714	0.714286	0.0714286	0.0714286	0.261968	0.142857	0.857143	-0.0357143	-0.678571	-0.107143	0.142857	0.285714	-0.5	0.142857	0.357143	-0.428571	0	0.357143	-0.198206	0.535714	-0.142857	-0.0714286	-0.285714	-0.0357143	0.5	0.0714286	0.392857	-0.107143	0.535714	-0.357143	0.285714	0.178571	-0.214286	0.285714	-0.072075	0.107143	-0.252262	0	-0.214286	0.0357143
cg03154580	0.857143	0.214286	0.108112	-0.450469	0.821429	0.0714286	-0.714286	0.321429	0.612637	0.214286	0.25	0.321429	-0.464286	-0.505225	-0.107143	0.214286	0.5	-0.464286	-0.428571	0.0357143	-0.428571	-0.714286	-0.571429	-0.571429	0.428571	0.321429	0.571429	-0.14415	0.785714	0.0357143	0.464286	0.392857	-0.178571	0.357143	0.321429	0.321429	0	0.142857	-0.25	0.357143	-0.0357143	-0.178571	-0.214286	-0.450469	-0.0714286	0.522544	-0.678571	-0.714286	0.535714
cg07093140	-0.178571	0.392857	-0.504525	-0.396413	0.142857	0.607143	-0.107143	-0.571429	0.630656	-0.285714	-0.357143	0.464286	-0.571429	-0.598785	-0.142857	-0.357143	0.428571	-0.142857	-0.142857	-0.571429	-0.0357143	-0.142857	-0.107143	-0.214286	0.892857	-0.25	0	-0.414431	-0.285714	-0.178571	-0.357143	0.535714	-0.0714286	-0.5	0.464286	-0.75	-0.714286	0	0.464286	0.321429	0.642857	-0.178571	0	0.234244	-0.642857	0.666694	-0.25	-0.107143	0.214286
cg20938802	-0.857143	0.0714286	-0.72075	-0.378394	-0.607143	0.535714	-0.0357143	-0.178571	-0.594619	-0.678571	-0.428571	-0.285714	0.142857	0.130984	0.571429	-0.214286	-0.0714286	0.535714	0.821429	0	0.321429	0.857143	-0.142857	0.178571	0.107143	-0.357143	-0.607143	0.414431	-0.607143	-0.428571	0.142857	-0.142857	-0.142857	-0.357143	-0.285714	-0.25	0.0357143	-0.75	0.0714286	0.214286	0.142857	-0.428571	0.25	-0.252263	-0.0357143	-0.486506	0.428571	-0.0357143	-0.392857
cg06459926	-0.75	0.214286	-0.43245	-0.180187	-0.571429	0.428571	0.214286	-0.107143	-0.756787	-0.75	-0.321429	-0.0714286	0.607143	0.467801	0.25	-0.285714	0.0357143	0.785714	0.642857	0.357143	0.5	1	0.214286	0.428571	-0.142857	-0.535714	-0.285714	0.2883	-0.5	-0.285714	0.178571	0	0.321429	0	-0.0714286	-0.107143	0.107143	-0.714286	0.142857	-0.142857	-0.0714286	-0.214286	-0.142857	-0.0540562	0.321429	-0.648675	0.75	0.214286	-0.428571
cg12748000	-0.535714	0.0357143	-0.2883	-0.234244	0	0.392857	0.142857	0	-0.14415	-0.285714	-0.535714	0.321429	0.0357143	0.430377	0.25	-0.25	0.357143	0.321429	0.5	0.142857	0.535714	0.464286	0.214286	0.357143	0.428571	-0.821429	-0.0714286	0.0360375	-0.25	-0.75	-0.321429	0.0357143	0.428571	-0.0357143	0.321429	-0.321429	-0.678571	-0.392857	0.785714	0.321429	0.678571	-0.285714	0.142857	0.14415	0.107143	-0.0180187	0.392857	0.142857	-0.678571
cg24074253	-0.857143	-0.357143	-0.14415	0.360375	-0.678571	-0.0357143	0.642857	-0.535714	-0.072075	-0.107143	-0.607143	-0.285714	-0.107143	0.18712	0.107143	-0.464286	-0.428571	0.285714	0.321429	-0.357143	0.107143	0.392857	0.321429	0.178571	0.0714286	-0.214286	-0.678571	0.14415	-0.785714	-0.142857	-0.678571	-0.357143	0	-0.678571	-0.285714	-0.535714	-0.285714	-0.0714286	0.607143	-0.142857	0.321429	0.25	0.392857	0.486506	-0.214286	0.0540562	0.214286	0.642857	-0.571429
cg06460475	0.5	-0.178571	-0.0180187	-0.234244	0.678571	-0.0714286	-0.535714	0.5	0.324337	0.678571	0.357143	0.142857	-0.571429	-0.205832	0.357143	0.678571	0.178571	-0.857143	0	-0.25	0.0714286	-0.678571	-0.285714	-0.0357143	0.25	0	0.178571	-0.180187	0.464286	-0.428571	-0.142857	-0.142857	-0.357143	0.107143	0.142857	0.0714286	-0.464286	0.392857	-0.107143	0.75	0.607143	-0.464286	0.535714	-0.234244	-0.321429	0.234244	-0.428571	-0.535714	0.0714286
cg17084653	0.678571	-0.5	0.846881	0.5766	0.357143	-0.857143	0.107143	0.464286	0.180187	0.857143	0.428571	-0.178571	0	0.224544	-0.214286	0.392857	-0.321429	-0.464286	-0.464286	0.178571	-0.285714	-0.678571	0.107143	-0.0714286	-0.535714	0.464286	0.285714	0	0.571429	0.321429	-0.0714286	-0.392857	0	0.392857	-0.178571	0.571429	0.285714	0.642857	-0.214286	-0.214286	-0.321429	0.428571	0.0714286	0.072075	0.285714	0.0900937	-0.321429	0.107143	0.0357143
cg01264729	0.357143	0	-0.0540562	-0.378394	0.107143	0	-0.607143	0.25	0	-0.178571	0.0714286	-0.357143	-0.142857	-0.336817	0.214286	0.0357143	0	0.0714286	0.0357143	0.214286	-0.571429	-0.107143	-0.75	-0.642857	-0.0357143	0.607143	0	0.468487	0.428571	0.214286	0.857143	0	-0.428571	0.178571	-0.357143	0.571429	0.75	-0.357143	-0.607143	0.0714286	-0.642857	-0.107143	-0.142857	-0.756787	0.178571	-0.0360375	-0.464286	-0.607143	0.357143
cg08973675	0.535714	0.535714	0.0180187	0.0360375	0.142857	0.0714286	-0.107143	-0.285714	0.2883	0	0.642857	0.25	0.0714286	-0.617497	-0.571429	0.178571	0.0714286	-0.321429	-0.714286	-0.285714	-0.214286	-0.392857	0.0714286	-0.107143	-0.107143	0.428571	0.392857	-0.5766	0.107143	0.75	0.142857	0.535714	-0.142857	0.0357143	0.25	-0.142857	0.214286	0.464286	-0.642857	-0.321429	-0.357143	0.142857	-0.464286	0.162169	-0.357143	0.14415	-0.142857	-0.107143	0.964286
cg13012653	0.464286	-0.5	0.72075	0.486506	0.392857	-0.714286	0.142857	0.642857	-0.072075	0.821429	0.357143	-0.0357143	0.142857	0.561361	0	0.5	-0.178571	-0.392857	-0.142857	0.321429	0.142857	-0.428571	0.285714	0.285714	-0.5	0	0.285714	0	0.5	-0.107143	-0.214286	-0.464286	0.214286	0.5	-0.0357143	0.5	-0.0357143	0.5	0.0357143	0	0.0357143	0.178571	0.214286	0.108113	0.392857	-0.126131	0	0.142857	-0.321429
cg02434121	-0.214286	-0.571429	-0.252262	-0.234244	-0.214286	-0.142857	-0.464286	0.428571	-0.378394	0.142857	-0.107143	-0.785714	-0.321429	0.018712	0.892857	0.321429	-0.428571	-0.107143	0.714286	0	-0.214286	0.107143	-0.678571	-0.285714	-0.178571	0.357143	-0.642857	0.774806	0.0357143	-0.357143	0.392857	-0.714286	-0.714286	-0.178571	-0.785714	0.428571	0.464286	-0.392857	-0.392857	0.5	-0.107143	-0.392857	0.714286	-0.738769	0.0357143	-0.360375	-0.285714	-0.464286	-0.321429
cg01048372	0.964286	0	0.594619	-0.0360375	0.785714	-0.357143	-0.392857	0.535714	0.396413	0.428571	0.357143	0.25	-0.0714286	-0.0374241	-0.285714	0.25	0.321429	-0.321429	-0.535714	0.392857	-0.357143	-0.678571	-0.25	-0.357143	-0.0357143	0.321429	0.714286	-0.072075	0.928571	0.178571	0.428571	0.178571	0.142857	0.678571	0.25	0.642857	0.214286	0.285714	-0.214286	0	-0.321429	0.142857	-0.357143	-0.2883	0.357143	0.306319	-0.464286	-0.392857	0.321429
cg09154880	-0.607143	-0.107143	-0.0360375	0.396413	-0.892857	-0.107143	0.571429	-0.678571	-0.180188	-0.428571	-0.357143	-0.5	0.214286	-0.0748481	-0.214286	-0.607143	-0.571429	0.571429	0	-0.178571	-0.321429	0.464286	0.142857	-0.142857	-0.285714	0.357143	-0.571429	0.252263	-0.678571	0.571429	-0.0714286	-0.142857	-0.107143	-0.535714	-0.5	-0.214286	0.535714	-0.178571	-0.0357143	-0.678571	-0.571429	0.535714	-0.142857	0.270281	-0.0357143	-0.108113	0.142857	0.571429	0
cg19660744	-0.428571	-0.214286	-0.5766	-0.0900938	-0.464286	0.142857	-0.142857	-0.392857	0.072075	0.0714286	-0.0357143	-0.535714	-0.607143	-0.617497	0.464286	0.142857	-0.5	-0.392857	0.285714	-0.821429	-0.214286	-0.0714286	-0.357143	-0.214286	0.142857	0.392857	-0.785714	0.108113	-0.571429	0.0357143	-0.25	-0.321429	-0.892857	-0.857143	-0.535714	-0.464286	0	0.0714286	-0.321429	0.357143	0.25	-0.25	0.714286	-0.0900938	-0.785714	0.0540563	-0.321429	-0.142857	0.178571
cg15850018	0.535714	-0.214286	0.0540562	-0.14415	0.642857	-0.142857	-0.464286	0.321429	0.540562	0.714286	0.285714	0.107143	-0.714286	-0.374241	0.214286	0.535714	0.107143	-0.892857	-0.178571	-0.392857	-0.142857	-0.821429	-0.321429	-0.214286	0.321429	0.178571	0.142857	-0.216225	0.428571	-0.25	-0.214286	-0.107143	-0.428571	-0.0357143	0.107143	0	-0.428571	0.5	-0.0714286	0.642857	0.535714	-0.285714	0.5	-0.14415	-0.428571	0.450469	-0.607143	-0.464286	0.178571
cg19864060	0.285714	0.0714286	0.450469	0.0180187	0.25	-0.178571	0	0.607143	-0.486506	-0.142857	0.107143	0.178571	0.75	0.748481	-0.107143	0.0357143	0.285714	0.5	0.0714286	0.964286	0.25	0.321429	0.178571	0.25	-0.428571	-0.285714	0.535714	0.234244	0.535714	-0.107143	0.535714	0.0357143	0.678571	0.892857	0.178571	0.714286	0.357143	-0.321429	0	-0.285714	-0.464286	0.0714286	-0.535714	-0.234244	0.928571	-0.468487	0.428571	0	-0.285714
cg24284539	0.321429	0.142857	-0.072075	-0.414431	0.678571	0.285714	-0.357143	0	0.756787	0.107143	-0.285714	0.535714	-0.642857	-0.336817	-0.0714286	-0.142857	0.607143	-0.321429	-0.214286	-0.178571	-0.142857	-0.5	-0.285714	-0.357143	0.857143	-0.214286	0.357143	-0.252262	0.357143	-0.392857	-0.142857	0.392857	0.0714286	0	0.535714	-0.214286	-0.678571	0.0714286	0.535714	0.5	0.607143	-0.178571	0	-0.0360375	-0.25	0.774806	-0.5	-0.357143	0.0357143
cg07220815	0.642857	0.321429	-0.108112	-0.14415	0.357143	0.0357143	-0.464286	0.107143	0.198206	0.321429	0.821429	0.107143	-0.178571	-0.617497	-0.107143	0.642857	0.0357143	-0.714286	-0.428571	-0.357143	-0.107143	-0.571429	-0.178571	-0.0714286	-0.107143	0.428571	0.285714	-0.450469	0.285714	0.392857	0.178571	0.25	-0.464286	0.0714286	0.107143	0	0.107143	0.5	-0.821429	0.178571	-0.0714286	-0.25	0	-0.14415	-0.464286	0.0180187	-0.285714	-0.464286	0.857143
cg07918933	-0.464286	-0.642857	-0.0360375	0.0180188	-0.535714	-0.25	-0.0357143	0	-0.198206	-0.142857	-0.607143	-0.857143	-0.25	0.0748481	0.535714	-0.357143	-0.535714	0.392857	0.535714	0.0714286	-0.535714	0.285714	-0.571429	-0.535714	-0.107143	0.464286	-0.75	0.918956	-0.178571	-0.0714286	0.321429	-0.642857	-0.464286	-0.357143	-0.857143	0.357143	0.642857	-0.535714	0	0	-0.428571	0.142857	0.392857	-0.486506	0.214286	-0.0900938	-0.321429	-0.0357143	-0.464286
cg18463876	-0.535714	-0.0357143	-0.5766	-0.504525	-0.321429	0.392857	-0.357143	0.321429	-0.756787	-0.5	-0.214286	-0.357143	0.214286	0.299393	0.785714	0.107143	0	0.428571	0.928571	0.321429	0.321429	0.75	-0.357143	0.142857	-0.0714286	-0.285714	-0.428571	0.612637	-0.178571	-0.571429	0.5	-0.285714	-0.178571	0.0357143	-0.357143	0.214286	0.25	-0.821429	-0.178571	0.392857	0	-0.607143	0.285714	-0.630656	0.25	-0.684712	0.357143	-0.357143	-0.428571
cg04397884	0.785714	0.0714286	0.684712	0.378394	0.535714	-0.428571	0.142857	-0.0357143	0.684712	0.5	0.321429	0.392857	-0.107143	-0.205832	-0.75	0	0.142857	-0.392857	-0.928571	-0.0357143	-0.357143	-0.785714	0.214286	-0.214286	0	0.321429	0.642857	-0.504525	0.5	0.535714	-0.178571	0.321429	0.25	0.285714	0.392857	0.107143	-0.0714286	0.714286	0.0357143	-0.357143	-0.178571	0.535714	-0.428571	0.378394	0	0.594619	-0.392857	0.142857	0.464286
cg25727520	0.571429	-0.535714	0.792825	0.252262	0.535714	-0.642857	-0.0357143	0.428571	0.486506	0.571429	-0.214286	-0.0357143	-0.285714	0.243256	-0.142857	-0.107143	0.0357143	-0.142857	-0.321429	0.357143	-0.5	-0.607143	-0.214286	-0.464286	0.0357143	0.285714	0.321429	0.270281	0.714286	-0.0357143	0.0714286	-0.25	0.178571	0.392857	-0.0357143	0.607143	0.107143	0.214286	0.357143	-0.0357143	-0.178571	0.428571	-0.0357143	-0.126131	0.464286	0.504525	-0.571429	-0.0357143	-0.285714
cg06488536	-0.75	0.0714286	-0.666694	-0.306319	-0.357143	0.5	0	0.0357143	-0.630656	-0.357143	-0.178571	-0.0357143	0.178571	0.318105	0.607143	0.142857	0.0357143	0.214286	0.821429	-0.0357143	0.714286	0.714286	0.142857	0.571429	0.0714286	-0.678571	-0.428571	0.126131	-0.535714	-0.678571	-0.178571	-0.178571	0	-0.214286	-0.0357143	-0.357143	-0.392857	-0.464286	0.178571	0.428571	0.571429	-0.607143	0.428571	-0.0540563	-0.107143	-0.558581	0.607143	0	-0.5
cg22920501	0.571429	-0.178571	0.234244	-0.324337	0.821429	-0.0714286	-0.5	0.428571	0.630656	0.392857	-0.178571	0.285714	-0.607143	-0.112272	0.107143	0.0714286	0.464286	-0.392857	-0.142857	0.107143	-0.285714	-0.642857	-0.464286	-0.464286	0.571429	0	0.392857	0.0540562	0.714286	-0.428571	0.107143	0.0714286	0	0.285714	0.285714	0.285714	-0.357143	0.0714286	0.357143	0.535714	0.357143	-0.142857	0.107143	-0.324337	0.0714286	0.630656	-0.642857	-0.5	-0.107143
cg14478663	-0.214286	-0.0714286	-0.396412	-0.594619	0.321429	0.392857	-0.464286	0.535714	-0.270281	-0.107143	-0.285714	0.142857	-0.142857	0.355529	0.714286	0.214286	0.428571	0.0357143	0.75	0.285714	0.464286	0.285714	-0.285714	0.178571	0.392857	-0.642857	-0.0357143	0.306319	0.178571	-1	0.142857	-0.142857	0.0714286	0.214286	0.142857	0.107143	-0.464286	-0.535714	0.357143	0.785714	0.642857	-0.714286	0.392857	-0.468487	0.178571	-0.198206	0.142857	-0.464286	-0.607143
cg12174804	0.285714	-0.178571	0.0900937	0.14415	0.0714286	-0.321429	-0.214286	0.607143	-0.558581	0.5	0.785714	-0.285714	0.285714	0.224544	0.357143	0.892857	-0.321429	-0.464286	0.178571	0.107143	0.321429	-0.107143	0.0714286	0.428571	-0.714286	0.142857	0	0.0180187	0.214286	0	0.142857	-0.428571	-0.285714	0.321429	-0.285714	0.392857	0.285714	0.285714	-0.75	0.178571	-0.107143	-0.321429	0.357143	-0.234244	0.0714286	-0.684712	0.214286	-0.214286	0.107143
cg18792146	0.642857	-0.285714	0.360375	-0.162169	0.571429	-0.285714	-0.464286	0.214286	0.738769	0.357143	-0.178571	-0.0714286	-0.678571	-0.392953	-0.0357143	-0.107143	0.142857	-0.321429	-0.357143	0	-0.785714	-0.75	-0.678571	-0.857143	0.392857	0.571429	0.214286	0.234244	0.678571	0.0714286	0.321429	0	-0.285714	0.107143	-0.0714286	0.428571	0.178571	0.107143	0.0357143	0.214286	-0.178571	0.178571	0	-0.414431	0.0357143	0.72075	-0.928571	-0.464286	0.178571
cg09448460	-0.428571	0.0714286	-0.738769	-0.378394	-0.107143	0.464286	-0.285714	0.107143	-0.378394	0	0.178571	-0.0357143	-0.178571	-0.0748481	0.678571	0.535714	0	-0.357143	0.642857	-0.392857	0.607143	0.25	-0.0357143	0.464286	0.142857	-0.428571	-0.392857	-0.0900937	-0.392857	-0.607143	-0.25	-0.178571	-0.392857	-0.321429	-0.0357143	-0.428571	-0.5	-0.107143	-0.142857	0.714286	0.75	-0.785714	0.678571	-0.126131	-0.5	-0.396412	0.285714	-0.285714	-0.142857
cg00720829	-0.678571	0.0714286	-0.648675	-0.414431	-0.464286	0.464286	-0.178571	0.142857	-0.810844	-0.571429	-0.178571	-0.285714	0.321429	0.299393	0.678571	0.0714286	-0.0357143	0.464286	0.892857	0.214286	0.464286	0.857143	-0.142857	0.321429	-0.107143	-0.392857	-0.464286	0.450469	-0.392857	-0.5	0.321429	-0.214286	-0.107143	-0.0714286	-0.285714	0	0.142857	-0.75	-0.142857	0.285714	0.0714286	-0.571429	0.25	-0.414431	0.142857	-0.738769	0.535714	-0.178571	-0.392857
cg06559878	-0.428571	0.0714286	-0.738769	-0.378394	-0.107143	0.464286	-0.285714	0.107143	-0.378394	0	0.178571	-0.0357143	-0.178571	-0.0748481	0.678571	0.535714	0	-0.357143	0.642857	-0.392857	0.607143	0.25	-0.0357143	0.464286	0.142857	-0.428571	-0.392857	-0.0900938	-0.392857	-0.607143	-0.25	-0.178571	-0.392857	-0.321429	-0.0357143	-0.428571	-0.5	-0.107143	-0.142857	0.714286	0.75	-0.785714	0.678571	-0.126131	-0.5	-0.396413	0.285714	-0.285714	-0.142857
cg21221263	1	0.142857	0.468487	-0.072075	0.821429	-0.25	-0.428571	0.464286	0.43245	0.464286	0.535714	0.357143	-0.107143	-0.18712	-0.321429	0.392857	0.357143	-0.5	-0.607143	0.214286	-0.25	-0.75	-0.178571	-0.25	0	0.285714	0.75	-0.2883	0.857143	0.214286	0.321429	0.285714	0.0714286	0.607143	0.357143	0.464286	0.0714286	0.428571	-0.321429	0.0714286	-0.178571	0.0357143	-0.321429	-0.198206	0.142857	0.306319	-0.428571	-0.428571	0.5
cg17267737	-0.642857	0	-0.450469	-0.234244	-0.535714	0.285714	-0.0357143	0.178571	-0.900937	-0.535714	-0.142857	-0.357143	0.5	0.449089	0.571429	0.0357143	-0.142857	0.571429	0.821429	0.357143	0.428571	0.892857	-0.0357143	0.357143	-0.321429	-0.321429	-0.428571	0.504525	-0.357143	-0.357143	0.357143	-0.285714	0	0.0357143	-0.357143	0.142857	0.321429	-0.714286	-0.178571	0.0714286	-0.142857	-0.392857	0.142857	-0.360375	0.321429	-0.828862	0.607143	-0.0357143	-0.428571
cg00558718	0.0714286	0.142857	0.486506	0.756787	-0.178571	-0.357143	0.785714	-0.321429	-0.0180187	0.25	0.392857	0.285714	0.535714	0.243256	-0.75	0	-0.214286	-0.0357143	-0.607143	-0.0714286	0.285714	-0.0714286	0.928571	0.571429	-0.5	-0.107143	0.285714	-0.630656	-0.25	0.571429	-0.607143	0.142857	0.5	0.0714286	0.285714	-0.285714	-0.142857	0.678571	0.0714286	-0.714286	-0.107143	0.571429	-0.357143	0.882919	0	-0.072075	0.464286	0.785714	0.178571
cg24024511	-0.0357143	0.357143	-0.414431	-0.216225	0.0357143	0.428571	-0.0714286	-0.714286	0.738769	-0.142857	-0.142857	0.285714	-0.642857	-0.860753	-0.285714	-0.285714	0.178571	-0.321429	-0.392857	-0.785714	-0.285714	-0.357143	-0.142857	-0.357143	0.714286	0.142857	-0.0714286	-0.486506	-0.321429	0.214286	-0.357143	0.5	-0.321429	-0.642857	0.285714	-0.75	-0.464286	0.25	0.142857	0.142857	0.392857	0	0	0.2883	-0.821429	0.72075	-0.428571	-0.0714286	0.535714
cg11983196	-0.75	-0.142857	-0.252262	-0.180187	-0.357143	0.285714	0.214286	-0.107143	-0.2883	-0.535714	-0.821429	-0.0714286	0.107143	0.467801	0.321429	-0.571429	0.107143	0.714286	0.642857	0.285714	0.214286	0.714286	0	0.0714286	0.285714	-0.535714	-0.357143	0.468487	-0.357143	-0.571429	-0.0357143	-0.142857	0.321429	-0.142857	-0.0714286	-0.107143	-0.178571	-0.714286	0.714286	0.0714286	0.214286	-0.0714286	0.0714286	-0.0540562	0.321429	-0.108112	0.321429	0.214286	-0.785714
cg24448340	0.571429	-0.535714	0.792825	0.252262	0.535714	-0.642857	-0.0357143	0.428571	0.486506	0.571429	-0.214286	-0.0357143	-0.285714	0.243256	-0.142857	-0.107143	0.0357143	-0.142857	-0.321429	0.357143	-0.5	-0.607143	-0.214286	-0.464286	0.0357143	0.285714	0.321429	0.270281	0.714286	-0.0357143	0.0714286	-0.25	0.178571	0.392857	-0.0357143	0.607143	0.107143	0.214286	0.357143	-0.0357143	-0.178571	0.428571	-0.0357143	-0.126131	0.464286	0.504525	-0.571429	-0.0357143	-0.285714
cg01598596	-0.5	-0.214286	-0.072075	-0.0180188	-0.607143	0	0.142857	-0.321429	-0.14415	-0.571429	-0.678571	-0.535714	0.0357143	0.018712	0.107143	-0.714286	-0.285714	0.75	0.285714	0.178571	-0.5	0.5	-0.357143	-0.5	0	0.321429	-0.5	0.684712	-0.285714	0.178571	0.392857	-0.178571	-0.107143	-0.285714	-0.535714	0.178571	0.642857	-0.642857	0.107143	-0.357143	-0.607143	0.321429	-0.142857	-0.270281	0.285714	-0.0180188	-0.107143	0.142857	-0.25
cg10501976	-0.214286	0.321429	-0.846881	-0.792825	0	0.678571	-0.714286	0.25	-0.450469	-0.428571	0.142857	-0.0714286	-0.0714286	-0.224544	0.714286	0.392857	0.25	-0.0357143	0.678571	-0.0357143	0.321429	0.392857	-0.5	0.0714286	0.214286	-0.214286	-0.214286	0.198206	-0.0714286	-0.5	0.5	0.0714286	-0.428571	-0.0357143	-0.0714286	-0.0357143	0	-0.571429	-0.464286	0.678571	0.25	-0.892857	0.285714	-0.666694	-0.214286	-0.468488	0.142857	-0.714286	0.107143
cg25643644	-0.571429	-0.285714	-0.162169	0.342356	-0.392857	-0.0357143	0.5	-0.535714	0.234244	0.214286	-0.321429	-0.107143	-0.392857	-0.112272	0.0357143	-0.178571	-0.357143	-0.214286	0.0714286	-0.678571	0.107143	-0.0357143	0.321429	0.178571	0.214286	-0.142857	-0.535714	-0.198206	-0.678571	-0.107143	-0.892857	-0.25	-0.178571	-0.75	-0.107143	-0.714286	-0.571429	0.321429	0.5	0.0714286	0.607143	0.142857	0.535714	0.594619	-0.571429	0.2883	0	0.5	-0.285714
cg14834285	0.678571	-0.357143	0.558581	0.0180187	0.5	-0.464286	-0.321429	0.25	0.648675	0.392857	-0.142857	-0.142857	-0.5	-0.243256	-0.142857	-0.142857	0.0357143	-0.214286	-0.428571	0.142857	-0.821429	-0.714286	-0.571429	-0.821429	0.178571	0.642857	0.25	0.2883	0.714286	0.214286	0.357143	-0.0714286	-0.178571	0.214286	-0.142857	0.571429	0.357143	0.142857	0	0	-0.392857	0.357143	-0.107143	-0.360375	0.214286	0.630656	-0.857143	-0.321429	0.142857
cg06999043	0.0357143	0.285714	0.216225	0.216225	-0.357143	-0.0714286	0.285714	-0.321429	-0.14415	-0.464286	0.0357143	-0.0714286	0.535714	-0.018712	-0.535714	-0.428571	-0.107143	0.571429	-0.357143	0.285714	-0.285714	0.285714	0.142857	-0.142857	-0.357143	0.321429	0.142857	0.0360375	-0.0714286	0.714286	0.392857	0.285714	0.25	0.142857	-0.0714286	0.178571	0.678571	-0.142857	-0.285714	-0.785714	-0.857143	0.5	-0.714286	0.0900937	0.321429	-0.14415	0.178571	0.285714	0.357143
cg05123845	-0.785714	-0.357143	-0.216225	0.342356	-0.892857	-0.142857	0.428571	-0.178571	-0.72075	-0.142857	-0.107143	-0.678571	0.321429	0.318105	0.392857	0	-0.714286	0.321429	0.571429	-0.107143	0.214286	0.642857	0.214286	0.357143	-0.571429	0.0357143	-0.785714	0.396413	-0.714286	0.0357143	-0.178571	-0.607143	-0.25	-0.428571	-0.678571	-0.107143	0.357143	-0.214286	-0.178571	-0.214286	-0.178571	0.0357143	0.428571	0.0900938	0	-0.666694	0.464286	0.428571	-0.392857
cg24670151	0.142857	0.428571	0.270281	-0.0540562	0.321429	0.214286	0.25	-0.178571	0.324337	-0.392857	-0.357143	0.714286	0.285714	0.224544	-0.642857	-0.607143	0.642857	0.5	-0.392857	0.428571	0.0714286	0.107143	0.321429	0	0.392857	-0.464286	0.642857	-0.2883	0.214286	0	0	0.642857	0.857143	0.392857	0.714286	-0.0714286	-0.321429	-0.142857	0.678571	-0.357143	0	0.321429	-0.785714	0.324337	0.392857	0.396412	0.178571	0.25	-0.0714286
cg21737226	0.642857	0	0.198206	-0.450469	0.928571	0.0357143	-0.607143	0.714286	0.2883	0.285714	0.0357143	0.428571	-0.25	0.149696	0.178571	0.285714	0.642857	-0.285714	0	0.428571	0.0357143	-0.428571	-0.357143	-0.178571	0.392857	-0.25	0.607143	0.0360375	0.857143	-0.571429	0.321429	0.142857	0.214286	0.642857	0.428571	0.464286	-0.321429	-0.0714286	0.214286	0.571429	0.321429	-0.357143	-0.0357143	-0.450469	0.321429	0.270281	-0.321429	-0.607143	-0.142857
cg24397007	-0.607143	-0.464286	0.0360375	0.270281	-0.5	-0.142857	0.464286	-0.571429	0.342356	-0.107143	-0.857143	-0.357143	-0.428571	-0.0561361	0	-0.75	-0.357143	0.321429	0.107143	-0.321429	-0.428571	0.107143	-0.0714286	-0.392857	0.321429	0.142857	-0.607143	0.342356	-0.5	0	-0.428571	-0.285714	-0.107143	-0.678571	-0.357143	-0.321429	-0.0714286	-0.142857	0.678571	-0.178571	0.0714286	0.464286	0.25	0.270281	-0.142857	0.486506	-0.285714	0.464286	-0.464286
cg26383138	0.75	0.392857	0.504525	-0.072075	0.714286	-0.0357143	-0.107143	0.214286	0.414431	0	0.142857	0.678571	0.214286	0.0748481	-0.642857	-0.142857	0.642857	0.0714286	-0.642857	0.5	-0.107143	-0.357143	0.107143	-0.142857	0.178571	-0.107143	0.928571	-0.342356	0.714286	0.178571	0.285714	0.607143	0.642857	0.714286	0.678571	0.321429	-0.0714286	0.142857	0.178571	-0.25	-0.214286	0.25	-0.785714	0.0540562	0.428571	0.378394	-0.107143	-0.107143	0.285714
cg08358907	0.714286	-0.464286	0.774806	0.162169	0.571429	-0.642857	-0.214286	0.607143	0.306319	0.535714	0	-0.107143	-0.142857	0.243256	-0.0714286	0.0714286	0.0357143	-0.142857	-0.285714	0.5	-0.5	-0.571429	-0.321429	-0.464286	-0.142857	0.392857	0.392857	0.342356	0.857143	0.0357143	0.357143	-0.25	0.107143	0.571429	-0.107143	0.821429	0.357143	0.142857	0.0357143	-0.0357143	-0.392857	0.321429	-0.107143	-0.342356	0.571429	0.2883	-0.535714	-0.214286	-0.142857
cg00190355	-0.464286	-0.25	-0.0360375	0.360375	-0.714286	-0.25	0.321429	0.0714286	-0.846881	-0.0714286	0.214286	-0.607143	0.571429	0.411665	0.285714	0.214286	-0.642857	0.285714	0.428571	0.142857	0.25	0.571429	0.25	0.428571	-0.821429	0.107143	-0.5	0.342356	-0.428571	0.178571	0.0714286	-0.535714	-0.142857	-0.0714286	-0.607143	0.178571	0.571429	-0.142857	-0.464286	-0.321429	-0.428571	0.0357143	0.214286	-0.0180188	0.214286	-0.846881	0.535714	0.321429	-0.214286
cg14098951	0.857143	-0.0357143	0.450469	-0.270281	0.857143	-0.214286	-0.571429	0.75	0.234244	0.321429	0.214286	0.25	-0.0714286	0.130984	0	0.285714	0.464286	-0.214286	-0.214286	0.571429	-0.214286	-0.5	-0.392857	-0.321429	0.0714286	0.107143	0.678571	0.126131	1	-0.178571	0.571429	0.107143	0.178571	0.785714	0.25	0.75	0.142857	0	-0.107143	0.25	-0.178571	-0.107143	-0.25	-0.522544	0.5	0.180187	-0.392857	-0.571429	0.0714286
cg03197032	-0.714286	0.357143	-0.666694	-0.342356	-0.357143	0.642857	0.0714286	-0.0714286	-0.666694	-0.607143	-0.142857	0.178571	0.428571	0.336817	0.357143	0	0.214286	0.428571	0.678571	0.107143	0.785714	0.857143	0.285714	0.642857	0.0714286	-0.785714	-0.214286	-0.0180187	-0.535714	-0.535714	-0.0714286	0.107143	0.25	-0.0714286	0.178571	-0.392857	-0.357143	-0.535714	0.178571	0.214286	0.428571	-0.535714	0.0714286	0.0360375	0	-0.594619	0.785714	0.0714286	-0.357143
cg00510149	0.0714286	0.571429	0.108112	0.0540562	-0.178571	0.178571	0.25	-0.321429	-0.126131	-0.607143	0.0714286	0.285714	0.642857	0.018712	-0.642857	-0.428571	0.214286	0.607143	-0.392857	0.357143	-0.0357143	0.357143	0.285714	0.0357143	-0.178571	0	0.392857	-0.198206	-0.0357143	0.571429	0.357143	0.571429	0.5	0.285714	0.285714	0.0357143	0.392857	-0.178571	-0.142857	-0.714286	-0.642857	0.357143	-0.892857	0.180187	0.321429	-0.126131	0.357143	0.25	0.392857
cg09569347	-0.857143	0.285714	-0.792825	-0.360375	-0.535714	0.678571	0.0714286	-0.321429	-0.504525	-0.678571	-0.321429	0	0.178571	0.0748481	0.392857	-0.178571	0.0714286	0.428571	0.678571	-0.142857	0.535714	0.821429	0.107143	0.392857	0.214286	-0.571429	-0.464286	0.072075	-0.714286	-0.428571	-0.107143	0.0714286	0	-0.392857	0	-0.535714	-0.285714	-0.571429	0.178571	0.214286	0.392857	-0.464286	0.178571	0.0180188	-0.214286	-0.414431	0.571429	0.0714286	-0.285714
cg20341251	0.607143	0.428571	0.126131	-0.468487	0.535714	0.214286	-0.5	0.214286	0.270281	-0.357143	0	0.357143	0.0714286	-0.18712	-0.285714	-0.214286	0.607143	0.25	-0.321429	0.5	-0.357143	-0.142857	-0.428571	-0.5	0.285714	0.142857	0.642857	0.0540562	0.678571	0.142857	0.785714	0.571429	0.25	0.571429	0.357143	0.464286	0.321429	-0.321429	-0.142857	-0.0714286	-0.464286	0	-0.714286	-0.468487	0.392857	0.252262	-0.285714	-0.5	0.392857
cg14044785	0.928571	0.142857	0.414431	0.0540562	0.607143	-0.285714	-0.321429	0.178571	0.540562	0.464286	0.571429	0.214286	-0.214286	-0.449089	-0.428571	0.321429	0.142857	-0.571429	-0.75	-0.0714286	-0.428571	-0.821429	-0.178571	-0.357143	-0.0357143	0.535714	0.571429	-0.360375	0.642857	0.5	0.214286	0.285714	-0.142857	0.321429	0.214286	0.285714	0.178571	0.571429	-0.464286	-0.0714286	-0.285714	0.178571	-0.285714	-0.072075	-0.107143	0.396412	-0.535714	-0.321429	0.714286
cg06712886	0.321429	-0.571429	0.180188	-0.0900938	0.392857	-0.321429	-0.392857	0.214286	0.630656	0.571429	-0.25	-0.285714	-0.892857	-0.336817	0.321429	0.0714286	-0.107143	-0.535714	-0.0357143	-0.285714	-0.607143	-0.714286	-0.642857	-0.678571	0.392857	0.464286	-0.178571	0.306319	0.392857	-0.214286	-0.0357143	-0.357143	-0.535714	-0.214286	-0.285714	0.214286	-0.0714286	0.178571	0.142857	0.5	0.214286	0	0.535714	-0.342356	-0.214286	0.630656	-0.892857	-0.392857	-0.107143
cg05607460	0.75	0.0714286	0.684712	0.180187	0.5	-0.357143	0	0.0357143	0.612637	0.178571	0.0357143	0.285714	-0.0357143	-0.130984	-0.678571	-0.285714	0.25	0	-0.785714	0.285714	-0.571429	-0.571429	-0.0714286	-0.5	0.0714286	0.392857	0.642857	-0.14415	0.642857	0.5	0.25	0.357143	0.321429	0.428571	0.285714	0.392857	0.25	0.285714	0.0714286	-0.428571	-0.5	0.571429	-0.642857	0.0540562	0.321429	0.5766	-0.464286	0	0.357143
cg04036049	0.714286	-0.25	0.666694	0.198206	0.321429	-0.571429	-0.178571	0.285714	0.324337	0.321429	0.142857	-0.214286	-0.0714286	-0.0935601	-0.285714	-0.0357143	-0.107143	-0.0714286	-0.5	0.321429	-0.714286	-0.535714	-0.357143	-0.607143	-0.25	0.714286	0.321429	0.252262	0.678571	0.5	0.5	-0.0714286	-0.0714286	0.392857	-0.214286	0.714286	0.678571	0.178571	-0.321429	-0.321429	-0.75	0.464286	-0.321429	-0.306319	0.392857	0.270281	-0.571429	-0.178571	0.285714
cg01706991	-0.857143	0.0714286	-0.72075	-0.378394	-0.607143	0.535714	-0.0357143	-0.178571	-0.594619	-0.678571	-0.428571	-0.285714	0.142857	0.130984	0.571429	-0.214286	-0.0714286	0.535714	0.821429	0	0.321429	0.857143	-0.142857	0.178571	0.107143	-0.357143	-0.607143	0.414431	-0.607143	-0.428571	0.142857	-0.142857	-0.142857	-0.357143	-0.285714	-0.25	0.0357143	-0.75	0.0714286	0.214286	0.142857	-0.428571	0.25	-0.252263	-0.0357143	-0.486506	0.428571	-0.0357143	-0.392857
cg26891211	0.0357143	-0.428571	0.360375	0.414431	-0.464286	-0.571429	0.142857	0	-0.216225	0.107143	0.0714286	-0.75	0.142857	0	0	-0.0714286	-0.678571	0.178571	-0.0714286	0.107143	-0.571429	0	-0.214286	-0.357143	-0.642857	0.785714	-0.357143	0.504525	0	0.607143	0.357143	-0.464286	-0.357143	-0.0714286	-0.75	0.5	0.964286	0	-0.535714	-0.5	-0.892857	0.464286	0	-0.216225	0.25	-0.234244	-0.214286	0.142857	0.107143
cg19163395	-0.75	0.428571	-0.756787	-0.396412	-0.464286	0.714286	0.0357143	-0.214286	-0.630656	-0.75	-0.178571	0.107143	0.392857	0.168408	0.321429	-0.107143	0.178571	0.5	0.642857	0.0357143	0.642857	0.892857	0.178571	0.5	0.107143	-0.642857	-0.285714	0.0180187	-0.607143	-0.392857	0.0357143	0.178571	0.142857	-0.178571	0.107143	-0.428571	-0.214286	-0.607143	0.0714286	0.142857	0.285714	-0.5	0	-0.0180187	-0.0714286	-0.558581	0.714286	0.0357143	-0.214286
cg17794996	0.107143	0.25	-0.2883	-0.558581	0.571429	0.428571	-0.464286	0.642857	-0.306319	-0.0357143	0.142857	0.5	0.142857	0.392953	0.428571	0.464286	0.642857	-0.107143	0.464286	0.392857	0.714286	0.178571	0	0.464286	0.25	-0.785714	0.392857	-0.0900938	0.357143	-0.857143	0.142857	0.142857	0.321429	0.535714	0.5	0.107143	-0.571429	-0.285714	0.178571	0.678571	0.642857	-0.75	0.107143	-0.306319	0.214286	-0.306319	0.357143	-0.464286	-0.321429
cg17014186	-0.714286	-0.214286	-0.450469	-0.342356	-0.535714	0.285714	-0.107143	-0.107143	-0.360375	-0.607143	-0.714286	-0.5	-0.0714286	0.112272	0.571429	-0.464286	-0.142857	0.642857	0.75	0.142857	-0.142857	0.678571	-0.464286	-0.285714	0.178571	-0.0357143	-0.642857	0.756787	-0.357143	-0.357143	0.357143	-0.285714	-0.214286	-0.321429	-0.5	0.0714286	0.321429	-0.857143	0.178571	0.142857	-0.142857	-0.178571	0.214286	-0.468488	0.178571	-0.216225	0.0357143	-0.107143	-0.5
cg04727458	-0.285714	-0.0714286	0.306319	0.234244	0	-0.0714286	0.5	0.142857	-0.270281	-0.107143	-0.357143	0.321429	0.5	0.823329	-0.142857	-0.285714	0.214286	0.5	0.178571	0.535714	0.5	0.428571	0.571429	0.5	-0.0714286	-0.714286	0.214286	0.0180187	-0.0357143	-0.392857	-0.285714	-0.0357143	0.821429	0.357143	0.321429	0.0357143	-0.357143	-0.178571	0.75	-0.214286	0.214286	0.178571	-0.214286	0.360375	0.571429	-0.162169	0.571429	0.5	-0.714286
cg06090864	-0.821429	0.214286	-0.846881	-0.414431	-0.571429	0.642857	-0.0714286	-0.25	-0.558581	-0.642857	-0.25	-0.178571	0.107143	-0.018712	0.535714	-0.0714286	-0.0357143	0.357143	0.75	-0.178571	0.428571	0.785714	-0.0714286	0.285714	0.142857	-0.392857	-0.571429	0.198206	-0.678571	-0.392857	0.0357143	-0.0357143	-0.214286	-0.428571	-0.178571	-0.428571	-0.107143	-0.607143	-0.0357143	0.285714	0.285714	-0.535714	0.285714	-0.162169	-0.25	-0.486506	0.464286	-0.0714286	-0.214286
cg20091689	0.928571	0.0714286	0.504525	-0.0900937	0.678571	-0.285714	-0.428571	0.392857	0.43245	0.285714	0.321429	0.178571	-0.107143	-0.205832	-0.321429	0.142857	0.285714	-0.25	-0.571429	0.321429	-0.5	-0.642857	-0.357143	-0.5	0	0.464286	0.642857	-0.0360375	0.857143	0.321429	0.535714	0.25	0.0357143	0.571429	0.178571	0.607143	0.357143	0.214286	-0.321429	-0.0714286	-0.464286	0.178571	-0.428571	-0.342356	0.285714	0.342356	-0.535714	-0.428571	0.464286
cg22354724	-0.535714	-0.392857	-0.198206	0.252262	-0.285714	-0.0714286	0.321429	-0.142857	-0.072075	0.357143	-0.142857	-0.178571	-0.285714	0.130984	0.357143	0.178571	-0.357143	-0.321429	0.357143	-0.5	0.357143	0.0357143	0.285714	0.392857	0.0357143	-0.285714	-0.535714	-0.072075	-0.535714	-0.392857	-0.785714	-0.464286	-0.214286	-0.535714	-0.178571	-0.5	-0.571429	0.25	0.357143	0.321429	0.714286	-0.142857	0.75	0.378394	-0.428571	-0.0360375	0.142857	0.321429	-0.464286
cg16316162	-0.107143	0.0357143	-0.468487	-0.108112	-0.25	0.107143	-0.285714	0.178571	-0.540562	0.142857	0.642857	-0.357143	0.0714286	-0.18712	0.5	0.75	-0.357143	-0.428571	0.357143	-0.321429	0.321429	0.107143	-0.0714286	0.357143	-0.428571	0.142857	-0.357143	-0.0360375	-0.25	0	0.0714286	-0.285714	-0.607143	-0.178571	-0.357143	-0.0714286	0.178571	0.107143	-0.821429	0.321429	0.0714286	-0.535714	0.5	-0.234244	-0.392857	-0.648675	0.214286	-0.285714	0.285714
cg27565550	0.428571	0.0357143	0.5766	0.180187	0.464286	-0.285714	0.107143	0.642857	-0.306319	0.214286	0.285714	0.392857	0.642857	0.767193	-0.214286	0.25	0.321429	0.142857	-0.107143	0.785714	0.428571	0.0357143	0.428571	0.464286	-0.392857	-0.428571	0.678571	-0.0900937	0.571429	-0.178571	0.142857	0.0357143	0.75	0.892857	0.392857	0.535714	-0.0357143	0.0714286	0.142857	-0.178571	-0.107143	0.0714286	-0.392857	0.0540562	0.75	-0.324337	0.428571	0.107143	-0.285714
cg27641532	0.178571	-0.25	0.0180188	0.252263	-0.285714	-0.357143	-0.107143	-0.142857	0.072075	0.357143	0.428571	-0.607143	-0.285714	-0.542649	0.0714286	0.321429	-0.642857	-0.464286	-0.214286	-0.5	-0.5	-0.392857	-0.285714	-0.321429	-0.392857	0.857143	-0.392857	0.072075	-0.107143	0.607143	0.0714286	-0.321429	-0.785714	-0.392857	-0.607143	0.0714286	0.571429	0.392857	-0.785714	-0.107143	-0.428571	0.142857	0.321429	-0.126131	-0.428571	-0.0360375	-0.428571	-0.107143	0.535714
cg02517337	0.214286	-0.178571	-0.252262	-0.396412	0.464286	0.142857	-0.535714	0.0714286	0.630656	0.357143	-0.142857	0.0357143	-0.928571	-0.542649	0.357143	0.178571	0.178571	-0.642857	0.0357143	-0.5	-0.285714	-0.607143	-0.571429	-0.464286	0.678571	0.142857	-0.107143	-0.0180187	0.214286	-0.392857	-0.142857	-0.0357143	-0.535714	-0.321429	0.0357143	-0.178571	-0.464286	0.142857	0.142857	0.75	0.607143	-0.357143	0.535714	-0.270281	-0.535714	0.612637	-0.714286	-0.535714	0.0714286
cg21582112	0.214286	-0.285714	0.630656	0.342356	0.285714	-0.464286	0.25	0.642857	-0.360375	0.357143	0.107143	0.142857	0.535714	0.898177	-0.0357143	0.214286	0.0714286	0.142857	0.0714286	0.714286	0.392857	0.0714286	0.428571	0.464286	-0.464286	-0.392857	0.392857	0.108112	0.428571	-0.285714	-0.0357143	-0.285714	0.642857	0.714286	0.142857	0.535714	-0.0357143	0.0714286	0.285714	-0.142857	-0.0357143	0.142857	-0.107143	0.0900937	0.75	-0.342356	0.392857	0.25	-0.571429
cg17972213	-0.678571	0.0714286	-0.504525	-0.306319	-0.321429	0.428571	0	0.214286	-0.792825	-0.464286	-0.214286	-0.0357143	0.428571	0.561361	0.571429	0.0714286	0.107143	0.464286	0.857143	0.321429	0.714286	0.857143	0.142857	0.571429	-0.0714286	-0.714286	-0.285714	0.2883	-0.357143	-0.678571	0.0714286	-0.178571	0.214286	0.0714286	-0.0357143	-0.0714286	-0.178571	-0.642857	0.178571	0.285714	0.321429	-0.535714	0.214286	-0.180187	0.25	-0.702731	0.714286	0	-0.607143
cg18006637	0.25	-0.0357143	-0.306319	-0.738769	0.357143	0.25	-0.892857	0.571429	-0.108113	-0.178571	-0.0714286	-0.214286	-0.285714	-0.149696	0.642857	0.214286	0.285714	0	0.464286	0.321429	-0.25	0	-0.892857	-0.5	0.25	0.178571	0	0.5766	0.535714	-0.428571	0.857143	-0.0714286	-0.392857	0.285714	-0.214286	0.571429	0.357143	-0.607143	-0.357143	0.607143	-0.142857	-0.571429	0.142857	-0.991031	0.214286	-0.108113	-0.392857	-0.892857	0
cg19280572	-0.535714	0.535714	-0.702731	-0.14415	-0.392857	0.642857	0.214286	-0.75	0.0540562	-0.428571	0	0.285714	-0.0714286	-0.467801	-0.142857	-0.142857	0.0714286	-0.0357143	0	-0.678571	0.357143	0.285714	0.321429	0.321429	0.357143	-0.321429	-0.25	-0.558581	-0.785714	0.0714286	-0.5	0.428571	-0.107143	-0.642857	0.285714	-0.964286	-0.535714	0.0714286	0.0714286	0.0357143	0.5	-0.214286	0.0357143	0.486506	-0.75	0.0540562	0.321429	0.214286	0.321429
cg26215406	0.821429	-0.214286	0.702731	0.306319	0.428571	-0.607143	-0.107143	0.178571	0.540562	0.535714	0.285714	-0.0714286	-0.214286	-0.243256	-0.428571	0.0714286	-0.107143	-0.357143	-0.714286	0.0714286	-0.678571	-0.785714	-0.214286	-0.535714	-0.178571	0.714286	0.392857	-0.0360375	0.642857	0.571429	0.214286	0	-0.107143	0.285714	-0.0714286	0.5	0.428571	0.5	-0.285714	-0.285714	-0.535714	0.5	-0.25	-0.072075	0.142857	0.450469	-0.642857	-0.107143	0.428571
cg00791851	0.428571	-0.571429	0.72075	0.684712	-0.0357143	-0.892857	0.214286	0.321429	-0.072075	0.75	0.464286	-0.5	0.107143	0.18712	-0.107143	0.392857	-0.642857	-0.357143	-0.321429	0.0714286	-0.321429	-0.464286	0.107143	-0.0357143	-0.785714	0.642857	-0.0357143	0.14415	0.285714	0.5	-0.0357143	-0.571429	-0.214286	0.178571	-0.5	0.535714	0.571429	0.571429	-0.464286	-0.357143	-0.535714	0.464286	0.178571	0.0540562	0.214286	-0.162169	-0.214286	0.214286	0.0714286
cg07546334	-0.857143	0.142857	-0.666694	-0.126131	-0.535714	0.5	0.25	-0.321429	-0.468488	-0.392857	-0.214286	0	0.142857	0.149696	0.357143	-0.0357143	-0.0714286	0.214286	0.607143	-0.285714	0.642857	0.678571	0.321429	0.571429	0.107143	-0.607143	-0.5	-0.072075	-0.785714	-0.428571	-0.428571	-0.0714286	0	-0.464286	0	-0.642857	-0.464286	-0.285714	0.25	0.214286	0.571429	-0.392857	0.357143	0.252263	-0.321429	-0.396413	0.607143	0.25	-0.357143
cg24228952	0.464286	-0.0357143	-0.0900937	-0.468487	0.678571	0.0714286	-0.714286	0.892857	-0.234244	0.357143	0.428571	0.142857	-0.0714286	0.205832	0.571429	0.785714	0.357143	-0.464286	0.357143	0.321429	0.357143	-0.214286	-0.321429	0.178571	0	-0.25	0.321429	0.0900937	0.642857	-0.642857	0.357143	-0.142857	-0.107143	0.571429	0.142857	0.464286	-0.178571	-0.0714286	-0.285714	0.75	0.357143	-0.714286	0.321429	-0.594619	0.178571	-0.306319	-0.0357143	-0.714286	-0.107143
cg00490406	-0.75	0.0714286	-0.198206	0.180187	-0.75	0.142857	0.5	-0.214286	-0.774806	-0.571429	-0.214286	-0.214286	0.714286	0.523937	0.0714286	-0.285714	-0.25	0.75	0.464286	0.285714	0.428571	0.928571	0.428571	0.5	-0.428571	-0.357143	-0.357143	0.234244	-0.607143	0	0	-0.142857	0.321429	-0.0714286	-0.214286	-0.107143	0.25	-0.464286	0.0714286	-0.428571	-0.25	0.0714286	-0.142857	0.180187	0.321429	-0.684712	0.785714	0.5	-0.392857
cg18685455	0.321429	-0.75	0.900937	0.72075	-0.0357143	-0.964286	0.357143	0.178571	0.216225	0.642857	-0.0714286	-0.5	-0.0714286	0.261968	-0.214286	-0.107143	-0.571429	-0.0714286	-0.357143	0.178571	-0.607143	-0.464286	0	-0.357143	-0.5	0.642857	-0.0714286	0.360375	0.321429	0.428571	-0.0714286	-0.571429	-0.0357143	0.107143	-0.5	0.571429	0.535714	0.392857	0.0357143	-0.464286	-0.571429	0.75	0.0714286	0.0900938	0.392857	0.216225	-0.428571	0.357143	-0.214286
cg17892629	0.535714	-0.107143	-0.0540563	-0.414431	0.785714	0.0357143	-0.678571	0.642857	0.252263	0.535714	0.285714	0.214286	-0.5	-0.112272	0.428571	0.642857	0.357143	-0.714286	0.107143	-0.0357143	0.107143	-0.571429	-0.392857	-0.0714286	0.321429	-0.107143	0.285714	-0.072075	0.607143	-0.571429	0.0714286	-0.0714286	-0.25	0.285714	0.214286	0.214286	-0.428571	0.178571	-0.0714286	0.821429	0.571429	-0.571429	0.428571	-0.414431	-0.142857	0.180188	-0.392857	-0.678571	0
cg25840538	0.857143	-0.0357143	0.450469	-0.270281	0.857143	-0.214286	-0.571429	0.75	0.234244	0.321429	0.214286	0.25	-0.0714286	0.130984	0	0.285714	0.464286	-0.214286	-0.214286	0.571429	-0.214286	-0.5	-0.392857	-0.321429	0.0714286	0.107143	0.678571	0.126131	1	-0.178571	0.571429	0.107143	0.178571	0.785714	0.25	0.75	0.142857	0	-0.107143	0.25	-0.178571	-0.107143	-0.25	-0.522544	0.5	0.180187	-0.392857	-0.571429	0.0714286
cg16122750	-0.285714	0.5	-0.72075	-0.666694	0.25	0.821429	-0.321429	-0.0357143	-0.0180187	-0.392857	-0.142857	0.571429	-0.142857	-0.0935601	0.285714	0.0714286	0.642857	-0.0357143	0.392857	-0.142857	0.607143	0.285714	0	0.321429	0.678571	-0.785714	0.107143	-0.306319	-0.178571	-0.714286	-0.142857	0.428571	0.142857	-0.0714286	0.571429	-0.535714	-0.821429	-0.321429	0.357143	0.642857	0.857143	-0.714286	0.107143	-0.0360375	-0.321429	0.0180187	0.285714	-0.321429	-0.107143
cg06825163	0.642857	0.535714	0.270281	-0.306319	0.678571	0.178571	-0.285714	0.428571	0.0180187	-0.214286	0.25	0.678571	0.464286	0.243256	-0.392857	0.0357143	0.75	0.214286	-0.321429	0.714286	0.178571	-0.0357143	0.0714286	0.0714286	0.0714286	-0.321429	0.928571	-0.234244	0.714286	-0.0357143	0.535714	0.607143	0.678571	0.892857	0.678571	0.428571	0	-0.142857	0	-0.107143	-0.214286	-0.0714286	-0.785714	-0.180187	0.571429	-0.0180187	0.178571	-0.285714	0.214286
cg21934230	0.464286	-0.428571	0.540562	0.450469	-0.0357143	-0.678571	0.0357143	-0.0714286	0.414431	0.5	0.178571	-0.5	-0.321429	-0.374241	-0.25	0	-0.535714	-0.321429	-0.535714	-0.214286	-0.821429	-0.642857	-0.285714	-0.607143	-0.321429	0.964286	-0.107143	0.162169	0.25	0.714286	0.107143	-0.285714	-0.464286	-0.142857	-0.5	0.357143	0.642857	0.464286	-0.428571	-0.357143	-0.642857	0.571429	0.0357143	-0.0540562	-0.0714286	0.342356	-0.678571	0.0357143	0.392857
cg24407607	0.285714	-0.285714	0.162169	-0.0180188	0.5	-0.142857	-0.142857	0	0.774806	0.535714	-0.214286	0.178571	-0.785714	-0.299393	0	0	0.142857	-0.571429	-0.25	-0.392857	-0.285714	-0.714286	-0.214286	-0.357143	0.571429	0.0714286	0.0714286	-0.162169	0.25	-0.25	-0.428571	-0.0357143	-0.178571	-0.214286	0.178571	-0.178571	-0.571429	0.392857	0.464286	0.428571	0.571429	0.0357143	0.357143	0.108113	-0.357143	0.774806	-0.642857	-0.142857	-0.0714286
cg13725087	0.714286	-0.285714	0.828862	0.270281	0.607143	-0.607143	-0.0357143	0.678571	0.0900938	0.535714	0.214286	0.142857	0.214286	0.505225	-0.214286	0.214286	0.142857	-0.107143	-0.321429	0.642857	-0.107143	-0.428571	0.0714286	-0.0357143	-0.321429	0.0714286	0.607143	0.0900938	0.821429	0	0.214286	-0.142857	0.428571	0.785714	0.142857	0.75	0.178571	0.25	0.0714286	-0.142857	-0.285714	0.285714	-0.25	-0.108113	0.678571	0.0540563	-0.142857	-0.0357143	-0.178571
cg21974656	0.464286	0.214286	-0.108112	-0.270281	0.107143	0.0357143	-0.535714	0.142857	-0.0180187	-0.0714286	0.464286	-0.214286	-0.0357143	-0.486513	0.0357143	0.285714	-0.0357143	-0.178571	-0.178571	0	-0.392857	-0.214286	-0.5	-0.392857	-0.178571	0.607143	0.107143	0.0900937	0.321429	0.428571	0.678571	0.142857	-0.464286	0.142857	-0.214286	0.357143	0.642857	-0.0357143	-0.857143	0	-0.571429	-0.142857	-0.178571	-0.522544	-0.0714286	-0.126131	-0.321429	-0.535714	0.678571
cg19724567	0.392857	-0.25	0.396413	0.126131	0	-0.464286	-0.214286	0.5	-0.360375	0.142857	0.321429	-0.464286	0.321429	0.205832	0.107143	0.25	-0.285714	0.107143	0	0.5	-0.321429	-0.0357143	-0.285714	-0.214286	-0.642857	0.535714	0.0714286	0.468488	0.464286	0.321429	0.678571	-0.321429	-0.142857	0.464286	-0.464286	0.821429	0.892857	-0.107143	-0.642857	-0.25	-0.821429	0.142857	-0.142857	-0.504525	0.535714	-0.414431	-0.107143	-0.214286	0.107143
cg14910288	-0.642857	-0.357143	-0.414431	-0.342356	-0.464286	0.178571	-0.214286	0.107143	-0.450469	-0.428571	-0.607143	-0.607143	-0.107143	0.18712	0.75	-0.25	-0.214286	0.5	0.857143	0.178571	-0.107143	0.607143	-0.535714	-0.25	0.0714286	0	-0.678571	0.846881	-0.25	-0.464286	0.392857	-0.464286	-0.321429	-0.25	-0.607143	0.214286	0.357143	-0.821429	0.0714286	0.285714	-0.107143	-0.285714	0.392857	-0.594619	0.214286	-0.324337	0	-0.214286	-0.571429
cg24351694	0.392857	0.107143	0.0360375	-0.414431	0.214286	0.0714286	-0.535714	0.142857	0.198206	-0.321429	-0.142857	-0.142857	-0.142857	-0.318105	0	-0.25	0.214286	0.25	-0.107143	0.321429	-0.642857	-0.107143	-0.714286	-0.75	0.178571	0.5	0.178571	0.414431	0.5	0.214286	0.857143	0.214286	-0.178571	0.25	-0.142857	0.535714	0.642857	-0.428571	-0.321429	-0.0357143	-0.642857	0.0357143	-0.392857	-0.666694	0.285714	0.198206	-0.5	-0.535714	0.321429
cg20618651	-0.75	0.142857	-0.2883	0.324337	-0.821429	0.142857	0.607143	-0.428571	-0.666694	-0.392857	0.0357143	-0.178571	0.607143	0.28068	-0.0357143	-0.107143	-0.392857	0.428571	0.285714	-0.107143	0.5	0.75	0.607143	0.642857	-0.464286	-0.285714	-0.428571	-0.0900937	-0.821429	0.178571	-0.321429	-0.107143	0.142857	-0.321429	-0.178571	-0.428571	0.0714286	-0.107143	-0.0714286	-0.428571	-0.0714286	0.0714286	0	0.450469	-0.0714286	-0.630656	0.785714	0.607143	-0.142857
cg08106973	0.857143	-0.0714286	0.5766	0.270281	0.464286	-0.5	-0.142857	0.107143	0.5766	0.571429	0.464286	0.0357143	-0.25	-0.392953	-0.464286	0.214286	-0.0714286	-0.535714	-0.785714	-0.107143	-0.571429	-0.857143	-0.142857	-0.428571	-0.142857	0.678571	0.428571	-0.252262	0.571429	0.607143	0.107143	0.107143	-0.178571	0.214286	0.0357143	0.321429	0.285714	0.642857	-0.392857	-0.214286	-0.392857	0.392857	-0.214286	0.0180187	-0.0714286	0.450469	-0.607143	-0.142857	0.607143
cg00934087	-0.642857	0.321429	-0.792825	-0.360375	-0.535714	0.642857	-0.0357143	-0.714286	0.0540562	-0.642857	-0.357143	-0.107143	-0.285714	-0.580073	0.142857	-0.392857	-0.0357143	0.214286	0.25	-0.571429	-0.0714286	0.392857	-0.214286	-0.178571	0.464286	0	-0.535714	-0.0180187	-0.714286	0.0357143	-0.0714286	0.25	-0.392857	-0.75	-0.107143	-0.678571	-0.107143	-0.357143	0	0.107143	0.178571	-0.214286	0.107143	0.0180187	-0.607143	0.108112	0	-0.0357143	0.214286
cg14900031	0.535714	0.25	-0.0180188	-0.162169	0.214286	-0.0357143	-0.464286	0.428571	-0.324338	0.107143	0.785714	-0.0714286	0.285714	-0.149696	0.0714286	0.642857	0	-0.285714	-0.107143	0.178571	0.0357143	-0.142857	-0.178571	0.0714286	-0.464286	0.321429	0.285714	-0.072075	0.392857	0.285714	0.571429	0.0714286	-0.25	0.428571	-0.0714286	0.428571	0.5	0.107143	-0.928571	0.0357143	-0.428571	-0.285714	-0.142857	-0.414431	0.0714286	-0.468488	0.0357143	-0.464286	0.571429
cg19159011	-0.714286	0.392857	-0.936975	-0.540562	-0.464286	0.785714	-0.178571	-0.357143	-0.378394	-0.714286	-0.214286	-0.0357143	0	-0.243256	0.428571	-0.107143	0.107143	0.285714	0.607143	-0.285714	0.357143	0.678571	-0.142857	0.178571	0.321429	-0.357143	-0.464286	0.0540563	-0.642857	-0.321429	0.0714286	0.178571	-0.25	-0.464286	-0.0357143	-0.535714	-0.178571	-0.571429	-0.0714286	0.321429	0.321429	-0.571429	0.178571	-0.162169	-0.392857	-0.324338	0.357143	-0.178571	0
cg21584846	0.0357143	0.642857	-0.43245	-0.270281	-0.178571	0.428571	-0.214286	-0.0714286	-0.468487	-0.464286	0.571429	0.107143	0.5	-0.224544	-0.0714286	0.285714	0.107143	0.107143	0	0.0357143	0.285714	0.357143	0.0714286	0.285714	-0.285714	0	0.142857	-0.252262	-0.142857	0.321429	0.428571	0.392857	-0.0714286	0.142857	0.107143	-0.0714286	0.321429	-0.142857	-0.75	-0.142857	-0.321429	-0.321429	-0.357143	-0.14415	-0.107143	-0.558581	0.428571	-0.214286	0.607143
cg16353615	0.821429	0.178571	0.2883	0.0900937	0.428571	-0.25	-0.285714	0.0714286	0.43245	0.428571	0.678571	0.107143	-0.178571	-0.542649	-0.392857	0.392857	0	-0.607143	-0.714286	-0.214286	-0.392857	-0.75	-0.142857	-0.285714	-0.142857	0.607143	0.428571	-0.396412	0.464286	0.607143	0.178571	0.25	-0.285714	0.178571	0.107143	0.178571	0.25	0.607143	-0.642857	-0.107143	-0.321429	0.142857	-0.214286	-0.0360375	-0.25	0.270281	-0.464286	-0.285714	0.821429
cg00321709	-0.142857	-0.428571	0.2883	0.450469	-0.607143	-0.5	0.285714	-0.321429	0	0	-0.178571	-0.75	-0.0357143	-0.168408	-0.107143	-0.357143	-0.714286	0.25	-0.142857	-0.107143	-0.714286	0	-0.214286	-0.5	-0.428571	0.821429	-0.5	0.468488	-0.214286	0.678571	0.178571	-0.392857	-0.392857	-0.357143	-0.75	0.25	0.857143	0	-0.321429	-0.571429	-0.821429	0.607143	0	-0.0540563	0.0714286	0.0180188	-0.321429	0.285714	0.107143
cg09507567	-0.357143	0.214286	-0.756787	-0.810844	-0.107143	0.678571	-0.607143	-0.0357143	-0.126131	-0.678571	-0.428571	-0.142857	-0.285714	-0.318105	0.571429	-0.214286	0.285714	0.321429	0.607143	0	-0.107143	0.428571	-0.714286	-0.392857	0.535714	-0.0714286	-0.321429	0.450469	-0.107143	-0.428571	0.571429	0.142857	-0.357143	-0.214286	-0.142857	-0.0357143	0.107143	-0.821429	-0.0714286	0.5	0.0714286	-0.571429	0.107143	-0.684712	-0.107143	-0.0540563	-0.142857	-0.607143	-0.0357143
cg04813004	-0.428571	-0.678571	-0.270281	-0.0540563	-0.321429	-0.178571	-0.214286	0.285714	-0.342356	0.285714	-0.178571	-0.75	-0.392857	0.0935601	0.892857	0.321429	-0.535714	-0.214286	0.75	-0.214286	-0.0357143	0.107143	-0.428571	-0.0714286	-0.142857	0.178571	-0.785714	0.630656	-0.214286	-0.464286	-0.0357143	-0.821429	-0.678571	-0.392857	-0.75	0.142857	0.142857	-0.214286	-0.142857	0.535714	0.214286	-0.357143	0.928571	-0.43245	-0.142857	-0.306319	-0.178571	-0.214286	-0.5
cg00619628	0.821429	0.428571	0.342356	-0.198206	0.857143	0.0357143	-0.321429	0.535714	0.14415	0.178571	0.5	0.714286	0.285714	0.168408	-0.357143	0.357143	0.678571	-0.214286	-0.428571	0.5	0.25	-0.357143	0.142857	0.178571	0.0357143	-0.285714	0.964286	-0.43245	0.785714	-0.0714286	0.285714	0.5	0.535714	0.857143	0.714286	0.357143	-0.214286	0.214286	-0.0714286	0.0714286	0.0357143	-0.142857	-0.535714	-0.072075	0.357143	0.0540563	0.0714286	-0.321429	0.285714
cg27218978	0.607143	-0.607143	0.738769	0.198206	0.5	-0.678571	-0.178571	0.5	0.43245	0.607143	-0.142857	-0.214286	-0.357143	0.149696	0	0	-0.0714286	-0.214286	-0.25	0.321429	-0.607143	-0.642857	-0.392857	-0.571429	-0.0357143	0.464286	0.214286	0.396412	0.75	0	0.214286	-0.357143	-0.0357143	0.357143	-0.214286	0.714286	0.285714	0.178571	0.142857	0.0357143	-0.285714	0.357143	0.0714286	-0.306319	0.428571	0.43245	-0.678571	-0.178571	-0.214286
cg15030712	0.821429	-0.214286	0.702731	0.306319	0.428571	-0.607143	-0.107143	0.178571	0.540562	0.535714	0.285714	-0.0714286	-0.214286	-0.243256	-0.428571	0.0714286	-0.107143	-0.357143	-0.714286	0.0714286	-0.678571	-0.785714	-0.214286	-0.535714	-0.178571	0.714286	0.392857	-0.0360375	0.642857	0.571429	0.214286	0	-0.107143	0.285714	-0.0714286	0.5	0.428571	0.5	-0.285714	-0.285714	-0.535714	0.5	-0.25	-0.072075	0.142857	0.450469	-0.642857	-0.107143	0.428571
cg21814633	0.714286	0.25	0.234244	-0.378394	0.571429	0.0357143	-0.535714	0.25	0.396412	-0.142857	0.0357143	0.214286	-0.107143	-0.28068	-0.25	-0.142857	0.464286	0.0714286	-0.392857	0.392857	-0.535714	-0.357143	-0.535714	-0.642857	0.25	0.357143	0.571429	0.108112	0.75	0.214286	0.75	0.428571	0.0714286	0.5	0.214286	0.535714	0.392857	-0.178571	-0.214286	-0.0357143	-0.5	0.0714286	-0.571429	-0.504525	0.321429	0.360375	-0.5	-0.535714	0.428571
cg26620147	0.821429	-0.285714	0.684712	0.0360375	0.678571	-0.5	-0.321429	0.5	0.486506	0.464286	0.0357143	0.0357143	-0.25	0.018712	-0.178571	0.0357143	0.178571	-0.214286	-0.428571	0.392857	-0.571429	-0.678571	-0.392857	-0.571429	0.0357143	0.428571	0.5	0.198206	0.892857	0.107143	0.392857	-0.0357143	0.0714286	0.535714	0.0357143	0.714286	0.285714	0.178571	0	0	-0.357143	0.285714	-0.214286	-0.342356	0.428571	0.450469	-0.642857	-0.321429	0.0714286
cg12583553	-0.571429	0.0714286	-0.180188	-0.0540563	-0.642857	0.178571	0.214286	-0.214286	-0.540562	-0.75	-0.428571	-0.321429	0.5	0.28068	0.0714286	-0.535714	-0.142857	0.892857	0.392857	0.392857	-0.0357143	0.821429	-0.0357143	-0.0357143	-0.214286	-0.0357143	-0.321429	0.504525	-0.357143	0.107143	0.428571	-0.0357143	0.178571	-0.0357143	-0.321429	0.142857	0.571429	-0.714286	0	-0.428571	-0.571429	0.142857	-0.321429	-0.180188	0.428571	-0.43245	0.392857	0.214286	-0.25
cg05363871	-0.392857	0.642857	-0.594619	-0.0900937	-0.357143	0.607143	0.25	-0.821429	0.14415	-0.464286	0.0714286	0.357143	0	-0.542649	-0.357143	-0.214286	0.107143	0	-0.214286	-0.642857	0.25	0.214286	0.357143	0.25	0.321429	-0.214286	-0.107143	-0.648675	-0.714286	0.285714	-0.428571	0.571429	-0.0357143	-0.571429	0.357143	-0.928571	-0.428571	0.142857	0	-0.142857	0.321429	-0.0714286	-0.178571	0.540562	-0.714286	0.126131	0.285714	0.25	0.5
cg24843380	0.928571	0.142857	0.414431	0.0540562	0.607143	-0.285714	-0.321429	0.178571	0.540562	0.464286	0.571429	0.214286	-0.214286	-0.449089	-0.428571	0.321429	0.142857	-0.571429	-0.75	-0.0714286	-0.428571	-0.821429	-0.178571	-0.357143	-0.0357143	0.535714	0.571429	-0.360375	0.642857	0.5	0.214286	0.285714	-0.142857	0.321429	0.214286	0.285714	0.178571	0.571429	-0.464286	-0.0714286	-0.285714	0.178571	-0.285714	-0.072075	-0.107143	0.396412	-0.535714	-0.321429	0.714286
cg09410045	-0.535714	0.357143	-0.396413	0.108113	-0.642857	0.357143	0.428571	-0.964286	0.180188	-0.535714	-0.25	0	-0.0357143	-0.505225	-0.392857	-0.571429	-0.178571	0.285714	-0.214286	-0.571429	-0.142857	0.285714	0.214286	-0.0714286	0.214286	0.107143	-0.357143	-0.2883	-0.785714	0.5	-0.321429	0.357143	-0.107143	-0.714286	0	-0.75	-0.0357143	0	0.0714286	-0.428571	-0.0714286	0.285714	-0.214286	0.486506	-0.535714	0.216225	0.107143	0.428571	0.357143
cg00572387	0.214286	0.392857	-0.180187	0	-0.214286	0.107143	-0.107143	-0.392857	0.0900937	-0.178571	0.464286	-0.107143	0.0357143	-0.654921	-0.321429	0.0714286	-0.178571	-0.142857	-0.428571	-0.357143	-0.321429	-0.142857	-0.107143	-0.214286	-0.178571	0.571429	0	-0.270281	-0.142857	0.75	0.25	0.321429	-0.392857	-0.214286	-0.107143	-0.142857	0.464286	0.214286	-0.75	-0.321429	-0.5	0.107143	-0.285714	0	-0.392857	-0.0180187	-0.142857	-0.107143	0.857143
cg15360451	0.821429	0.0714286	0.378394	-0.306319	0.928571	-0.0714286	-0.5	0.464286	0.594619	0.285714	0.0357143	0.464286	-0.321429	-0.0935601	-0.178571	0.0714286	0.607143	-0.285714	-0.392857	0.321429	-0.285714	-0.642857	-0.357143	-0.428571	0.428571	0.0357143	0.714286	-0.0900937	0.892857	-0.178571	0.321429	0.321429	0.214286	0.571429	0.464286	0.428571	-0.178571	0.107143	0.178571	0.285714	0.0714286	-0.0357143	-0.285714	-0.306319	0.25	0.558581	-0.535714	-0.5	0.142857
cg20176989	-0.678571	-0.464286	0.14415	0.72075	-0.857143	-0.392857	0.821429	-0.642857	-0.0540562	0.0714286	-0.357143	-0.535714	0	0.0748481	-0.142857	-0.428571	-0.785714	0.214286	0	-0.428571	-0.178571	0.214286	0.392857	0.0714286	-0.321429	0.25	-0.714286	0.126131	-0.785714	0.392857	-0.642857	-0.464286	-0.142857	-0.714286	-0.535714	-0.392857	0.142857	0.214286	0.25	-0.535714	-0.142857	0.607143	0.285714	0.594619	-0.214286	0.0180187	0.107143	0.821429	-0.285714
cg20829550	-0.321429	-0.678571	0.126131	0.162169	0	-0.285714	0.142857	0.214286	0.0540562	0.428571	-0.464286	-0.25	-0.392857	0.374241	0.464286	0	-0.214286	-0.142857	0.428571	-0.0714286	0.0714286	-0.0714286	-0.0357143	0.0357143	0.142857	-0.214286	-0.392857	0.342356	-0.0714286	-0.607143	-0.464286	-0.607143	-0.0714286	-0.214286	-0.25	0	-0.392857	0	0.607143	0.392857	0.535714	-0.0357143	0.678571	0.0360375	0.0357143	0.14415	-0.142857	0.142857	-0.785714
cg24961795	-0.75	-0.428571	-0.126131	0.396412	-0.785714	-0.214286	0.464286	-0.0357143	-0.756787	0	-0.0714286	-0.607143	0.357143	0.486513	0.428571	0.107143	-0.678571	0.25	0.607143	-0.0357143	0.357143	0.607143	0.321429	0.5	-0.607143	-0.107143	-0.714286	0.360375	-0.642857	-0.107143	-0.285714	-0.678571	-0.142857	-0.321429	-0.607143	-0.0714286	0.214286	-0.142857	-0.0714286	-0.142857	-0.0357143	0	0.5	0.14415	0.0714286	-0.702731	0.535714	0.464286	-0.535714
cg12201988	0.785714	0.285714	-0.0360375	-0.630656	0.892857	0.214286	-0.857143	0.678571	0.180187	0.142857	0.392857	0.392857	-0.178571	-0.168408	0.178571	0.5	0.642857	-0.392857	-0.0714286	0.321429	0	-0.428571	-0.5	-0.214286	0.285714	-0.0357143	0.642857	-0.072075	0.857143	-0.321429	0.607143	0.321429	-0.0357143	0.642857	0.392857	0.464286	-0.0714286	-0.0714286	-0.321429	0.571429	0.107143	-0.535714	-0.142857	-0.630656	0.142857	0.0900937	-0.321429	-0.857143	0.321429
cg27213238	-0.607143	0.0714286	-0.14415	0.180188	-0.714286	0.142857	0.5	-0.821429	0.108113	-0.607143	-0.607143	-0.214286	0.0357143	-0.205832	-0.321429	-0.857143	-0.25	0.642857	-0.0714286	-0.214286	-0.357143	0.428571	0.0714286	-0.285714	0.142857	0.178571	-0.428571	0.14415	-0.642857	0.428571	-0.107143	0.142857	0.0357143	-0.571429	-0.214286	-0.392857	0.25	-0.285714	0.285714	-0.571429	-0.357143	0.5	-0.285714	0.306319	-0.107143	0.216225	0.0357143	0.5	0
cg01560676	-0.642857	0.428571	-0.900937	-0.630656	-0.392857	0.821429	-0.25	-0.392857	-0.234244	-0.821429	-0.357143	0	-0.0714286	-0.318105	0.357143	-0.285714	0.214286	0.392857	0.535714	-0.214286	0.178571	0.642857	-0.285714	-0.0357143	0.464286	-0.285714	-0.392857	0.126131	-0.535714	-0.285714	0.214286	0.285714	-0.214286	-0.428571	0	-0.464286	-0.107143	-0.678571	0	0.285714	0.214286	-0.5	0.0357143	-0.252263	-0.321429	-0.162169	0.214286	-0.25	0.0357143
cg11327657	0.357143	0.285714	-0.108112	-0.0900937	-0.0714286	0.0357143	-0.285714	-0.214286	0.14415	-0.107143	0.428571	-0.178571	-0.0714286	-0.654921	-0.214286	0.107143	-0.142857	-0.178571	-0.392857	-0.25	-0.464286	-0.25	-0.321429	-0.392857	-0.142857	0.678571	0.0357143	-0.108112	0.0714286	0.678571	0.428571	0.25	-0.464286	-0.107143	-0.178571	0.0714286	0.571429	0.142857	-0.785714	-0.214286	-0.571429	0.0714286	-0.25	-0.216225	-0.285714	0.0360375	-0.321429	-0.285714	0.821429
cg01663970	0.5	0.285714	0.180187	0.198206	0.464286	-0.0357143	0.107143	-0.25	0.666694	0.464286	0.428571	0.571429	-0.285714	-0.430377	-0.571429	0.214286	0.214286	-0.678571	-0.75	-0.5	0.0357143	-0.714286	0.357143	0.107143	0.25	0	0.464286	-0.846881	0.107143	0.285714	-0.571429	0.428571	0.0714286	-0.0714286	0.571429	-0.464286	-0.607143	0.821429	0.0714286	0	0.428571	0.142857	-0.107143	0.5766	-0.535714	0.558581	-0.214286	0.107143	0.535714
cg18589543	-0.607143	-0.678571	-0.234244	0.108112	-0.642857	-0.214286	0.0357143	-0.142857	-0.180187	0.0714286	-0.428571	-0.892857	-0.428571	-0.0935601	0.642857	-0.107143	-0.714286	0.0357143	0.571429	-0.357143	-0.357143	0.178571	-0.428571	-0.321429	-0.107143	0.428571	-0.964286	0.684712	-0.464286	-0.107143	-0.0714286	-0.75	-0.714286	-0.678571	-0.892857	0	0.357143	-0.25	-0.0714286	0.178571	-0.0714286	0	0.75	-0.270281	-0.214286	-0.108112	-0.285714	0.0357143	-0.392857
cg18640514	-0.535714	0.321429	-0.594619	-0.180188	-0.142857	0.571429	0.178571	-0.428571	0.0360375	-0.214286	-0.142857	0.392857	-0.142857	-0.130984	0.0714286	-0.0357143	0.214286	-0.107143	0.214286	-0.5	0.571429	0.25	0.357143	0.464286	0.464286	-0.642857	-0.178571	-0.468488	-0.607143	-0.392857	-0.642857	0.25	0.0714286	-0.464286	0.392857	-0.857143	-0.857143	0.0357143	0.428571	0.321429	0.857143	-0.357143	0.25	0.450469	-0.571429	0.072075	0.357143	0.178571	-0.107143
cg23031196	-0.607143	-0.25	-0.180187	-0.270281	-0.214286	0.214286	0.0357143	0.0714286	-0.234244	-0.464286	-0.857143	-0.142857	0	0.467801	0.428571	-0.535714	0.142857	0.678571	0.678571	0.392857	0.0714286	0.607143	-0.214286	-0.107143	0.321429	-0.428571	-0.321429	0.630656	-0.142857	-0.642857	0.142857	-0.214286	0.25	-0.0357143	-0.142857	0.107143	-0.0714286	-0.785714	0.678571	0.178571	0.142857	-0.107143	0.107143	-0.270281	0.428571	-0.0540562	0.142857	0.0357143	-0.821429
cg07216619	0	-0.428571	0.0540562	0.0540562	-0.25	-0.357143	-0.25	0.535714	-0.648675	0.178571	0.285714	-0.714286	0.214286	0.261968	0.571429	0.464286	-0.5	0	0.464286	0.285714	-0.0714286	0.178571	-0.321429	0	-0.678571	0.392857	-0.357143	0.612637	0.142857	0	0.5	-0.642857	-0.428571	0.178571	-0.714286	0.642857	0.75	-0.214286	-0.678571	0.0714286	-0.5	-0.178571	0.357143	-0.5766	0.321429	-0.684712	0.0357143	-0.25	-0.142857
cg06422467	0.892857	-0.214286	0.756787	0.180188	0.642857	-0.571429	-0.214286	0.464286	0.43245	0.535714	0.25	0.0714286	-0.107143	0.018712	-0.321429	0.142857	0.107143	-0.285714	-0.571429	0.357143	-0.5	-0.714286	-0.214286	-0.428571	-0.142857	0.464286	0.571429	0.0360375	0.857143	0.285714	0.321429	0	0.107143	0.571429	0.0714286	0.678571	0.321429	0.357143	-0.142857	-0.142857	-0.428571	0.357143	-0.285714	-0.198206	0.392857	0.360375	-0.535714	-0.214286	0.214286
cg22416672	-0.75	0.142857	-0.2883	0.324337	-0.821429	0.142857	0.607143	-0.428571	-0.666694	-0.392857	0.0357143	-0.178571	0.607143	0.28068	-0.0357143	-0.107143	-0.392857	0.428571	0.285714	-0.107143	0.5	0.75	0.607143	0.642857	-0.464286	-0.285714	-0.428571	-0.0900937	-0.821429	0.178571	-0.321429	-0.107143	0.142857	-0.321429	-0.178571	-0.428571	0.0714286	-0.107143	-0.0714286	-0.428571	-0.0714286	0.0714286	0	0.450469	-0.0714286	-0.630656	0.785714	0.607143	-0.142857
cg13649209	-0.607143	0.178571	-0.666694	-0.378394	-0.142857	0.571429	-0.0714286	0.0714286	-0.486506	-0.285714	-0.107143	0.178571	0.107143	0.261968	0.535714	0.214286	0.214286	0.0714286	0.714286	-0.0714286	0.785714	0.571429	0.178571	0.607143	0.214286	-0.785714	-0.25	-0.0540563	-0.428571	-0.75	-0.25	-0.0357143	0.0714286	-0.142857	0.178571	-0.428571	-0.607143	-0.357143	0.25	0.535714	0.75	-0.678571	0.392857	0	-0.178571	-0.43245	0.571429	-0.0714286	-0.428571
cg12081946	0.5	-0.142857	0.630656	0.594619	0.321429	-0.571429	0.321429	0.321429	0	0.75	0.642857	0.214286	0.285714	0.336817	-0.357143	0.535714	-0.142857	-0.5	-0.464286	0.0714286	0.285714	-0.464286	0.607143	0.5	-0.535714	-0.0357143	0.428571	-0.468487	0.285714	0.214286	-0.428571	-0.142857	0.285714	0.392857	0.214286	0.142857	-0.178571	0.785714	-0.107143	-0.214286	0.0714286	0.25	0	0.468487	0.107143	-0.108112	0.178571	0.321429	0.0714286
cg26312071	-0.142857	-0.678571	0	-0.180187	-0.0357143	-0.214286	-0.321429	0.142857	0.270281	0.142857	-0.642857	-0.607143	-0.714286	-0.130984	0.571429	-0.25	-0.25	0	0.392857	-0.0714286	-0.642857	-0.178571	-0.785714	-0.75	0.321429	0.428571	-0.535714	0.774806	0.142857	-0.321429	0.214286	-0.535714	-0.535714	-0.321429	-0.607143	0.321429	0.25	-0.357143	0.214286	0.392857	-0.0357143	0	0.535714	-0.558581	0.0357143	0.360375	-0.714286	-0.321429	-0.428571
cg07903626	-0.178571	-0.178571	0.252262	0.504525	-0.678571	-0.392857	0.428571	-0.392857	-0.180187	-0.142857	0	-0.571429	0.285714	-0.0748481	-0.285714	-0.321429	-0.642857	0.357143	-0.214286	-0.0357143	-0.464286	0.178571	0.0714286	-0.214286	-0.571429	0.642857	-0.357143	0.252262	-0.321429	0.785714	0.142857	-0.214286	-0.178571	-0.25	-0.571429	0.142857	0.821429	0.0357143	-0.392857	-0.75	-0.857143	0.607143	-0.214286	0.126131	0.107143	-0.180187	0	0.428571	0.214286
cg26262576	-0.285714	0.107143	-0.126131	-0.180187	-0.428571	0.178571	0	-0.321429	-0.0900937	-0.714286	-0.5	-0.285714	0.142857	-0.112272	-0.0714286	-0.678571	-0.0357143	0.75	0.107143	0.25	-0.464286	0.464286	-0.357143	-0.5	0.0714286	0.285714	-0.214286	0.486506	-0.142857	0.285714	0.571429	0.142857	0	-0.107143	-0.285714	0.178571	0.642857	-0.642857	-0.0357143	-0.392857	-0.678571	0.25	-0.428571	-0.306319	0.285714	0	-0.0714286	0	0.0357143
cg12370935	-0.928571	-0.142857	-0.558581	-0.162169	-0.75	0.321429	0.142857	-0.25	-0.558581	-0.571429	-0.535714	-0.464286	0.107143	0.18712	0.535714	-0.321429	-0.285714	0.571429	0.785714	-0.0357143	0.178571	0.821429	-0.107143	0.107143	0	-0.214286	-0.75	0.522544	-0.678571	-0.321429	0.0357143	-0.321429	-0.178571	-0.464286	-0.464286	-0.214286	0.142857	-0.678571	0.142857	0.0714286	0.0357143	-0.214286	0.321429	-0.162169	0	-0.43245	0.357143	0.142857	-0.5
cg00636527	-0.678571	0.0714286	-0.648675	-0.414431	-0.464286	0.464286	-0.178571	0.142857	-0.810844	-0.571429	-0.178571	-0.285714	0.321429	0.299393	0.678571	0.0714286	-0.0357143	0.464286	0.892857	0.214286	0.464286	0.857143	-0.142857	0.321429	-0.107143	-0.392857	-0.464286	0.450469	-0.392857	-0.5	0.321429	-0.214286	-0.107143	-0.0714286	-0.285714	0	0.142857	-0.75	-0.142857	0.285714	0.0714286	-0.571429	0.25	-0.414431	0.142857	-0.738769	0.535714	-0.178571	-0.392857
cg01512089	0.75	0.0714286	0.684712	0.180187	0.5	-0.357143	0	0.0357143	0.612637	0.178571	0.0357143	0.285714	-0.0357143	-0.130984	-0.678571	-0.285714	0.25	0	-0.785714	0.285714	-0.571429	-0.571429	-0.0714286	-0.5	0.0714286	0.392857	0.642857	-0.14415	0.642857	0.5	0.25	0.357143	0.321429	0.428571	0.285714	0.392857	0.25	0.285714	0.0714286	-0.428571	-0.5	0.571429	-0.642857	0.0540562	0.321429	0.5766	-0.464286	0	0.357143
cg00357551	0.428571	-0.0714286	0.738769	0.378394	0.107143	-0.464286	0.285714	-0.107143	0.378394	0	-0.178571	0.0357143	0.178571	0.0748481	-0.678571	-0.535714	0	0.357143	-0.642857	0.392857	-0.607143	-0.25	0.0357143	-0.464286	-0.142857	0.428571	0.392857	0.0900938	0.392857	0.607143	0.25	0.178571	0.392857	0.321429	0.0357143	0.428571	0.5	0.107143	0.142857	-0.714286	-0.75	0.785714	-0.678571	0.126131	0.5	0.396413	-0.285714	0.285714	0.142857
cg27207470	-0.285714	-0.75	0.14415	0.252262	-0.535714	-0.5	0.0357143	0	-0.126131	0.142857	-0.357143	-0.964286	-0.285714	-0.018712	0.428571	-0.178571	-0.75	0.142857	0.321429	-0.0714286	-0.642857	0.0357143	-0.5	-0.535714	-0.321429	0.714286	-0.75	0.810844	-0.142857	0.178571	0.214286	-0.75	-0.607143	-0.392857	-0.964286	0.392857	0.75	-0.214286	-0.214286	-0.107143	-0.535714	0.285714	0.464286	-0.378394	0.107143	-0.072075	-0.428571	0.0357143	-0.285714
cg10598596	-0.392857	0.214286	-0.0900937	0.234244	-0.714286	0.0714286	0.428571	-0.678571	-0.126131	-0.571429	-0.178571	-0.25	0.321429	-0.205832	-0.392857	-0.571429	-0.321429	0.571429	-0.178571	-0.107143	-0.285714	0.428571	0.142857	-0.142857	-0.214286	0.321429	-0.285714	0.0540562	-0.535714	0.678571	0.107143	0.178571	0	-0.357143	-0.25	-0.214286	0.535714	-0.178571	-0.178571	-0.714286	-0.642857	0.464286	-0.428571	0.234244	-0.0357143	-0.0900937	0.178571	0.428571	0.285714
cg11258404	0.75	-0.428571	0.756787	0.396413	0.464286	-0.714286	-0.0357143	0.214286	0.630656	0.75	0.178571	-0.107143	-0.392857	-0.168408	-0.321429	0.107143	-0.178571	-0.5	-0.642857	-0.0357143	-0.642857	-0.892857	-0.178571	-0.5	-0.107143	0.642857	0.285714	-0.0180188	0.607143	0.392857	-0.0357143	-0.178571	-0.142857	0.178571	-0.107143	0.428571	0.214286	0.607143	-0.0714286	-0.142857	-0.285714	0.5	0	0.0180188	0.0714286	0.558581	-0.714286	-0.0357143	0.214286
cg24789138	-0.392857	0.714286	-0.468487	-0.14415	-0.428571	0.571429	0.214286	-0.392857	-0.504525	-0.75	0.178571	0.285714	0.678571	0.018712	-0.25	-0.142857	0.178571	0.5	0.0714286	0.0714286	0.5	0.714286	0.428571	0.5	-0.142857	-0.392857	0.0714286	-0.324337	-0.5	0.214286	0.107143	0.5	0.321429	0	0.285714	-0.392857	0.0357143	-0.285714	-0.214286	-0.357143	-0.142857	-0.142857	-0.5	0.234244	-0.0357143	-0.504525	0.75	0.214286	0.285714
cg02231590	-0.642857	-0.142857	-0.216225	0.126131	-0.714286	0	0.25	0.0714286	-0.918956	-0.357143	-0.0357143	-0.5	0.607143	0.505225	0.392857	0.0357143	-0.428571	0.535714	0.642857	0.285714	0.357143	0.821429	0.178571	0.428571	-0.607143	-0.142857	-0.5	0.450469	-0.464286	-0.0714286	0.178571	-0.428571	0	-0.0357143	-0.5	0.142857	0.464286	-0.464286	-0.25	-0.214286	-0.321429	-0.107143	0.142857	-0.126131	0.321429	-0.8649	0.642857	0.25	-0.392857
cg00609630	0.321429	-0.428571	0.810844	0.378394	0.285714	-0.571429	0.285714	0.107143	0.486506	0.285714	-0.464286	0.0357143	-0.107143	0.318105	-0.392857	-0.5	0.0357143	0.214286	-0.392857	0.392857	-0.5	-0.357143	0	-0.428571	0.0714286	0.178571	0.285714	0.234244	0.464286	0.107143	-0.0357143	-0.107143	0.428571	0.285714	0.0357143	0.428571	0.107143	0.107143	0.607143	-0.357143	-0.285714	0.678571	-0.285714	0.126131	0.535714	0.558581	-0.392857	0.285714	-0.357143
cg26305174	0.142857	-0.214286	0.792825	0.774806	-0.25	-0.642857	0.714286	-0.321429	0.216225	0.142857	-0.107143	-0.107143	0.321429	0.205832	-0.75	-0.5	-0.357143	0.321429	-0.642857	0.178571	-0.428571	-0.142857	0.428571	-0.142857	-0.428571	0.392857	0.142857	-0.0360375	0	0.75	-0.178571	-0.0357143	0.392857	0.0714286	-0.107143	0.178571	0.428571	0.357143	0.178571	-0.928571	-0.678571	0.964286	-0.5	0.522544	0.357143	0.234244	-0.0357143	0.714286	0.0357143
cg13230208	-0.0357143	-0.0714286	-0.252262	-0.486506	-0.0357143	0.142857	-0.571429	0.571429	-0.612637	-0.321429	0	-0.392857	0.214286	0.224544	0.642857	0.214286	0.0357143	0.321429	0.642857	0.535714	0	0.428571	-0.571429	-0.142857	-0.214286	0.0714286	-0.142857	0.684712	0.285714	-0.321429	0.857143	-0.25	-0.214286	0.357143	-0.392857	0.642857	0.607143	-0.714286	-0.464286	0.285714	-0.392857	-0.464286	0.0714286	-0.8649	0.464286	-0.594619	0.0714286	-0.571429	-0.178571
cg22379668	0.857143	0.285714	0.378394	0.0540562	0.535714	-0.178571	-0.214286	-0.0357143	0.630656	0.285714	0.464286	0.321429	-0.178571	-0.523937	-0.607143	0.107143	0.214286	-0.428571	-0.857143	-0.107143	-0.464286	-0.75	-0.107143	-0.392857	0.0714286	0.5	0.607143	-0.450469	0.535714	0.607143	0.178571	0.464286	-0.0357143	0.25	0.321429	0.142857	0.142857	0.535714	-0.357143	-0.214286	-0.321429	0.285714	-0.464286	0.0540562	-0.142857	0.504525	-0.5	-0.214286	0.785714
cg10639411	0.535714	0.357143	0.0540563	0.108113	0.464286	0	-0.0714286	0.142857	0.126131	0.5	0.857143	0.5	0.0714286	-0.18712	-0.285714	0.714286	0.178571	-0.75	-0.464286	-0.285714	0.428571	-0.5	0.428571	0.5	-0.142857	-0.142857	0.5	-0.810844	0.178571	0.142857	-0.357143	0.285714	0.0357143	0.214286	0.5	-0.25	-0.464286	0.75	-0.357143	0.142857	0.392857	-0.214286	0	0.360375	-0.392857	-0.0360375	0.142857	-0.0714286	0.535714
cg10920297	0	0.892857	-0.234244	-0.198206	0	0.571429	0.142857	-0.321429	-0.162169	-0.678571	0.214286	0.678571	0.642857	-0.018712	-0.571429	-0.214286	0.535714	0.428571	-0.285714	0.214286	0.428571	0.428571	0.464286	0.392857	0.0714286	-0.464286	0.535714	-0.558581	-0.142857	0.25	0.142857	0.821429	0.607143	0.285714	0.678571	-0.321429	-0.142857	-0.142857	-0.0357143	-0.392857	-0.107143	-0.0357143	-0.821429	0.306319	0.0714286	-0.180187	0.607143	0.142857	0.428571
cg10761639	-0.571429	-0.0357143	-0.198206	-0.126131	-0.321429	0.285714	0.25	-0.571429	0.324337	-0.535714	-0.928571	0	-0.285714	-0.0935601	-0.0714286	-0.892857	0.107143	0.571429	0.142857	-0.107143	-0.285714	0.321429	-0.142857	-0.392857	0.607143	-0.142857	-0.321429	0.252262	-0.392857	-0.142857	-0.142857	0.142857	0.142857	-0.464286	0	-0.357143	-0.178571	-0.464286	0.75	-0.107143	0.107143	0.25	-0.107143	0.126131	-0.0357143	0.486506	-0.142857	0.25	-0.357143
cg26534677	0.464286	-0.392857	0.522544	0.0360375	0.178571	-0.5	-0.285714	0.464286	0.0180188	0.142857	-0.0714286	-0.428571	0	0.130984	0.0714286	-0.0714286	-0.142857	0.178571	-0.0714286	0.535714	-0.642857	-0.214286	-0.535714	-0.607143	-0.285714	0.607143	0.107143	0.630656	0.642857	0.214286	0.714286	-0.285714	-0.107143	0.428571	-0.428571	0.892857	0.821429	-0.214286	-0.285714	-0.178571	-0.785714	0.285714	-0.178571	-0.594619	0.607143	0.0180188	-0.464286	-0.285714	-0.0357143
cg06102602	0.428571	-0.535714	0.378394	0.342356	0.357143	-0.571429	-0.0714286	0.321429	0.342356	0.964286	0.357143	-0.178571	-0.5	-0.0935601	0.142857	0.571429	-0.321429	-0.857143	-0.214286	-0.357143	-0.142857	-0.785714	-0.0357143	-0.0357143	-0.142857	0.321429	-0.0357143	-0.126131	0.285714	-0.0357143	-0.428571	-0.464286	-0.392857	-0.0714286	-0.178571	0.107143	-0.214286	0.714286	-0.107143	0.321429	0.321429	0.0357143	0.607143	0.0900937	-0.285714	0.252262	-0.464286	-0.0714286	0
cg21206147	0.0714286	-0.357143	0.324337	0.234244	-0.357143	-0.464286	0	0.142857	-0.2883	-0.0357143	0	-0.678571	0.214286	0.0935601	0.0714286	-0.107143	-0.5	0.321429	0.0357143	0.321429	-0.535714	0.107143	-0.321429	-0.392857	-0.571429	0.678571	-0.25	0.612637	0.142857	0.464286	0.571429	-0.392857	-0.25	0.107143	-0.678571	0.642857	1	-0.214286	-0.5	-0.428571	-0.928571	0.357143	-0.107143	-0.396412	0.428571	-0.2883	-0.178571	0	0.0357143
cg16764781	0.892857	-0.214286	0.756787	0.180188	0.642857	-0.571429	-0.214286	0.464286	0.43245	0.535714	0.25	0.0714286	-0.107143	0.018712	-0.321429	0.142857	0.107143	-0.285714	-0.571429	0.357143	-0.5	-0.714286	-0.214286	-0.428571	-0.142857	0.464286	0.571429	0.0360375	0.857143	0.285714	0.321429	0	0.107143	0.571429	0.0714286	0.678571	0.321429	0.357143	-0.142857	-0.142857	-0.428571	0.357143	-0.285714	-0.198206	0.392857	0.360375	-0.535714	-0.214286	0.214286
cg06219204	-0.321429	-0.0357143	-0.14415	0.0180187	-0.357143	0	0.0357143	0.428571	-0.991031	-0.178571	0.285714	-0.285714	0.714286	0.617497	0.428571	0.392857	-0.214286	0.321429	0.607143	0.464286	0.571429	0.678571	0.214286	0.607143	-0.678571	-0.285714	-0.178571	0.306319	-0.142857	-0.214286	0.285714	-0.357143	0.107143	0.321429	-0.285714	0.321429	0.357143	-0.357143	-0.392857	-0.0357143	-0.214286	-0.321429	0.107143	-0.234244	0.428571	-0.991031	0.714286	0.0357143	-0.321429
cg17397607	0.321429	-0.214286	0.216225	0.162169	-0.178571	-0.392857	-0.178571	0	0.0540562	0.142857	0.25	-0.571429	-0.107143	-0.374241	-0.0357143	0.0714286	-0.464286	-0.107143	-0.25	-0.0714286	-0.678571	-0.285714	-0.428571	-0.535714	-0.392857	0.892857	-0.178571	0.306319	0.178571	0.642857	0.464286	-0.214286	-0.535714	-0.0714286	-0.571429	0.428571	0.857143	0.107143	-0.714286	-0.285714	-0.785714	0.285714	-0.0357143	-0.342356	0	-0.0180187	-0.464286	-0.178571	0.464286
cg09572125	0.0714286	-0.464286	0.702731	0.504525	0.0714286	-0.535714	0.5	-0.178571	0.558581	0.285714	-0.571429	0	-0.214286	0.224544	-0.428571	-0.607143	-0.107143	0.178571	-0.392857	0.107143	-0.464286	-0.321429	0.142857	-0.357143	0.142857	0.142857	0.0714286	0.126131	0.142857	0.142857	-0.357143	-0.142857	0.357143	-0.0357143	0	0.107143	-0.0714286	0.214286	0.75	-0.392857	-0.107143	0.75	-0.142857	0.378394	0.285714	0.648675	-0.357143	0.5	-0.392857
cg12092579	-0.642857	0.428571	-0.594619	-0.198206	-0.392857	0.571429	0.178571	-0.107143	-0.72075	-0.535714	0.0714286	0.214286	0.571429	0.336817	0.214286	0.107143	0.142857	0.357143	0.535714	0.0714286	0.857143	0.821429	0.464286	0.785714	-0.107143	-0.75	-0.142857	-0.180187	-0.571429	-0.357143	-0.142857	0.142857	0.285714	-0.0357143	0.214286	-0.428571	-0.321429	-0.357143	0.0357143	0.0714286	0.357143	-0.464286	0	0.180187	-0.0357143	-0.684712	0.892857	0.178571	-0.214286
cg22078781	0.0714286	-0.428571	0.108113	0.378394	-0.392857	-0.5	0	-0.0357143	-0.108113	0.428571	0.392857	-0.75	-0.178571	-0.318105	0.178571	0.357143	-0.785714	-0.392857	-0.0714286	-0.392857	-0.428571	-0.285714	-0.214286	-0.214286	-0.571429	0.821429	-0.5	0.216225	-0.142857	0.535714	0.0357143	-0.535714	-0.75	-0.357143	-0.75	0.178571	0.642857	0.357143	-0.75	-0.142857	-0.464286	0.178571	0.428571	-0.126131	-0.285714	-0.198206	-0.321429	0	0.321429
cg26540441	-0.25	0.428571	-0.2883	-0.0180187	-0.464286	0.25	0.107143	-0.0714286	-0.738769	-0.5	0.392857	-0.0714286	0.75	0.149696	-0.0357143	0.142857	-0.107143	0.392857	0.178571	0.214286	0.392857	0.642857	0.285714	0.464286	-0.535714	-0.107143	-0.0357143	-0.0540562	-0.321429	0.285714	0.321429	0.142857	0.107143	0.142857	-0.0714286	0	0.428571	-0.25	-0.571429	-0.357143	-0.428571	-0.142857	-0.321429	-0.0180187	0.142857	-0.774806	0.678571	0.107143	0.25
cg02140579	0.0357143	-0.428571	0.0540563	0.252263	-0.214286	-0.428571	-0.107143	0.464286	-0.5766	0.5	0.571429	-0.607143	0.142857	0.18712	0.5	0.75	-0.607143	-0.392857	0.321429	-0.0357143	0.142857	-0.0357143	-0.0357143	0.285714	-0.75	0.321429	-0.357143	0.252263	0	0.0357143	0.0714286	-0.678571	-0.5	0.0357143	-0.607143	0.357143	0.428571	0.214286	-0.714286	0.142857	-0.178571	-0.214286	0.571429	-0.252263	0	-0.666694	0.107143	-0.107143	-0.0357143
cg22374057	0.678571	0	0.612637	0.0360375	0.535714	-0.285714	-0.107143	0.0714286	0.666694	0.107143	-0.178571	0.25	-0.178571	-0.130984	-0.535714	-0.392857	0.321429	0.0714286	-0.642857	0.321429	-0.642857	-0.535714	-0.25	-0.642857	0.25	0.357143	0.571429	0.0180187	0.678571	0.321429	0.321429	0.321429	0.285714	0.392857	0.25	0.428571	0.214286	0.107143	0.214286	-0.285714	-0.428571	0.5	-0.571429	-0.0900937	0.357143	0.666694	-0.571429	-0.107143	0.214286
cg06167719	-0.0357143	0.142857	0.414431	0.468487	-0.142857	-0.142857	0.678571	-0.678571	0.540562	-0.142857	-0.357143	0.321429	0.0714286	-0.0748481	-0.857143	-0.75	0.0357143	0.321429	-0.678571	-0.107143	-0.285714	-0.107143	0.464286	-0.142857	0.178571	0.0357143	0.214286	-0.360375	-0.214286	0.535714	-0.428571	0.392857	0.5	-0.178571	0.321429	-0.357143	-0.142857	0.285714	0.571429	-0.714286	-0.178571	0.785714	-0.571429	0.72075	0	0.594619	-0.0357143	0.678571	0.107143
cg01933073	0.392857	0	0.108113	0.14415	0	-0.285714	-0.214286	0.392857	-0.43245	0.321429	0.821429	-0.285714	0.321429	-0.018712	0.107143	0.714286	-0.321429	-0.357143	-0.0714286	0.0714286	0.0714286	-0.142857	0	0.214286	-0.714286	0.392857	0.0714286	-0.0360375	0.214286	0.357143	0.321429	-0.214286	-0.321429	0.285714	-0.285714	0.392857	0.535714	0.285714	-0.928571	-0.0714286	-0.428571	-0.142857	0.0714286	-0.234244	0.0357143	-0.5766	0.107143	-0.214286	0.428571
cg00808545	-0.428571	-0.857143	0.072075	0.180187	-0.25	-0.392857	0.0714286	0.25	-0.14415	0.392857	-0.464286	-0.642857	-0.392857	0.336817	0.678571	0.0357143	-0.5	-0.0714286	0.607143	-0.0714286	-0.107143	0.0357143	-0.25	-0.107143	-0.0714286	0.0714286	-0.678571	0.648675	-0.142857	-0.5	-0.25	-0.857143	-0.357143	-0.321429	-0.642857	0.178571	0	-0.142857	0.321429	0.357143	0.25	-0.0357143	0.821429	-0.198206	0.0714286	-0.0540562	-0.214286	0.0714286	-0.785714
cg02927747	0.428571	-0.571429	0.72075	0.684712	-0.0357143	-0.892857	0.214286	0.321429	-0.072075	0.75	0.464286	-0.5	0.107143	0.18712	-0.107143	0.392857	-0.642857	-0.357143	-0.321429	0.0714286	-0.321429	-0.464286	0.107143	-0.0357143	-0.785714	0.642857	-0.0357143	0.14415	0.285714	0.5	-0.0357143	-0.571429	-0.214286	0.178571	-0.5	0.535714	0.571429	0.571429	-0.464286	-0.357143	-0.535714	0.464286	0.178571	0.0540562	0.214286	-0.162169	-0.214286	0.214286	0.0714286
cg19760965	-0.285714	-0.0357143	-0.126131	-0.2883	0.0357143	0.285714	0	-0.357143	0.522544	-0.392857	-0.892857	0.142857	-0.464286	-0.149696	-0.0357143	-0.785714	0.321429	0.392857	0.0714286	-0.0357143	-0.357143	0.0714286	-0.321429	-0.535714	0.785714	-0.142857	-0.107143	0.234244	-0.0714286	-0.285714	-0.0357143	0.214286	0.142857	-0.285714	0.142857	-0.214286	-0.285714	-0.428571	0.785714	0.107143	0.214286	0.142857	-0.107143	-0.0360375	0	0.666694	-0.357143	0	-0.321429
cg15454820	-0.142857	0.571429	-0.486506	-0.072075	-0.107143	0.5	0.142857	-0.75	0.414431	-0.178571	0.178571	0.428571	-0.25	-0.692345	-0.392857	-0.0714286	0.142857	-0.321429	-0.392857	-0.785714	0.142857	-0.142857	0.285714	0.142857	0.428571	-0.107143	0	-0.774806	-0.535714	0.285714	-0.535714	0.571429	-0.142857	-0.571429	0.428571	-0.928571	-0.571429	0.392857	0	0	0.464286	-0.0714286	-0.0714286	0.558581	-0.857143	0.360375	0.0357143	0.142857	0.607143
cg14036226	-0.821429	-0.0357143	-0.504525	0.216225	-0.892857	0.178571	0.428571	-0.678571	-0.2883	-0.285714	-0.142857	-0.428571	0	-0.224544	0.142857	-0.178571	-0.571429	0.142857	0.285714	-0.607143	0.107143	0.464286	0.214286	0.214286	-0.142857	0.0714286	-0.785714	0	-0.964286	0.214286	-0.428571	-0.214286	-0.392857	-0.821429	-0.428571	-0.642857	0.0357143	-0.0357143	-0.107143	-0.178571	0.0714286	0.0357143	0.357143	0.342356	-0.535714	-0.252263	0.285714	0.428571	0
cg18034737	0	0.0714286	-0.504525	-0.8649	0.464286	0.535714	-0.785714	0.464286	0	-0.25	-0.321429	0.142857	-0.392857	-0.0374241	0.678571	0.107143	0.571429	0	0.607143	0.214286	0.107143	0.107143	-0.678571	-0.25	0.642857	-0.357143	0.0357143	0.360375	0.357143	-0.857143	0.464286	0.0714286	-0.142857	0.178571	0.142857	0.178571	-0.285714	-0.642857	0.178571	0.857143	0.464286	-0.75	0.25	-0.738769	0.0714286	0.0540563	-0.214286	-0.785714	-0.285714
cg10896586	0.285714	0.285714	0	-0.0900938	0.464286	0.214286	0	-0.392857	0.8649	0.142857	-0.107143	0.607143	-0.535714	-0.505225	-0.464286	-0.214286	0.428571	-0.392857	-0.571429	-0.464286	-0.142857	-0.571429	0.0714286	-0.214286	0.714286	-0.107143	0.357143	-0.612637	0.0714286	0.0357143	-0.464286	0.535714	0.107143	-0.214286	0.607143	-0.535714	-0.714286	0.428571	0.464286	0.142857	0.535714	0.107143	-0.142857	0.414431	-0.5	0.846881	-0.392857	0	0.321429
cg11074933	0.0714286	0.535714	-0.450469	-0.594619	0.535714	0.642857	-0.392857	0.357143	-0.180187	-0.178571	0.214286	0.714286	0.142857	0.168408	0.214286	0.392857	0.75	-0.142857	0.285714	0.178571	0.785714	0.178571	0.142857	0.535714	0.392857	-0.857143	0.464286	-0.396412	0.178571	-0.714286	0	0.428571	0.357143	0.392857	0.714286	-0.214286	-0.75	-0.178571	0.178571	0.607143	0.75	-0.75	-0.0357143	-0.0900937	-0.0357143	-0.198206	0.428571	-0.392857	-0.0714286
cg14187687	0.857143	0.107143	0.270281	0.0180187	0.714286	-0.214286	-0.357143	0.321429	0.450469	0.678571	0.714286	0.321429	-0.285714	-0.355529	-0.214286	0.642857	0.178571	-0.857143	-0.571429	-0.214286	-0.0714286	-0.857143	-0.0357143	-0.0357143	0	0.25	0.535714	-0.522544	0.571429	0.178571	-0.0714286	0.178571	-0.178571	0.285714	0.321429	0.107143	-0.214286	0.714286	-0.392857	0.25	0.178571	-0.107143	0.0357143	0.0180187	-0.285714	0.2883	-0.392857	-0.357143	0.571429
cg23773946	0.857143	0.285714	0.522544	0.162169	0.678571	-0.214286	-0.0357143	0.0357143	0.648675	0.392857	0.428571	0.571429	-0.0714286	-0.261968	-0.714286	0.107143	0.357143	-0.428571	-0.892857	0	-0.214286	-0.75	0.178571	-0.142857	0.107143	0.178571	0.785714	-0.612637	0.571429	0.428571	-0.0714286	0.5	0.285714	0.392857	0.571429	0.0714286	-0.178571	0.642857	-0.0357143	-0.214286	-0.0714286	0.321429	-0.5	0.2883	-0.0357143	0.540562	-0.321429	-0.0357143	0.571429
cg22472608	-0.0357143	0.142857	-0.594619	-0.918956	0.357143	0.607143	-0.821429	0.321429	0.0360375	-0.392857	-0.357143	0.0714286	-0.428571	-0.205832	0.642857	0	0.535714	0.0714286	0.571429	0.142857	-0.0357143	0.142857	-0.785714	-0.392857	0.678571	-0.214286	-0.0357143	0.396413	0.285714	-0.714286	0.571429	0.142857	-0.25	0.0714286	0.0714286	0.142857	-0.142857	-0.714286	0.0714286	0.785714	0.321429	-0.714286	0.178571	-0.792825	0	0.0900938	-0.285714	-0.821429	-0.142857
cg01630032	0.785714	-0.0714286	0.666694	0.0540562	0.75	-0.392857	-0.214286	0.75	0.0540562	0.428571	0.321429	0.321429	0.25	0.449089	-0.178571	0.321429	0.357143	-0.142857	-0.285714	0.678571	0.0357143	-0.392857	0.0357143	0.0357143	-0.214286	-0.0714286	0.75	-0.0180187	0.892857	-0.107143	0.321429	0.0357143	0.464286	0.892857	0.321429	0.714286	0.0714286	0.178571	0	0	-0.178571	0.0714286	-0.321429	-0.198206	0.642857	0	-0.0714286	-0.214286	-0.0714286
cg15056751	-0.321429	0.535714	-0.360375	-0.252263	-0.428571	0.464286	0.0357143	-0.285714	-0.450469	-0.857143	-0.0714286	0.0357143	0.571429	0	-0.142857	-0.357143	0.142857	0.714286	0.142857	0.285714	0.107143	0.714286	0.0357143	0.0714286	-0.107143	-0.107143	0	0.0900938	-0.285714	0.25	0.5	0.392857	0.214286	0.0714286	0.0357143	-0.0357143	0.428571	-0.571429	-0.25	-0.392857	-0.5	-0.0357143	-0.571429	-0.126131	0.214286	-0.414431	0.464286	0.0357143	0.214286
cg27585822	0.857143	-0.285714	0.792825	0.360375	0.535714	-0.678571	-0.0714286	0.321429	0.504525	0.678571	0.321429	0	-0.178571	-0.0748481	-0.392857	0.178571	-0.0714286	-0.428571	-0.678571	0.142857	-0.535714	-0.821429	-0.107143	-0.392857	-0.214286	0.571429	0.464286	-0.072075	0.714286	0.428571	0.107143	-0.0714286	0	0.392857	0	0.535714	0.285714	0.571429	-0.178571	-0.214286	-0.392857	0.464286	-0.178571	-0.0180187	0.214286	0.414431	-0.571429	-0.0714286	0.285714
cg25754419	-0.428571	-0.642857	0.198206	0.234244	-0.25	-0.285714	0.321429	-0.25	0.360375	0.107143	-0.857143	-0.357143	-0.5	0.112272	0.142857	-0.607143	-0.285714	0.214286	0.178571	-0.142857	-0.428571	-0.0357143	-0.178571	-0.428571	0.321429	0.107143	-0.5	0.468487	-0.214286	-0.214286	-0.357143	-0.428571	-0.0714286	-0.464286	-0.357143	-0.0714286	-0.107143	-0.142857	0.75	0	0.142857	0.392857	0.357143	0.108112	0.0357143	0.504525	-0.392857	0.321429	-0.642857
cg03310874	0.428571	-0.571429	0.72075	0.684712	-0.0357143	-0.892857	0.214286	0.321429	-0.072075	0.75	0.464286	-0.5	0.107143	0.18712	-0.107143	0.392857	-0.642857	-0.357143	-0.321429	0.0714286	-0.321429	-0.464286	0.107143	-0.0357143	-0.785714	0.642857	-0.0357143	0.14415	0.285714	0.5	-0.0357143	-0.571429	-0.214286	0.178571	-0.5	0.535714	0.571429	0.571429	-0.464286	-0.357143	-0.535714	0.464286	0.178571	0.0540562	0.214286	-0.162169	-0.214286	0.214286	0.0714286
cg23350350	0.357143	0.428571	-0.072075	-0.450469	0.678571	0.428571	-0.285714	-0.107143	0.72075	-0.142857	-0.25	0.75	-0.392857	-0.318105	-0.321429	-0.285714	0.785714	-0.107143	-0.357143	-0.0357143	-0.0714286	-0.357143	-0.142857	-0.285714	0.857143	-0.321429	0.571429	-0.396413	0.357143	-0.25	-0.0357143	0.678571	0.321429	0.142857	0.75	-0.25	-0.642857	0	0.535714	0.285714	0.464286	-0.107143	-0.357143	0.0540563	-0.142857	0.738769	-0.321429	-0.285714	0.178571
cg08922308	0.714286	-0.0714286	0.558581	-0.0180187	0.5	-0.321429	-0.25	0.142857	0.612637	0.142857	-0.107143	0.0714286	-0.25	-0.224544	-0.392857	-0.285714	0.214286	0	-0.571429	0.285714	-0.75	-0.571429	-0.428571	-0.75	0.178571	0.535714	0.464286	0.14415	0.714286	0.357143	0.464286	0.214286	0.0714286	0.357143	0.0714286	0.535714	0.392857	0.0714286	0	-0.214286	-0.535714	0.428571	-0.464286	-0.270281	0.321429	0.594619	-0.678571	-0.25	0.285714
cg07986469	0.821429	0.0357143	0.504525	-0.216225	0.892857	-0.178571	-0.428571	0.678571	0.2883	0.285714	0.142857	0.428571	0	0.224544	-0.142857	0.178571	0.571429	-0.142857	-0.285714	0.607143	-0.107143	-0.464286	-0.214286	-0.214286	0.142857	-0.0714286	0.785714	0	0.964286	-0.214286	0.428571	0.214286	0.392857	0.821429	0.428571	0.642857	-0.0357143	0.0357143	0.107143	0.178571	-0.0714286	-0.0357143	-0.357143	-0.342356	0.535714	0.252263	-0.285714	-0.428571	0
cg12776756	-0.75	0.0714286	-0.666694	-0.306319	-0.357143	0.5	0	0.0357143	-0.630656	-0.357143	-0.178571	-0.0357143	0.178571	0.318105	0.607143	0.142857	0.0357143	0.214286	0.821429	-0.0357143	0.714286	0.714286	0.142857	0.571429	0.0714286	-0.678571	-0.428571	0.126131	-0.535714	-0.678571	-0.178571	-0.178571	0	-0.214286	-0.0357143	-0.357143	-0.392857	-0.464286	0.178571	0.428571	0.571429	-0.607143	0.428571	-0.0540562	-0.107143	-0.558581	0.607143	0	-0.5
cg24130739	0.75	-0.321429	0.900937	0.360375	0.571429	-0.678571	0.0357143	0.5	0.306319	0.571429	0.142857	0.107143	0.0714286	0.336817	-0.357143	0.0714286	0.0714286	-0.142857	-0.5	0.5	-0.321429	-0.571429	0.0357143	-0.214286	-0.25	0.25	0.571429	0.0540562	0.785714	0.178571	0.142857	-0.107143	0.357143	0.642857	0.107143	0.678571	0.214286	0.357143	0.107143	-0.25	-0.357143	0.464286	-0.285714	-0.0180187	0.571429	0.270281	-0.321429	0.0357143	-0.0714286
cg04921578	0.964286	0.214286	0.378394	-0.126131	0.714286	-0.178571	-0.464286	0.321429	0.468487	0.321429	0.5	0.285714	-0.142857	-0.355529	-0.357143	0.285714	0.321429	-0.428571	-0.642857	0.142857	-0.392857	-0.714286	-0.285714	-0.392857	0.0357143	0.428571	0.678571	-0.252262	0.785714	0.357143	0.428571	0.357143	-0.0357143	0.5	0.285714	0.428571	0.214286	0.357143	-0.428571	0	-0.321429	0.0714286	-0.392857	-0.252262	0.0714286	0.342356	-0.5	-0.464286	0.642857
cg09446250	-0.535714	-0.357143	-0.0180187	-0.126131	-0.142857	0.0714286	0.142857	0.0357143	-0.0540562	-0.285714	-0.892857	-0.107143	-0.107143	0.467801	0.321429	-0.571429	0.107143	0.571429	0.535714	0.321429	0	0.428571	-0.142857	-0.142857	0.357143	-0.392857	-0.285714	0.558581	-0.107143	-0.607143	-0.0357143	-0.25	0.285714	-0.0714286	-0.107143	0.0714286	-0.178571	-0.607143	0.821429	0.142857	0.214286	0.0357143	0.142857	-0.126131	0.392857	0.126131	0.0357143	0.142857	-0.857143
cg05432996	-0.214286	-0.714286	-0.126131	0	-0.214286	-0.321429	-0.285714	0.428571	-0.342356	0.428571	0	-0.785714	-0.357143	0.0935601	0.857143	0.464286	-0.571429	-0.321429	0.642857	-0.142857	-0.107143	-0.0357143	-0.464286	-0.107143	-0.285714	0.321429	-0.678571	0.630656	-0.0357143	-0.357143	0.0714286	-0.857143	-0.714286	-0.25	-0.785714	0.321429	0.285714	-0.107143	-0.321429	0.5	0.0714286	-0.321429	0.892857	-0.504525	-0.0714286	-0.342356	-0.25	-0.285714	-0.392857
cg05543030	0.892857	-0.0714286	0.522544	-0.180187	0.821429	-0.285714	-0.5	0.571429	0.450469	0.357143	0.142857	0.214286	-0.214286	-0.0374241	-0.142857	0.142857	0.392857	-0.25	-0.392857	0.428571	-0.428571	-0.642857	-0.428571	-0.5	0.142857	0.285714	0.642857	0.0900937	0.964286	0	0.5	0.142857	0.107143	0.642857	0.214286	0.678571	0.178571	0.107143	-0.0714286	0.142857	-0.25	0.0714286	-0.285714	-0.43245	0.392857	0.396412	-0.571429	-0.5	0.178571
cg23192604	0.392857	-0.571429	0.486506	0.0180187	0.571429	-0.428571	-0.214286	0.464286	0.486506	0.571429	-0.321429	-0.0357143	-0.535714	0.168408	0.178571	0	0.107143	-0.285714	-0.0357143	0.178571	-0.357143	-0.571429	-0.357143	-0.428571	0.285714	0.107143	0.142857	0.306319	0.607143	-0.392857	-0.0357143	-0.321429	0	0.214286	-0.0357143	0.428571	-0.178571	0.107143	0.464286	0.357143	0.214286	0.107143	0.285714	-0.234244	0.25	0.522544	-0.607143	-0.214286	-0.428571
cg15608277	0.464286	0.214286	-0.108112	-0.270281	0.107143	0.0357143	-0.535714	0.142857	-0.0180187	-0.0714286	0.464286	-0.214286	-0.0357143	-0.486513	0.0357143	0.285714	-0.0357143	-0.178571	-0.178571	0	-0.392857	-0.214286	-0.5	-0.392857	-0.178571	0.607143	0.107143	0.0900937	0.321429	0.428571	0.678571	0.142857	-0.464286	0.142857	-0.214286	0.357143	0.642857	-0.0357143	-0.857143	0	-0.571429	-0.142857	-0.178571	-0.522544	-0.0714286	-0.126131	-0.321429	-0.535714	0.678571
cg16761097	-0.321429	-0.464286	-0.0360375	0	-0.285714	-0.107143	0.0357143	-0.428571	0.522544	-0.0714286	-0.785714	-0.464286	-0.714286	-0.374241	0.142857	-0.642857	-0.285714	0.142857	0.0714286	-0.357143	-0.75	-0.142857	-0.535714	-0.785714	0.464286	0.464286	-0.571429	0.486506	-0.214286	0.0357143	-0.0714286	-0.25	-0.428571	-0.642857	-0.464286	-0.107143	0.142857	-0.214286	0.392857	0.0357143	-0.0714286	0.321429	0.285714	-0.126131	-0.214286	0.630656	-0.678571	0.0357143	-0.214286
cg25025545	0.928571	0.285714	0.180188	-0.306319	0.785714	0	-0.607143	0.285714	0.558581	0.285714	0.464286	0.357143	-0.321429	-0.505225	-0.25	0.321429	0.428571	-0.535714	-0.571429	0	-0.357143	-0.75	-0.392857	-0.428571	0.25	0.357143	0.642857	-0.306319	0.75	0.214286	0.392857	0.428571	-0.142857	0.392857	0.357143	0.285714	0.0357143	0.321429	-0.392857	0.214286	-0.107143	-0.107143	-0.285714	-0.306319	-0.107143	0.43245	-0.571429	-0.607143	0.678571
cg09281805	-0.107143	-0.714286	0.522544	0.450469	0.0714286	-0.571429	0.357143	0.321429	0.0180188	0.571429	-0.321429	-0.178571	-0.107143	0.617497	0.178571	0	-0.25	-0.0714286	0.178571	0.178571	0.0714286	-0.142857	0.214286	0.142857	-0.142857	-0.178571	-0.142857	0.270281	0.107143	-0.392857	-0.464286	-0.607143	0.214286	0.0714286	-0.178571	0.214286	-0.25	0.178571	0.607143	0.0714286	0.285714	0.25	0.428571	0.198206	0.321429	0.0900938	-0.0357143	0.357143	-0.785714
cg08973672	-0.107143	-0.107143	-0.396413	-0.522544	0.0714286	0.214286	-0.607143	0.714286	-0.702731	-0.107143	0.142857	-0.285714	0.142857	0.318105	0.857143	0.535714	0.0714286	0.0357143	0.821429	0.392857	0.357143	0.392857	-0.428571	0.178571	-0.178571	-0.214286	-0.178571	0.522544	0.214286	-0.642857	0.571429	-0.357143	-0.25	0.321429	-0.285714	0.464286	0.214286	-0.571429	-0.392857	0.607143	0.0714286	-0.75	0.392857	-0.774806	0.285714	-0.702731	0.214286	-0.607143	-0.321429
cg25477843	-0.571429	0.0357143	-0.378394	-0.342356	-0.142857	0.392857	-0.0357143	0.321429	-0.684712	-0.428571	-0.321429	0.0714286	0.392857	0.654921	0.535714	0	0.25	0.5	0.821429	0.464286	0.678571	0.785714	0.107143	0.5	0.0357143	-0.785714	-0.142857	0.324338	-0.178571	-0.785714	0.107143	-0.142857	0.357143	0.214286	0.0714286	0.0357143	-0.25	-0.678571	0.357143	0.321429	0.357143	-0.5	0.142857	-0.216225	0.392857	-0.5766	0.642857	-0.0357143	-0.714286
cg08106792	0.821429	0.25	0.198206	-0.216225	0.714286	-0.0714286	-0.535714	0.714286	-0.108112	0.357143	0.785714	0.321429	0.214286	0.0561361	0	0.75	0.357143	-0.464286	-0.214286	0.357143	0.214286	-0.392857	-0.0714286	0.178571	-0.25	0	0.678571	-0.252262	0.75	-0.0357143	0.428571	0.178571	0.0714286	0.75	0.321429	0.5	0.0714286	0.25	-0.571429	0.25	-0.0714286	-0.357143	-0.178571	-0.342356	0.214286	-0.252262	0	-0.535714	0.392857
cg10577241	-0.571429	0.178571	-0.558581	-0.0540562	-0.285714	0.392857	0.178571	-0.107143	-0.468487	-0.0714286	0.178571	0.142857	0.178571	0.168408	0.321429	0.357143	-0.0357143	-0.142857	0.464286	-0.321429	0.821429	0.428571	0.464286	0.785714	-0.0357143	-0.642857	-0.285714	-0.324337	-0.607143	-0.428571	-0.535714	-0.0714286	0	-0.285714	0.142857	-0.607143	-0.607143	0.0357143	0.0714286	0.321429	0.714286	-0.5	0.428571	0.324337	-0.392857	-0.468487	0.642857	0.178571	-0.214286
cg06850284	0.571429	-0.285714	0.702731	0.306319	0.464286	-0.5	0.107143	-0.0357143	0.828862	0.464286	-0.214286	0.142857	-0.428571	-0.149696	-0.5	-0.321429	0.0714286	-0.214286	-0.678571	0	-0.642857	-0.75	-0.107143	-0.571429	0.25	0.392857	0.357143	-0.072075	0.5	0.285714	-0.142857	0.0714286	0.142857	0.107143	0.142857	0.214286	-0.0357143	0.428571	0.392857	-0.214286	-0.142857	0.607143	-0.214286	0.180188	0.107143	0.828862	-0.678571	0.107143	0.0714286
cg26378073	0.571429	-0.571429	0.774806	0.234244	0.357143	-0.714286	-0.142857	0.571429	0.162169	0.464286	-0.0714286	-0.321429	-0.0714286	0.299392	0	0	-0.142857	0	-0.178571	0.535714	-0.571429	-0.428571	-0.357143	-0.5	-0.285714	0.5	0.214286	0.522544	0.75	0.107143	0.428571	-0.392857	0.0357143	0.5	-0.321429	0.892857	0.571429	0.0357143	-0.0357143	-0.142857	-0.571429	0.392857	-0.0714286	-0.396412	0.642857	0.162169	-0.5	-0.142857	-0.214286
cg12774429	0.642857	-0.214286	0.630656	0.342356	0.285714	-0.535714	0.0357143	-0.142857	0.756787	0.428571	0.0357143	-0.0714286	-0.392857	-0.411665	-0.535714	-0.214286	-0.142857	-0.285714	-0.785714	-0.142857	-0.821429	-0.785714	-0.214286	-0.678571	0.0357143	0.75	0.25	-0.072075	0.428571	0.642857	0.0357143	0.0714286	-0.142857	0	-0.0714286	0.25	0.321429	0.5	-0.0714286	-0.357143	-0.464286	0.642857	-0.25	0.0900937	-0.0357143	0.702731	-0.75	0.0357143	0.428571
cg09470754	0.821429	-0.142857	0.612637	0	0.714286	-0.428571	-0.357143	0.821429	0	0.464286	0.392857	0.142857	0.178571	0.355529	-0.0357143	0.428571	0.25	-0.214286	-0.214286	0.642857	-0.0714286	-0.428571	-0.142857	-0.0714286	-0.285714	0.107143	0.642857	0.108112	0.928571	-0.0714286	0.464286	-0.0714286	0.25	0.857143	0.142857	0.821429	0.25	0.142857	-0.214286	0.0714286	-0.285714	0	-0.214286	-0.378394	0.607143	-0.072075	-0.178571	-0.357143	0
cg16749614	-0.178571	-0.25	0.252262	0	0.178571	-0.0357143	0.214286	-0.0357143	0.360375	-0.0714286	-0.785714	0.214286	-0.214286	0.336817	-0.0714286	-0.607143	0.285714	0.357143	0.0714286	0.25	-0.107143	0.0357143	0	-0.214286	0.5	-0.357143	0.0714286	0.216225	0.107143	-0.428571	-0.214286	0	0.464286	0.0357143	0.214286	0	-0.392857	-0.25	0.964286	0.0357143	0.285714	0.25	-0.0714286	0.126131	0.321429	0.504525	-0.142857	0.214286	-0.642857
cg25706447	0.75	-0.0357143	0.450469	-0.14415	0.642857	-0.285714	-0.464286	0.857143	-0.180187	0.285714	0.428571	0.107143	0.285714	0.355529	0.0714286	0.464286	0.285714	-0.107143	-0.0714286	0.714286	0	-0.25	-0.214286	-0.0357143	-0.321429	0.0714286	0.607143	0.180187	0.892857	-0.107143	0.642857	-0.0357143	0.214286	0.892857	0.107143	0.857143	0.357143	-0.0357143	-0.357143	0.107143	-0.357143	-0.142857	-0.25	-0.522544	0.642857	-0.252262	-0.0714286	-0.464286	0.0357143
cg25681339	-0.714286	-0.107143	-0.0540562	0.306319	-0.821429	0	0.607143	-0.714286	-0.072075	-0.535714	-0.642857	-0.357143	0.142857	0.018712	-0.214286	-0.821429	-0.392857	0.714286	0.0714286	-0.107143	-0.285714	0.535714	0.142857	-0.178571	-0.0357143	0.142857	-0.535714	0.2883	-0.678571	0.357143	-0.142857	-0.0714286	0.0714286	-0.535714	-0.357143	-0.285714	0.321429	-0.321429	0.321429	-0.607143	-0.392857	0.535714	-0.178571	0.306319	0.0357143	0.0540562	0.142857	0.607143	-0.214286
cg17554875	0.464286	-0.321429	0.162169	-0.270281	0.428571	-0.178571	-0.535714	0.142857	0.684712	0.25	-0.285714	-0.214286	-0.785714	-0.486513	0.142857	-0.142857	0.0714286	-0.285714	-0.178571	-0.107143	-0.821429	-0.642857	-0.821429	-0.928571	0.464286	0.607143	0	0.360375	0.535714	0	0.357143	-0.0714286	-0.464286	-0.0714286	-0.214286	0.357143	0.214286	-0.0357143	0	0.321429	-0.142857	0.0714286	0.142857	-0.522544	-0.0714286	0.684712	-0.964286	-0.535714	0.142857
cg02996355	0	-0.642857	0.108112	-0.180187	-0.0357143	-0.321429	-0.428571	0.535714	-0.216225	0.107143	-0.321429	-0.714286	-0.25	0.18712	0.678571	0.0357143	-0.285714	0.142857	0.535714	0.357143	-0.464286	0.0357143	-0.75	-0.535714	-0.142857	0.428571	-0.392857	0.936975	0.357143	-0.285714	0.607143	-0.642857	-0.428571	0.107143	-0.714286	0.75	0.642857	-0.5	-0.178571	0.285714	-0.392857	-0.107143	0.392857	-0.810844	0.428571	-0.162169	-0.428571	-0.428571	-0.428571
cg08224563	0.571429	-0.107143	0.8649	0.540562	0.321429	-0.571429	0.392857	-0.0714286	0.558581	0.357143	0	0.25	0.0714286	0.0935601	-0.785714	-0.321429	0.0357143	0	-0.821429	0.214286	-0.428571	-0.535714	0.285714	-0.25	-0.107143	0.285714	0.535714	-0.234244	0.428571	0.535714	-0.142857	0.178571	0.464286	0.321429	0.25	0.25	0.107143	0.5	0.285714	-0.607143	-0.392857	0.785714	-0.535714	0.414431	0.321429	0.540562	-0.285714	0.392857	0.142857
cg02194684	0.142857	-0.428571	0.522544	0.612637	-0.392857	-0.714286	0.285714	0.107143	-0.306319	0.321429	0.321429	-0.642857	0.321429	0.168408	-0.107143	0.142857	-0.714286	0.0357143	-0.178571	0.142857	-0.357143	-0.0714286	0.0714286	-0.0714286	-0.857143	0.678571	-0.214286	0.306319	0.0357143	0.642857	0.178571	-0.5	-0.214286	0.0714286	-0.642857	0.5	0.857143	0.25	-0.571429	-0.571429	-0.821429	0.5	0	-0.0180188	0.285714	-0.360375	-0.0357143	0.285714	0.107143
cg07504393	0.214286	0.428571	0.342356	0.0360375	0.25	0.0714286	0.214286	0.25	-0.306319	-0.321429	0.107143	0.571429	0.821429	0.617497	-0.464286	-0.142857	0.5	0.535714	-0.178571	0.785714	0.428571	0.357143	0.5	0.428571	-0.214286	-0.535714	0.714286	-0.198206	0.321429	0	0.25	0.428571	0.928571	0.785714	0.571429	0.285714	0	-0.178571	0.214286	-0.428571	-0.25	0.142857	-0.785714	0.162169	0.714286	-0.2883	0.607143	0.214286	-0.107143
cg23160016	-0.107143	0.0357143	0.14415	0.486506	-0.5	-0.285714	0.392857	0	-0.666694	0.0357143	0.571429	-0.285714	0.714286	0.28068	-0.142857	0.321429	-0.5	0.107143	-0.0357143	0.107143	0.285714	0.321429	0.5	0.535714	-0.892857	0.142857	-0.107143	-0.0900938	-0.285714	0.5	0	-0.214286	0.0357143	0.107143	-0.285714	0.107143	0.5	0.214286	-0.607143	-0.535714	-0.5	0.178571	-0.107143	0.234244	0.142857	-0.738769	0.571429	0.392857	0.178571
cg22670329	0.285714	0.678571	0.162169	-0.14415	0.25	0.285714	0.0714286	0	-0.0900938	-0.535714	0.107143	0.642857	0.678571	0.224544	-0.607143	-0.285714	0.607143	0.535714	-0.357143	0.607143	0.214286	0.285714	0.321429	0.178571	0	-0.357143	0.75	-0.306319	0.285714	0.214286	0.392857	0.714286	0.785714	0.642857	0.642857	0.142857	0.0714286	-0.214286	0.0714286	-0.464286	-0.357143	0.142857	-0.964286	0.108113	0.5	-0.0900938	0.428571	0.0714286	0.25
cg27212541	0.357143	0.571429	-0.522544	-0.612637	0.321429	0.5	-0.714286	0.321429	-0.270281	-0.178571	0.678571	0.214286	0.107143	-0.355529	0.25	0.642857	0.357143	-0.321429	0.107143	0	0.285714	0	-0.285714	0.142857	0	-0.0357143	0.285714	-0.234244	0.25	-0.0714286	0.535714	0.357143	-0.285714	0.285714	0.214286	0.0714286	0.0714286	-0.107143	-0.785714	0.428571	0.0357143	-0.714286	-0.0714286	-0.486506	-0.214286	-0.396413	0.107143	-0.714286	0.607143
cg15346242	-0.107143	-0.428571	0.414431	0.0900938	0.214286	-0.25	0.178571	0.392857	-0.0360375	0.107143	-0.571429	0.0714286	0.0714286	0.729769	0.142857	-0.285714	0.178571	0.357143	0.285714	0.571429	0.107143	0.142857	0.0714286	0.0357143	0.107143	-0.428571	0.107143	0.396413	0.285714	-0.571429	-0.0714286	-0.285714	0.535714	0.357143	0.0714286	0.357143	-0.214286	-0.285714	0.785714	0.0714286	0.178571	0.142857	0.0357143	-0.0360375	0.642857	0.0900938	0.0714286	0.178571	-0.857143
cg14505439	-0.785714	0.107143	-0.684712	-0.468488	-0.535714	0.571429	-0.107143	-0.214286	-0.450469	-0.785714	-0.571429	-0.25	0.0714286	0.0561361	0.5	-0.392857	0.0357143	0.642857	0.75	0.0714286	0.142857	0.821429	-0.285714	-0.0357143	0.25	-0.285714	-0.535714	0.486506	-0.5	-0.392857	0.285714	-0.0357143	-0.107143	-0.321429	-0.25	-0.178571	0.107143	-0.857143	0.142857	0.178571	0.0357143	-0.357143	0.107143	-0.342356	0.0357143	-0.324338	0.285714	-0.107143	-0.357143
cg04308687	0.0714286	0.321429	-0.414431	-0.14415	-0.214286	0.25	-0.214286	-0.535714	0.306319	-0.142857	0.285714	-0.142857	-0.357143	-0.898177	-0.142857	0.0357143	-0.178571	-0.321429	-0.321429	-0.678571	-0.392857	-0.25	-0.285714	-0.357143	0.142857	0.571429	-0.214286	-0.270281	-0.285714	0.571429	0.0714286	0.285714	-0.642857	-0.535714	-0.142857	-0.392857	0.214286	0.214286	-0.607143	-0.0357143	-0.178571	-0.0357143	0	-0.0180187	-0.714286	0.216225	-0.357143	-0.214286	0.821429
cg03776194	-0.535714	-0.5	-0.072075	0.0180187	-0.607143	-0.142857	0.0714286	-0.214286	-0.108112	-0.321429	-0.714286	-0.75	-0.214286	0	0.357143	-0.571429	-0.464286	0.535714	0.428571	0.0357143	-0.571429	0.357143	-0.5	-0.571429	0	0.428571	-0.714286	0.828862	-0.285714	0.0357143	0.285714	-0.464286	-0.357143	-0.428571	-0.75	0.214286	0.607143	-0.571429	0.107143	-0.142857	-0.464286	0.25	0.214286	-0.360375	0.178571	0.0180187	-0.285714	0.0714286	-0.392857
cg02901006	-0.178571	0.0714286	-0.522544	-0.630656	0.357143	0.5	-0.5	0.464286	-0.234244	-0.0714286	-0.107143	0.25	-0.178571	0.205832	0.678571	0.357143	0.464286	-0.142857	0.678571	0.107143	0.571429	0.214286	-0.214286	0.285714	0.428571	-0.678571	0	0.0900937	0.107143	-0.964286	0.0357143	-0.0357143	0	0.142857	0.25	-0.0714286	-0.607143	-0.392857	0.25	0.857143	0.785714	-0.821429	0.428571	-0.378394	-0.0357143	-0.198206	0.178571	-0.5	-0.428571
cg19028706	0.892857	0.321429	0.252263	-0.2883	0.964286	0.0357143	-0.5	0.535714	0.360375	0.357143	0.5	0.642857	-0.0714286	-0.0748481	-0.214286	0.464286	0.642857	-0.5	-0.428571	0.25	0.107143	-0.607143	-0.0714286	0	0.214286	-0.142857	0.857143	-0.43245	0.821429	-0.142857	0.214286	0.428571	0.25	0.678571	0.642857	0.285714	-0.321429	0.321429	-0.107143	0.321429	0.214286	-0.25	-0.285714	-0.162169	0.107143	0.252263	-0.214286	-0.5	0.357143
cg11284147	0.0357143	0.0714286	0.414431	0.0900938	0	-0.0714286	0.285714	-0.25	0.306319	-0.428571	-0.607143	0.178571	0.178571	0.168408	-0.535714	-0.857143	0.25	0.714286	-0.321429	0.464286	-0.428571	0.142857	0	-0.428571	0.214286	0.0357143	0.285714	0.198206	0.178571	0.25	0.25	0.321429	0.571429	0.214286	0.178571	0.214286	0.25	-0.321429	0.535714	-0.571429	-0.5	0.607143	-0.714286	0.0900938	0.535714	0.414431	-0.107143	0.285714	-0.142857
cg18825221	-0.75	0.0714286	-0.810844	-0.414431	-0.5	0.535714	-0.178571	-0.0357143	-0.648675	-0.464286	-0.142857	-0.285714	0.0714286	0.0561361	0.714286	0.142857	-0.107143	0.214286	0.857143	-0.142857	0.464286	0.714286	-0.142857	0.321429	0.0357143	-0.357143	-0.607143	0.2883	-0.571429	-0.5	0.0714286	-0.214286	-0.321429	-0.357143	-0.285714	-0.285714	-0.0714286	-0.571429	-0.142857	0.428571	0.321429	-0.642857	0.464286	-0.2883	-0.214286	-0.594619	0.428571	-0.178571	-0.285714
cg15284457	0	-0.178571	-0.072075	-0.324337	0.25	0.142857	-0.25	-0.214286	0.738769	-0.0714286	-0.714286	0.0357143	-0.785714	-0.392953	0.0714286	-0.535714	0.25	0	-0.0357143	-0.214286	-0.571429	-0.321429	-0.571429	-0.75	0.821429	0.142857	-0.107143	0.234244	0.142857	-0.25	0	0.107143	-0.178571	-0.321429	0.0357143	-0.107143	-0.25	-0.214286	0.571429	0.321429	0.25	0.0714286	0.107143	-0.198206	-0.178571	0.828862	-0.714286	-0.25	-0.142857
cg13604246	0.214286	-0.392857	0.306319	0.2883	-0.285714	-0.535714	-0.0714286	0.107143	-0.126131	0.214286	0.214286	-0.714286	0	-0.149696	0.0714286	0.107143	-0.607143	-0.0357143	-0.107143	0.0357143	-0.607143	-0.178571	-0.357143	-0.428571	-0.571429	0.857143	-0.285714	0.450469	0.142857	0.571429	0.428571	-0.428571	-0.5	-0.0357143	-0.714286	0.535714	0.928571	0.0714286	-0.678571	-0.321429	-0.821429	0.321429	0.0714286	-0.342356	0.142857	-0.180187	-0.357143	-0.0714286	0.25
cg08628635	0.928571	0.0714286	0.504525	-0.0900938	0.678571	-0.285714	-0.428571	0.392857	0.43245	0.285714	0.321429	0.178571	-0.107143	-0.205832	-0.321429	0.142857	0.285714	-0.25	-0.571429	0.321429	-0.5	-0.642857	-0.357143	-0.5	0	0.464286	0.642857	-0.0360375	0.857143	0.321429	0.535714	0.25	0.0357143	0.571429	0.178571	0.607143	0.357143	0.214286	-0.321429	-0.0714286	-0.464286	0.178571	-0.428571	-0.342356	0.285714	0.342356	-0.535714	-0.428571	0.464286
cg21672292	0.571429	0	0.468487	0.0540562	0.178571	-0.321429	-0.178571	0.107143	0.234244	-0.0357143	0.0714286	-0.142857	0.0714286	-0.168408	-0.357143	-0.214286	0	0.178571	-0.464286	0.357143	-0.678571	-0.285714	-0.357143	-0.607143	-0.178571	0.642857	0.321429	0.234244	0.535714	0.571429	0.642857	0.142857	0	0.357143	-0.142857	0.607143	0.75	-0.0357143	-0.357143	-0.428571	-0.857143	0.428571	-0.535714	-0.324337	0.392857	0.198206	-0.428571	-0.178571	0.392857
cg25589001	0.428571	-0.392857	0.522544	0.558581	0.0357143	-0.714286	0.107143	0.428571	-0.252262	0.75	0.714286	-0.357143	0.214286	0.205832	0	0.678571	-0.535714	-0.5	-0.214286	0.0357143	0	-0.392857	0.214286	0.25	-0.821429	0.428571	0.0357143	-0.0360375	0.25	0.357143	-0.0714286	-0.5	-0.214286	0.25	-0.357143	0.428571	0.392857	0.607143	-0.607143	-0.178571	-0.321429	0.178571	0.25	0.0540562	0.107143	-0.378394	0	0.107143	0.142857
cg04930982	-0.25	-0.392857	-0.216225	-0.0900938	-0.285714	-0.0357143	-0.142857	-0.428571	0.504525	0	-0.535714	-0.535714	-0.821429	-0.617497	0.25	-0.392857	-0.357143	-0.107143	0.0714286	-0.571429	-0.75	-0.25	-0.642857	-0.785714	0.428571	0.607143	-0.642857	0.396413	-0.25	0.107143	-0.0357143	-0.25	-0.714286	-0.75	-0.535714	-0.178571	0.178571	-0.107143	0.0714286	0.178571	-0.0357143	0.142857	0.428571	-0.216225	-0.464286	0.558581	-0.75	-0.142857	0.0357143
cg17302896	-0.535714	0.0714286	-0.378394	0.108113	-0.535714	0.142857	0.214286	0.0714286	-0.882919	-0.142857	0.357143	-0.214286	0.571429	0.374241	0.357143	0.428571	-0.321429	0.107143	0.535714	0	0.714286	0.642857	0.428571	0.785714	-0.571429	-0.357143	-0.357143	-0.0180188	-0.535714	-0.142857	-0.142857	-0.285714	-0.0357143	-0.0714286	-0.214286	-0.178571	0.0357143	-0.107143	-0.357143	0	0.107143	-0.357143	0.285714	0.108113	-0.0357143	-0.900937	0.785714	0.214286	-0.178571
cg10430742	0.75	0.571429	0.306319	-0.198206	0.785714	0.142857	-0.214286	0.321429	0.234244	0	0.392857	0.821429	0.321429	0.0935601	-0.535714	0.142857	0.75	-0.0714286	-0.535714	0.464286	0.214286	-0.285714	0.214286	0.142857	0.142857	-0.321429	1	-0.522544	0.678571	0.0357143	0.25	0.678571	0.642857	0.785714	0.821429	0.214286	-0.25	0.178571	0.0357143	-0.0714286	0	-0.0357143	-0.714286	0.0540562	0.321429	0.162169	0.107143	-0.214286	0.357143
cg04531781	-0.75	-0.535714	-0.180188	0.342356	-0.785714	-0.178571	0.428571	-0.571429	0.0360375	0	-0.535714	-0.678571	-0.392857	-0.168408	0.25	-0.392857	-0.714286	0.107143	0.285714	-0.571429	-0.321429	0.178571	-0.0714286	-0.214286	0	0.321429	-0.928571	0.360375	-0.75	0.107143	-0.464286	-0.535714	-0.5	-0.892857	-0.678571	-0.392857	0.107143	-0.0357143	0.214286	-0.107143	0.0357143	0.285714	0.571429	0.216225	-0.392857	0.126131	-0.178571	0.428571	-0.321429
cg16903269	-0.285714	0.0357143	-0.594619	-0.72075	-0.0714286	0.464286	-0.642857	0.392857	-0.522544	-0.5	-0.214286	-0.285714	0	0.0748481	0.785714	0.107143	0.178571	0.321429	0.821429	0.321429	0.107143	0.535714	-0.642857	-0.142857	0.142857	-0.142857	-0.285714	0.630656	0.0714286	-0.571429	0.714286	-0.142857	-0.285714	0.107143	-0.285714	0.321429	0.285714	-0.857143	-0.25	0.535714	-0.0357143	-0.678571	0.214286	-0.846881	0.214286	-0.468488	0.0714286	-0.642857	-0.25
cg27203184	0.357143	-0.0357143	0.14415	-0.324338	0.714286	0.0357143	-0.392857	0.821429	-0.162169	0.25	0.107143	0.392857	0.107143	0.542649	0.321429	0.428571	0.535714	-0.142857	0.285714	0.571429	0.464286	-0.0714286	-0.0357143	0.285714	0.107143	-0.571429	0.5	0.0540563	0.642857	-0.75	0.178571	-0.0357143	0.392857	0.714286	0.392857	0.428571	-0.392857	-0.142857	0.25	0.535714	0.428571	-0.464286	0.0714286	-0.324338	0.464286	-0.162169	0.142857	-0.392857	-0.428571
cg13844341	0.857143	-0.285714	0.792825	0.360375	0.535714	-0.678571	-0.0714286	0.321429	0.504525	0.678571	0.321429	0	-0.178571	-0.0748481	-0.392857	0.178571	-0.0714286	-0.428571	-0.678571	0.142857	-0.535714	-0.821429	-0.107143	-0.392857	-0.214286	0.571429	0.464286	-0.072075	0.714286	0.428571	0.107143	-0.0714286	0	0.392857	0	0.535714	0.285714	0.571429	-0.178571	-0.214286	-0.392857	0.464286	-0.178571	-0.0180188	0.214286	0.414431	-0.571429	-0.0714286	0.285714
cg22799396	-0.214286	-0.428571	-0.072075	0.414431	-0.571429	-0.392857	0.142857	-0.142857	-0.252263	0.392857	0.357143	-0.75	-0.142857	-0.243256	0.285714	0.392857	-0.857143	-0.392857	0.107143	-0.535714	-0.178571	-0.107143	-0.0357143	0.0357143	-0.571429	0.607143	-0.678571	0.14415	-0.428571	0.392857	-0.214286	-0.607143	-0.75	-0.535714	-0.75	-0.0714286	0.428571	0.357143	-0.642857	-0.0714286	-0.214286	0.0714286	0.607143	0.0360375	-0.428571	-0.324338	-0.107143	0.142857	0.178571
cg26724018	-0.0714286	0.0357143	-0.522544	-0.108112	-0.25	0.142857	-0.285714	-0.214286	-0.0180187	0.178571	0.464286	-0.357143	-0.392857	-0.673633	0.321429	0.5	-0.392857	-0.607143	0.0714286	-0.75	-0.0714286	-0.214286	-0.25	-0.0357143	-0.0714286	0.428571	-0.464286	-0.162169	-0.357143	0.214286	-0.107143	-0.142857	-0.857143	-0.571429	-0.357143	-0.357143	0.0714286	0.285714	-0.714286	0.321429	0.142857	-0.357143	0.535714	-0.108112	-0.785714	-0.126131	-0.214286	-0.285714	0.535714
cg12182708	0.964286	0	0.594619	-0.0360375	0.785714	-0.357143	-0.392857	0.535714	0.396413	0.428571	0.357143	0.25	-0.0714286	-0.0374241	-0.285714	0.25	0.321429	-0.321429	-0.535714	0.392857	-0.357143	-0.678571	-0.25	-0.357143	-0.0357143	0.321429	0.714286	-0.072075	0.928571	0.178571	0.428571	0.178571	0.142857	0.678571	0.25	0.642857	0.214286	0.285714	-0.214286	0	-0.321429	0.142857	-0.357143	-0.2883	0.357143	0.306319	-0.464286	-0.392857	0.321429
cg04810063	-0.428571	-0.535714	0.0540562	-0.0180187	-0.428571	-0.178571	0.0357143	-0.107143	0	-0.285714	-0.821429	-0.642857	-0.25	0.0935601	0.321429	-0.642857	-0.321429	0.571429	0.392857	0.178571	-0.607143	0.285714	-0.535714	-0.642857	0.107143	0.357143	-0.571429	0.8649	-0.107143	-0.0714286	0.321429	-0.428571	-0.214286	-0.285714	-0.642857	0.321429	0.535714	-0.607143	0.285714	-0.107143	-0.428571	0.285714	0.142857	-0.396412	0.321429	0.14415	-0.357143	0.0357143	-0.5
cg16600996	1	0.142857	0.468487	-0.072075	0.821429	-0.25	-0.428571	0.464286	0.43245	0.464286	0.535714	0.357143	-0.107143	-0.18712	-0.321429	0.392857	0.357143	-0.5	-0.607143	0.214286	-0.25	-0.75	-0.178571	-0.25	0	0.285714	0.75	-0.2883	0.857143	0.214286	0.321429	0.285714	0.0714286	0.607143	0.357143	0.464286	0.0714286	0.428571	-0.321429	0.0714286	-0.178571	0.0357143	-0.321429	-0.198206	0.142857	0.306319	-0.428571	-0.428571	0.5
cg03532253	0.0714286	-0.464286	0.702731	0.504525	0.0714286	-0.535714	0.5	-0.178571	0.558581	0.285714	-0.571429	0	-0.214286	0.224544	-0.428571	-0.607143	-0.107143	0.178571	-0.392857	0.107143	-0.464286	-0.321429	0.142857	-0.357143	0.142857	0.142857	0.0714286	0.126131	0.142857	0.142857	-0.357143	-0.142857	0.357143	-0.0357143	0	0.107143	-0.0714286	0.214286	0.75	-0.392857	-0.107143	0.75	-0.142857	0.378394	0.285714	0.648675	-0.357143	0.5	-0.392857
cg12532667	0.107143	0.607143	0.0180188	0.14415	0.214286	0.285714	0.392857	-0.428571	0.324338	-0.0714286	0.214286	0.821429	0.214286	-0.0935601	-0.714286	-0.107143	0.428571	-0.107143	-0.571429	-0.214286	0.428571	-0.107143	0.714286	0.464286	0.25	-0.5	0.535714	-0.900937	-0.178571	0.178571	-0.571429	0.678571	0.571429	0.0357143	0.821429	-0.642857	-0.714286	0.464286	0.357143	-0.25	0.428571	0.142857	-0.464286	0.774806	-0.285714	0.2883	0.357143	0.392857	0.321429
cg07850246	-0.0357143	-0.0357143	0.252262	0.234244	0	-0.0714286	0.392857	-0.642857	0.810844	-0.0357143	-0.571429	0.214286	-0.428571	-0.318105	-0.571429	-0.75	0.0714286	0.107143	-0.535714	-0.321429	-0.5	-0.321429	0.0714286	-0.464286	0.535714	0.142857	0.0357143	-0.198206	-0.142857	0.285714	-0.428571	0.285714	0.178571	-0.392857	0.214286	-0.392857	-0.285714	0.214286	0.678571	-0.321429	0.0714286	0.607143	-0.25	0.486506	-0.214286	0.882919	-0.428571	0.392857	0.0357143
cg25077558	0.357143	-0.321429	0.918956	0.558581	0.107143	-0.678571	0.428571	0.142857	0.162169	0.214286	-0.178571	-0.0357143	0.321429	0.467801	-0.535714	-0.392857	-0.107143	0.357143	-0.464286	0.571429	-0.392857	-0.178571	0.214286	-0.214286	-0.357143	0.25	0.357143	0.198206	0.428571	0.392857	0.107143	-0.107143	0.535714	0.464286	-0.0357143	0.571429	0.428571	0.142857	0.285714	-0.678571	-0.642857	0.785714	-0.5	0.180188	0.714286	0.198206	-0.107143	0.428571	-0.214286
cg07914866	0.535714	0.0357143	0.5766	0.504525	0.321429	-0.392857	0.357143	-0.321429	0.756787	0.5	0.214286	0.357143	-0.214286	-0.299392	-0.785714	-0.107143	0	-0.428571	-0.928571	-0.321429	-0.321429	-0.75	0.357143	-0.142857	0.0714286	0.285714	0.428571	-0.612637	0.178571	0.571429	-0.5	0.285714	0.178571	-0.0357143	0.357143	-0.214286	-0.25	0.821429	0.178571	-0.392857	0	0.607143	-0.285714	0.630656	-0.25	0.684712	-0.357143	0.357143	0.428571
cg06391468	0.214286	-0.75	0.738769	0.522544	-0.107143	-0.821429	0.214286	0.0714286	0.306319	0.428571	-0.321429	-0.607143	-0.25	0.0935601	-0.107143	-0.321429	-0.535714	0.0714286	-0.25	0.142857	-0.821429	-0.392857	-0.285714	-0.642857	-0.285714	0.75	-0.214286	0.558581	0.285714	0.392857	0.107143	-0.535714	-0.178571	-0.0357143	-0.607143	0.571429	0.642857	0.142857	0.0714286	-0.392857	-0.642857	0.714286	0.0714286	-0.108112	0.357143	0.342356	-0.607143	0.214286	-0.214286
cg12483340	0.821429	-0.285714	0.684712	0.0360375	0.678571	-0.5	-0.321429	0.5	0.486506	0.464286	0.0357143	0.0357143	-0.25	0.018712	-0.178571	0.0357143	0.178571	-0.214286	-0.428571	0.392857	-0.571429	-0.678571	-0.392857	-0.571429	0.0357143	0.428571	0.5	0.198206	0.892857	0.107143	0.392857	-0.0357143	0.0714286	0.535714	0.0357143	0.714286	0.285714	0.178571	0	0	-0.357143	0.285714	-0.214286	-0.342356	0.428571	0.450469	-0.642857	-0.321429	0.0714286
cg12259892	0	0.142857	0	-0.342356	0.428571	0.321429	-0.0714286	-0.0714286	0.504525	-0.25	-0.642857	0.535714	-0.285714	0.0561361	-0.142857	-0.535714	0.642857	0.25	-0.0357143	0.178571	-0.0357143	-0.0357143	-0.107143	-0.25	0.785714	-0.464286	0.321429	-0.0360375	0.214286	-0.464286	-0.0714286	0.392857	0.464286	0.107143	0.535714	-0.142857	-0.571429	-0.285714	0.857143	0.214286	0.428571	0	-0.25	0.0360375	0.142857	0.612637	-0.178571	-0.0714286	-0.321429
cg17296707	-0.571429	0.428571	-0.738769	-0.630656	-0.357143	0.75	-0.25	-0.214286	-0.396412	-0.928571	-0.392857	0	0.178571	-0.0748481	0.321429	-0.357143	0.285714	0.642857	0.571429	0.142857	0.178571	0.785714	-0.285714	-0.0357143	0.321429	-0.321429	-0.25	0.2883	-0.357143	-0.285714	0.464286	0.285714	0	-0.142857	0	-0.178571	0.107143	-0.857143	0	0.142857	-0.0357143	-0.428571	-0.178571	-0.378394	0.0357143	-0.306319	0.321429	-0.25	-0.0714286
cg01687189	0.535714	0.25	0.180187	-0.126131	0.142857	-0.0714286	-0.321429	0.0714286	0.0900937	-0.178571	0.285714	-0.0714286	0.142857	-0.318105	-0.285714	-0.0357143	0.0714286	0.107143	-0.392857	0.25	-0.5	-0.178571	-0.357143	-0.464286	-0.178571	0.571429	0.321429	0.0900937	0.428571	0.571429	0.714286	0.285714	-0.107143	0.321429	-0.0714286	0.464286	0.714286	-0.0714286	-0.607143	-0.321429	-0.785714	0.178571	-0.535714	-0.378394	0.214286	0.0180187	-0.285714	-0.321429	0.607143
cg17974166	0.0357143	0.0357143	0.306319	0.162169	-0.285714	-0.214286	0.142857	0.142857	-0.486506	-0.357143	0.0357143	-0.25	0.678571	0.374241	-0.178571	-0.214286	-0.142857	0.642857	0	0.642857	-0.142857	0.428571	0.0357143	-0.0357143	-0.571429	0.214286	0.107143	0.378394	0.142857	0.392857	0.607143	-0.0357143	0.285714	0.428571	-0.25	0.571429	0.821429	-0.357143	-0.321429	-0.607143	-0.892857	0.321429	-0.535714	-0.216225	0.678571	-0.468487	0.285714	0.142857	0
cg08321942	0.285714	-0.321429	0.8649	0.684712	-0.107143	-0.714286	0.535714	-0.142857	0.270281	0.214286	-0.142857	-0.178571	0.214286	0.205832	-0.642857	-0.464286	-0.321429	0.285714	-0.607143	0.285714	-0.571429	-0.25	0.214286	-0.321429	-0.392857	0.5	0.178571	0.126131	0.214286	0.678571	0	-0.107143	0.321429	0.178571	-0.178571	0.392857	0.535714	0.285714	0.142857	-0.821429	-0.75	0.928571	-0.464286	0.306319	0.464286	0.2883	-0.214286	0.535714	0
cg13740636	-0.178571	0.357143	-0.072075	0.126131	0.107143	0.25	0.392857	-0.0714286	-0.162169	0	0.178571	0.642857	0.392857	0.374241	-0.25	0.142857	0.321429	-0.0357143	-0.0357143	0	0.821429	0.214286	0.785714	0.821429	0.0357143	-0.821429	0.321429	-0.630656	-0.25	-0.285714	-0.607143	0.285714	0.607143	0.142857	0.642857	-0.5	-0.785714	0.25	0.428571	0	0.642857	-0.142857	-0.107143	0.630656	-0.0714286	-0.162169	0.678571	0.392857	-0.178571
cg23785275	-0.5	0.392857	-0.396413	0.108113	-0.678571	0.285714	0.321429	-0.357143	-0.666694	-0.5	0.285714	-0.107143	0.642857	0.0561361	-0.0714286	0.0357143	-0.25	0.357143	0.178571	-0.0714286	0.428571	0.678571	0.428571	0.535714	-0.464286	-0.142857	-0.25	-0.162169	-0.642857	0.321429	0	0.107143	0.0357143	-0.178571	-0.107143	-0.321429	0.25	-0.142857	-0.428571	-0.392857	-0.25	-0.0714286	-0.178571	0.234244	-0.107143	-0.684712	0.714286	0.321429	0.214286
cg26926765	-0.678571	0.25	-0.648675	-0.504525	-0.464286	0.607143	-0.142857	-0.107143	-0.5766	-0.857143	-0.428571	-0.142857	0.285714	0.149696	0.428571	-0.321429	0.142857	0.714286	0.714286	0.25	0.25	0.892857	-0.214286	0.0714286	0.142857	-0.357143	-0.357143	0.43245	-0.392857	-0.357143	0.428571	0.0714286	0.0357143	-0.107143	-0.142857	-0.0714286	0.178571	-0.892857	0.0357143	0.107143	-0.0714286	-0.392857	-0.0714286	-0.378394	0.178571	-0.468488	0.428571	-0.142857	-0.285714
cg07377178	0.75	-0.321429	0.900937	0.360375	0.571429	-0.678571	0.0357143	0.5	0.306319	0.571429	0.142857	0.107143	0.0714286	0.336817	-0.357143	0.0714286	0.0714286	-0.142857	-0.5	0.5	-0.321429	-0.571429	0.0357143	-0.214286	-0.25	0.25	0.571429	0.0540563	0.785714	0.178571	0.142857	-0.107143	0.357143	0.642857	0.107143	0.678571	0.214286	0.357143	0.107143	-0.25	-0.357143	0.464286	-0.285714	-0.0180188	0.571429	0.270281	-0.321429	0.0357143	-0.0714286
cg04919592	0.964286	0	0.594619	-0.0360375	0.785714	-0.357143	-0.392857	0.535714	0.396413	0.428571	0.357143	0.25	-0.0714286	-0.0374241	-0.285714	0.25	0.321429	-0.321429	-0.535714	0.392857	-0.357143	-0.678571	-0.25	-0.357143	-0.0357143	0.321429	0.714286	-0.072075	0.928571	0.178571	0.428571	0.178571	0.142857	0.678571	0.25	0.642857	0.214286	0.285714	-0.214286	0	-0.321429	0.142857	-0.357143	-0.2883	0.357143	0.306319	-0.464286	-0.392857	0.321429
cg12049550	0.857143	-0.142857	0.810844	0.234244	0.678571	-0.535714	-0.0714286	0.392857	0.486506	0.5	0.178571	0.25	-0.0357143	0.112272	-0.464286	0.0357143	0.214286	-0.214286	-0.642857	0.392857	-0.392857	-0.678571	-0.0357143	-0.321429	-0.0714286	0.285714	0.678571	-0.0900937	0.821429	0.25	0.178571	0.107143	0.321429	0.607143	0.25	0.571429	0.142857	0.392857	0.0714286	-0.214286	-0.321429	0.428571	-0.392857	-0.0180187	0.428571	0.43245	-0.428571	-0.0714286	0.142857
cg16058600	0.892857	0.0357143	0.468487	0.198206	0.642857	-0.392857	-0.214286	0.357143	0.360375	0.714286	0.75	0.25	-0.107143	-0.205832	-0.321429	0.607143	0.0714286	-0.75	-0.642857	-0.0714286	-0.107143	-0.821429	0.0714286	0	-0.214286	0.321429	0.571429	-0.468487	0.607143	0.321429	-0.0357143	0.107143	-0.0714286	0.392857	0.25	0.25	-0.0357143	0.75	-0.428571	0.0357143	-0.0357143	0.0714286	-0.0714286	0.072075	-0.107143	0.198206	-0.321429	-0.214286	0.535714
cg16362595	-0.821429	0.214286	-0.846881	-0.414431	-0.571429	0.642857	-0.0714286	-0.25	-0.558581	-0.642857	-0.25	-0.178571	0.107143	-0.018712	0.535714	-0.0714286	-0.0357143	0.357143	0.75	-0.178571	0.428571	0.785714	-0.0714286	0.285714	0.142857	-0.392857	-0.571429	0.198206	-0.678571	-0.392857	0.0357143	-0.0357143	-0.214286	-0.428571	-0.178571	-0.428571	-0.107143	-0.607143	-0.0357143	0.285714	0.285714	-0.535714	0.285714	-0.162169	-0.25	-0.486506	0.464286	-0.0714286	-0.214286
cg11001581	0.25	-0.321429	0.522544	0.342356	-0.214286	-0.571429	0.0714286	0.214286	-0.234244	0.0714286	0.107143	-0.535714	0.321429	0.18712	-0.107143	-0.0714286	-0.428571	0.285714	-0.142857	0.428571	-0.5	0	-0.178571	-0.321429	-0.642857	0.642857	-0.0357143	0.486506	0.285714	0.535714	0.535714	-0.321429	-0.0714286	0.285714	-0.535714	0.714286	0.964286	-0.0714286	-0.464286	-0.535714	-0.964286	0.464286	-0.25	-0.2883	0.535714	-0.252262	-0.142857	0.0714286	0.0714286
cg01223011	-0.892857	-0.357143	-0.486506	0.0180188	-0.785714	0.107143	0.178571	-0.178571	-0.5766	-0.25	-0.357143	-0.642857	0	0.168408	0.642857	-0.0714286	-0.535714	0.285714	0.785714	-0.214286	0.178571	0.642857	-0.0714286	0.178571	-0.178571	-0.0714286	-0.892857	0.504525	-0.714286	-0.285714	-0.142857	-0.571429	-0.392857	-0.571429	-0.642857	-0.214286	0.142857	-0.428571	0	0.142857	0.107143	-0.214286	0.607143	-0.108113	-0.142857	-0.486506	0.285714	0.178571	-0.5
cg01537645	0.178571	-0.0714286	-0.108112	-0.180187	0.178571	0.0714286	-0.25	-0.428571	0.882919	0.107143	-0.321429	-0.0357143	-0.892857	-0.804617	-0.107143	-0.321429	0.0357143	-0.357143	-0.357143	-0.607143	-0.714286	-0.607143	-0.535714	-0.785714	0.678571	0.5	-0.142857	-0.0540562	0.0357143	0.178571	-0.107143	0.178571	-0.5	-0.535714	-0.0357143	-0.285714	-0.142857	0.178571	0.142857	0.214286	0.142857	0.142857	0.142857	-0.0540562	-0.571429	0.882919	-0.857143	-0.25	0.357143
cg08554554	-0.75	0.142857	-0.2883	0.324337	-0.821429	0.142857	0.607143	-0.428571	-0.666694	-0.392857	0.0357143	-0.178571	0.607143	0.28068	-0.0357143	-0.107143	-0.392857	0.428571	0.285714	-0.107143	0.5	0.75	0.607143	0.642857	-0.464286	-0.285714	-0.428571	-0.0900937	-0.821429	0.178571	-0.321429	-0.107143	0.142857	-0.321429	-0.178571	-0.428571	0.0714286	-0.107143	-0.0714286	-0.428571	-0.0714286	0.0714286	0	0.450469	-0.0714286	-0.630656	0.785714	0.607143	-0.142857
cg01850135	-0.392857	0.178571	-0.630656	-0.198206	-0.285714	0.357143	-0.142857	0.142857	-0.702731	-0.0714286	0.464286	-0.107143	0.25	0.0748481	0.535714	0.642857	-0.142857	-0.214286	0.571429	-0.214286	0.714286	0.428571	0.178571	0.678571	-0.285714	-0.357143	-0.321429	-0.126131	-0.428571	-0.321429	-0.107143	-0.178571	-0.285714	-0.142857	-0.107143	-0.285714	-0.178571	-0.0714286	-0.464286	0.392857	0.392857	-0.678571	0.464286	-0.072075	-0.321429	-0.756787	0.571429	-0.142857	0
cg03582285	0.25	0.392857	-0.126131	-0.324337	-0.0357143	0.214286	-0.357143	-0.0357143	-0.0900937	-0.5	0.142857	-0.0714286	0.214286	-0.318105	-0.142857	-0.142857	0.142857	0.321429	-0.142857	0.25	-0.357143	0.142857	-0.392857	-0.392857	-0.0714286	0.392857	0.178571	0.162169	0.214286	0.428571	0.785714	0.357143	-0.107143	0.214286	-0.0714286	0.321429	0.678571	-0.357143	-0.571429	-0.25	-0.714286	0	-0.535714	-0.450469	0.178571	-0.126131	-0.107143	-0.357143	0.535714
cg15045292	0.642857	0.571429	-0.0900937	-0.414431	0.464286	0.25	-0.571429	0.392857	-0.162169	-0.142857	0.678571	0.321429	0.321429	-0.18712	-0.107143	0.464286	0.428571	-0.142857	-0.214286	0.321429	0.107143	-0.107143	-0.178571	0.0357143	-0.142857	0.0714286	0.607143	-0.234244	0.535714	0.178571	0.678571	0.464286	0.0357143	0.607143	0.321429	0.357143	0.285714	-0.0357143	-0.714286	0.0714286	-0.321429	-0.357143	-0.464286	-0.414431	0.142857	-0.2883	0.0714286	-0.571429	0.642857
cg23304298	0.75	0.214286	0.450469	-0.180187	0.678571	-0.0714286	-0.285714	0.142857	0.630656	0	-0.0714286	0.428571	-0.142857	-0.18712	-0.5	-0.285714	0.535714	0.0357143	-0.607143	0.357143	-0.5	-0.5	-0.285714	-0.571429	0.357143	0.214286	0.714286	-0.0900937	0.75	0.214286	0.428571	0.5	0.321429	0.5	0.428571	0.392857	0.107143	0.0357143	0.142857	-0.142857	-0.321429	0.285714	-0.642857	-0.180187	0.321429	0.612637	-0.5	-0.285714	0.321429
cg07535928	0.821429	-0.214286	0.702731	0.306319	0.428571	-0.607143	-0.107143	0.178571	0.540562	0.535714	0.285714	-0.0714286	-0.214286	-0.243256	-0.428571	0.0714286	-0.107143	-0.357143	-0.714286	0.0714286	-0.678571	-0.785714	-0.214286	-0.535714	-0.178571	0.714286	0.392857	-0.0360375	0.642857	0.571429	0.214286	0	-0.107143	0.285714	-0.0714286	0.5	0.428571	0.5	-0.285714	-0.285714	-0.535714	0.5	-0.25	-0.072075	0.142857	0.450469	-0.642857	-0.107143	0.428571
cg27535502	-0.0357143	0.357143	-0.756787	-0.810844	0.321429	0.678571	-0.75	0.428571	-0.342356	-0.214286	0.25	0.214286	-0.107143	-0.112272	0.678571	0.571429	0.464286	-0.25	0.607143	0	0.535714	0.214286	-0.357143	0.25	0.321429	-0.464286	0.0357143	-0.0180187	0.107143	-0.714286	0.321429	0.142857	-0.25	0.142857	0.214286	-0.0714286	-0.357143	-0.392857	-0.285714	0.857143	0.571429	-1	0.321429	-0.558581	-0.214286	-0.378394	0.178571	-0.75	0.0357143
cg18772071	0.75	-0.0714286	0.666694	0.306319	0.357143	-0.5	0	-0.0357143	0.630656	0.357143	0.178571	0.0357143	-0.178571	-0.318105	-0.607143	-0.142857	-0.0357143	-0.214286	-0.821429	0.0357143	-0.714286	-0.714286	-0.142857	-0.571429	-0.0714286	0.678571	0.428571	-0.126131	0.535714	0.678571	0.178571	0.178571	0	0.214286	0.0357143	0.357143	0.392857	0.464286	-0.178571	-0.428571	-0.571429	0.607143	-0.428571	0.0540562	0.107143	0.558581	-0.607143	0	0.5
cg12115800	0.607143	-0.0714286	0.396413	0.0540563	0.678571	-0.285714	-0.214286	0.785714	-0.14415	0.607143	0.571429	0.321429	0.214286	0.449089	0.0714286	0.714286	0.25	-0.464286	-0.0714286	0.392857	0.428571	-0.357143	0.214286	0.428571	-0.285714	-0.285714	0.571429	-0.216225	0.642857	-0.321429	0	-0.107143	0.285714	0.714286	0.321429	0.428571	-0.25	0.357143	-0.107143	0.285714	0.25	-0.25	0.0714286	-0.072075	0.321429	-0.234244	0.142857	-0.214286	-0.107143
cg06779253	-0.464286	-0.142857	-0.666694	-0.594619	-0.214286	0.392857	-0.535714	0.321429	-0.540562	-0.321429	-0.214286	-0.428571	-0.142857	0.0561361	0.928571	0.214286	-0.0357143	0.142857	0.928571	0.0714286	0.178571	0.5	-0.571429	-0.0357143	0.107143	-0.142857	-0.535714	0.612637	-0.142857	-0.642857	0.428571	-0.357143	-0.464286	-0.142857	-0.428571	0.142857	0.142857	-0.714286	-0.214286	0.642857	0.178571	-0.714286	0.535714	-0.72075	0	-0.486506	0.0714286	-0.535714	-0.357143
cg22318806	-0.857143	0.142857	-0.810844	-0.234244	-0.678571	0.535714	0.0714286	-0.392857	-0.486506	-0.5	-0.178571	-0.25	0.0357143	-0.112272	0.464286	-0.0357143	-0.214286	0.214286	0.642857	-0.392857	0.392857	0.678571	0.0357143	0.321429	0.0714286	-0.285714	-0.678571	0.0900938	-0.821429	-0.25	-0.178571	-0.107143	-0.321429	-0.607143	-0.25	-0.571429	-0.142857	-0.392857	-0.0714286	0.214286	0.321429	-0.428571	0.392857	0.0180188	-0.428571	-0.43245	0.428571	0.0714286	-0.142857
cg14760797	0.821429	0.0714286	0.234244	-0.414431	0.785714	-0.0357143	-0.678571	0.392857	0.5766	0.178571	0.0714286	0.214286	-0.428571	-0.355529	-0.0714286	0.0714286	0.464286	-0.285714	-0.357143	0.214286	-0.535714	-0.642857	-0.642857	-0.678571	0.392857	0.357143	0.535714	0.072075	0.857143	0	0.571429	0.285714	-0.107143	0.428571	0.214286	0.5	0.142857	0	-0.142857	0.285714	-0.178571	-0.0714286	-0.25	-0.540562	0.142857	0.522544	-0.714286	-0.678571	0.357143
cg23195763	0.285714	0.607143	-0.0900938	0.0180188	-0.107143	0.178571	0	-0.357143	0.0180188	-0.285714	0.535714	0.178571	0.321429	-0.467801	-0.535714	0.0357143	0.0357143	0	-0.535714	-0.142857	-0.107143	-0.0357143	0.142857	0	-0.214286	0.321429	0.285714	-0.450469	-0.0714286	0.75	0.25	0.535714	-0.0357143	0.0357143	0.178571	-0.142857	0.357143	0.214286	-0.642857	-0.464286	-0.5	0.142857	-0.571429	0.14415	-0.214286	-0.0900938	0.107143	0	0.857143
cg05392293	-0.25	0.285714	-0.126131	0.198206	-0.142857	0.142857	0.357143	0.107143	-0.630656	0	0.464286	0.321429	0.678571	0.505225	-0.0357143	0.428571	0.0357143	0	0.178571	0.107143	0.928571	0.428571	0.785714	1	-0.428571	-0.678571	0.142857	-0.450469	-0.321429	-0.178571	-0.392857	0.0357143	0.428571	0.214286	0.321429	-0.285714	-0.392857	0.178571	-0.0357143	-0.0714286	0.357143	-0.25	0	0.450469	0.0357143	-0.666694	0.892857	0.357143	-0.142857
cg07219494	0.285714	-0.25	0.0180188	0.126131	-0.0714286	-0.285714	-0.214286	-0.25	0.486506	0.392857	0.214286	-0.464286	-0.642857	-0.767193	0	0.142857	-0.464286	-0.571429	-0.357143	-0.642857	-0.714286	-0.642857	-0.464286	-0.607143	0	0.892857	-0.321429	0.0180188	0	0.535714	0	-0.178571	-0.821429	-0.5	-0.464286	-0.0357143	0.357143	0.428571	-0.535714	0.0357143	-0.25	0.178571	0.321429	-0.126131	-0.571429	0.396413	-0.75	-0.214286	0.571429
cg22819952	-0.642857	-0.535714	-0.270281	0.306319	-0.678571	-0.178571	0.285714	-0.428571	-0.0180187	0.214286	-0.25	-0.678571	-0.464286	-0.243256	0.392857	-0.0357143	-0.75	-0.214286	0.321429	-0.714286	-0.178571	0.0357143	-0.0714286	-0.0714286	-0.0714286	0.321429	-0.928571	0.234244	-0.714286	0.0357143	-0.535714	-0.607143	-0.678571	-0.892857	-0.678571	-0.428571	0	0.142857	0	0.107143	0.214286	0.0714286	0.785714	0.180187	-0.571429	0.0180187	-0.178571	0.285714	-0.214286
cg10929921	0.5	0.607143	-0.0900938	-0.684712	0.678571	0.5	-0.571429	0.285714	0.198206	-0.464286	-0.0357143	0.642857	0.107143	-0.0748481	-0.178571	-0.142857	0.892857	0.25	-0.142857	0.535714	0	0	-0.321429	-0.25	0.5	-0.285714	0.75	-0.0900938	0.642857	-0.214286	0.678571	0.714286	0.428571	0.642857	0.642857	0.285714	-0.0714286	-0.428571	0.0714286	0.178571	-0.0714286	-0.285714	-0.678571	-0.43245	0.357143	0.198206	-0.0714286	-0.571429	0.25
cg22088248	0.285714	-0.357143	0.396412	0.396412	-0.178571	-0.607143	0	0.392857	-0.43245	0.392857	0.535714	-0.571429	0.321429	0.18712	0.107143	0.464286	-0.571429	-0.142857	-0.0357143	0.214286	-0.178571	-0.107143	-0.0357143	0.0357143	-0.857143	0.571429	-0.107143	0.2883	0.214286	0.428571	0.321429	-0.5	-0.285714	0.25	-0.571429	0.607143	0.785714	0.214286	-0.75	-0.285714	-0.678571	0.178571	0.107143	-0.234244	0.285714	-0.522544	0	0	0.142857
cg00551609	0.821429	0.428571	0.342356	-0.198206	0.857143	0.0357143	-0.321429	0.535714	0.14415	0.178571	0.5	0.714286	0.285714	0.168408	-0.357143	0.357143	0.678571	-0.214286	-0.428571	0.5	0.25	-0.357143	0.142857	0.178571	0.0357143	-0.285714	0.964286	-0.43245	0.785714	-0.0714286	0.285714	0.5	0.535714	0.857143	0.714286	0.357143	-0.214286	0.214286	-0.0714286	0.0714286	0.0357143	-0.142857	-0.535714	-0.072075	0.357143	0.0540562	0.0714286	-0.321429	0.285714
cg06530441	0.392857	0.142857	0.558581	0.072075	0.321429	-0.142857	0.142857	-0.0714286	0.450469	-0.214286	-0.357143	0.357143	0.142857	0.112272	-0.642857	-0.642857	0.392857	0.464286	-0.535714	0.5	-0.428571	-0.142857	0	-0.428571	0.214286	0.0714286	0.571429	0.0180187	0.464286	0.285714	0.285714	0.428571	0.607143	0.428571	0.357143	0.321429	0.178571	-0.107143	0.428571	-0.5	-0.464286	0.571429	-0.785714	0.072075	0.535714	0.504525	-0.214286	0.142857	0.0357143
cg09455342	0.5	-0.178571	0.414431	0.270281	-0.0357143	-0.5	-0.107143	0.0714286	0.108112	0.25	0.357143	-0.428571	0	-0.28068	-0.214286	0.107143	-0.392857	-0.142857	-0.428571	0.0357143	-0.642857	-0.392857	-0.285714	-0.464286	-0.464286	0.857143	0.0357143	0.180187	0.321429	0.714286	0.428571	-0.142857	-0.357143	0.107143	-0.428571	0.5	0.821429	0.25	-0.678571	-0.392857	-0.821429	0.392857	-0.178571	-0.234244	0.107143	0.0180187	-0.428571	-0.107143	0.5
cg11336311	0.785714	-0.0357143	0.450469	0.0540562	0.678571	-0.357143	-0.321429	0.785714	-0.108112	0.607143	0.714286	0.214286	0.214286	0.28068	0	0.75	0.178571	-0.5	-0.214286	0.392857	0.214286	-0.464286	0.0714286	0.25	-0.392857	0	0.607143	-0.180187	0.75	-0.0714286	0.214286	-0.0714286	0.142857	0.75	0.214286	0.571429	0.0357143	0.392857	-0.392857	0.178571	-0.0357143	-0.178571	-0.0357143	-0.198206	0.321429	-0.234244	0	-0.321429	0.142857
cg07706695	-0.714286	0.0714286	-0.702731	-0.0900937	-0.642857	0.357143	0.0714286	-0.214286	-0.630656	-0.25	0.142857	-0.321429	0.142857	-0.0374241	0.5	0.285714	-0.357143	0	0.607143	-0.392857	0.5	0.571429	0.142857	0.5	-0.214286	-0.214286	-0.642857	0.0180187	-0.75	-0.178571	-0.214286	-0.25	-0.392857	-0.5	-0.321429	-0.464286	-0.0714286	-0.178571	-0.321429	0.214286	0.285714	-0.464286	0.5	0.0360375	-0.428571	-0.630656	0.5	0.0714286	-0.0714286
cg01612140	0.571429	0.0357143	0.738769	0.306319	0.321429	-0.392857	0.214286	-0.0714286	0.522544	0.0714286	-0.107143	0.25	0.107143	0.018712	-0.75	-0.464286	0.178571	0.214286	-0.75	0.357143	-0.535714	-0.392857	0.0714286	-0.428571	0	0.321429	0.571429	-0.0900938	0.5	0.535714	0.178571	0.321429	0.464286	0.392857	0.25	0.357143	0.285714	0.214286	0.214286	-0.607143	-0.571429	0.714286	-0.714286	0.180188	0.428571	0.522544	-0.321429	0.214286	0.214286
cg08430277	0.25	0.214286	-0.216225	-0.594619	0.75	0.428571	-0.5	0.357143	0.324337	0.0357143	-0.142857	0.607143	-0.357143	0	0.214286	0.142857	0.75	-0.25	0.142857	0.107143	0.285714	-0.214286	-0.214286	0	0.714286	-0.571429	0.428571	-0.180187	0.428571	-0.75	0	0.321429	0.214286	0.285714	0.607143	-0.0714286	-0.75	-0.142857	0.464286	0.714286	0.75	-0.535714	0.0714286	-0.216225	-0.0357143	0.342356	-0.142857	-0.5	-0.178571
cg17830959	-0.25	0.0714286	0.108113	0.234244	-0.607143	-0.107143	0.321429	-0.285714	-0.378394	-0.5	-0.107143	-0.357143	0.535714	0.112272	-0.25	-0.428571	-0.321429	0.678571	-0.0357143	0.285714	-0.25	0.5	0.0714286	-0.107143	-0.464286	0.321429	-0.178571	0.306319	-0.25	0.571429	0.392857	0	0.107143	0	-0.357143	0.214286	0.785714	-0.321429	-0.285714	-0.714286	-0.857143	0.428571	-0.464286	-0.0180188	0.357143	-0.342356	0.25	0.321429	0.107143
cg02255484	0.464286	-0.178571	0.396413	0.5766	0.107143	-0.535714	0.214286	-0.107143	0.360375	0.785714	0.642857	-0.0714286	-0.214286	-0.336817	-0.357143	0.464286	-0.428571	-0.785714	-0.642857	-0.535714	-0.178571	-0.75	0.285714	0.0714286	-0.357143	0.5	0.0714286	-0.504525	0.0357143	0.571429	-0.5	-0.142857	-0.321429	-0.178571	-0.0714286	-0.142857	-0.0357143	0.964286	-0.392857	-0.178571	0	0.321429	0.214286	0.450469	-0.464286	0.216225	-0.285714	0.214286	0.5
cg02333792	-0.642857	0.214286	-0.774806	-0.450469	-0.428571	0.571429	-0.214286	0.0714286	-0.774806	-0.535714	0	-0.178571	0.285714	0.149696	0.642857	0.214286	0	0.285714	0.821429	0.0357143	0.571429	0.785714	-0.0714286	0.428571	-0.0714286	-0.428571	-0.428571	0.234244	-0.464286	-0.464286	0.214286	-0.107143	-0.178571	-0.142857	-0.178571	-0.178571	0	-0.607143	-0.25	0.357143	0.214286	-0.678571	0.285714	-0.324337	-0.0714286	-0.738769	0.571429	-0.214286	-0.214286
cg17934470	0.821429	-0.214286	0.702731	0.306319	0.428571	-0.607143	-0.107143	0.178571	0.540562	0.535714	0.285714	-0.0714286	-0.214286	-0.243256	-0.428571	0.0714286	-0.107143	-0.357143	-0.714286	0.0714286	-0.678571	-0.785714	-0.214286	-0.535714	-0.178571	0.714286	0.392857	-0.0360375	0.642857	0.571429	0.214286	0	-0.107143	0.285714	-0.0714286	0.5	0.428571	0.5	-0.285714	-0.285714	-0.535714	0.5	-0.25	-0.072075	0.142857	0.450469	-0.642857	-0.107143	0.428571
cg01080713	-0.75	-0.285714	-0.126131	0.0540562	-0.357143	0.107143	0.392857	-0.107143	-0.252262	-0.25	-0.714286	-0.0714286	0.0714286	0.542649	0.285714	-0.428571	-0.0357143	0.5	0.571429	0.142857	0.321429	0.571429	0.214286	0.25	0.178571	-0.571429	-0.392857	0.324337	-0.428571	-0.571429	-0.357143	-0.285714	0.321429	-0.214286	-0.0714286	-0.214286	-0.357143	-0.428571	0.785714	0.0714286	0.392857	0	0.25	0.180187	0.214286	-0.0900937	0.357143	0.392857	-0.857143
cg13610659	0.25	-0.321429	0.270281	0.108112	-0.178571	-0.428571	-0.214286	0.25	-0.198206	0.0714286	0.142857	-0.642857	0.0714286	-0.0561361	0.142857	0.0714286	-0.428571	0.107143	0	0.25	-0.571429	-0.0714286	-0.464286	-0.464286	-0.5	0.75	-0.178571	0.558581	0.285714	0.428571	0.642857	-0.357143	-0.392857	0.142857	-0.642857	0.678571	0.964286	-0.142857	-0.642857	-0.25	-0.857143	0.214286	-0.0357143	-0.522544	0.321429	-0.234244	-0.321429	-0.214286	0.178571
cg16133872	0.428571	0.821429	-0.198206	-0.324337	0.25	0.428571	-0.285714	0	-0.126131	-0.392857	0.607143	0.5	0.464286	-0.261968	-0.392857	0.214286	0.464286	0.0357143	-0.357143	0.178571	0.214286	0.0714286	0.107143	0.178571	-0.0714286	-0.0714286	0.607143	-0.486506	0.214286	0.357143	0.464286	0.714286	0.214286	0.428571	0.5	0	0.142857	0	-0.571429	-0.178571	-0.285714	-0.214286	-0.678571	-0.072075	0	-0.234244	0.285714	-0.285714	0.75
cg06274159	0.714286	-0.285714	0.828862	0.270281	0.607143	-0.607143	-0.0357143	0.678571	0.0900938	0.535714	0.214286	0.142857	0.214286	0.505225	-0.214286	0.214286	0.142857	-0.107143	-0.321429	0.642857	-0.107143	-0.428571	0.0714286	-0.0357143	-0.321429	0.0714286	0.607143	0.0900938	0.821429	0	0.214286	-0.142857	0.428571	0.785714	0.142857	0.75	0.178571	0.25	0.0714286	-0.142857	-0.285714	0.285714	-0.25	-0.108113	0.678571	0.0540563	-0.142857	-0.0357143	-0.178571
cg22034855	0.75	0.0714286	0.684712	0.180187	0.5	-0.357143	0	0.0357143	0.612637	0.178571	0.0357143	0.285714	-0.0357143	-0.130984	-0.678571	-0.285714	0.25	0	-0.785714	0.285714	-0.571429	-0.571429	-0.0714286	-0.5	0.0714286	0.392857	0.642857	-0.14415	0.642857	0.5	0.25	0.357143	0.321429	0.428571	0.285714	0.392857	0.25	0.285714	0.0714286	-0.428571	-0.5	0.571429	-0.642857	0.0540562	0.321429	0.5766	-0.464286	0	0.357143
cg00178864	0.857143	0	0.324337	-0.360375	0.892857	-0.107143	-0.642857	0.535714	0.540562	0.321429	0.107143	0.285714	-0.392857	-0.18712	-0.0357143	0.178571	0.5	-0.357143	-0.321429	0.285714	-0.392857	-0.678571	-0.535714	-0.535714	0.357143	0.214286	0.607143	0.0360375	0.928571	-0.142857	0.464286	0.214286	0	0.535714	0.285714	0.535714	0	0.0714286	-0.0357143	0.357143	-0.0357143	-0.107143	-0.178571	-0.486506	0.214286	0.486506	-0.642857	-0.642857	0.214286
cg20117103	0.714286	-0.142857	0.342356	0.126131	0.464286	-0.357143	-0.25	-0.0357143	0.792825	0.607143	0.285714	0	-0.642857	-0.636209	-0.285714	0.178571	-0.0714286	-0.714286	-0.678571	-0.428571	-0.642857	-0.964286	-0.321429	-0.571429	0.178571	0.678571	0.214286	-0.252262	0.428571	0.428571	-0.0714286	0.0714286	-0.428571	-0.107143	0	0.0714286	0.0357143	0.642857	-0.25	0.0714286	-0.0714286	0.25	0.0714286	0	-0.392857	0.684712	-0.821429	-0.25	0.571429
cg12445775	0	-0.0714286	0.504525	0.414431	-0.107143	-0.357143	0.428571	0.392857	-0.648675	0	0.178571	0.0357143	0.892857	0.879465	-0.178571	0.0714286	-0.0714286	0.464286	0.0714286	0.75	0.428571	0.428571	0.571429	0.571429	-0.714286	-0.321429	0.285714	0.108112	0.142857	0.0357143	0.107143	-0.178571	0.678571	0.642857	0.0357143	0.464286	0.285714	-0.0714286	0.0357143	-0.5	-0.392857	0.25	-0.357143	0.162169	0.785714	-0.630656	0.678571	0.428571	-0.392857
cg24177517	-0.178571	-0.0714286	0.522544	0.360375	-0.142857	-0.214286	0.607143	-0.178571	0.0360375	-0.285714	-0.571429	0.178571	0.428571	0.561361	-0.5	-0.75	0.107143	0.75	-0.178571	0.535714	-0.0714286	0.321429	0.392857	0	-0.0357143	-0.25	0.214286	0.14415	0	0.107143	-0.0714286	0.107143	0.785714	0.25	0.178571	0.142857	0.0714286	-0.214286	0.714286	-0.642857	-0.321429	0.642857	-0.571429	0.360375	0.642857	0.162169	0.25	0.607143	-0.464286
cg22525688	0.571429	-0.214286	0.43245	-0.0900938	0.285714	-0.357143	-0.392857	0.357143	0.198206	0.0714286	-0.0357143	-0.285714	-0.107143	-0.0935601	-0.0357143	-0.107143	0	0.107143	-0.214286	0.428571	-0.714286	-0.321429	-0.607143	-0.714286	-0.107143	0.642857	0.214286	0.486506	0.678571	0.285714	0.75	-0.0714286	-0.142857	0.392857	-0.285714	0.785714	0.75	-0.178571	-0.321429	-0.142857	-0.75	0.25	-0.285714	-0.594619	0.464286	0.180188	-0.571429	-0.392857	0.178571
cg07603382	0.357143	0.357143	0.072075	0.0540563	0.428571	0.142857	0.107143	-0.428571	0.810844	0.214286	0.107143	0.642857	-0.392857	-0.505225	-0.607143	-0.107143	0.357143	-0.464286	-0.714286	-0.5	-0.0714286	-0.607143	0.25	-0.0714286	0.535714	-0.0714286	0.428571	-0.774806	0.0357143	0.214286	-0.535714	0.571429	0.142857	-0.178571	0.642857	-0.571429	-0.678571	0.607143	0.321429	0	0.464286	0.178571	-0.214286	0.558581	-0.535714	0.756787	-0.285714	0.107143	0.464286
cg14992144	0	-0.321429	0.522544	0.396412	-0.142857	-0.392857	0.428571	-0.464286	0.630656	0	-0.642857	-0.142857	-0.285714	-0.112272	-0.5	-0.821429	-0.178571	0.321429	-0.464286	-0.0357143	-0.75	-0.25	-0.0714286	-0.642857	0.214286	0.428571	-0.0714286	0.198206	0	0.428571	-0.142857	0	0.142857	-0.25	-0.142857	0.0357143	0.214286	0.0714286	0.535714	-0.535714	-0.392857	0.821429	-0.285714	0.270281	0.142857	0.72075	-0.5	0.428571	-0.107143
cg14742937	0.428571	0.25	0.360375	0.540562	0.0357143	-0.285714	0.392857	-0.428571	0.414431	0.357143	0.571429	0.25	0.0714286	-0.392953	-0.785714	0.107143	-0.178571	-0.428571	-0.892857	-0.428571	-0.142857	-0.535714	0.5	0.107143	-0.25	0.357143	0.321429	-0.738769	-0.0714286	0.821429	-0.428571	0.321429	0.0357143	-0.107143	0.25	-0.321429	-0.0357143	0.857143	-0.285714	-0.535714	-0.178571	0.5	-0.321429	0.666694	-0.392857	0.2883	-0.0714286	0.392857	0.714286
cg09295799	0.714286	-0.25	0.666694	0.198206	0.321429	-0.571429	-0.178571	0.285714	0.324338	0.321429	0.142857	-0.214286	-0.0714286	-0.0935601	-0.285714	-0.0357143	-0.107143	-0.0714286	-0.5	0.321429	-0.714286	-0.535714	-0.357143	-0.607143	-0.25	0.714286	0.321429	0.252263	0.678571	0.5	0.5	-0.0714286	-0.0714286	0.392857	-0.214286	0.714286	0.678571	0.178571	-0.321429	-0.321429	-0.75	0.464286	-0.321429	-0.306319	0.392857	0.270281	-0.571429	-0.178571	0.285714
cg25100962	-0.142857	-0.428571	-0.0900937	-0.126131	-0.107143	-0.0714286	-0.178571	-0.321429	0.612637	0.0357143	-0.642857	-0.428571	-0.857143	-0.523937	0.214286	-0.464286	-0.214286	-0.0714286	0.0357143	-0.428571	-0.785714	-0.321429	-0.678571	-0.857143	0.535714	0.535714	-0.5	0.43245	-0.0714286	0	0	-0.214286	-0.571429	-0.607143	-0.428571	-0.0714286	0.107143	-0.142857	0.25	0.214286	0	0.178571	0.357143	-0.252262	-0.321429	0.684712	-0.821429	-0.178571	-0.0714286
cg19374305	0.821429	0.428571	0.342356	-0.198206	0.857143	0.0357143	-0.321429	0.535714	0.14415	0.178571	0.5	0.714286	0.285714	0.168408	-0.357143	0.357143	0.678571	-0.214286	-0.428571	0.5	0.25	-0.357143	0.142857	0.178571	0.0357143	-0.285714	0.964286	-0.43245	0.785714	-0.0714286	0.285714	0.5	0.535714	0.857143	0.714286	0.357143	-0.214286	0.214286	-0.0714286	0.0714286	0.0357143	-0.142857	-0.535714	-0.072075	0.357143	0.0540562	0.0714286	-0.321429	0.285714
cg01172150	0.857143	-0.285714	0.792825	0.360375	0.535714	-0.678571	-0.0714286	0.321429	0.504525	0.678571	0.321429	0	-0.178571	-0.0748481	-0.392857	0.178571	-0.0714286	-0.428571	-0.678571	0.142857	-0.535714	-0.821429	-0.107143	-0.392857	-0.214286	0.571429	0.464286	-0.072075	0.714286	0.428571	0.107143	-0.0714286	0	0.392857	0	0.535714	0.285714	0.571429	-0.178571	-0.214286	-0.392857	0.464286	-0.178571	-0.0180187	0.214286	0.414431	-0.571429	-0.0714286	0.285714
cg14605396	0.964286	0.214286	0.522544	-0.0180188	0.857143	-0.214286	-0.285714	0.392857	0.486506	0.428571	0.464286	0.535714	-0.0357143	-0.0935601	-0.464286	0.285714	0.464286	-0.428571	-0.678571	0.25	-0.142857	-0.714286	0	-0.142857	0.0714286	0.107143	0.857143	-0.414431	0.821429	0.178571	0.178571	0.392857	0.285714	0.642857	0.535714	0.357143	-0.107143	0.464286	-0.107143	0	-0.0714286	0.107143	-0.428571	-0.0180188	0.178571	0.378394	-0.321429	-0.285714	0.428571
cg12384790	0.178571	0.892857	-0.43245	-0.684712	0.464286	0.821429	-0.357143	-0.107143	0.180187	-0.642857	0	0.857143	0.142857	-0.224544	-0.285714	-0.178571	0.928571	0.214286	-0.142857	0.178571	0.321429	0.178571	0	0.0714286	0.642857	-0.571429	0.642857	-0.468487	0.178571	-0.214286	0.285714	0.928571	0.464286	0.321429	0.857143	-0.285714	-0.464286	-0.321429	0.178571	0.178571	0.285714	-0.392857	-0.642857	-0.0540562	-0.0357143	0.180187	0.214286	-0.357143	0.357143
cg17868910	-0.321429	0	-0.234244	-0.360375	-0.25	0.285714	-0.142857	-0.357143	0.234244	-0.642857	-0.785714	-0.214286	-0.285714	-0.261968	0.0714286	-0.785714	0.107143	0.607143	0.178571	0.0714286	-0.571429	0.285714	-0.571429	-0.714286	0.5	0.214286	-0.285714	0.522544	-0.107143	0	0.428571	0.142857	-0.107143	-0.285714	-0.214286	0.0357143	0.321429	-0.678571	0.285714	-0.0714286	-0.321429	0.142857	-0.214286	-0.360375	0.107143	0.360375	-0.357143	-0.142857	-0.107143
cg21263664	0.357143	0.107143	-0.108112	0	-0.0714286	-0.107143	-0.321429	0.0357143	-0.0900937	0.178571	0.678571	-0.321429	-0.0357143	-0.505225	0.0357143	0.5	-0.321429	-0.428571	-0.214286	-0.285714	-0.25	-0.285714	-0.25	-0.142857	-0.392857	0.642857	-0.0714286	-0.0900937	0.0714286	0.535714	0.321429	-0.0357143	-0.607143	-0.0714286	-0.321429	0.142857	0.535714	0.285714	-0.964286	-0.0357143	-0.428571	-0.107143	0.0714286	-0.252262	-0.321429	-0.234244	-0.214286	-0.321429	0.714286
cg01409421	-0.321429	-0.571429	0.378394	0.252262	-0.0714286	-0.357143	0.321429	0.392857	-0.324337	0.142857	-0.5	-0.178571	0.214286	0.860753	0.285714	-0.178571	-0.107143	0.392857	0.464286	0.535714	0.214286	0.321429	0.178571	0.214286	-0.178571	-0.392857	-0.142857	0.504525	0.0714286	-0.535714	-0.142857	-0.535714	0.428571	0.25	-0.178571	0.357143	-0.0714286	-0.285714	0.642857	0	0.107143	0.142857	0.214286	0	0.642857	-0.198206	0.25	0.321429	-0.964286
cg15742777	0.535714	-0.428571	0.991031	0.666694	0.285714	-0.821429	0.392857	0.25	0.2883	0.607143	0.0714286	0	0.142857	0.392953	-0.5	-0.0714286	-0.178571	-0.0714286	-0.571429	0.357143	-0.321429	-0.5	0.285714	-0.107143	-0.392857	0.285714	0.392857	0	0.5	0.357143	-0.142857	-0.214286	0.392857	0.428571	0	0.5	0.214286	0.5	0.214286	-0.5	-0.392857	0.714286	-0.25	0.2883	0.5	0.270281	-0.214286	0.392857	-0.142857
cg10930308	-0.178571	0.142857	-0.702731	-0.666694	-0.0714286	0.535714	-0.607143	-0.25	0.252262	-0.392857	-0.285714	-0.214286	-0.642857	-0.729769	0.428571	-0.142857	0.107143	-0.0714286	0.285714	-0.428571	-0.392857	0	-0.785714	-0.607143	0.607143	0.285714	-0.392857	0.252262	-0.142857	-0.142857	0.357143	0.142857	-0.678571	-0.5	-0.214286	-0.214286	0.0714286	-0.428571	-0.214286	0.5	0.107143	-0.428571	0.25	-0.540562	-0.5	0.270281	-0.5	-0.607143	0.285714
cg02982610	0.428571	-0.0714286	0.738769	0.378394	0.107143	-0.464286	0.285714	-0.107143	0.378394	0	-0.178571	0.0357143	0.178571	0.0748481	-0.678571	-0.535714	0	0.357143	-0.642857	0.392857	-0.607143	-0.25	0.0357143	-0.464286	-0.142857	0.428571	0.392857	0.0900937	0.392857	0.607143	0.25	0.178571	0.392857	0.321429	0.0357143	0.428571	0.5	0.107143	0.142857	-0.714286	-0.75	0.785714	-0.678571	0.126131	0.5	0.396412	-0.285714	0.285714	0.142857
cg25733599	0.0357143	0.214286	-0.630656	-0.900937	0.5	0.642857	-0.821429	0.392857	0.0360375	-0.214286	-0.142857	0.25	-0.428571	-0.18712	0.642857	0.25	0.607143	-0.178571	0.535714	0.0357143	0.214286	0.0357143	-0.607143	-0.142857	0.678571	-0.392857	0.0714286	0.14415	0.285714	-0.821429	0.357143	0.178571	-0.214286	0.107143	0.25	0	-0.428571	-0.5	0.0714286	0.928571	0.607143	-0.857143	0.285714	-0.648675	-0.142857	0.0540562	-0.178571	-0.821429	-0.107143
cg12866401	0	0.142857	-0.252262	-0.5766	0.464286	0.464286	-0.357143	-0.0357143	0.540562	-0.25	-0.607143	0.428571	-0.535714	-0.18712	0.107143	-0.392857	0.642857	0.0714286	0.107143	0	-0.107143	-0.107143	-0.392857	-0.392857	0.928571	-0.357143	0.178571	0.0360375	0.214286	-0.571429	0.0357143	0.357143	0.142857	-0.0357143	0.428571	-0.178571	-0.571429	-0.357143	0.678571	0.5	0.535714	-0.25	-0.0357143	-0.198206	-0.0714286	0.630656	-0.357143	-0.357143	-0.214286
cg22579114	-0.357143	0.0714286	0	0.234244	-0.642857	-0.0714286	0.321429	-0.0714286	-0.738769	-0.428571	0.107143	-0.357143	0.75	0.355529	-0.0357143	-0.107143	-0.357143	0.607143	0.214286	0.357143	0.142857	0.678571	0.25	0.285714	-0.678571	0.0714286	-0.214286	0.270281	-0.321429	0.357143	0.321429	-0.142857	0.142857	0.107143	-0.357143	0.214286	0.678571	-0.321429	-0.392857	-0.571429	-0.678571	0.178571	-0.285714	-0.0180188	0.392857	-0.72075	0.571429	0.321429	-0.0357143
cg14276125	0.607143	0.5	0.234244	-0.0180187	0.642857	0.0714286	-0.0714286	0.392857	-0.0540562	0.214286	0.678571	0.75	0.464286	0.243256	-0.392857	0.5	0.535714	-0.285714	-0.392857	0.321429	0.571429	-0.214286	0.5	0.571429	-0.142857	-0.464286	0.857143	-0.666694	0.464286	-0.0357143	-0.0357143	0.464286	0.571429	0.714286	0.75	0.0714286	-0.392857	0.392857	-0.107143	0	0.214286	-0.178571	-0.428571	0.234244	0.178571	-0.162169	0.392857	-0.0714286	0.285714
cg10118462	0.107143	0.25	0.14415	-0.0540562	-0.142857	0	-0.0357143	0.214286	-0.522544	-0.464286	0.142857	-0.0714286	0.714286	0.318105	-0.142857	-0.107143	0.0714286	0.607143	0.0357143	0.678571	0	0.464286	0	0.0357143	-0.464286	0.0714286	0.25	0.270281	0.214286	0.285714	0.714286	0.142857	0.321429	0.535714	-0.0714286	0.535714	0.714286	-0.428571	-0.392857	-0.464286	-0.785714	0.107143	-0.607143	-0.306319	0.642857	-0.522544	0.357143	-0.0357143	0.107143
cg02330683	0.428571	-0.464286	0.810844	0.450469	0.0357143	-0.75	0.142857	0.285714	0.0540562	0.285714	-0.0357143	-0.392857	0.178571	0.28068	-0.25	-0.178571	-0.321429	0.214286	-0.321429	0.5	-0.607143	-0.25	-0.142857	-0.428571	-0.5	0.607143	0.142857	0.450469	0.5	0.464286	0.392857	-0.321429	0.107143	0.392857	-0.392857	0.785714	0.785714	0.0714286	-0.142857	-0.535714	-0.857143	0.642857	-0.285714	-0.180187	0.642857	0.0540562	-0.321429	0.142857	-0.0714286
cg17412351	-0.785714	0.0357143	-0.450469	-0.0540563	-0.678571	0.357143	0.321429	-0.785714	0.108113	-0.607143	-0.714286	-0.214286	-0.214286	-0.28068	0	-0.75	-0.178571	0.5	0.214286	-0.392857	-0.214286	0.464286	-0.0714286	-0.25	0.392857	0	-0.607143	0.180188	-0.75	0.0714286	-0.214286	0.0714286	-0.142857	-0.75	-0.214286	-0.571429	-0.0357143	-0.392857	0.392857	-0.178571	0.0357143	0.178571	0.0357143	0.198206	-0.321429	0.234244	0	0.321429	-0.142857
cg04970847	-0.0714286	-0.142857	-0.234244	-0.072075	-0.214286	0.0357143	-0.142857	-0.571429	0.630656	0	-0.285714	-0.357143	-0.785714	-0.842041	0	-0.321429	-0.285714	-0.25	-0.214286	-0.714286	-0.75	-0.392857	-0.535714	-0.75	0.428571	0.678571	-0.464286	0.0900937	-0.25	0.357143	-0.0714286	0	-0.714286	-0.75	-0.357143	-0.321429	0.142857	0.107143	-0.107143	0.0714286	-0.0714286	0.178571	0.25	-0.072075	-0.642857	0.630656	-0.75	-0.142857	0.392857
cg17074014	0.785714	0.25	0.0900937	-0.0900937	0.5	-0.0714286	-0.428571	0.0357143	0.522544	0.392857	0.642857	0.178571	-0.357143	-0.692345	-0.285714	0.428571	0.107143	-0.714286	-0.642857	-0.357143	-0.357143	-0.785714	-0.25	-0.321429	0.0714286	0.535714	0.392857	-0.450469	0.428571	0.464286	0.142857	0.321429	-0.392857	0.0714286	0.178571	0.0357143	0.0714286	0.571429	-0.607143	0.107143	-0.107143	-0.0357143	-0.107143	-0.0900937	-0.428571	0.360375	-0.535714	-0.428571	0.857143
cg20768358	0.75	0.321429	0.252262	0.0900937	0.357143	-0.142857	-0.178571	-0.142857	0.522544	0.25	0.571429	0.214286	-0.142857	-0.617497	-0.571429	0.178571	0.0714286	-0.464286	-0.821429	-0.25	-0.428571	-0.678571	-0.0714286	-0.321429	-0.0357143	0.571429	0.464286	-0.486506	0.357143	0.714286	0.142857	0.428571	-0.178571	0.107143	0.214286	0.0357143	0.214286	0.571429	-0.535714	-0.25	-0.357143	0.25	-0.392857	0.0900937	-0.285714	0.378394	-0.428571	-0.178571	0.892857
cg00648883	0.642857	0	0.612637	0.558581	0.392857	-0.5	0.285714	0.0357143	0.396412	0.714286	0.607143	0.321429	0.0357143	-0.0561361	-0.607143	0.357143	-0.0714286	-0.607143	-0.785714	-0.178571	0	-0.714286	0.5	0.214286	-0.285714	0.178571	0.5	-0.648675	0.285714	0.464286	-0.464286	0.107143	0.178571	0.214286	0.321429	-0.0357143	-0.214286	0.928571	-0.107143	-0.285714	0.0357143	0.392857	-0.142857	0.558581	-0.142857	0.270281	-0.107143	0.285714	0.392857
cg00430036	0.785714	0.0714286	0.180188	-0.0900938	0.607143	-0.142857	-0.428571	0.0357143	0.756787	0.5	0.392857	0.178571	-0.607143	-0.692345	-0.25	0.285714	0.142857	-0.75	-0.642857	-0.392857	-0.5	-0.928571	-0.357143	-0.5	0.285714	0.535714	0.357143	-0.360375	0.5	0.321429	0.0357143	0.25	-0.392857	0	0.178571	0.0357143	-0.0714286	0.571429	-0.321429	0.214286	0.0357143	0.0357143	0	-0.0900938	-0.428571	0.630656	-0.75	-0.428571	0.678571
cg06903369	0.0357143	0.607143	-0.2883	0.0360375	0.0357143	0.392857	0.214286	-0.678571	0.468487	-0.0714286	0.285714	0.571429	-0.142857	-0.598785	-0.571429	-0.0357143	0.214286	-0.357143	-0.571429	-0.678571	0.178571	-0.25	0.428571	0.214286	0.357143	-0.142857	0.214286	-0.900937	-0.392857	0.357143	-0.571429	0.642857	0.0357143	-0.392857	0.571429	-0.857143	-0.607143	0.535714	0.0357143	-0.107143	0.428571	0.0357143	-0.214286	0.666694	-0.75	0.396412	0.0714286	0.214286	0.642857
cg23327334	0.75	-0.428571	0.756787	0.396413	0.464286	-0.714286	-0.0357143	0.214286	0.630656	0.75	0.178571	-0.107143	-0.392857	-0.168408	-0.321429	0.107143	-0.178571	-0.5	-0.642857	-0.0357143	-0.642857	-0.892857	-0.178571	-0.5	-0.107143	0.642857	0.285714	-0.0180188	0.607143	0.392857	-0.0357143	-0.178571	-0.142857	0.178571	-0.107143	0.428571	0.214286	0.607143	-0.0714286	-0.142857	-0.285714	0.5	0	0.0180188	0.0714286	0.558581	-0.714286	-0.0357143	0.214286
cg09435190	-0.214286	-0.214286	0.234244	0.558581	-0.107143	-0.25	0.642857	-0.392857	0.342356	0.428571	-0.107143	0.178571	-0.178571	0.0748481	-0.321429	-0.107143	-0.214286	-0.285714	-0.285714	-0.464286	0.178571	-0.25	0.607143	0.321429	0.0714286	-0.214286	-0.107143	-0.450469	-0.392857	0.0357143	-0.964286	-0.107143	0.178571	-0.392857	0.178571	-0.571429	-0.642857	0.607143	0.571429	-0.142857	0.535714	0.357143	0.25	0.810844	-0.357143	0.360375	0.0714286	0.642857	-0.214286
cg07676361	0.75	-0.214286	0.43245	0.180187	0.571429	-0.428571	-0.214286	0.107143	0.756787	0.75	0.321429	0.0714286	-0.607143	-0.467801	-0.25	0.285714	-0.0357143	-0.785714	-0.642857	-0.357143	-0.5	-1	-0.214286	-0.428571	0.142857	0.535714	0.285714	-0.2883	0.5	0.285714	-0.178571	0	-0.321429	0	0.0714286	0.107143	-0.107143	0.714286	-0.142857	0.142857	0.0714286	0.214286	0.142857	0.0540562	-0.321429	0.648675	-0.75	-0.214286	0.428571
cg08118287	-0.25	-0.607143	0.450469	0.540562	-0.0714286	-0.5	0.535714	0.142857	-0.0360375	0.5	-0.285714	-0.107143	0	0.617497	0.0714286	-0.0357143	-0.285714	-0.0357143	0.142857	0.0714286	0.214286	-0.0357143	0.428571	0.321429	-0.178571	-0.285714	-0.178571	0.108112	-0.107143	-0.321429	-0.642857	-0.535714	0.285714	-0.0357143	-0.107143	0	-0.357143	0.25	0.642857	-0.0357143	0.357143	0.285714	0.392857	0.414431	0.214286	0.0360375	0.142857	0.535714	-0.75
cg05914060	-0.107143	0.392857	-0.198206	-0.2883	0.321429	0.5	0.0714286	-0.321429	0.486506	-0.285714	-0.428571	0.714286	-0.214286	-0.0935601	-0.285714	-0.428571	0.642857	0.107143	-0.142857	-0.107143	0.214286	0	0.178571	0.0357143	0.785714	-0.607143	0.321429	-0.414431	-0.0714286	-0.357143	-0.357143	0.571429	0.464286	-0.0714286	0.714286	-0.535714	-0.821429	-0.0714286	0.785714	0.178571	0.642857	-0.0714286	-0.25	0.342356	-0.178571	0.558581	0.0357143	0.0714286	-0.107143
cg26112871	0.428571	-0.464286	0.954994	0.558581	0.178571	-0.785714	0.321429	0.357143	0.072075	0.392857	-0.0714286	-0.142857	0.285714	0.542649	-0.357143	-0.178571	-0.178571	0.214286	-0.357143	0.607143	-0.357143	-0.25	0.142857	-0.178571	-0.464286	0.285714	0.321429	0.2883	0.535714	0.285714	0.142857	-0.285714	0.428571	0.535714	-0.142857	0.714286	0.464286	0.178571	0.178571	-0.535714	-0.607143	0.678571	-0.321429	0.0540563	0.75	0.0900938	-0.142857	0.321429	-0.285714
cg11460110	0.785714	0	0.774806	0.234244	0.607143	-0.428571	0.0357143	0.178571	0.5766	0.321429	0.0714286	0.357143	0	0.0374241	-0.642857	-0.178571	0.285714	-0.0714286	-0.75	0.357143	-0.428571	-0.607143	0.0357143	-0.357143	0.0357143	0.25	0.714286	-0.180187	0.714286	0.357143	0.142857	0.285714	0.428571	0.535714	0.357143	0.428571	0.107143	0.357143	0.178571	-0.357143	-0.357143	0.535714	-0.571429	0.108112	0.392857	0.540562	-0.392857	0.0357143	0.214286
cg09368875	-0.464286	-0.142857	-0.666694	-0.594619	-0.214286	0.392857	-0.535714	0.321429	-0.540562	-0.321429	-0.214286	-0.428571	-0.142857	0.0561361	0.928571	0.214286	-0.0357143	0.142857	0.928571	0.0714286	0.178571	0.5	-0.571429	-0.0357143	0.107143	-0.142857	-0.535714	0.612637	-0.142857	-0.642857	0.428571	-0.357143	-0.464286	-0.142857	-0.428571	0.142857	0.142857	-0.714286	-0.214286	0.642857	0.178571	-0.714286	0.535714	-0.72075	0	-0.486506	0.0714286	-0.535714	-0.357143
cg10720654	0.607143	-0.5	0.684712	0.5766	0.321429	-0.785714	0.107143	0.285714	0.342356	0.964286	0.464286	-0.178571	-0.25	-0.018712	-0.178571	0.464286	-0.392857	-0.714286	-0.5	-0.178571	-0.285714	-0.821429	0.107143	-0.0714286	-0.392857	0.5	0.142857	-0.162169	0.392857	0.321429	-0.321429	-0.392857	-0.214286	0.107143	-0.178571	0.285714	0.0714286	0.821429	-0.214286	-0.0714286	-0.0714286	0.357143	0.285714	0.198206	-0.0714286	0.234244	-0.428571	0.107143	0.142857
cg01246676	-0.142857	0.607143	-0.846881	-0.630656	0.0357143	0.75	-0.5	0.0714286	-0.414431	-0.357143	0.464286	0.25	0.107143	-0.28068	0.392857	0.535714	0.321429	-0.214286	0.392857	-0.214286	0.607143	0.321429	-0.0714286	0.428571	0.142857	-0.392857	0	-0.306319	-0.214286	-0.321429	0.178571	0.321429	-0.25	-0.0357143	0.25	-0.357143	-0.285714	-0.214286	-0.5	0.535714	0.428571	-0.857143	0.142857	-0.252263	-0.428571	-0.486506	0.392857	-0.5	0.357143
cg17856063	0.285714	-0.785714	0.558581	0.126131	0.285714	-0.642857	-0.214286	0.714286	-0.0180187	0.535714	-0.214286	-0.464286	-0.214286	0.449089	0.428571	0.142857	-0.214286	-0.0714286	0.25	0.464286	-0.357143	-0.285714	-0.428571	-0.357143	-0.214286	0.285714	-0.0714286	0.702731	0.607143	-0.321429	0.285714	-0.678571	-0.107143	0.357143	-0.464286	0.821429	0.357143	-0.107143	0.107143	0.214286	-0.214286	0.107143	0.357143	-0.504525	0.571429	0.0180187	-0.428571	-0.214286	-0.571429
cg16374656	0.857143	-0.285714	0.792825	0.360375	0.535714	-0.678571	-0.0714286	0.321429	0.504525	0.678571	0.321429	0	-0.178571	-0.0748481	-0.392857	0.178571	-0.0714286	-0.428571	-0.678571	0.142857	-0.535714	-0.821429	-0.107143	-0.392857	-0.214286	0.571429	0.464286	-0.072075	0.714286	0.428571	0.107143	-0.0714286	0	0.392857	0	0.535714	0.285714	0.571429	-0.178571	-0.214286	-0.392857	0.464286	-0.178571	-0.0180188	0.214286	0.414431	-0.571429	-0.0714286	0.285714
cg12102235	-0.464286	-0.142857	-0.666694	-0.594619	-0.214286	0.392857	-0.535714	0.321429	-0.540562	-0.321429	-0.214286	-0.428571	-0.142857	0.0561361	0.928571	0.214286	-0.0357143	0.142857	0.928571	0.0714286	0.178571	0.5	-0.571429	-0.0357143	0.107143	-0.142857	-0.535714	0.612637	-0.142857	-0.642857	0.428571	-0.357143	-0.464286	-0.142857	-0.428571	0.142857	0.142857	-0.714286	-0.214286	0.642857	0.178571	-0.714286	0.535714	-0.72075	0	-0.486506	0.0714286	-0.535714	-0.357143
cg16375550	0.607143	-0.321429	0.43245	-0.198206	0.714286	-0.321429	-0.5	0.928571	-0.0360375	0.428571	0.107143	0.0357143	-0.0357143	0.430377	0.321429	0.392857	0.285714	-0.178571	0.142857	0.642857	-0.0357143	-0.321429	-0.357143	-0.142857	-0.0714286	-0.0357143	0.428571	0.360375	0.892857	-0.464286	0.464286	-0.25	0.142857	0.75	0.0357143	0.821429	0.107143	-0.107143	0	0.392857	-0.0357143	-0.214286	0.0714286	-0.5766	0.607143	-0.0540562	-0.25	-0.5	-0.321429
cg20822693	-0.428571	-0.0714286	-0.342356	-0.414431	-0.321429	0.25	-0.285714	0.321429	-0.702731	-0.571429	-0.321429	-0.392857	0.321429	0.374241	0.607143	-0.107143	0	0.642857	0.785714	0.535714	0.107143	0.75	-0.392857	-0.0357143	-0.142857	-0.142857	-0.321429	0.738769	-0.0357143	-0.392857	0.678571	-0.25	-0.0357143	0.178571	-0.392857	0.428571	0.5	-0.892857	-0.142857	0.142857	-0.321429	-0.357143	0.0357143	-0.666694	0.5	-0.612637	0.285714	-0.285714	-0.428571
cg14136168	0.678571	0	0.612637	0.0360375	0.535714	-0.285714	-0.107143	0.0714286	0.666694	0.107143	-0.178571	0.25	-0.178571	-0.130984	-0.535714	-0.392857	0.321429	0.0714286	-0.642857	0.321429	-0.642857	-0.535714	-0.25	-0.642857	0.25	0.357143	0.571429	0.0180188	0.678571	0.321429	0.321429	0.321429	0.285714	0.392857	0.25	0.428571	0.214286	0.107143	0.214286	-0.285714	-0.428571	0.5	-0.571429	-0.0900938	0.357143	0.666694	-0.571429	-0.107143	0.214286
cg20570016	0.535714	-0.5	0.738769	0.378394	0.285714	-0.75	-0.0357143	0.75	-0.252262	0.607143	0.357143	-0.285714	0.285714	0.542649	0.0714286	0.428571	-0.25	-0.142857	-0.0714286	0.571429	-0.107143	-0.285714	0	0.0357143	-0.678571	0.285714	0.25	0.324337	0.642857	0.0714286	0.285714	-0.5	0.107143	0.642857	-0.285714	0.857143	0.5	0.214286	-0.285714	-0.142857	-0.464286	0.214286	0.0357143	-0.252262	0.642857	-0.306319	-0.0714286	-0.0357143	-0.214286
cg08684879	0.142857	0.178571	0.360375	-0.108112	0.392857	0.0714286	0.107143	0.285714	-0.0180187	-0.285714	-0.357143	0.535714	0.428571	0.617497	-0.285714	-0.392857	0.607143	0.571429	-0.0357143	0.785714	0.214286	0.25	0.214286	0.107143	0.178571	-0.571429	0.607143	0.0540562	0.428571	-0.321429	0.214286	0.321429	0.892857	0.678571	0.535714	0.321429	-0.178571	-0.357143	0.642857	-0.178571	-0.0357143	0.142857	-0.607143	0.0180187	0.75	0.072075	0.285714	0.107143	-0.428571
cg18489755	-0.428571	-0.642857	-0.2883	-0.0180188	-0.464286	-0.178571	-0.178571	-0.0357143	-0.0900938	0.178571	-0.285714	-0.857143	-0.571429	-0.243256	0.714286	0.0714286	-0.642857	-0.178571	0.535714	-0.428571	-0.392857	0	-0.571429	-0.392857	-0.0357143	0.5	-0.892857	0.630656	-0.321429	-0.142857	0	-0.714286	-0.857143	-0.642857	-0.857143	0.0357143	0.321429	-0.178571	-0.214286	0.357143	0	-0.142857	0.821429	-0.396413	-0.321429	-0.0540563	-0.428571	-0.178571	-0.25
cg26667395	0.607143	0.0357143	0.486506	-0.180187	0.75	-0.142857	-0.285714	0.75	-0.0180187	0.142857	0.0714286	0.428571	0.285714	0.542649	-0.0714286	0.142857	0.571429	0.107143	-0.0714286	0.821429	0.142857	-0.142857	-0.0357143	0.0357143	0	-0.321429	0.75	0.0900937	0.857143	-0.357143	0.428571	0.142857	0.607143	0.928571	0.428571	0.678571	-0.0357143	-0.142857	0.214286	0.107143	-0.0714286	-0.0714286	-0.392857	-0.306319	0.75	-0.0180187	0.0357143	-0.285714	-0.25
cg09228015	-0.714286	-0.392857	-0.162169	0.414431	-0.607143	-0.107143	0.571429	-0.571429	0.0900937	0.142857	-0.392857	-0.321429	-0.321429	-0.0561361	0.107143	-0.25	-0.535714	-0.0714286	0.178571	-0.642857	0.0357143	0.107143	0.285714	0.142857	0.0714286	-0.0357143	-0.714286	-0.0180187	-0.785714	-0.0357143	-0.821429	-0.392857	-0.25	-0.821429	-0.321429	-0.642857	-0.357143	0.214286	0.428571	-0.0357143	0.428571	0.214286	0.571429	0.540562	-0.5	0.162169	0.0357143	0.571429	-0.357143
cg25341560	0.607143	-0.214286	0.522544	0.0180187	0.428571	-0.357143	-0.214286	0.0357143	0.738769	0.214286	-0.25	-0.0357143	-0.464286	-0.318105	-0.321429	-0.357143	0.107143	-0.0714286	-0.535714	0.107143	-0.857143	-0.642857	-0.5	-0.857143	0.285714	0.607143	0.285714	0.198206	0.607143	0.321429	0.321429	0.107143	-0.0714286	0.142857	-0.0357143	0.428571	0.321429	0.107143	0.107143	-0.142857	-0.428571	0.464286	-0.285714	-0.234244	0.178571	0.738769	-0.821429	-0.214286	0.214286
cg18822243	-0.535714	0.214286	-0.504525	-0.126131	-0.535714	0.321429	0.0357143	0.0714286	-0.918956	-0.428571	0.25	-0.214286	0.607143	0.299392	0.392857	0.285714	-0.178571	0.321429	0.607143	0.142857	0.607143	0.785714	0.214286	0.607143	-0.464286	-0.321429	-0.321429	0.126131	-0.464286	-0.142857	0.178571	-0.142857	-0.0357143	0	-0.214286	-0.0714286	0.214286	-0.392857	-0.428571	0	-0.0714286	-0.428571	0.107143	-0.126131	0.0714286	-0.918956	0.75	0.0357143	-0.107143
cg24453118	0.464286	-0.607143	0.5766	0.522544	0.285714	-0.75	0.0714286	0.357143	0.252262	1	0.392857	-0.25	-0.321429	0.0561361	0.0357143	0.535714	-0.428571	-0.75	-0.285714	-0.214286	-0.178571	-0.75	0.0714286	0	-0.357143	0.392857	0	-0.072075	0.321429	0.107143	-0.392857	-0.535714	-0.285714	0.0357143	-0.25	0.25	-0.0357143	0.75	-0.142857	0.107143	0.107143	0.214286	0.5	0.14415	-0.107143	0.162169	-0.392857	0.0714286	-0.0357143
cg00205703	0.392857	-0.25	0.396412	0.126131	0	-0.464286	-0.214286	0.5	-0.360375	0.142857	0.321429	-0.464286	0.321429	0.205832	0.107143	0.25	-0.285714	0.107143	0	0.5	-0.321429	-0.0357143	-0.285714	-0.214286	-0.642857	0.535714	0.0714286	0.468487	0.464286	0.321429	0.678571	-0.321429	-0.142857	0.464286	-0.464286	0.821429	0.892857	-0.107143	-0.642857	-0.25	-0.821429	0.142857	-0.142857	-0.504525	0.535714	-0.414431	-0.107143	-0.214286	0.107143
cg27450010	-0.75	0.428571	-0.756787	-0.396413	-0.464286	0.714286	0.0357143	-0.214286	-0.630656	-0.75	-0.178571	0.107143	0.392857	0.168408	0.321429	-0.107143	0.178571	0.5	0.642857	0.0357143	0.642857	0.892857	0.178571	0.5	0.107143	-0.642857	-0.285714	0.0180188	-0.607143	-0.392857	0.0357143	0.178571	0.142857	-0.178571	0.107143	-0.428571	-0.214286	-0.607143	0.0714286	0.142857	0.285714	-0.5	0	-0.0180188	-0.0714286	-0.558581	0.714286	0.0357143	-0.214286
cg00755546	-0.107143	0.0357143	0.522544	0.612637	-0.107143	-0.285714	0.785714	-0.107143	-0.162169	0.0714286	0	0.357143	0.642857	0.654921	-0.571429	-0.214286	0	0.321429	-0.285714	0.321429	0.428571	0.214286	0.892857	0.607143	-0.357143	-0.464286	0.321429	-0.342356	-0.142857	0.142857	-0.5	0.0714286	0.821429	0.285714	0.357143	-0.107143	-0.25	0.285714	0.5	-0.607143	0	0.5	-0.392857	0.738769	0.392857	-0.126131	0.607143	0.785714	-0.321429
cg24820672	0.571429	0.678571	-0.270281	-0.774806	0.678571	0.571429	-0.75	0.285714	0.180187	-0.392857	0.214286	0.571429	0	-0.318105	-0.0714286	0.107143	0.821429	0	-0.142857	0.321429	0	-0.107143	-0.428571	-0.25	0.464286	-0.142857	0.678571	-0.180187	0.607143	-0.142857	0.714286	0.714286	0.142857	0.535714	0.571429	0.214286	-0.0357143	-0.321429	-0.25	0.321429	-0.0357143	-0.464286	-0.535714	-0.522544	0.107143	0.126131	-0.142857	-0.75	0.5
cg17627829	-0.178571	-0.607143	0.198206	-0.0180187	0.142857	-0.214286	0	0.142857	0.342356	0.214286	-0.75	-0.178571	-0.535714	0.224544	0.321429	-0.357143	0	0.0714286	0.285714	0.0714286	-0.285714	-0.142857	-0.321429	-0.392857	0.428571	-0.0714286	-0.25	0.486506	0.142857	-0.535714	-0.178571	-0.392857	0	-0.142857	-0.178571	0.142857	-0.25	-0.214286	0.75	0.321429	0.321429	0.107143	0.392857	-0.14415	0.178571	0.468487	-0.428571	0	-0.714286
cg13630493	0.214286	-0.142857	0.126131	-0.0180188	0.428571	-0.0357143	-0.0357143	-0.214286	0.8649	0.357143	-0.321429	0.285714	-0.75	-0.374241	-0.178571	-0.214286	0.214286	-0.428571	-0.357143	-0.428571	-0.321429	-0.642857	-0.142857	-0.392857	0.678571	0.0357143	0.107143	-0.252263	0.142857	-0.142857	-0.464286	0.142857	-0.0714286	-0.285714	0.285714	-0.321429	-0.607143	0.357143	0.571429	0.285714	0.535714	0.142857	0.178571	0.234244	-0.392857	0.882919	-0.607143	-0.0357143	0
cg24574692	0.892857	-0.142857	0.666694	0.324337	0.571429	-0.571429	-0.107143	0.25	0.540562	0.714286	0.5	0.107143	-0.214286	-0.224544	-0.428571	0.321429	-0.0357143	-0.607143	-0.75	-0.0357143	-0.428571	-0.892857	-0.0357143	-0.285714	-0.178571	0.535714	0.5	-0.2883	0.642857	0.464286	0	0.0357143	-0.0714286	0.321429	0.107143	0.357143	0.142857	0.714286	-0.285714	-0.142857	-0.25	0.357143	-0.142857	0.072075	0	0.414431	-0.535714	-0.107143	0.464286
cg01068808	0.857143	-0.142857	0.810844	0.234244	0.678571	-0.535714	-0.0714286	0.392857	0.486506	0.5	0.178571	0.25	-0.0357143	0.112272	-0.464286	0.0357143	0.214286	-0.214286	-0.642857	0.392857	-0.392857	-0.678571	-0.0357143	-0.321429	-0.0714286	0.285714	0.678571	-0.0900937	0.821429	0.25	0.178571	0.107143	0.321429	0.607143	0.25	0.571429	0.142857	0.392857	0.0714286	-0.214286	-0.321429	0.428571	-0.392857	-0.0180187	0.428571	0.43245	-0.428571	-0.0714286	0.142857
cg09335715	0.392857	-0.642857	0.594619	0.0900938	0.357143	-0.607143	-0.25	0.821429	-0.14415	0.464286	-0.0714286	-0.357143	0	0.542649	0.357143	0.214286	-0.107143	0	0.214286	0.642857	-0.25	-0.214286	-0.357143	-0.25	-0.321429	0.214286	0.107143	0.648675	0.714286	-0.285714	0.428571	-0.571429	0.0357143	0.571429	-0.357143	0.928571	0.428571	-0.142857	0	0.142857	-0.321429	0.0714286	0.178571	-0.540562	0.714286	-0.126131	-0.285714	-0.25	-0.5
cg11978634	0.285714	-0.0714286	0.0360375	-0.198206	0	-0.142857	-0.464286	0.5	-0.450469	-0.0714286	0.321429	-0.428571	0.25	0.0561361	0.321429	0.321429	-0.142857	0.107143	0.214286	0.428571	-0.214286	0.107143	-0.464286	-0.214286	-0.464286	0.428571	0	0.486506	0.392857	0.142857	0.821429	-0.214286	-0.285714	0.392857	-0.428571	0.714286	0.821429	-0.321429	-0.75	0	-0.678571	-0.178571	-0.0714286	-0.702731	0.392857	-0.504525	-0.0714286	-0.464286	0.178571
cg07329251	0.928571	0.0714286	0.648675	0.0180187	0.821429	-0.321429	-0.25	0.464286	0.450469	0.392857	0.285714	0.428571	0	0.0561361	-0.428571	0.142857	0.428571	-0.25	-0.607143	0.428571	-0.25	-0.642857	-0.0714286	-0.25	0.0357143	0.142857	0.821429	-0.198206	0.892857	0.142857	0.285714	0.285714	0.357143	0.714286	0.428571	0.535714	0.0357143	0.321429	0	-0.0714286	-0.214286	0.214286	-0.464286	-0.108112	0.392857	0.378394	-0.357143	-0.25	0.25
cg08106108	0.857143	0.214286	0.414431	-0.0180187	0.821429	-0.178571	-0.285714	0.607143	0.126131	0.5	0.678571	0.535714	0.178571	0.149696	-0.25	0.607143	0.428571	-0.5	-0.428571	0.321429	0.25	-0.535714	0.178571	0.25	-0.142857	-0.142857	0.821429	-0.450469	0.75	-0.0357143	0.107143	0.25	0.321429	0.75	0.535714	0.357143	-0.214286	0.464286	-0.214286	0.142857	0.107143	-0.142857	-0.25	-0.0180187	0.214286	0	0	-0.285714	0.285714
cg26295272	-0.285714	-0.428571	0.450469	0.252263	-0.107143	-0.285714	0.428571	-0.0357143	0.126131	-0.107143	-0.821429	-0.0714286	0.0357143	0.542649	-0.107143	-0.714286	0	0.607143	0.107143	0.428571	-0.214286	0.214286	0.0714286	-0.214286	0.142857	-0.178571	-0.0714286	0.450469	0.0357143	-0.214286	-0.107143	-0.214286	0.5	0.0714286	-0.0714286	0.214286	0	-0.321429	0.857143	-0.285714	-0.107143	0.5	-0.142857	0.126131	0.571429	0.2883	-0.0357143	0.428571	-0.75
cg27076223	0.571429	-0.571429	0.774806	0.234244	0.357143	-0.714286	-0.142857	0.571429	0.162169	0.464286	-0.0714286	-0.321429	-0.0714286	0.299393	0	0	-0.142857	0	-0.178571	0.535714	-0.571429	-0.428571	-0.357143	-0.5	-0.285714	0.5	0.214286	0.522544	0.75	0.107143	0.428571	-0.392857	0.0357143	0.5	-0.321429	0.892857	0.571429	0.0357143	-0.0357143	-0.142857	-0.571429	0.392857	-0.0714286	-0.396413	0.642857	0.162169	-0.5	-0.142857	-0.214286
cg12804791	-0.178571	0	0.540562	0.630656	-0.392857	-0.321429	0.821429	-0.5	0.0900937	-0.214286	-0.321429	0.0714286	0.464286	0.299392	-0.75	-0.714286	-0.178571	0.607143	-0.464286	0.214286	-0.178571	0.214286	0.571429	0.0357143	-0.25	0.0357143	0.107143	-0.0900937	-0.25	0.571429	-0.25	0.142857	0.607143	0	0.0714286	-0.0714286	0.214286	0.107143	0.428571	-0.928571	-0.5	0.857143	-0.607143	0.630656	0.357143	0.162169	0.25	0.821429	-0.107143
cg05733104	-0.0357143	-0.0714286	-0.414431	-0.0900938	0	0.0714286	-0.285714	0.25	-0.306319	0.428571	0.607143	-0.178571	-0.178571	-0.168408	0.535714	0.857143	-0.25	-0.714286	0.321429	-0.464286	0.428571	-0.142857	0	0.428571	-0.214286	-0.0357143	-0.285714	-0.198206	-0.178571	-0.25	-0.25	-0.321429	-0.571429	-0.214286	-0.178571	-0.214286	-0.25	0.321429	-0.535714	0.571429	0.5	-0.607143	0.714286	-0.0900938	-0.535714	-0.414431	0.107143	-0.285714	0.142857
cg14463790	-0.964286	-0.214286	-0.522544	0.0180187	-0.857143	0.214286	0.285714	-0.392857	-0.486506	-0.428571	-0.464286	-0.535714	0.0357143	0.0935601	0.464286	-0.285714	-0.464286	0.428571	0.678571	-0.25	0.142857	0.714286	0	0.142857	-0.0714286	-0.107143	-0.857143	0.414431	-0.821429	-0.178571	-0.178571	-0.392857	-0.285714	-0.642857	-0.535714	-0.357143	0.107143	-0.464286	0.107143	0	0.0714286	-0.107143	0.428571	0.0180187	-0.178571	-0.378394	0.321429	0.285714	-0.428571
cg00252529	-0.0357143	0.0357143	0.324338	0.702731	-0.214286	-0.285714	0.75	-0.642857	0.414431	0.321429	0.142857	0.214286	0	-0.168408	-0.714286	-0.178571	-0.285714	-0.25	-0.678571	-0.535714	0	-0.321429	0.714286	0.25	-0.107143	0.0714286	0.0357143	-0.666694	-0.428571	0.571429	-0.857143	0.142857	0.178571	-0.392857	0.214286	-0.607143	-0.357143	0.785714	0.25	-0.535714	0.142857	0.607143	-0.107143	0.954994	-0.428571	0.378394	0.0714286	0.75	0.25
cg04967687	-0.214286	-0.428571	-0.0540562	0.180187	0.0357143	-0.142857	0.142857	-0.107143	0.342356	0.535714	-0.178571	-0.0714286	-0.607143	-0.0935601	0.25	0.142857	-0.214286	-0.535714	0.107143	-0.571429	0.0714286	-0.357143	0.0714286	0.0714286	0.285714	-0.107143	-0.357143	-0.126131	-0.25	-0.357143	-0.75	-0.357143	-0.285714	-0.5	-0.0714286	-0.428571	-0.642857	0.392857	0.428571	0.428571	0.75	-0.0714286	0.714286	0.306319	-0.5	0.360375	-0.25	0.142857	-0.321429
cg18991321	-0.857143	0.0714286	-0.72075	-0.378394	-0.607143	0.535714	-0.0357143	-0.178571	-0.594619	-0.678571	-0.428571	-0.285714	0.142857	0.130984	0.571429	-0.214286	-0.0714286	0.535714	0.821429	0	0.321429	0.857143	-0.142857	0.178571	0.107143	-0.357143	-0.607143	0.414431	-0.607143	-0.428571	0.142857	-0.142857	-0.142857	-0.357143	-0.285714	-0.25	0.0357143	-0.75	0.0714286	0.214286	0.142857	-0.428571	0.25	-0.252263	-0.0357143	-0.486506	0.428571	-0.0357143	-0.392857
cg10232893	-0.321429	-0.178571	0.306319	0.180187	0	-0.0714286	0.464286	0	0	-0.142857	-0.642857	0.25	0.214286	0.654921	-0.142857	-0.535714	0.214286	0.535714	0.142857	0.428571	0.214286	0.321429	0.357143	0.178571	0.178571	-0.571429	0.107143	0.14415	-0.0357143	-0.392857	-0.285714	-0.0357143	0.714286	0.178571	0.25	0	-0.357143	-0.25	0.928571	-0.178571	0.214286	0.285714	-0.178571	0.306319	0.5	0.14415	0.285714	0.464286	-0.75
cg04046669	0.0357143	-0.321429	0.252262	0.14415	-0.321429	-0.392857	-0.0714286	0.321429	-0.504525	-0.0714286	0.0714286	-0.642857	0.357143	0.261968	0.214286	0.0357143	-0.428571	0.357143	0.214286	0.464286	-0.321429	0.25	-0.285714	-0.214286	-0.642857	0.5	-0.214286	0.648675	0.178571	0.285714	0.642857	-0.428571	-0.178571	0.25	-0.642857	0.714286	0.964286	-0.321429	-0.535714	-0.321429	-0.857143	0.178571	-0.0714286	-0.486506	0.535714	-0.504525	0	-0.0714286	-0.0714286
cg08897844	-0.285714	-0.0714286	-0.306319	0.0900938	-0.107143	0.142857	0.178571	-0.535714	0.504525	0.25	-0.142857	0.0714286	-0.642857	-0.486513	0	-0.0357143	-0.142857	-0.5	-0.107143	-0.857143	0	-0.321429	0.107143	0	0.464286	-0.0357143	-0.357143	-0.396413	-0.5	-0.0714286	-0.785714	0	-0.357143	-0.75	0.0714286	-0.785714	-0.678571	0.428571	0.321429	0.285714	0.714286	-0.0357143	0.5	0.468488	-0.821429	0.504525	-0.25	0.178571	0.0714286
cg03413355	0.392857	0.25	-0.0540562	0.0540562	0.428571	0.0357143	-0.107143	0.214286	0.0360375	0.535714	0.785714	0.428571	0	-0.112272	-0.0714286	0.785714	0.142857	-0.785714	-0.25	-0.321429	0.535714	-0.428571	0.392857	0.571429	-0.107143	-0.25	0.357143	-0.72075	0.107143	-0.0714286	-0.428571	0.142857	-0.0357143	0.142857	0.428571	-0.285714	-0.571429	0.678571	-0.285714	0.321429	0.571429	-0.357143	0.214286	0.306319	-0.428571	-0.108112	0.178571	-0.107143	0.357143
cg08425810	0.821429	0.428571	-0.0540562	-0.540562	0.75	0.214286	-0.785714	0.5	0.162169	0.0714286	0.571429	0.357143	-0.0714286	-0.336817	0	0.5	0.535714	-0.392857	-0.25	0.214286	-0.0714286	-0.428571	-0.428571	-0.214286	0.142857	0.142857	0.642857	-0.198206	0.75	0	0.642857	0.428571	-0.107143	0.571429	0.357143	0.392857	0.107143	0.0357143	-0.571429	0.357143	-0.107143	-0.428571	-0.285714	-0.540562	0.0357143	0.0360375	-0.285714	-0.785714	0.607143
cg04739880	0.785714	-0.392857	0.846881	0.306319	0.535714	-0.714286	-0.107143	0.571429	0.252263	0.607143	0.214286	-0.0714286	0	0.243256	-0.214286	0.178571	-0.0357143	-0.214286	-0.428571	0.464286	-0.428571	-0.607143	-0.142857	-0.321429	-0.321429	0.428571	0.464286	0.180188	0.821429	0.214286	0.285714	-0.214286	0.142857	0.607143	-0.0714286	0.785714	0.392857	0.321429	-0.107143	-0.178571	-0.464286	0.392857	-0.178571	-0.198206	0.535714	0.198206	-0.428571	-0.107143	0
cg13474450	0.892857	0.285714	0.234244	-0.306319	0.785714	-0.0357143	-0.607143	0.678571	0.0360375	0.25	0.642857	0.357143	0.142857	-0.018712	-0.0714286	0.571429	0.464286	-0.357143	-0.285714	0.428571	0.0357143	-0.428571	-0.214286	-0.0357143	-0.107143	0.0714286	0.75	-0.180188	0.857143	0	0.571429	0.285714	0.107143	0.785714	0.357143	0.571429	0.142857	0.142857	-0.5	0.214286	-0.178571	-0.285714	-0.321429	-0.43245	0.285714	-0.0900938	-0.142857	-0.607143	0.428571
cg25538415	-0.285714	0.107143	-0.0540562	-0.216225	0.214286	0.321429	0.142857	0.0357143	0.0540562	-0.285714	-0.571429	0.5	0.0714286	0.449089	0	-0.392857	0.535714	0.392857	0.25	0.321429	0.392857	0.321429	0.214286	0.214286	0.5	-0.785714	0.214286	-0.0180187	0	-0.642857	-0.214286	0.214286	0.642857	0.178571	0.5	-0.178571	-0.642857	-0.357143	0.892857	0.178571	0.535714	-0.107143	-0.142857	0.162169	0.285714	0.180187	0.285714	0.142857	-0.607143
cg10721220	0.535714	0	0.414431	0.378394	0	-0.428571	0.0714286	-0.25	0.414431	0.285714	0.392857	-0.178571	-0.107143	-0.505225	-0.535714	0	-0.321429	-0.285714	-0.75	-0.25	-0.642857	-0.571429	-0.0714286	-0.428571	-0.285714	0.821429	0.142857	-0.198206	0.178571	0.892857	0.107143	0.107143	-0.285714	-0.0714286	-0.178571	0.142857	0.535714	0.535714	-0.535714	-0.5	-0.642857	0.535714	-0.285714	0.126131	-0.178571	0.306319	-0.464286	0.0714286	0.714286
cg00035347	-0.25	-0.428571	-0.342356	-0.234244	-0.285714	0	-0.357143	-0.178571	0.234244	0	-0.392857	-0.678571	-0.75	-0.542649	0.535714	-0.142857	-0.392857	-0.142857	0.321429	-0.464286	-0.642857	-0.142857	-0.785714	-0.714286	0.285714	0.607143	-0.714286	0.558581	-0.178571	-0.0357143	0.178571	-0.392857	-0.857143	-0.642857	-0.678571	0	0.321429	-0.25	-0.178571	0.357143	-0.0714286	-0.107143	0.571429	-0.486506	-0.392857	0.270281	-0.678571	-0.357143	0
cg07512258	-0.607143	0.392857	-0.828862	-0.540562	-0.428571	0.75	-0.178571	-0.571429	-0.0180188	-0.785714	-0.428571	-0.0357143	-0.214286	-0.486513	0.214286	-0.428571	0.142857	0.357143	0.357143	-0.357143	-0.0357143	0.5	-0.321429	-0.214286	0.535714	-0.107143	-0.428571	0.0900938	-0.571429	-0.107143	0.142857	0.321429	-0.285714	-0.571429	-0.0357143	-0.535714	-0.0714286	-0.571429	0.0357143	0.178571	0.142857	-0.321429	0	-0.162169	-0.428571	0.0540563	0.0357143	-0.178571	0.142857
cg27113419	-0.214286	-0.714286	-0.0180187	0.126131	-0.392857	-0.428571	-0.178571	0.321429	-0.396412	0.321429	0	-0.928571	-0.214286	0.0748481	0.714286	0.321429	-0.714286	-0.142857	0.535714	-0.0714286	-0.285714	0.0357143	-0.464286	-0.214286	-0.464286	0.535714	-0.714286	0.72075	-0.0714286	-0.0714286	0.214286	-0.857143	-0.714286	-0.25	-0.928571	0.428571	0.607143	-0.142857	-0.464286	0.214286	-0.285714	-0.107143	0.714286	-0.504525	0.0357143	-0.396412	-0.25	-0.178571	-0.285714
cg07875068	0.321429	0.678571	-0.126131	-0.162169	0	0.285714	-0.142857	-0.214286	-0.0540562	-0.428571	0.464286	0.25	0.392857	-0.374241	-0.464286	0	0.214286	0.142857	-0.428571	0.0714286	-0.0714286	0.0714286	0.0357143	-0.0357143	-0.142857	0.214286	0.392857	-0.342356	0.0714286	0.607143	0.464286	0.607143	0.0714286	0.214286	0.25	0	0.392857	0	-0.607143	-0.392857	-0.535714	0.0357143	-0.678571	-0.0360375	-0.0357143	-0.14415	0.142857	-0.142857	0.785714
cg22435313	-0.892857	-0.357143	-0.486506	0.0180187	-0.785714	0.107143	0.178571	-0.178571	-0.5766	-0.25	-0.357143	-0.642857	0	0.168408	0.642857	-0.0714286	-0.535714	0.285714	0.785714	-0.214286	0.178571	0.642857	-0.0714286	0.178571	-0.178571	-0.0714286	-0.892857	0.504525	-0.714286	-0.285714	-0.142857	-0.571429	-0.392857	-0.571429	-0.642857	-0.214286	0.142857	-0.428571	0	0.142857	0.107143	-0.214286	0.607143	-0.108112	-0.142857	-0.486506	0.285714	0.178571	-0.5
cg16727906	0.428571	-0.785714	0.774806	0.450469	0.178571	-0.857143	0.0357143	0.321429	0.360375	0.678571	-0.142857	-0.5	-0.357143	0.112272	0	-0.0357143	-0.428571	-0.214286	-0.25	0.142857	-0.714286	-0.607143	-0.321429	-0.571429	-0.25	0.678571	-0.0714286	0.468487	0.5	0.214286	0.0714286	-0.571429	-0.214286	0.107143	-0.5	0.642857	0.464286	0.285714	0.0357143	-0.142857	-0.428571	0.535714	0.214286	-0.180187	0.321429	0.360375	-0.678571	0.0357143	-0.214286
cg20969675	0.178571	-0.392857	0.504525	0.396412	-0.142857	-0.607143	0.107143	0.571429	-0.630656	0.285714	0.357143	-0.464286	0.571429	0.598785	0.142857	0.357143	-0.428571	0.142857	0.142857	0.571429	0.0357143	0.142857	0.107143	0.214286	-0.892857	0.25	0	0.414431	0.285714	0.178571	0.357143	-0.535714	0.0714286	0.5	-0.464286	0.75	0.714286	0	-0.464286	-0.321429	-0.642857	0.178571	0	-0.234244	0.642857	-0.666694	0.25	0.107143	-0.214286
cg03502601	-0.0714286	-0.0357143	-0.378394	-0.0540562	-0.142857	0.0357143	-0.25	0.321429	-0.5766	0.285714	0.678571	-0.285714	0.107143	-0.018712	0.535714	0.857143	-0.321429	-0.5	0.392857	-0.25	0.464286	0.0714286	0.0357143	0.5	-0.464286	0	-0.285714	-0.072075	-0.178571	-0.142857	-0.0357143	-0.357143	-0.5	-0.0714286	-0.285714	-0.0357143	0.0357143	0.178571	-0.714286	0.392857	0.214286	-0.571429	0.571429	-0.180187	-0.321429	-0.684712	0.285714	-0.25	0.142857
cg01708014	-0.107143	0.0357143	-0.738769	-0.558581	0.0714286	0.428571	-0.642857	0.0714286	0.0180187	0.0714286	0.178571	-0.178571	-0.607143	-0.561361	0.678571	0.5	0	-0.571429	0.428571	-0.571429	0.0714286	-0.142857	-0.535714	-0.107143	0.357143	0.0714286	-0.392857	0.0180187	-0.142857	-0.392857	0.0357143	-0.107143	-0.785714	-0.428571	-0.178571	-0.285714	-0.25	-0.0714286	-0.392857	0.821429	0.535714	-0.75	0.678571	-0.43245	-0.678571	-0.0360375	-0.285714	-0.642857	0.214286
cg23193446	0.928571	0.25	0.450469	-0.108112	0.892857	-0.142857	-0.357143	0.571429	0.270281	0.392857	0.535714	0.571429	0.107143	0.0748481	-0.321429	0.428571	0.535714	-0.392857	-0.5	0.392857	0.0714286	-0.571429	0.0357143	0.0357143	0	-0.0714286	0.892857	-0.378394	0.857143	0	0.25	0.357143	0.357143	0.785714	0.571429	0.428571	-0.142857	0.357143	-0.142857	0.107143	0	-0.0714286	-0.392857	-0.108112	0.285714	0.162169	-0.142857	-0.357143	0.321429
cg11954680	0.285714	0.285714	0.180187	-0.270281	0.142857	0.107143	-0.214286	0.0714286	0.0360375	-0.535714	-0.214286	0.107143	0.285714	0.018712	-0.285714	-0.464286	0.357143	0.607143	-0.178571	0.607143	-0.392857	0.178571	-0.321429	-0.464286	0.0714286	0.178571	0.392857	0.2883	0.428571	0.25	0.785714	0.392857	0.321429	0.464286	0.107143	0.5	0.571429	-0.5	-0.0714286	-0.357143	-0.714286	0.214286	-0.75	-0.396412	0.571429	0.072075	-0.107143	-0.214286	0.178571
cg20171453	-0.535714	0.607143	-0.846881	-0.648675	-0.142857	0.928571	-0.178571	-0.428571	-0.0360375	-0.785714	-0.357143	0.392857	-0.0714286	-0.28068	0.142857	-0.321429	0.5	0.321429	0.357143	-0.214286	0.357143	0.535714	-0.0714286	0.107143	0.678571	-0.571429	-0.107143	-0.180188	-0.464286	-0.392857	0	0.535714	0.0714286	-0.321429	0.392857	-0.642857	-0.5	-0.535714	0.285714	0.321429	0.5	-0.5	-0.107143	-0.0180188	-0.357143	0.0360375	0.285714	-0.178571	0.0357143
cg22158068	0.392857	-0.107143	0.342356	-0.14415	0.642857	-0.142857	-0.25	0.857143	-0.252263	0.285714	0.142857	0.321429	0.285714	0.692345	0.214286	0.392857	0.428571	-0.0357143	0.214286	0.714286	0.428571	-0.0357143	0.0714286	0.321429	-0.107143	-0.5	0.535714	0.108113	0.678571	-0.607143	0.214286	-0.107143	0.5	0.821429	0.321429	0.571429	-0.214286	-0.107143	0.214286	0.321429	0.214286	-0.285714	-0.0357143	-0.270281	0.642857	-0.252263	0.214286	-0.25	-0.464286
cg01330815	0.214286	0.285714	0.468487	0.270281	0.25	-0.107143	0.392857	0.25	-0.270281	-0.0357143	0.214286	0.571429	0.785714	0.692345	-0.5	0	0.357143	0.321429	-0.25	0.642857	0.535714	0.214286	0.714286	0.607143	-0.321429	-0.571429	0.678571	-0.342356	0.25	0	-0.0714286	0.285714	0.928571	0.714286	0.571429	0.178571	-0.178571	0.107143	0.285714	-0.428571	-0.0714286	0.214286	-0.607143	0.396412	0.607143	-0.270281	0.642857	0.392857	-0.178571
cg04193015	0.464286	0.535714	0.306319	-0.14415	0.357143	0.142857	-0.0357143	0	0.180187	-0.428571	0	0.535714	0.428571	0.0561361	-0.642857	-0.392857	0.571429	0.464286	-0.5	0.571429	-0.142857	0.0357143	0.0714286	-0.178571	0.107143	-0.0714286	0.75	-0.180187	0.464286	0.321429	0.5	0.678571	0.642857	0.607143	0.535714	0.285714	0.214286	-0.178571	0.0714286	-0.464286	-0.5	0.285714	-0.964286	-0.0180187	0.5	0.180187	0.0714286	-0.0357143	0.321429
cg23365563	0.964286	0.0714286	0.504525	0.108112	0.714286	-0.357143	-0.285714	0.321429	0.504525	0.607143	0.607143	0.285714	-0.178571	-0.28068	-0.392857	0.428571	0.178571	-0.642857	-0.714286	0	-0.285714	-0.857143	-0.0714286	-0.214286	-0.0714286	0.392857	0.642857	-0.396412	0.714286	0.357143	0.107143	0.214286	-0.0357143	0.428571	0.285714	0.321429	0.0357143	0.642857	-0.357143	0	-0.142857	0.142857	-0.214286	-0.0180187	-0.0357143	0.360375	-0.464286	-0.285714	0.571429
cg17117981	0.678571	0	0.612637	0.0360375	0.535714	-0.285714	-0.107143	0.0714286	0.666694	0.107143	-0.178571	0.25	-0.178571	-0.130984	-0.535714	-0.392857	0.321429	0.0714286	-0.642857	0.321429	-0.642857	-0.535714	-0.25	-0.642857	0.25	0.357143	0.571429	0.0180187	0.678571	0.321429	0.321429	0.321429	0.285714	0.392857	0.25	0.428571	0.214286	0.107143	0.214286	-0.285714	-0.428571	0.5	-0.571429	-0.0900937	0.357143	0.666694	-0.571429	-0.107143	0.214286
cg09858862	0.5	-0.392857	0.396412	-0.108112	0.678571	-0.285714	-0.321429	0.357143	0.666694	0.5	-0.285714	0.107143	-0.642857	-0.0561361	0.0714286	-0.0357143	0.25	-0.357143	-0.178571	0.0714286	-0.428571	-0.678571	-0.428571	-0.535714	0.464286	0.142857	0.25	0.162169	0.642857	-0.321429	0	-0.107143	-0.0357143	0.178571	0.107143	0.321429	-0.25	0.142857	0.428571	0.392857	0.25	0.0714286	0.178571	-0.234244	0.107143	0.684712	-0.714286	-0.321429	-0.214286
cg20205477	0.785714	0.107143	0.306319	-0.396412	0.964286	0	-0.571429	0.642857	0.378394	0.25	0.107143	0.5	-0.178571	0.0748481	-0.0357143	0.214286	0.678571	-0.25	-0.214286	0.464286	-0.0714286	-0.5	-0.321429	-0.25	0.357143	-0.142857	0.75	-0.0540562	0.928571	-0.357143	0.392857	0.285714	0.285714	0.714286	0.5	0.5	-0.214286	0	0.142857	0.392857	0.142857	-0.214286	-0.25	-0.396412	0.357143	0.342356	-0.357143	-0.571429	0.0357143
cg18998543	0.642857	-0.142857	0.504525	0.0540563	0.25	-0.428571	-0.285714	0.321429	0.14415	0.142857	0.178571	-0.25	0.0357143	-0.0935601	-0.178571	0	-0.0714286	0.0357143	-0.357143	0.392857	-0.642857	-0.357143	-0.428571	-0.571429	-0.285714	0.678571	0.285714	0.324338	0.642857	0.464286	0.678571	-0.0357143	-0.107143	0.428571	-0.25	0.75	0.785714	0	-0.464286	-0.285714	-0.821429	0.321429	-0.357143	-0.450469	0.428571	0.0900938	-0.464286	-0.285714	0.321429
cg04905719	0.928571	0.0714286	0.648675	0.0180188	0.821429	-0.321429	-0.25	0.464286	0.450469	0.392857	0.285714	0.428571	0	0.0561361	-0.428571	0.142857	0.428571	-0.25	-0.607143	0.428571	-0.25	-0.642857	-0.0714286	-0.25	0.0357143	0.142857	0.821429	-0.198206	0.892857	0.142857	0.285714	0.285714	0.357143	0.714286	0.428571	0.535714	0.0357143	0.321429	0	-0.0714286	-0.214286	0.214286	-0.464286	-0.108113	0.392857	0.378394	-0.357143	-0.25	0.25
cg24605325	-0.642857	-0.178571	-0.612637	-0.468487	-0.392857	0.357143	-0.321429	0.214286	-0.630656	-0.428571	-0.357143	-0.464286	0	0.205832	0.857143	0.0357143	-0.107143	0.357143	0.964286	0.142857	0.214286	0.678571	-0.428571	0.0357143	0.0357143	-0.214286	-0.607143	0.666694	-0.285714	-0.607143	0.357143	-0.392857	-0.321429	-0.178571	-0.464286	0.107143	0.178571	-0.785714	-0.0714286	0.464286	0.107143	-0.571429	0.464286	-0.594619	0.107143	-0.540562	0.214286	-0.321429	-0.5
cg10047762	0.392857	-0.535714	0.648675	0.594619	0	-0.821429	0.142857	0.5	-0.2883	0.714286	0.535714	-0.464286	0.25	0.355529	0.0357143	0.535714	-0.571429	-0.321429	-0.142857	0.214286	-0.107143	-0.321429	0.142857	0.142857	-0.857143	0.464286	0	0.180187	0.321429	0.321429	0.0357143	-0.607143	-0.142857	0.321429	-0.464286	0.607143	0.535714	0.464286	-0.5	-0.25	-0.464286	0.285714	0.214286	-0.0360375	0.321429	-0.378394	-0.0357143	0.142857	-0.0357143
cg20002177	0.357143	0.285714	-0.270281	-0.14415	0.321429	0.142857	-0.357143	0.321429	-0.198206	0.392857	0.892857	0.214286	0.0357143	-0.205832	0.178571	0.928571	0.0714286	-0.75	-0.0357143	-0.285714	0.5	-0.285714	0.142857	0.5	-0.214286	-0.107143	0.214286	-0.522544	0.107143	-0.0714286	-0.107143	0.0714286	-0.285714	0.142857	0.214286	-0.142857	-0.285714	0.464286	-0.642857	0.428571	0.392857	-0.571429	0.285714	-0.0180188	-0.428571	-0.360375	0.178571	-0.357143	0.464286
cg17197051	0.464286	-0.321429	0.522544	0.0900937	0.214286	-0.428571	-0.142857	0	0.594619	0.142857	-0.321429	-0.25	-0.392857	-0.261968	-0.25	-0.428571	-0.0714286	0.0714286	-0.428571	0.142857	-0.928571	-0.5	-0.535714	-0.892857	0.142857	0.714286	0.107143	0.378394	0.5	0.392857	0.392857	-0.0357143	-0.142857	0.0714286	-0.25	0.5	0.535714	0	0.0357143	-0.25	-0.607143	0.535714	-0.25	-0.2883	0.25	0.612637	-0.785714	-0.142857	0.142857
cg05078075	0.428571	0.214286	-0.126131	-0.414431	0.607143	0.178571	-0.571429	0.821429	-0.414431	0.214286	0.607143	0.321429	0.25	0.299392	0.392857	0.821429	0.428571	-0.357143	0.285714	0.392857	0.607143	-0.0357143	-0.0357143	0.464286	-0.142857	-0.428571	0.464286	-0.126131	0.535714	-0.535714	0.321429	0.0357143	0.107143	0.678571	0.321429	0.357143	-0.214286	-0.0357143	-0.357143	0.571429	0.321429	-0.714286	0.107143	-0.414431	0.214286	-0.504525	0.285714	-0.571429	0
cg17550566	0.75	-0.214286	0.540562	0.306319	0.392857	-0.535714	-0.107143	0	0.702731	0.642857	0.321429	-0.0714286	-0.464286	-0.486513	-0.392857	0.142857	-0.178571	-0.607143	-0.75	-0.285714	-0.678571	-0.928571	-0.214286	-0.535714	-0.0357143	0.75	0.25	-0.198206	0.464286	0.571429	-0.0357143	0	-0.321429	0	-0.0714286	0.214286	0.214286	0.678571	-0.285714	-0.142857	-0.285714	0.428571	-0.0357143	0.0540563	-0.214286	0.594619	-0.75	-0.107143	0.535714
cg11271593	-0.285714	0.285714	-0.738769	-0.594619	0.0714286	0.607143	-0.464286	0.357143	-0.5766	-0.214286	0.25	0.142857	0.107143	0.112272	0.678571	0.571429	0.285714	-0.142857	0.714286	0	0.75	0.428571	-0.0714286	0.535714	0.107143	-0.607143	-0.107143	-0.0360375	-0.142857	-0.714286	0.107143	0	-0.142857	0.0714286	0.142857	-0.178571	-0.392857	-0.357143	-0.214286	0.714286	0.607143	-0.928571	0.392857	-0.342356	-0.178571	-0.594619	0.464286	-0.464286	-0.142857
cg03182029	0.0357143	0.285714	0.216225	0.216225	-0.357143	-0.0714286	0.285714	-0.321429	-0.14415	-0.464286	0.0357143	-0.0714286	0.535714	-0.018712	-0.535714	-0.428571	-0.107143	0.571429	-0.357143	0.285714	-0.285714	0.285714	0.142857	-0.142857	-0.357143	0.321429	0.142857	0.0360375	-0.0714286	0.714286	0.392857	0.285714	0.25	0.142857	-0.0714286	0.178571	0.678571	-0.142857	-0.285714	-0.785714	-0.857143	0.5	-0.714286	0.0900937	0.321429	-0.14415	0.178571	0.285714	0.357143
cg08811332	0.428571	0	-0.216225	-0.306319	0.321429	0.0714286	-0.571429	-0.107143	0.648675	0.285714	0.178571	-0.107143	-0.821429	-0.879465	0.107143	0.214286	0	-0.678571	-0.285714	-0.607143	-0.571429	-0.714286	-0.642857	-0.642857	0.428571	0.607143	-0.0714286	-0.108112	0.214286	0.178571	0.107143	0.107143	-0.75	-0.357143	-0.107143	-0.107143	0	0.285714	-0.392857	0.428571	0.107143	-0.178571	0.285714	-0.306319	-0.642857	0.558581	-0.821429	-0.571429	0.607143
cg12486493	-0.285714	-0.25	0.414431	0.450469	-0.178571	-0.321429	0.571429	0.285714	-0.558581	0.0714286	-0.107143	0.0357143	0.678571	0.954314	-0.0357143	-0.0357143	-0.107143	0.428571	0.25	0.571429	0.535714	0.464286	0.642857	0.642857	-0.5	-0.535714	0.0714286	0.126131	-0.0714286	-0.25	-0.25	-0.321429	0.678571	0.392857	0.0357143	0.214286	-0.0714286	-0.0714286	0.428571	-0.321429	0	0.214286	-0.0714286	0.324337	0.642857	-0.486506	0.678571	0.571429	-0.714286
cg04578761	-0.285714	-0.678571	-0.162169	0.14415	-0.25	-0.285714	-0.0714286	0	0.0900938	0.535714	-0.107143	-0.642857	-0.678571	-0.224544	0.607143	0.285714	-0.607143	-0.535714	0.357143	-0.607143	-0.214286	-0.285714	-0.321429	-0.178571	0	0.357143	-0.75	0.306319	-0.285714	-0.214286	-0.392857	-0.714286	-0.785714	-0.642857	-0.642857	-0.142857	-0.0714286	0.214286	-0.0714286	0.464286	0.357143	-0.142857	0.964286	-0.108113	-0.5	0.0900938	-0.428571	-0.0714286	-0.25
cg24725263	0.321429	0.178571	0.684712	0.540562	0.142857	-0.321429	0.607143	-0.285714	0.378394	0.0714286	0	0.464286	0.357143	0.18712	-0.928571	-0.428571	0.142857	0.214286	-0.785714	0.214286	-0.107143	-0.214286	0.607143	0.0714286	-0.107143	-0.0357143	0.571429	-0.450469	0.142857	0.535714	-0.285714	0.392857	0.714286	0.285714	0.464286	-0.0357143	-0.0714286	0.428571	0.392857	-0.75	-0.285714	0.75	-0.714286	0.666694	0.285714	0.378394	0.107143	0.607143	0.142857
cg05353869	0.142857	-0.214286	0.540562	0.0900937	0.142857	-0.321429	0.0714286	0.571429	-0.396412	-0.107143	-0.214286	-0.0357143	0.571429	0.804617	0	-0.178571	0.142857	0.607143	0.178571	0.964286	0.0357143	0.321429	0.0357143	0.0357143	-0.357143	-0.178571	0.321429	0.504525	0.5	-0.178571	0.5	-0.178571	0.607143	0.75	-0.0357143	0.785714	0.428571	-0.428571	0.214286	-0.285714	-0.5	0.214286	-0.392857	-0.2883	1	-0.324337	0.25	0.0714286	-0.535714
cg06062378	0.571429	-0.357143	0.954994	0.486506	0.392857	-0.714286	0.25	0.392857	0.216225	0.464286	0	0.0714286	0.214286	0.486513	-0.428571	-0.107143	0	0.0714286	-0.464286	0.571429	-0.285714	-0.392857	0.178571	-0.142857	-0.321429	0.178571	0.5	0.108113	0.642857	0.214286	0.0714286	-0.142857	0.5	0.607143	0.0714286	0.642857	0.25	0.285714	0.25	-0.428571	-0.428571	0.607143	-0.357143	0.108113	0.678571	0.216225	-0.178571	0.25	-0.214286
cg06563300	0.178571	0.357143	-0.0900937	0.180187	0.178571	0.142857	0.214286	-0.5	0.558581	0.285714	0.357143	0.5	-0.285714	-0.523937	-0.5	0.142857	0.107143	-0.607143	-0.607143	-0.714286	0.142857	-0.5	0.428571	0.214286	0.285714	-0.0714286	0.214286	-0.882919	-0.25	0.285714	-0.714286	0.428571	-0.0357143	-0.357143	0.5	-0.75	-0.678571	0.75	0.0714286	0	0.535714	0.0714286	0	0.684712	-0.75	0.468487	-0.0714286	0.214286	0.535714
cg13518385	-0.0714286	0.107143	0.234244	0.648675	-0.321429	-0.214286	0.714286	-0.785714	0.450469	0.178571	0.107143	0.142857	-0.0357143	-0.336817	-0.75	-0.285714	-0.321429	-0.178571	-0.714286	-0.607143	-0.142857	-0.285714	0.607143	0.107143	-0.0714286	0.214286	-0.0357143	-0.630656	-0.5	0.714286	-0.75	0.214286	0.0714286	-0.5	0.142857	-0.642857	-0.214286	0.714286	0.142857	-0.607143	0	0.642857	-0.178571	0.900937	-0.5	0.414431	0	0.714286	0.392857
cg05694021	0.75	-0.321429	0.900937	0.360375	0.571429	-0.678571	0.0357143	0.5	0.306319	0.571429	0.142857	0.107143	0.0714286	0.336817	-0.357143	0.0714286	0.0714286	-0.142857	-0.5	0.5	-0.321429	-0.571429	0.0357143	-0.214286	-0.25	0.25	0.571429	0.0540562	0.785714	0.178571	0.142857	-0.107143	0.357143	0.642857	0.107143	0.678571	0.214286	0.357143	0.107143	-0.25	-0.357143	0.464286	-0.285714	-0.0180187	0.571429	0.270281	-0.321429	0.0357143	-0.0714286
cg24310133	0.357143	-0.821429	0.630656	0.414431	0.285714	-0.785714	0	0.464286	0.270281	0.892857	0	-0.392857	-0.428571	0.205832	0.214286	0.285714	-0.392857	-0.5	-0.0714286	0	-0.357143	-0.642857	-0.178571	-0.25	-0.214286	0.392857	-0.107143	0.306319	0.428571	-0.107143	-0.214286	-0.678571	-0.25	0.0714286	-0.392857	0.464286	0.0714286	0.428571	0.107143	0.178571	0.0357143	0.25	0.535714	-0.0900938	0.142857	0.252263	-0.535714	0	-0.357143
cg20610654	-0.785714	0	-0.774806	-0.234244	-0.607143	0.428571	-0.0357143	-0.178571	-0.5766	-0.321429	-0.0714286	-0.357143	0	-0.0374241	0.642857	0.178571	-0.285714	0.0714286	0.75	-0.357143	0.428571	0.607143	-0.0357143	0.357143	-0.0357143	-0.25	-0.714286	0.180188	-0.714286	-0.357143	-0.142857	-0.285714	-0.428571	-0.535714	-0.357143	-0.428571	-0.107143	-0.357143	-0.178571	0.357143	0.357143	-0.535714	0.571429	-0.108113	-0.392857	-0.540562	0.392857	-0.0357143	-0.214286
cg12789173	0.714286	0.178571	0.072075	-0.0360375	0.571429	-0.107143	-0.392857	0.392857	0.126131	0.607143	0.892857	0.25	-0.107143	-0.28068	-0.0357143	0.857143	0.107143	-0.857143	-0.357143	-0.214286	0.178571	-0.642857	0.0357143	0.214286	-0.178571	0.142857	0.428571	-0.522544	0.428571	0.107143	-0.0357143	0.107143	-0.25	0.285714	0.25	0.0714286	-0.178571	0.642857	-0.607143	0.321429	0.214286	-0.321429	0.142857	-0.0360375	-0.321429	-0.0540562	-0.142857	-0.392857	0.571429
cg16553589	0.0714286	-0.428571	0.306319	-0.0360375	-0.107143	-0.357143	-0.214286	0.464286	-0.342356	-0.107143	-0.25	-0.571429	0.178571	0.355529	0.321429	-0.142857	-0.214286	0.464286	0.321429	0.642857	-0.428571	0.214286	-0.5	-0.428571	-0.357143	0.392857	-0.142857	0.846881	0.392857	0	0.75	-0.428571	-0.0714286	0.357143	-0.571429	0.857143	0.857143	-0.535714	-0.214286	-0.142857	-0.75	0.142857	-0.0714286	-0.666694	0.714286	-0.2883	-0.178571	-0.214286	-0.321429
cg19414383	-0.785714	0.107143	-0.684712	-0.468487	-0.535714	0.571429	-0.107143	-0.214286	-0.450469	-0.785714	-0.571429	-0.25	0.0714286	0.0561361	0.5	-0.392857	0.0357143	0.642857	0.75	0.0714286	0.142857	0.821429	-0.285714	-0.0357143	0.25	-0.285714	-0.535714	0.486506	-0.5	-0.392857	0.285714	-0.0357143	-0.107143	-0.321429	-0.25	-0.178571	0.107143	-0.857143	0.142857	0.178571	0.0357143	-0.357143	0.107143	-0.342356	0.0357143	-0.324337	0.285714	-0.107143	-0.357143
cg18881641	0.142857	0.214286	-0.234244	-0.234244	-0.0714286	0.107143	-0.392857	0.428571	-0.684712	-0.142857	0.607143	-0.214286	0.464286	0.0748481	0.321429	0.571429	-0.0714286	0	0.285714	0.285714	0.25	0.285714	-0.142857	0.25	-0.535714	0.107143	0.0357143	0.14415	0.142857	0.0714286	0.607143	-0.0714286	-0.214286	0.357143	-0.214286	0.392857	0.535714	-0.214286	-0.857143	0.0714286	-0.392857	-0.428571	-0.0357143	-0.486506	0.178571	-0.774806	0.321429	-0.392857	0.285714
cg05006384	0.785714	0.107143	0.270281	-0.378394	0.642857	-0.0714286	-0.642857	0.464286	0.306319	0.0357143	0.142857	0.107143	-0.142857	-0.205832	-0.0714286	0.0714286	0.392857	-0.0714286	-0.285714	0.428571	-0.5	-0.428571	-0.607143	-0.607143	0.142857	0.392857	0.535714	0.198206	0.857143	0.107143	0.785714	0.25	-0.0357143	0.571429	0.107143	0.678571	0.428571	-0.142857	-0.321429	0.107143	-0.464286	-0.0357143	-0.392857	-0.630656	0.357143	0.252262	-0.535714	-0.642857	0.357143
cg23845009	0.964286	0.178571	0.396412	-0.162169	0.857143	-0.178571	-0.5	0.642857	0.216225	0.428571	0.607143	0.392857	0.0357143	-0.018712	-0.178571	0.535714	0.428571	-0.464286	-0.428571	0.357143	-0.0357143	-0.607143	-0.142857	-0.0714286	-0.0714286	0.107143	0.785714	-0.252262	0.892857	0.0357143	0.392857	0.25	0.142857	0.75	0.392857	0.535714	0.0357143	0.321429	-0.357143	0.178571	-0.107143	-0.142857	-0.285714	-0.2883	0.25	0.0900937	-0.25	-0.5	0.392857
cg05795849	0.75	-0.428571	0.756787	0.396413	0.464286	-0.714286	-0.0357143	0.214286	0.630656	0.75	0.178571	-0.107143	-0.392857	-0.168408	-0.321429	0.107143	-0.178571	-0.5	-0.642857	-0.0357143	-0.642857	-0.892857	-0.178571	-0.5	-0.107143	0.642857	0.285714	-0.0180188	0.607143	0.392857	-0.0357143	-0.178571	-0.142857	0.178571	-0.107143	0.428571	0.214286	0.607143	-0.0714286	-0.142857	-0.285714	0.5	0	0.0180188	0.0714286	0.558581	-0.714286	-0.0357143	0.214286
cg20536364	0.892857	0.357143	0.486506	-0.0180188	0.785714	-0.107143	-0.178571	0.178571	0.5766	0.25	0.357143	0.642857	0	-0.168408	-0.642857	0.0714286	0.535714	-0.285714	-0.785714	0.214286	-0.178571	-0.642857	0.0714286	-0.178571	0.178571	0.0714286	0.892857	-0.504525	0.714286	0.285714	0.142857	0.571429	0.392857	0.571429	0.642857	0.214286	-0.142857	0.428571	0	-0.142857	-0.107143	0.214286	-0.607143	0.108113	0.142857	0.486506	-0.285714	-0.178571	0.5
cg06746829	0.785714	0.321429	0.306319	-0.234244	0.535714	-0.0357143	-0.428571	0.214286	0.342356	-0.0714286	0.25	0.25	0.0357143	-0.28068	-0.392857	-0.0357143	0.392857	0	-0.535714	0.357143	-0.464286	-0.392857	-0.357143	-0.5	0.0714286	0.392857	0.642857	-0.0540562	0.714286	0.392857	0.678571	0.464286	0.107143	0.535714	0.25	0.5	0.428571	0	-0.357143	-0.178571	-0.571429	0.142857	-0.642857	-0.360375	0.285714	0.270281	-0.392857	-0.428571	0.571429
cg05436845	0.928571	0.0714286	0.648675	0.0180187	0.821429	-0.321429	-0.25	0.464286	0.450469	0.392857	0.285714	0.428571	0	0.0561361	-0.428571	0.142857	0.428571	-0.25	-0.607143	0.428571	-0.25	-0.642857	-0.0714286	-0.25	0.0357143	0.142857	0.821429	-0.198206	0.892857	0.142857	0.285714	0.285714	0.357143	0.714286	0.428571	0.535714	0.0357143	0.321429	0	-0.0714286	-0.214286	0.214286	-0.464286	-0.108112	0.392857	0.378394	-0.357143	-0.25	0.25
cg18034501	-0.392857	-0.714286	0.396413	0.414431	-0.321429	-0.464286	0.464286	-0.214286	0.270281	0.142857	-0.821429	-0.428571	-0.321429	0.261968	0.0357143	-0.642857	-0.392857	0.321429	0.107143	0	-0.464286	0	-0.0714286	-0.392857	0.107143	0.178571	-0.464286	0.522544	-0.178571	-0.0714286	-0.321429	-0.5	0.0357143	-0.357143	-0.428571	0.0714286	0.0714286	-0.107143	0.714286	-0.214286	-0.0714286	0.571429	0.25	0.162169	0.214286	0.414431	-0.321429	0.464286	-0.678571
cg21735068	0.5	-0.0714286	0.378394	0.414431	0.392857	-0.357143	0.178571	-0.107143	0.612637	0.75	0.428571	0.285714	-0.357143	-0.299393	-0.428571	0.321429	-0.0714286	-0.785714	-0.678571	-0.5	-0.0714286	-0.821429	0.321429	0.0714286	0.0357143	0.178571	0.285714	-0.648675	0.142857	0.285714	-0.642857	0.0714286	-0.0714286	-0.107143	0.285714	-0.285714	-0.464286	0.928571	0.0357143	0	0.357143	0.25	0.142857	0.540562	-0.464286	0.504525	-0.321429	0.178571	0.357143
cg03680873	0.821429	-0.214286	0.702731	0.306319	0.428571	-0.607143	-0.107143	0.178571	0.540562	0.535714	0.285714	-0.0714286	-0.214286	-0.243256	-0.428571	0.0714286	-0.107143	-0.357143	-0.714286	0.0714286	-0.678571	-0.785714	-0.214286	-0.535714	-0.178571	0.714286	0.392857	-0.0360375	0.642857	0.571429	0.214286	0	-0.107143	0.285714	-0.0714286	0.5	0.428571	0.5	-0.285714	-0.285714	-0.535714	0.5	-0.25	-0.072075	0.142857	0.450469	-0.642857	-0.107143	0.428571
cg17365525	0.678571	-0.357143	0.702731	0.126131	0.642857	-0.5	-0.142857	0.321429	0.666694	0.5	-0.178571	0.107143	-0.392857	0.018712	-0.25	-0.142857	0.178571	-0.214286	-0.464286	0.25	-0.571429	-0.714286	-0.285714	-0.571429	0.214286	0.321429	0.428571	0.126131	0.75	0.0357143	0.107143	-0.0357143	0.142857	0.357143	0.107143	0.5	0.0357143	0.25	0.321429	0	-0.142857	0.392857	-0.142857	-0.126131	0.321429	0.666694	-0.678571	-0.142857	-0.0714286
cg14373611	-0.107143	-0.75	0.594619	0.342356	0	-0.571429	0.285714	0.214286	0.162169	0.285714	-0.678571	-0.321429	-0.178571	0.523937	0.107143	-0.428571	-0.214286	0.285714	0.142857	0.357143	-0.357143	-0.0714286	-0.107143	-0.321429	0	0.0714286	-0.178571	0.594619	0.214286	-0.25	-0.107143	-0.535714	0.214286	0.0714286	-0.321429	0.428571	0.107143	-0.142857	0.678571	-0.107143	-0.107143	0.464286	0.178571	-0.0360375	0.535714	0.2883	-0.285714	0.285714	-0.785714
cg05282889	0.0357143	0	0.414431	0.0360375	-0.0357143	-0.142857	0.142857	0.214286	-0.270281	-0.428571	-0.357143	0	0.571429	0.561361	-0.214286	-0.5	0.178571	0.821429	0.0357143	0.857143	-0.142857	0.428571	0	-0.142857	-0.214286	-0.0714286	0.285714	0.450469	0.321429	0.0714286	0.571429	0.0714286	0.607143	0.571429	0	0.607143	0.535714	-0.535714	0.214286	-0.5	-0.678571	0.357143	-0.642857	-0.216225	0.892857	-0.180187	0.214286	0.142857	-0.321429
cg22764193	0.25	0.535714	-0.414431	-0.162169	0	0.321429	-0.25	-0.357143	0.180187	-0.0357143	0.642857	0.142857	-0.142857	-0.785905	-0.214286	0.357143	0	-0.5	-0.392857	-0.607143	-0.0357143	-0.285714	-0.0357143	0	0.0357143	0.321429	0.0714286	-0.5766	-0.178571	0.5	0	0.428571	-0.464286	-0.285714	0.142857	-0.428571	0	0.392857	-0.714286	0.0357143	0	-0.214286	-0.0714286	0.0900937	-0.714286	0.0360375	-0.107143	-0.25	0.928571
cg00507945	0.214286	0.0357143	0.306319	-0.0180188	0.357143	-0.107143	-0.0357143	0.75	-0.5766	0.0714286	0.25	0.285714	0.678571	0.842041	0.107143	0.357143	0.321429	0.214286	0.25	0.821429	0.607143	0.285714	0.321429	0.571429	-0.392857	-0.571429	0.5	0.072075	0.464286	-0.428571	0.25	-0.0714286	0.642857	0.857143	0.285714	0.535714	-0.0357143	-0.178571	0.0714286	0.0357143	0	-0.214286	-0.214286	-0.14415	0.75	-0.5766	0.571429	-0.0357143	-0.428571
cg15659420	-0.178571	0.107143	-0.198206	-0.450469	0.285714	0.428571	-0.142857	-0.142857	0.450469	-0.357143	-0.75	0.392857	-0.392857	-0.0374241	0.0357143	-0.571429	0.571429	0.285714	0.142857	0.0714286	-0.0714286	0.0714286	-0.25	-0.321429	0.857143	-0.428571	0.107143	0.0900937	0.0714286	-0.535714	-0.0357143	0.321429	0.285714	-0.0714286	0.392857	-0.214286	-0.535714	-0.428571	0.821429	0.321429	0.464286	-0.107143	-0.107143	-0.072075	0.0357143	0.5766	-0.214286	-0.142857	-0.357143
cg10915739	0.25	-0.821429	0.828862	0.5766	0	-0.892857	0.25	0.214286	0.270281	0.571429	-0.285714	-0.535714	-0.214286	0.261968	-0.0714286	-0.214286	-0.5	0	-0.214286	0.214286	-0.678571	-0.428571	-0.178571	-0.5	-0.321429	0.607143	-0.142857	0.522544	0.357143	0.25	0	-0.607143	-0.0714286	0.0714286	-0.535714	0.607143	0.5	0.214286	0.178571	-0.321429	-0.5	0.678571	0.142857	-0.0540562	0.428571	0.306319	-0.535714	0.25	-0.357143
cg21106695	0.214286	-0.392857	-0.126131	-0.216225	0.428571	-0.107143	-0.5	0.535714	0.0900937	0.642857	0.214286	-0.142857	-0.571429	-0.0748481	0.642857	0.678571	-0.0357143	-0.75	0.321429	-0.25	0.107143	-0.464286	-0.357143	0	0.142857	0	-0.142857	0.0900937	0.285714	-0.571429	-0.142857	-0.428571	-0.5	-0.0357143	-0.142857	0.107143	-0.357143	0.214286	-0.107143	0.821429	0.607143	-0.535714	0.785714	-0.342356	-0.285714	0.0360375	-0.357143	-0.5	-0.178571
cg00501919	-0.357143	0	-0.630656	-0.630656	-0.142857	0.428571	-0.571429	0.428571	-0.666694	-0.392857	-0.0714286	-0.321429	0.0714286	0.149696	0.857143	0.285714	0.0714286	0.214286	0.892857	0.25	0.285714	0.571429	-0.5	0.0714286	0	-0.214286	-0.357143	0.558581	-0.0357143	-0.607143	0.571429	-0.25	-0.321429	0.0714286	-0.321429	0.25	0.214286	-0.75	-0.321429	0.571429	0.0714286	-0.75	0.357143	-0.756787	0.142857	-0.630656	0.214286	-0.571429	-0.285714
cg19102955	0.642857	-0.464286	0.774806	0.486506	0.392857	-0.785714	0.0357143	0.642857	-0.0360375	0.821429	0.5	-0.142857	0.142857	0.392953	-0.0714286	0.535714	-0.25	-0.428571	-0.285714	0.321429	-0.0714286	-0.535714	0.142857	0.107143	-0.607143	0.285714	0.321429	0.0360375	0.607143	0.142857	0	-0.428571	0.0714286	0.535714	-0.142857	0.642857	0.25	0.535714	-0.25	-0.107143	-0.25	0.25	0.107143	-0.0180187	0.392857	-0.126131	-0.142857	0.0357143	-0.0714286
cg19285799	-0.714286	-0.642857	-0.072075	0.360375	-0.535714	-0.25	0.428571	-0.107143	-0.252263	0.25	-0.392857	-0.5	-0.178571	0.336817	0.464286	-0.0357143	-0.571429	0	0.535714	-0.285714	0.178571	0.25	0.178571	0.25	-0.142857	-0.142857	-0.75	0.324338	-0.571429	-0.357143	-0.607143	-0.714286	-0.214286	-0.535714	-0.5	-0.25	-0.214286	0	0.392857	0.142857	0.392857	0.0357143	0.75	0.234244	-0.142857	-0.162169	0.142857	0.428571	-0.714286
cg13485718	0.714286	-0.428571	0.648675	0.072075	0.607143	-0.535714	-0.285714	0.392857	0.612637	0.535714	-0.107143	-0.0714286	-0.464286	-0.0748481	-0.107143	-0.0357143	0.0714286	-0.285714	-0.392857	0.214286	-0.678571	-0.75	-0.464286	-0.678571	0.142857	0.5	0.321429	0.252262	0.785714	0.0714286	0.25	-0.142857	-0.0714286	0.321429	-0.0714286	0.607143	0.214286	0.214286	0.107143	0.0714286	-0.25	0.321429	-0.0357143	-0.306319	0.285714	0.594619	-0.785714	-0.285714	0
cg12111137	-0.107143	0.0714286	-0.360375	-0.630656	0.392857	0.428571	-0.5	0.642857	-0.396412	-0.178571	-0.142857	0.25	0.0714286	0.449089	0.642857	0.285714	0.535714	0.107143	0.714286	0.464286	0.571429	0.357143	-0.214286	0.285714	0.285714	-0.714286	0.142857	0.252262	0.285714	-0.964286	0.285714	-0.0357143	0.214286	0.428571	0.25	0.214286	-0.392857	-0.571429	0.25	0.714286	0.535714	-0.75	0.214286	-0.504525	0.321429	-0.342356	0.285714	-0.5	-0.535714
cg11888982	-0.857143	0.0714286	-0.72075	-0.378394	-0.607143	0.535714	-0.0357143	-0.178571	-0.594619	-0.678571	-0.428571	-0.285714	0.142857	0.130984	0.571429	-0.214286	-0.0714286	0.535714	0.821429	0	0.321429	0.857143	-0.142857	0.178571	0.107143	-0.357143	-0.607143	0.414431	-0.607143	-0.428571	0.142857	-0.142857	-0.142857	-0.357143	-0.285714	-0.25	0.0357143	-0.75	0.0714286	0.214286	0.142857	-0.428571	0.25	-0.252263	-0.0357143	-0.486506	0.428571	-0.0357143	-0.392857
cg25932599	0.214286	-0.321429	0.2883	0.396412	0.285714	-0.392857	0.178571	0.25	0.126131	0.821429	0.392857	0.107143	-0.178571	0.168408	0.0357143	0.571429	-0.178571	-0.714286	-0.142857	-0.285714	0.321429	-0.5	0.392857	0.428571	-0.178571	-0.142857	0.0714286	-0.378394	0.0714286	-0.178571	-0.678571	-0.321429	-0.0357143	0	0.107143	-0.142857	-0.535714	0.714286	0.107143	0.25	0.571429	-0.0357143	0.5	0.396412	-0.25	0.0540562	0	0.178571	-0.142857
cg17939585	0.535714	-0.5	0.630656	0.252262	0.464286	-0.642857	-0.142857	0.857143	-0.198206	0.714286	0.357143	-0.142857	0.142857	0.561361	0.214286	0.571429	-0.107143	-0.321429	0.0357143	0.5	0.0714286	-0.357143	0	0.142857	-0.5	0.0714286	0.285714	0.234244	0.678571	-0.214286	0.142857	-0.5	0.107143	0.642857	-0.142857	0.75	0.178571	0.25	-0.142857	0.142857	-0.107143	0	0.214286	-0.252262	0.535714	-0.252262	-0.0714286	-0.142857	-0.321429
cg04609694	0.964286	0.214286	0.378394	-0.126131	0.714286	-0.178571	-0.464286	0.321429	0.468488	0.321429	0.5	0.285714	-0.142857	-0.355529	-0.357143	0.285714	0.321429	-0.428571	-0.642857	0.142857	-0.392857	-0.714286	-0.285714	-0.392857	0.0357143	0.428571	0.678571	-0.252263	0.785714	0.357143	0.428571	0.357143	-0.0357143	0.5	0.285714	0.428571	0.214286	0.357143	-0.428571	0	-0.321429	0.0714286	-0.392857	-0.252263	0.0714286	0.342356	-0.5	-0.464286	0.642857
cg01891966	0.214286	-0.392857	0.252263	0.360375	-0.0714286	-0.535714	-0.0357143	0.535714	-0.522544	0.607143	0.678571	-0.464286	0.25	0.28068	0.321429	0.785714	-0.535714	-0.428571	0.142857	0.0714286	0.178571	-0.142857	0.107143	0.357143	-0.821429	0.285714	-0.142857	0.126131	0.142857	0.107143	0.0357143	-0.607143	-0.321429	0.214286	-0.464286	0.428571	0.392857	0.357143	-0.678571	0.0357143	-0.214286	-0.107143	0.428571	-0.14415	0.107143	-0.630656	0.142857	-0.0357143	0
cg26717554	0.464286	-0.428571	0.540562	0.450469	-0.0357143	-0.678571	0.0357143	-0.0714286	0.414431	0.5	0.178571	-0.5	-0.321429	-0.374241	-0.25	0	-0.535714	-0.321429	-0.535714	-0.214286	-0.821429	-0.642857	-0.285714	-0.607143	-0.321429	0.964286	-0.107143	0.162169	0.25	0.714286	0.107143	-0.285714	-0.464286	-0.142857	-0.5	0.357143	0.642857	0.464286	-0.428571	-0.357143	-0.642857	0.571429	0.0357143	-0.0540562	-0.0714286	0.342356	-0.678571	0.0357143	0.392857
cg21862992	0.5	-0.428571	0.684712	0.306319	0.5	-0.607143	0	0.785714	-0.14415	0.678571	0.285714	0.0357143	0.214286	0.654921	0.0714286	0.464286	0	-0.25	-0.0357143	0.535714	0.178571	-0.321429	0.178571	0.25	-0.428571	-0.107143	0.392857	0.108112	0.642857	-0.25	0	-0.392857	0.321429	0.678571	0.0357143	0.642857	0	0.285714	0.0714286	0.0714286	0	0.0714286	0.107143	-0.072075	0.571429	-0.180187	0.0357143	0	-0.392857
cg23817637	-0.607143	-0.642857	0.2883	0.594619	-0.535714	-0.428571	0.714286	-0.357143	0.072075	0.178571	-0.642857	-0.392857	-0.142857	0.336817	0	-0.5	-0.535714	0.25	0.142857	-0.178571	-0.142857	0.142857	0.285714	0	-0.0714286	0	-0.571429	0.2883	-0.5	-0.0357143	-0.642857	-0.535714	0.0714286	-0.5	-0.392857	-0.214286	-0.107143	0.0714286	0.678571	-0.285714	0.107143	0.535714	0.357143	0.468487	0.0357143	0.198206	0	0.714286	-0.678571
cg24911113	0.178571	0.178571	0.2883	0.126131	-0.214286	-0.142857	0.107143	-0.142857	-0.0900937	-0.392857	0	-0.142857	0.428571	-0.018712	-0.428571	-0.392857	-0.0714286	0.535714	-0.321429	0.392857	-0.428571	0.178571	-0.0714286	-0.321429	-0.321429	0.428571	0.178571	0.198206	0.142857	0.642857	0.571429	0.214286	0.178571	0.25	-0.142857	0.392857	0.785714	-0.214286	-0.321429	-0.678571	-0.928571	0.464286	-0.678571	-0.126131	0.428571	-0.0900937	0	0.107143	0.321429
cg09820101	-0.285714	0.107143	0.324337	0.360375	-0.285714	-0.107143	0.607143	0.0357143	-0.558581	-0.321429	-0.107143	0.178571	0.892857	0.804617	-0.321429	-0.285714	0.0357143	0.714286	0.0714286	0.642857	0.464286	0.642857	0.678571	0.571429	-0.464286	-0.5	0.214286	0.0180187	-0.142857	0.0357143	-0.0357143	0.0357143	0.821429	0.428571	0.178571	0.142857	0.107143	-0.214286	0.321429	-0.607143	-0.285714	0.321429	-0.5	0.360375	0.678571	-0.486506	0.785714	0.607143	-0.428571
cg18797590	-0.642857	-0.285714	0.0900938	0.180188	-0.5	-0.0357143	0.5	-0.428571	0.0540563	-0.428571	-0.928571	-0.214286	0	0.28068	-0.0714286	-0.892857	-0.142857	0.75	0.214286	0.142857	-0.25	0.464286	0.0357143	-0.25	0.214286	-0.107143	-0.392857	0.450469	-0.392857	-0.0714286	-0.142857	-0.142857	0.285714	-0.321429	-0.214286	-0.107143	0.0714286	-0.464286	0.75	-0.357143	-0.142857	0.464286	-0.107143	0.180188	0.285714	0.234244	0.0357143	0.5	-0.607143
cg14009504	-0.964286	-0.214286	-0.378394	0.126131	-0.714286	0.178571	0.464286	-0.321429	-0.468487	-0.321429	-0.5	-0.285714	0.142857	0.355529	0.357143	-0.285714	-0.321429	0.428571	0.642857	-0.142857	0.392857	0.714286	0.285714	0.392857	-0.0357143	-0.428571	-0.678571	0.252262	-0.785714	-0.357143	-0.428571	-0.357143	0.0357143	-0.5	-0.285714	-0.428571	-0.214286	-0.357143	0.428571	0	0.321429	-0.0714286	0.392857	0.252262	-0.0714286	-0.342356	0.5	0.464286	-0.642857
cg07104919	0.142857	0.214286	-0.126131	-0.558581	0.642857	0.428571	-0.357143	0.214286	0.378394	-0.178571	-0.428571	0.607143	-0.285714	0.0748481	0.0714286	-0.214286	0.785714	0.0714286	0.107143	0.25	0.142857	-0.0714286	-0.214286	-0.142857	0.785714	-0.571429	0.428571	-0.0540562	0.392857	-0.678571	0.0714286	0.392857	0.392857	0.285714	0.607143	-0.0357143	-0.642857	-0.321429	0.678571	0.5	0.571429	-0.321429	-0.142857	-0.180187	0.142857	0.450469	-0.142857	-0.357143	-0.285714
cg20449074	-0.607143	-0.0714286	-0.360375	-0.180188	-0.428571	0.214286	0	0.321429	-0.936975	-0.392857	-0.107143	-0.285714	0.535714	0.617497	0.607143	0.142857	-0.107143	0.5	0.857143	0.428571	0.571429	0.857143	0.0714286	0.5	-0.357143	-0.464286	-0.357143	0.468488	-0.285714	-0.5	0.25	-0.357143	0.107143	0.142857	-0.285714	0.178571	0.178571	-0.642857	-0.0714286	0.142857	0	-0.428571	0.214286	-0.306319	0.392857	-0.8649	0.678571	0	-0.571429
cg24937727	-0.25	-0.214286	-0.14415	-0.216225	-0.178571	0	-0.25	0.642857	-0.882919	-0.178571	0.0357143	-0.392857	0.464286	0.617497	0.678571	0.321429	-0.107143	0.357143	0.785714	0.607143	0.357143	0.607143	-0.178571	0.285714	-0.464286	-0.214286	-0.214286	0.630656	0.107143	-0.464286	0.535714	-0.464286	0	0.392857	-0.392857	0.571429	0.428571	-0.607143	-0.285714	0.214286	-0.214286	-0.428571	0.214286	-0.594619	0.571429	-0.846881	0.428571	-0.25	-0.5
cg12659933	0	-0.321429	-0.0900937	-0.198206	0.107143	0	-0.25	-0.285714	0.756787	0.107143	-0.571429	-0.214286	-0.928571	-0.580073	0.142857	-0.392857	-0.0357143	-0.214286	-0.0714286	-0.464286	-0.714286	-0.464286	-0.642857	-0.821429	0.678571	0.428571	-0.321429	0.252262	0.0357143	-0.0714286	-0.0714286	-0.0714286	-0.5	-0.535714	-0.214286	-0.142857	-0.107143	-0.0357143	0.321429	0.321429	0.178571	0.107143	0.321429	-0.198206	-0.392857	0.810844	-0.857143	-0.25	0
cg15892864	0.357143	-0.428571	0.360375	0.306319	0.428571	-0.464286	0	0.428571	0.180187	0.892857	0.357143	0.0357143	-0.285714	0.168408	0.142857	0.607143	-0.142857	-0.75	-0.107143	-0.178571	0.178571	-0.607143	0.178571	0.25	-0.142857	-0.0357143	0.107143	-0.216225	0.285714	-0.25	-0.5	-0.392857	-0.107143	0.107143	0.0357143	0.0714286	-0.428571	0.642857	0.0714286	0.357143	0.5	-0.0714286	0.535714	0.180187	-0.142857	0.108112	-0.178571	0	-0.178571
cg04012354	-0.535714	0.321429	-0.882919	-0.396413	-0.428571	0.642857	-0.178571	-0.571429	0	-0.428571	-0.0714286	-0.107143	-0.357143	-0.654921	0.285714	-0.0357143	-0.0714286	-0.107143	0.285714	-0.714286	0.0714286	0.25	-0.214286	-0.0357143	0.392857	0	-0.535714	-0.14415	-0.678571	-0.0357143	-0.142857	0.178571	-0.571429	-0.75	-0.107143	-0.714286	-0.214286	-0.178571	-0.214286	0.321429	0.357143	-0.428571	0.321429	-0.0180188	-0.785714	0	0	-0.178571	0.321429
cg01702055	0.821429	0.214286	0.270281	-0.324338	0.642857	-0.0714286	-0.607143	0.607143	0.0360375	0.0714286	0.428571	0.178571	0.142857	-0.0374241	-0.0714286	0.321429	0.392857	-0.107143	-0.25	0.535714	-0.214286	-0.321429	-0.392857	-0.285714	-0.107143	0.25	0.642857	0.072075	0.857143	0.107143	0.785714	0.25	0.0714286	0.75	0.178571	0.714286	0.428571	-0.0714286	-0.5	0.0714286	-0.464286	-0.142857	-0.428571	-0.5766	0.428571	-0.0540563	-0.25	-0.607143	0.392857
cg25511807	1	0.142857	0.468487	-0.072075	0.821429	-0.25	-0.428571	0.464286	0.43245	0.464286	0.535714	0.357143	-0.107143	-0.18712	-0.321429	0.392857	0.357143	-0.5	-0.607143	0.214286	-0.25	-0.75	-0.178571	-0.25	0	0.285714	0.75	-0.2883	0.857143	0.214286	0.321429	0.285714	0.0714286	0.607143	0.357143	0.464286	0.0714286	0.428571	-0.321429	0.0714286	-0.178571	0.0357143	-0.321429	-0.198206	0.142857	0.306319	-0.428571	-0.428571	0.5
cg15986668	0.642857	-0.5	0.846881	0.378394	0.321429	-0.785714	-0.0357143	0.535714	0.108112	0.535714	0.142857	-0.285714	0.0714286	0.299392	-0.142857	0.107143	-0.214286	-0.0714286	-0.321429	0.5	-0.5	-0.464286	-0.178571	-0.357143	-0.464286	0.535714	0.285714	0.360375	0.714286	0.285714	0.357143	-0.357143	0.0714286	0.535714	-0.285714	0.857143	0.607143	0.214286	-0.178571	-0.285714	-0.642857	0.464286	-0.142857	-0.252262	0.607143	0.072075	-0.392857	-0.0357143	-0.0714286
cg08462127	0.535714	-0.428571	0.991031	0.666694	0.285714	-0.821429	0.392857	0.25	0.2883	0.607143	0.0714286	0	0.142857	0.392953	-0.5	-0.0714286	-0.178571	-0.0714286	-0.571429	0.357143	-0.321429	-0.5	0.285714	-0.107143	-0.392857	0.285714	0.392857	0	0.5	0.357143	-0.142857	-0.214286	0.392857	0.428571	0	0.5	0.214286	0.5	0.214286	-0.5	-0.392857	0.714286	-0.25	0.2883	0.5	0.270281	-0.214286	0.392857	-0.142857
cg21301224	0.678571	-0.0714286	0.14415	-0.504525	0.892857	0	-0.75	0.785714	0.234244	0.321429	0.107143	0.25	-0.321429	0.0561361	0.321429	0.392857	0.535714	-0.357143	0.0714286	0.392857	-0.0714286	-0.464286	-0.535714	-0.285714	0.321429	-0.0714286	0.5	0.162169	0.892857	-0.535714	0.464286	0.0357143	0	0.607143	0.25	0.571429	-0.142857	-0.107143	0	0.642857	0.214286	-0.428571	0.0714286	-0.630656	0.285714	0.198206	-0.428571	-0.75	-0.0714286
cg12555086	0.0714286	0.142857	-0.0540563	0.306319	-0.428571	-0.142857	0.142857	-0.428571	-0.0180188	0.0357143	0.5	-0.321429	0.0714286	-0.523937	-0.285714	0.142857	-0.5	-0.214286	-0.392857	-0.464286	-0.285714	-0.142857	0.0714286	-0.0714286	-0.428571	0.642857	-0.214286	-0.234244	-0.321429	0.821429	0	0.0357143	-0.464286	-0.357143	-0.321429	-0.178571	0.5	0.392857	-0.75	-0.428571	-0.5	0.25	-0.0714286	0.180188	-0.428571	-0.126131	-0.0714286	0.142857	0.714286
cg08242010	0.428571	-0.214286	-0.108112	-0.342356	0.571429	0	-0.607143	0.214286	0.630656	0.5	0.0357143	0	-0.892857	-0.542649	0.321429	0.321429	0.142857	-0.75	-0.0714286	-0.428571	-0.357143	-0.75	-0.607143	-0.5	0.535714	0.285714	0	-0.0180187	0.392857	-0.285714	-0.0357143	-0.0714286	-0.571429	-0.178571	0	0	-0.321429	0.25	-0.0357143	0.714286	0.464286	-0.321429	0.5	-0.342356	-0.464286	0.5766	-0.785714	-0.607143	0.178571
cg01852186	-0.785714	0.107143	-0.684712	-0.468487	-0.535714	0.571429	-0.107143	-0.214286	-0.450469	-0.785714	-0.571429	-0.25	0.0714286	0.0561361	0.5	-0.392857	0.0357143	0.642857	0.75	0.0714286	0.142857	0.821429	-0.285714	-0.0357143	0.25	-0.285714	-0.535714	0.486506	-0.5	-0.392857	0.285714	-0.0357143	-0.107143	-0.321429	-0.25	-0.178571	0.107143	-0.857143	0.142857	0.178571	0.0357143	-0.357143	0.107143	-0.342356	0.0357143	-0.324337	0.285714	-0.107143	-0.357143
cg10759817	-0.357143	-0.25	-0.648675	-0.360375	-0.25	0.214286	-0.464286	0.142857	-0.306319	0.0714286	0.0714286	-0.535714	-0.428571	-0.28068	0.857143	0.464286	-0.321429	-0.357143	0.678571	-0.428571	0.0714286	0.107143	-0.5	-0.0357143	0.0357143	0.142857	-0.678571	0.342356	-0.285714	-0.392857	0.0714286	-0.464286	-0.821429	-0.464286	-0.535714	-0.107143	0.0357143	-0.214286	-0.428571	0.678571	0.321429	-0.642857	0.821429	-0.486506	-0.464286	-0.324337	-0.142857	-0.464286	-0.0714286
cg10621610	0.142857	-0.142857	0.126131	0.306319	0.25	-0.178571	0.214286	-0.178571	0.522544	0.642857	0.178571	0.25	-0.464286	-0.224544	-0.178571	0.25	-0.0714286	-0.714286	-0.357143	-0.607143	0.107143	-0.607143	0.321429	0.178571	0.214286	-0.0714286	0.0357143	-0.558581	-0.107143	-0.0357143	-0.821429	-0.0357143	-0.107143	-0.321429	0.25	-0.5	-0.714286	0.75	0.285714	0.214286	0.678571	0.0714286	0.392857	0.558581	-0.571429	0.468487	-0.214286	0.214286	0.0714286
cg17108141	0.142857	0.285714	-0.0360375	0.126131	0.142857	0.0357143	0.0714286	0.357143	-0.540562	0.25	0.785714	0.321429	0.571429	0.355529	0	0.75	0.0714286	-0.321429	0.0357143	0.107143	0.821429	0.107143	0.607143	0.892857	-0.5	-0.464286	0.321429	-0.504525	0	-0.107143	-0.214286	0.0357143	0.25	0.392857	0.321429	-0.0714286	-0.285714	0.357143	-0.357143	0.0714286	0.285714	-0.357143	0.0357143	0.252262	0	-0.648675	0.678571	0.0714286	0.107143
cg18364502	0.0357143	-0.107143	0.126131	-0.0360375	-0.285714	-0.142857	-0.107143	-0.142857	0.0360375	-0.357143	-0.285714	-0.464286	0	-0.205832	-0.0714286	-0.464286	-0.214286	0.464286	-0.0714286	0.214286	-0.714286	0.107143	-0.5	-0.678571	-0.107143	0.642857	-0.178571	0.540562	0.107143	0.464286	0.642857	-0.0357143	-0.214286	-0.0357143	-0.464286	0.428571	0.857143	-0.392857	-0.285714	-0.392857	-0.857143	0.357143	-0.321429	-0.414431	0.285714	0.072075	-0.357143	-0.107143	0.178571
cg09709457	0.857143	0.214286	0.468488	-0.0900938	0.607143	-0.178571	-0.321429	0.178571	0.522544	0.107143	0.214286	0.285714	-0.0714286	-0.28068	-0.5	-0.0714286	0.357143	-0.107143	-0.678571	0.285714	-0.535714	-0.571429	-0.285714	-0.535714	0.107143	0.428571	0.678571	-0.126131	0.75	0.428571	0.5	0.428571	0.142857	0.5	0.285714	0.464286	0.321429	0.178571	-0.214286	-0.214286	-0.5	0.285714	-0.607143	-0.216225	0.25	0.450469	-0.5	-0.321429	0.535714
cg12752627	-0.142857	0.25	-0.072075	-0.252263	0.285714	0.392857	0.107143	-0.25	0.450469	-0.321429	-0.607143	0.607143	-0.178571	0.0561361	-0.25	-0.571429	0.607143	0.285714	-0.0714286	0.0714286	0.107143	0.0714286	0.107143	-0.0714286	0.75	-0.571429	0.285714	-0.198206	0	-0.392857	-0.25	0.464286	0.535714	0	0.607143	-0.357143	-0.678571	-0.214286	0.892857	0.107143	0.5	0.0357143	-0.285714	0.252263	0.0357143	0.558581	0	0.107143	-0.285714
cg14959260	0.535714	0.642857	0.198206	-0.0180188	0.571429	0.178571	0.0357143	0.178571	0.0360375	0.0357143	0.571429	0.857143	0.5	0.168408	-0.571429	0.285714	0.607143	-0.142857	-0.5	0.285714	0.535714	-0.142857	0.571429	0.535714	-0.0357143	-0.5	0.892857	-0.756787	0.357143	0.0714286	-0.0714286	0.642857	0.678571	0.642857	0.857143	-0.0714286	-0.428571	0.357143	0	-0.142857	0.178571	-0.0714286	-0.607143	0.360375	0.142857	-0.0540563	0.428571	0.0357143	0.357143
cg09294084	0.75	-0.464286	0.882919	0.486506	0.428571	-0.821429	0.0357143	0.428571	0.324337	0.75	0.285714	-0.142857	-0.0714286	0.149696	-0.285714	0.214286	-0.214286	-0.357143	-0.535714	0.25	-0.464286	-0.714286	-0.0357143	-0.285714	-0.392857	0.535714	0.357143	0.072075	0.678571	0.357143	0.0714286	-0.285714	0.0357143	0.428571	-0.142857	0.642857	0.357143	0.535714	-0.142857	-0.25	-0.428571	0.5	-0.0714286	-0.0180187	0.357143	0.252262	-0.464286	0.0357143	0.0714286
cg17348244	0.5	0.142857	-0.2883	-0.666694	0.535714	0.285714	-0.857143	0.178571	0.504525	0	0.0357143	0.0357143	-0.678571	-0.692345	0.25	0.142857	0.357143	-0.392857	-0.0714286	-0.178571	-0.5	-0.5	-0.857143	-0.714286	0.571429	0.392857	0.142857	0.108113	0.5	-0.107143	0.535714	0.25	-0.535714	0	0.0357143	0.178571	0.0714286	-0.142857	-0.321429	0.571429	0.0357143	-0.392857	0.0714286	-0.666694	-0.285714	0.450469	-0.75	-0.857143	0.464286
cg06632549	-0.642857	0.607143	-0.846881	-0.522544	-0.357143	0.857143	-0.0714286	-0.321429	-0.450469	-0.821429	-0.142857	0.25	0.285714	-0.0561361	0.214286	-0.142857	0.321429	0.428571	0.5	-0.0714286	0.571429	0.785714	0.107143	0.392857	0.285714	-0.607143	-0.178571	-0.126131	-0.571429	-0.321429	0.0714286	0.392857	0.107143	-0.214286	0.25	-0.535714	-0.285714	-0.571429	0.0357143	0.178571	0.321429	-0.535714	-0.107143	-0.0180188	-0.214286	-0.396413	0.607143	-0.0714286	0
cg14808040	-0.678571	0.321429	-0.702731	-0.378394	-0.214286	0.678571	0.0357143	-0.142857	-0.396412	-0.464286	-0.214286	0.285714	0.142857	0.18712	0.357143	0	0.285714	0.214286	0.607143	-0.107143	0.75	0.642857	0.25	0.571429	0.321429	-0.821429	-0.214286	-0.14415	-0.535714	-0.642857	-0.285714	0.142857	0.178571	-0.214286	0.285714	-0.571429	-0.642857	-0.392857	0.357143	0.392857	0.714286	-0.571429	0.214286	0.126131	-0.214286	-0.324337	0.607143	0.0357143	-0.357143
cg19787013	0.607143	0.0714286	0.522544	0.0540562	0.642857	-0.25	-0.107143	0.75	-0.216225	0.321429	0.428571	0.428571	0.5	0.617497	-0.142857	0.428571	0.392857	-0.0714286	-0.142857	0.714286	0.392857	-0.142857	0.285714	0.392857	-0.321429	-0.357143	0.75	-0.14415	0.714286	-0.214286	0.214286	0.0714286	0.607143	0.928571	0.428571	0.571429	-0.0714286	0.142857	0	0	-0.0357143	-0.0714286	-0.321429	-0.072075	0.642857	-0.270281	0.285714	-0.107143	-0.142857
cg18598146	-0.5	0.178571	-0.414431	-0.270281	0.0357143	0.5	0.107143	-0.0714286	-0.108112	-0.25	-0.357143	0.428571	0	0.28068	0.214286	-0.107143	0.392857	0.142857	0.428571	-0.0357143	0.642857	0.392857	0.285714	0.464286	0.464286	-0.857143	-0.0357143	-0.180187	-0.321429	-0.714286	-0.428571	0.142857	0.357143	-0.107143	0.428571	-0.5	-0.821429	-0.25	0.678571	0.392857	0.821429	-0.392857	0.178571	0.234244	-0.107143	-0.0180187	0.428571	0.107143	-0.5
cg23445255	0.0714286	0.142857	0.234244	0.072075	0.214286	-0.0357143	0.142857	0.571429	-0.630656	0	0.285714	0.357143	0.785714	0.842041	0	0.321429	0.285714	0.25	0.214286	0.714286	0.75	0.392857	0.535714	0.75	-0.428571	-0.678571	0.464286	-0.0900937	0.25	-0.357143	0.0714286	0	0.714286	0.75	0.357143	0.321429	-0.142857	-0.107143	0.107143	-0.0714286	0.0714286	-0.178571	-0.25	0.072075	0.642857	-0.630656	0.75	0.142857	-0.392857
cg06724937	-0.535714	0.214286	-0.360375	-0.0180187	-0.392857	0.285714	0.214286	0.142857	-0.900937	-0.321429	0.214286	0.0357143	0.714286	0.561361	0.285714	0.285714	-0.0357143	0.321429	0.571429	0.25	0.857143	0.785714	0.5	0.857143	-0.428571	-0.642857	-0.142857	-0.0360375	-0.428571	-0.321429	-0.0714286	-0.107143	0.285714	0.142857	0.0357143	-0.142857	-0.107143	-0.285714	-0.107143	0	0.178571	-0.392857	0.0714286	0.108112	0.178571	-0.882919	0.928571	0.214286	-0.321429
cg03793678	-0.571429	-0.428571	-0.270281	-0.162169	-0.535714	0.0357143	-0.0714286	-0.25	-0.0180187	-0.357143	-0.75	-0.678571	-0.392857	-0.149696	0.464286	-0.535714	-0.357143	0.428571	0.5	-0.107143	-0.535714	0.321429	-0.607143	-0.607143	0.214286	0.357143	-0.75	0.774806	-0.321429	-0.107143	0.25	-0.392857	-0.464286	-0.535714	-0.678571	0.0714286	0.428571	-0.607143	0.142857	0.0714286	-0.25	0.0714286	0.321429	-0.414431	0	0.108112	-0.357143	-0.0714286	-0.357143
cg04893454	-0.357143	-0.5	-0.162169	0.378394	-0.428571	-0.285714	0.214286	-0.214286	-0.0180188	0.535714	0.142857	-0.535714	-0.428571	-0.224544	0.357143	0.357143	-0.714286	-0.571429	0.178571	-0.75	0	-0.214286	0.0714286	0.142857	-0.214286	0.285714	-0.714286	-0.0180188	-0.535714	0.0357143	-0.642857	-0.607143	-0.678571	-0.714286	-0.535714	-0.392857	-0.142857	0.464286	-0.178571	0.214286	0.357143	-0.0357143	0.857143	0.252263	-0.642857	-0.0540563	-0.142857	0.214286	-0.0714286
cg03812107	-0.0714286	-0.178571	-0.198206	-0.342356	0	0.0357143	-0.464286	0.75	-0.792825	-0.0714286	0.178571	-0.357143	0.321429	0.467801	0.75	0.5	-0.0357143	0.142857	0.75	0.535714	0.321429	0.428571	-0.321429	0.214286	-0.392857	-0.142857	-0.142857	0.5766	0.25	-0.5	0.607143	-0.428571	-0.142857	0.428571	-0.357143	0.607143	0.392857	-0.535714	-0.428571	0.392857	-0.142857	-0.571429	0.285714	-0.72075	0.464286	-0.792825	0.285714	-0.464286	-0.357143
cg14064335	0.321429	-0.25	0.828862	0.504525	0	-0.607143	0.392857	0	0.198206	0.0714286	-0.214286	-0.107143	0.285714	0.299392	-0.571429	-0.5	-0.142857	0.428571	-0.5	0.5	-0.535714	-0.142857	0.107143	-0.357143	-0.321429	0.392857	0.285714	0.234244	0.357143	0.535714	0.214286	-0.0357143	0.428571	0.357143	-0.107143	0.535714	0.571429	0.0714286	0.178571	-0.75	-0.785714	0.821429	-0.571429	0.126131	0.642857	0.234244	-0.178571	0.392857	-0.0714286
cg07970007	-0.5	-0.464286	0.0900937	0.342356	-0.25	-0.178571	0.5	-0.357143	0.306319	0.214286	-0.607143	-0.107143	-0.392857	0.130984	0.0357143	-0.392857	-0.25	0	0.107143	-0.357143	-0.0357143	-0.0357143	0.214286	0	0.285714	-0.178571	-0.428571	0.0540562	-0.428571	-0.25	-0.75	-0.321429	0.0357143	-0.535714	-0.107143	-0.428571	-0.5	0.142857	0.785714	0.0357143	0.5	0.285714	0.428571	0.468487	-0.214286	0.414431	-0.107143	0.5	-0.571429
cg13229972	0.892857	0.357143	0.486506	-0.0180187	0.785714	-0.107143	-0.178571	0.178571	0.5766	0.25	0.357143	0.642857	0	-0.168408	-0.642857	0.0714286	0.535714	-0.285714	-0.785714	0.214286	-0.178571	-0.642857	0.0714286	-0.178571	0.178571	0.0714286	0.892857	-0.504525	0.714286	0.285714	0.142857	0.571429	0.392857	0.571429	0.642857	0.214286	-0.142857	0.428571	0	-0.142857	-0.107143	0.214286	-0.607143	0.108112	0.142857	0.486506	-0.285714	-0.178571	0.5
cg01909364	-0.464286	0.285714	-0.954994	-0.666694	-0.214286	0.714286	-0.5	-0.0357143	-0.378394	-0.428571	0.0357143	-0.107143	-0.178571	-0.318105	0.678571	0.285714	0.107143	-0.0714286	0.678571	-0.321429	0.357143	0.428571	-0.357143	0.142857	0.285714	-0.25	-0.428571	0.0900937	-0.392857	-0.464286	0.178571	0.0357143	-0.5	-0.357143	-0.107143	-0.357143	-0.178571	-0.464286	-0.321429	0.642857	0.428571	-0.821429	0.428571	-0.414431	-0.464286	-0.378394	0.178571	-0.5	0.0714286
cg26173946	-0.142857	0.178571	-0.666694	-0.684712	0.214286	0.535714	-0.642857	0.535714	-0.522544	-0.142857	0.214286	0.0714286	0	0.112272	0.785714	0.607143	0.321429	-0.178571	0.75	0.107143	0.607143	0.321429	-0.285714	0.357143	0.142857	-0.5	-0.0714286	0.126131	0.0714286	-0.785714	0.285714	-0.0714286	-0.214286	0.178571	0.0714286	0.0357143	-0.285714	-0.428571	-0.25	0.821429	0.535714	-0.964286	0.428571	-0.558581	-0.0714286	-0.540562	0.285714	-0.642857	-0.178571
cg10587082	0.0357143	-0.857143	0.324337	0.108112	0.0714286	-0.571429	-0.214286	0.678571	-0.216225	0.535714	-0.178571	-0.642857	-0.25	0.430377	0.678571	0.285714	-0.392857	-0.142857	0.5	0.285714	-0.214286	-0.142857	-0.428571	-0.214286	-0.285714	0.25	-0.357143	0.756787	0.357143	-0.428571	0.178571	-0.857143	-0.321429	0.142857	-0.642857	0.678571	0.321429	-0.142857	0	0.357143	-0.0714286	-0.0714286	0.642857	-0.522544	0.392857	-0.180187	-0.321429	-0.214286	-0.642857
cg19504184	0.892857	-0.142857	0.666694	0.324337	0.571429	-0.571429	-0.107143	0.25	0.540562	0.714286	0.5	0.107143	-0.214286	-0.224544	-0.428571	0.321429	-0.0357143	-0.607143	-0.75	-0.0357143	-0.428571	-0.892857	-0.0357143	-0.285714	-0.178571	0.535714	0.5	-0.2883	0.642857	0.464286	0	0.0357143	-0.0714286	0.321429	0.107143	0.357143	0.142857	0.714286	-0.285714	-0.142857	-0.25	0.357143	-0.142857	0.072075	0	0.414431	-0.535714	-0.107143	0.464286
cg21870668	0.321429	-0.392857	0.468487	0.486506	-0.214286	-0.678571	0.0714286	0.214286	-0.216225	0.428571	0.464286	-0.607143	0.178571	0.018712	-0.0357143	0.321429	-0.642857	-0.178571	-0.214286	0.0714286	-0.392857	-0.25	-0.0714286	-0.142857	-0.785714	0.75	-0.142857	0.252262	0.178571	0.607143	0.25	-0.464286	-0.357143	0.107143	-0.607143	0.535714	0.821429	0.321429	-0.714286	-0.392857	-0.75	0.357143	0.0714286	-0.14415	0.178571	-0.306319	-0.178571	0.0714286	0.25
cg26478401	0.892857	0.142857	0.198206	-0.396412	0.928571	0	-0.678571	0.464286	0.5766	0.357143	0.285714	0.392857	-0.428571	-0.336817	-0.0714286	0.321429	0.535714	-0.535714	-0.392857	0.107143	-0.285714	-0.75	-0.464286	-0.428571	0.392857	0.178571	0.642857	-0.180187	0.857143	-0.107143	0.357143	0.321429	-0.0714286	0.464286	0.392857	0.357143	-0.142857	0.214286	-0.142857	0.428571	0.107143	-0.214286	-0.142857	-0.396412	0	0.486506	-0.607143	-0.678571	0.392857
cg06056929	0.571429	-0.535714	0.792825	0.252263	0.535714	-0.642857	-0.0357143	0.428571	0.486506	0.571429	-0.214286	-0.0357143	-0.285714	0.243256	-0.142857	-0.107143	0.0357143	-0.142857	-0.321429	0.357143	-0.5	-0.607143	-0.214286	-0.464286	0.0357143	0.285714	0.321429	0.270281	0.714286	-0.0357143	0.0714286	-0.25	0.178571	0.392857	-0.0357143	0.607143	0.107143	0.214286	0.357143	-0.0357143	-0.178571	0.428571	-0.0357143	-0.126131	0.464286	0.504525	-0.571429	-0.0357143	-0.285714
cg02440562	0.678571	0.214286	0.180187	-0.306319	0.821429	0.107143	-0.392857	0.0714286	0.846881	0.214286	-0.0357143	0.571429	-0.535714	-0.411665	-0.321429	-0.0714286	0.607143	-0.392857	-0.535714	-0.0714286	-0.321429	-0.714286	-0.285714	-0.464286	0.678571	0.0357143	0.607143	-0.342356	0.607143	-0.0714286	0.0357143	0.5	0.107143	0.214286	0.571429	0	-0.428571	0.25	0.285714	0.285714	0.285714	0	-0.25	-0.0540562	-0.142857	0.810844	-0.607143	-0.392857	0.321429
cg00417197	-0.392857	-0.464286	-0.0180188	0.540562	-0.75	-0.428571	0.357143	-0.25	-0.342356	0.285714	0.214286	-0.785714	0	-0.0935601	0.214286	0.214286	-0.928571	-0.178571	0.142857	-0.464286	-0.142857	0.0714286	0.107143	0.107143	-0.642857	0.535714	-0.75	0.198206	-0.571429	0.428571	-0.285714	-0.642857	-0.607143	-0.571429	-0.785714	-0.107143	0.464286	0.285714	-0.5	-0.25	-0.285714	0.214286	0.535714	0.162169	-0.321429	-0.378394	0.0357143	0.357143	0.0357143
cg08905487	0.285714	-0.214286	0.612637	0.306319	-0.107143	-0.5	0.142857	0.107143	-0.0360375	-0.0714286	-0.107143	-0.321429	0.321429	0.205832	-0.321429	-0.357143	-0.214286	0.464286	-0.285714	0.535714	-0.571429	0	-0.142857	-0.428571	-0.428571	0.535714	0.142857	0.43245	0.357143	0.535714	0.535714	-0.107143	0.178571	0.357143	-0.321429	0.678571	0.857143	-0.142857	-0.178571	-0.642857	-0.964286	0.607143	-0.5	-0.198206	0.642857	-0.0180187	-0.178571	0.142857	0.0357143
cg04641860	-0.714286	0.25	-0.666694	-0.198206	-0.321429	0.571429	0.178571	-0.285714	-0.324338	-0.321429	-0.142857	0.214286	0.0714286	0.0935601	0.285714	0.0357143	0.107143	0.0714286	0.5	-0.321429	0.714286	0.535714	0.357143	0.607143	0.25	-0.714286	-0.321429	-0.252263	-0.678571	-0.5	-0.5	0.0714286	0.0714286	-0.392857	0.214286	-0.714286	-0.678571	-0.178571	0.321429	0.321429	0.75	-0.464286	0.321429	0.306319	-0.392857	-0.270281	0.571429	0.178571	-0.285714
cg22471726	0.428571	-0.392857	0.522544	0.558581	0.0357143	-0.714286	0.107143	0.428571	-0.252262	0.75	0.714286	-0.357143	0.214286	0.205832	0	0.678571	-0.535714	-0.5	-0.214286	0.0357143	0	-0.392857	0.214286	0.25	-0.821429	0.428571	0.0357143	-0.0360375	0.25	0.357143	-0.0714286	-0.5	-0.214286	0.25	-0.357143	0.428571	0.392857	0.607143	-0.607143	-0.178571	-0.321429	0.178571	0.25	0.0540562	0.107143	-0.378394	0	0.107143	0.142857
cg26696162	0.714286	0.0714286	0.342356	-0.162169	0.392857	-0.214286	-0.464286	0.392857	0.108113	0.0357143	0.285714	-0.0714286	0.0714286	-0.149696	-0.142857	0.107143	0.142857	0	-0.321429	0.428571	-0.5	-0.321429	-0.464286	-0.5	-0.178571	0.535714	0.428571	0.216225	0.714286	0.357143	0.785714	0.142857	-0.0714286	0.535714	-0.0714286	0.714286	0.678571	-0.0714286	-0.535714	-0.142857	-0.714286	0.107143	-0.428571	-0.540562	0.392857	0.0360375	-0.392857	-0.464286	0.428571
cg15888569	0.714286	-0.428571	0.648675	0.072075	0.607143	-0.535714	-0.285714	0.392857	0.612637	0.535714	-0.107143	-0.0714286	-0.464286	-0.0748481	-0.107143	-0.0357143	0.0714286	-0.285714	-0.392857	0.214286	-0.678571	-0.75	-0.464286	-0.678571	0.142857	0.5	0.321429	0.252263	0.785714	0.0714286	0.25	-0.142857	-0.0714286	0.321429	-0.0714286	0.607143	0.214286	0.214286	0.107143	0.0714286	-0.25	0.321429	-0.0357143	-0.306319	0.285714	0.594619	-0.785714	-0.285714	0
cg26607031	0.678571	-0.357143	0.558581	0.0180187	0.5	-0.464286	-0.321429	0.25	0.648675	0.392857	-0.142857	-0.142857	-0.5	-0.243256	-0.142857	-0.142857	0.0357143	-0.214286	-0.428571	0.142857	-0.821429	-0.714286	-0.571429	-0.821429	0.178571	0.642857	0.25	0.2883	0.714286	0.214286	0.357143	-0.0714286	-0.178571	0.214286	-0.142857	0.571429	0.357143	0.142857	0	0	-0.392857	0.357143	-0.107143	-0.360375	0.214286	0.630656	-0.857143	-0.321429	0.142857
cg25788793	0.535714	-0.0357143	0.2883	0.234244	0	-0.392857	-0.142857	0	0.14415	0.285714	0.535714	-0.321429	-0.0357143	-0.430377	-0.25	0.25	-0.357143	-0.321429	-0.5	-0.142857	-0.535714	-0.464286	-0.214286	-0.357143	-0.428571	0.821429	0.0714286	-0.0360375	0.25	0.75	0.321429	-0.0357143	-0.428571	0.0357143	-0.321429	0.321429	0.678571	0.392857	-0.785714	-0.321429	-0.678571	0.285714	-0.142857	-0.14415	-0.107143	0.0180188	-0.392857	-0.142857	0.678571
cg09489567	-0.857143	-0.285714	-0.522544	-0.162169	-0.678571	0.214286	0.0357143	-0.0357143	-0.648675	-0.392857	-0.428571	-0.571429	0.0714286	0.261968	0.714286	-0.107143	-0.357143	0.428571	0.892857	0	0.214286	0.75	-0.178571	0.142857	-0.107143	-0.178571	-0.785714	0.612637	-0.571429	-0.428571	0.0714286	-0.5	-0.285714	-0.392857	-0.571429	-0.0714286	0.178571	-0.642857	0.0357143	0.214286	0.0714286	-0.321429	0.5	-0.2883	0.0357143	-0.540562	0.321429	0.0357143	-0.571429
cg25771854	0.0714286	0.321429	0.342356	0.108112	0.0357143	0	0.285714	0.214286	-0.450469	-0.392857	0.0357143	0.357143	0.892857	0.673633	-0.392857	-0.214286	0.321429	0.678571	-0.0714286	0.821429	0.357143	0.5	0.464286	0.392857	-0.357143	-0.428571	0.535714	-0.0180187	0.214286	0.0714286	0.321429	0.285714	0.857143	0.714286	0.357143	0.357143	0.214286	-0.285714	0.142857	-0.535714	-0.428571	0.214286	-0.75	0.108112	0.785714	-0.414431	0.642857	0.285714	-0.178571
cg18404652	-0.964286	-0.214286	-0.522544	0.0180188	-0.857143	0.214286	0.285714	-0.392857	-0.486506	-0.428571	-0.464286	-0.535714	0.0357143	0.0935601	0.464286	-0.285714	-0.464286	0.428571	0.678571	-0.25	0.142857	0.714286	0	0.142857	-0.0714286	-0.107143	-0.857143	0.414431	-0.821429	-0.178571	-0.178571	-0.392857	-0.285714	-0.642857	-0.535714	-0.357143	0.107143	-0.464286	0.107143	0	0.0714286	-0.107143	0.428571	0.0180188	-0.178571	-0.378394	0.321429	0.285714	-0.428571
cg17568809	-0.0714286	-0.178571	0.126131	0.0360375	0	-0.0357143	0.142857	-0.535714	0.810844	-0.0714286	-0.714286	0	-0.642857	-0.411665	-0.285714	-0.75	0.0357143	0.107143	-0.321429	-0.321429	-0.678571	-0.321429	-0.285714	-0.714286	0.642857	0.285714	-0.142857	0.0900938	-0.0714286	0.142857	-0.214286	0.142857	-0.0714286	-0.464286	0	-0.25	-0.142857	0	0.607143	-0.107143	0.0357143	0.464286	-0.0714286	0.162169	-0.214286	0.900937	-0.642857	0.142857	-0.0357143
cg06504925	-0.142857	-0.821429	0.126131	0.0540562	-0.0357143	-0.392857	-0.142857	0.142857	0.306319	0.428571	-0.535714	-0.607143	-0.75	-0.0561361	0.535714	-0.107143	-0.392857	-0.214286	0.321429	-0.214286	-0.535714	-0.321429	-0.571429	-0.571429	0.214286	0.392857	-0.571429	0.630656	0.0714286	-0.321429	-0.107143	-0.678571	-0.535714	-0.392857	-0.607143	0.214286	0.0714286	-0.0714286	0.285714	0.392857	0.142857	0.0714286	0.714286	-0.324337	-0.0714286	0.378394	-0.678571	-0.142857	-0.5
cg09217898	-0.464286	0.25	-0.828862	-0.5766	-0.25	0.607143	-0.428571	0.178571	-0.684712	-0.428571	0.142857	-0.142857	0.142857	0	0.714286	0.392857	0.0714286	0.0714286	0.785714	-0.0357143	0.535714	0.607143	-0.214286	0.357143	0	-0.357143	-0.357143	0.180188	-0.321429	-0.5	0.285714	-0.0714286	-0.321429	-0.107143	-0.142857	-0.142857	-0.0357143	-0.535714	-0.392857	0.535714	0.285714	-0.821429	0.357143	-0.450469	-0.178571	-0.684712	0.428571	-0.428571	-0.0714286
cg11118962	0.0357143	-0.571429	0.234244	0.414431	-0.428571	-0.607143	0.0357143	0.0357143	-0.14415	0.392857	0.214286	-0.857143	-0.142857	-0.168408	0.214286	0.214286	-0.821429	-0.214286	0	-0.214286	-0.535714	-0.214286	-0.285714	-0.321429	-0.607143	0.857143	-0.535714	0.43245	-0.0714286	0.5	0.142857	-0.642857	-0.678571	-0.285714	-0.857143	0.357143	0.785714	0.214286	-0.642857	-0.214286	-0.607143	0.285714	0.392857	-0.216225	-0.0714286	-0.198206	-0.357143	0.0357143	0.142857
cg21467828	-0.214286	0.642857	-0.666694	-0.234244	-0.357143	0.571429	-0.0714286	-0.571429	-0.0900937	-0.464286	0.357143	0.107143	0.0714286	-0.636209	-0.142857	0.0714286	0	-0.0714286	-0.107143	-0.535714	0.142857	0.214286	0.0714286	0.142857	0.0714286	0.0714286	-0.142857	-0.450469	-0.535714	0.392857	0	0.464286	-0.321429	-0.428571	0.107143	-0.607143	0	0.0357143	-0.535714	-0.0714286	0	-0.25	-0.142857	0.14415	-0.642857	-0.162169	0.214286	-0.0714286	0.714286
cg16689481	0.285714	-0.428571	0	-0.450469	0.571429	-0.0714286	-0.678571	0.714286	0.126131	0.357143	-0.178571	-0.142857	-0.535714	0.0935601	0.678571	0.321429	0.214286	-0.321429	0.428571	0.214286	-0.142857	-0.321429	-0.678571	-0.357143	0.321429	0	0	0.486506	0.607143	-0.714286	0.321429	-0.357143	-0.285714	0.25	-0.142857	0.5	-0.107143	-0.25	0.107143	0.785714	0.321429	-0.464286	0.5	-0.702731	0.178571	0.14415	-0.5	-0.678571	-0.392857
cg23166988	-0.785714	-0.0714286	-0.684712	-0.378394	-0.535714	0.428571	-0.142857	0.0357143	-0.684712	-0.5	-0.321429	-0.392857	0.107143	0.205832	0.75	0	-0.142857	0.392857	0.928571	0.0357143	0.357143	0.785714	-0.214286	0.214286	0	-0.321429	-0.642857	0.504525	-0.5	-0.535714	0.178571	-0.321429	-0.25	-0.285714	-0.392857	-0.107143	0.0714286	-0.714286	-0.0357143	0.357143	0.178571	-0.535714	0.428571	-0.378394	0	-0.594619	0.392857	-0.142857	-0.464286
cg23759393	0.642857	0.107143	0.14415	-0.072075	0.75	-0.0714286	-0.321429	0.5	0.198206	0.642857	0.642857	0.464286	-0.142857	-0.018712	0	0.75	0.321429	-0.785714	-0.25	-0.0714286	0.357143	-0.607143	0.142857	0.321429	0.0357143	-0.214286	0.535714	-0.522544	0.5	-0.25	-0.214286	0.107143	0.0357143	0.392857	0.464286	0.0357143	-0.535714	0.571429	-0.142857	0.464286	0.535714	-0.357143	0.178571	0.0540562	-0.178571	0.072075	-0.0714286	-0.321429	0.214286
cg04962480	-0.214286	0.75	-0.774806	-0.504525	-0.214286	0.75	-0.285714	-0.25	-0.378394	-0.642857	0.357143	0.214286	0.285714	-0.374241	0.0714286	0.178571	0.25	0.107143	0.178571	-0.178571	0.392857	0.464286	0	0.285714	0.0714286	-0.214286	0	-0.306319	-0.357143	0.0714286	0.285714	0.5	-0.142857	-0.107143	0.214286	-0.392857	0	-0.285714	-0.535714	0.107143	0.0357143	-0.535714	-0.214286	-0.126131	-0.357143	-0.43245	0.428571	-0.285714	0.535714
cg25773695	-0.571429	0.535714	-0.792825	-0.252262	-0.535714	0.642857	0.0357143	-0.428571	-0.486506	-0.571429	0.214286	0.0357143	0.285714	-0.243256	0.142857	0.107143	-0.0357143	0.142857	0.321429	-0.357143	0.5	0.607143	0.214286	0.464286	-0.0357143	-0.285714	-0.321429	-0.270281	-0.714286	0.0357143	-0.0714286	0.25	-0.178571	-0.392857	0.0357143	-0.607143	-0.107143	-0.214286	-0.357143	0.0357143	0.178571	-0.428571	0.0357143	0.126131	-0.464286	-0.504525	0.571429	0.0357143	0.285714
cg00758881	0.214286	0.214286	-0.234244	-0.558581	0.107143	0.25	-0.642857	0.392857	-0.342356	-0.428571	0.107143	-0.178571	0.178571	-0.0748481	0.321429	0.107143	0.214286	0.285714	0.285714	0.464286	-0.178571	0.25	-0.607143	-0.321429	-0.0714286	0.214286	0.107143	0.450469	0.392857	-0.0357143	0.964286	0.107143	-0.178571	0.392857	-0.178571	0.571429	0.642857	-0.607143	-0.571429	0.142857	-0.535714	-0.357143	-0.25	-0.810844	0.357143	-0.360375	-0.0714286	-0.642857	0.214286
cg24550112	0.428571	0.285714	-0.306319	-0.450469	0.178571	0.214286	-0.678571	0.107143	0.072075	-0.107143	0.428571	-0.142857	-0.214286	-0.636209	0.142857	0.321429	0.0714286	-0.285714	-0.107143	-0.142857	-0.357143	-0.25	-0.607143	-0.428571	0.0357143	0.535714	0.0714286	0.0360375	0.285714	0.285714	0.642857	0.214286	-0.571429	0.0357143	-0.142857	0.214286	0.464286	-0.0714286	-0.821429	0.214286	-0.357143	-0.321429	-0.0714286	-0.5766	-0.25	-0.0360375	-0.392857	-0.678571	0.714286
cg04051365	0.785714	0.0714286	0.540562	0.270281	0.392857	-0.392857	-0.0357143	-0.107143	0.666694	0.392857	0.357143	0.142857	-0.214286	-0.467801	-0.642857	0	0	-0.392857	-0.892857	-0.142857	-0.607143	-0.785714	-0.0714286	-0.464286	-0.0357143	0.642857	0.464286	-0.342356	0.464286	0.714286	0.0714286	0.285714	-0.0714286	0.142857	0.142857	0.178571	0.25	0.607143	-0.285714	-0.357143	-0.428571	0.5	-0.392857	0.14415	-0.107143	0.558581	-0.571429	-0.0357143	0.678571
cg12864721	0.5	0.0714286	0.612637	0.0900937	0.535714	-0.25	0.0357143	0.607143	-0.162169	0.107143	0.142857	0.428571	0.571429	0.692345	-0.285714	0.0714286	0.428571	0.25	-0.178571	0.857143	0.25	0	0.285714	0.25	-0.25	-0.357143	0.75	-0.0180187	0.678571	-0.142857	0.285714	0.142857	0.785714	0.928571	0.428571	0.607143	0.0357143	-0.0357143	0.214286	-0.214286	-0.214286	0.142857	-0.535714	-0.0360375	0.821429	-0.162169	0.285714	0.0357143	-0.25
cg11529236	0.0714286	0.5	0.0180188	0.0900938	0.214286	0.285714	0.357143	-0.571429	0.594619	-0.107143	-0.0714286	0.75	-0.0714286	-0.261968	-0.714286	-0.357143	0.428571	-0.0714286	-0.607143	-0.321429	0.142857	-0.214286	0.5	0.142857	0.5	-0.357143	0.428571	-0.774806	-0.178571	0.178571	-0.571429	0.678571	0.464286	-0.142857	0.75	-0.678571	-0.714286	0.392857	0.535714	-0.214286	0.428571	0.25	-0.428571	0.72075	-0.357143	0.594619	0.0714286	0.357143	0.285714
cg26489108	-0.357143	-0.107143	-0.378394	0.198206	-0.5	0.0357143	0.178571	-0.678571	0.2883	0.142857	0.0357143	-0.357143	-0.535714	-0.692345	0.0357143	0	-0.535714	-0.428571	-0.107143	-0.964286	-0.25	-0.214286	-0.0357143	-0.142857	0.107143	0.428571	-0.642857	-0.216225	-0.678571	0.357143	-0.535714	-0.142857	-0.714286	-0.928571	-0.357143	-0.678571	-0.107143	0.392857	-0.214286	0.0357143	0.214286	0.0714286	0.5	0.324338	-0.892857	0.252263	-0.285714	0.178571	0.357143
cg10788618	0.214286	-0.214286	0.5766	0.198206	0.285714	-0.285714	0.25	-0.142857	0.666694	0.0714286	-0.607143	0.214286	-0.25	0.0935601	-0.464286	-0.678571	0.214286	0.25	-0.428571	0.214286	-0.5	-0.321429	-0.0357143	-0.5	0.392857	0.0714286	0.285714	0.0900937	0.321429	0.0714286	-0.107143	0.142857	0.428571	0.107143	0.214286	0.142857	-0.107143	0.0357143	0.75	-0.285714	-0.107143	0.607143	-0.357143	0.198206	0.321429	0.756787	-0.428571	0.25	-0.25
cg26544722	0.25	0.392857	-0.540562	-0.612637	0.392857	0.464286	-0.714286	0.535714	-0.396413	0	0.642857	0.214286	0.0714286	-0.112272	0.5	0.821429	0.357143	-0.428571	0.357143	0.0357143	0.535714	0.0357143	-0.214286	0.357143	0	-0.285714	0.214286	-0.180188	0.25	-0.428571	0.357143	0.142857	-0.25	0.321429	0.214286	0.0714286	-0.178571	-0.107143	-0.607143	0.678571	0.357143	-0.892857	0.214286	-0.486506	-0.178571	-0.504525	0.214286	-0.714286	0.285714
cg26572207	0.535714	-0.357143	0.612637	0.14415	0.285714	-0.571429	-0.214286	0.75	-0.2883	0.321429	0.25	-0.285714	0.321429	0.467801	0.107143	0.285714	-0.107143	0.0714286	0	0.714286	-0.214286	-0.142857	-0.214286	-0.142857	-0.571429	0.321429	0.285714	0.468488	0.714286	0.0714286	0.607143	-0.357143	0.107143	0.714286	-0.285714	0.964286	0.678571	-0.0714286	-0.357143	-0.142857	-0.642857	0.142857	-0.142857	-0.486506	0.75	-0.324338	-0.107143	-0.214286	-0.142857
cg14705319	1	0.142857	0.468488	-0.072075	0.821429	-0.25	-0.428571	0.464286	0.43245	0.464286	0.535714	0.357143	-0.107143	-0.18712	-0.321429	0.392857	0.357143	-0.5	-0.607143	0.214286	-0.25	-0.75	-0.178571	-0.25	0	0.285714	0.75	-0.2883	0.857143	0.214286	0.321429	0.285714	0.0714286	0.607143	0.357143	0.464286	0.0714286	0.428571	-0.321429	0.0714286	-0.178571	0.0357143	-0.321429	-0.198206	0.142857	0.306319	-0.428571	-0.428571	0.5
cg06068801	0.678571	0.321429	0.0360375	-0.558581	0.642857	0.214286	-0.678571	0.214286	0.486506	-0.178571	0	0.285714	-0.285714	-0.430377	-0.142857	-0.107143	0.571429	-0.0357143	-0.321429	0.25	-0.5	-0.392857	-0.642857	-0.678571	0.464286	0.285714	0.535714	0.0540562	0.714286	0.0714286	0.714286	0.5	-0.0357143	0.392857	0.285714	0.392857	0.214286	-0.214286	-0.178571	0.178571	-0.285714	-0.107143	-0.464286	-0.558581	0.142857	0.450469	-0.571429	-0.678571	0.464286
cg02862467	0.892857	-0.214286	0.756787	0.180187	0.642857	-0.571429	-0.214286	0.464286	0.43245	0.535714	0.25	0.0714286	-0.107143	0.018712	-0.321429	0.142857	0.107143	-0.285714	-0.571429	0.357143	-0.5	-0.714286	-0.214286	-0.428571	-0.142857	0.464286	0.571429	0.0360375	0.857143	0.285714	0.321429	0	0.107143	0.571429	0.0714286	0.678571	0.321429	0.357143	-0.142857	-0.142857	-0.428571	0.357143	-0.285714	-0.198206	0.392857	0.360375	-0.535714	-0.214286	0.214286
cg21540530	-0.214286	0.5	-0.846881	-0.882919	0	0.821429	-0.678571	0	-0.216225	-0.714286	-0.107143	0.0714286	-0.107143	-0.374241	0.464286	0	0.428571	0.214286	0.5	0	0.107143	0.428571	-0.571429	-0.178571	0.464286	-0.178571	-0.107143	0.180187	-0.0714286	-0.357143	0.607143	0.357143	-0.285714	-0.0714286	0.0714286	-0.107143	0.0357143	-0.714286	-0.285714	0.5	0.107143	-0.714286	-0.0357143	-0.630656	-0.178571	-0.198206	0.0357143	-0.678571	0.214286
cg16170495	0.178571	-0.571429	0.738769	0.504525	0.107143	-0.714286	0.285714	0.642857	-0.378394	0.5	0.0714286	-0.214286	0.428571	0.860753	0.0714286	0.214286	-0.25	0.107143	0.107143	0.642857	0.142857	0	0.285714	0.285714	-0.642857	-0.0714286	0.142857	0.342356	0.392857	-0.142857	0	-0.571429	0.392857	0.571429	-0.214286	0.678571	0.25	0.107143	0.142857	-0.214286	-0.25	0.285714	0.0714286	0	0.75	-0.360375	0.214286	0.285714	-0.607143
cg16177445	-0.142857	0	0	0.378394	-0.607143	-0.178571	0.321429	-0.678571	0.162169	-0.107143	0.0714286	-0.428571	-0.0714286	-0.542649	-0.357143	-0.285714	-0.571429	0.0357143	-0.392857	-0.5	-0.535714	-0.0714286	0	-0.321429	-0.25	0.714286	-0.392857	-0.0540563	-0.464286	0.857143	-0.0714286	0	-0.428571	-0.571429	-0.428571	-0.25	0.535714	0.25	-0.428571	-0.571429	-0.571429	0.5	-0.107143	0.252263	-0.392857	0.126131	-0.214286	0.321429	0.535714
cg26887137	0.321429	0.142857	-0.180187	-0.0900937	-0.0357143	-0.0357143	-0.392857	0.214286	-0.306319	0.142857	0.75	-0.285714	0.107143	-0.336817	0.178571	0.642857	-0.25	-0.392857	-0.0357143	-0.142857	-0.0357143	-0.142857	-0.214286	0.0357143	-0.464286	0.464286	-0.0357143	-0.0540562	0.107143	0.357143	0.392857	-0.0714286	-0.535714	0.0714286	-0.285714	0.214286	0.5	0.178571	-1	0.0714286	-0.357143	-0.285714	0.107143	-0.342356	-0.214286	-0.450469	-0.0357143	-0.392857	0.607143
cg10927178	0.75	0.107143	0.270281	0.14415	0.5	-0.285714	-0.25	0.428571	0.0360375	0.642857	0.928571	0.178571	0.0714286	-0.130984	-0.142857	0.821429	0	-0.75	-0.428571	-0.0714286	0.142857	-0.607143	0.142857	0.25	-0.392857	0.214286	0.464286	-0.468487	0.464286	0.25	0	0.0357143	-0.142857	0.392857	0.178571	0.214286	0	0.678571	-0.642857	0.107143	0	-0.142857	0.0357143	0.0180187	-0.142857	-0.14415	-0.0714286	-0.25	0.535714
cg18835472	0.75	0.535714	0.180188	-0.342356	0.785714	0.178571	-0.428571	0.571429	-0.0360375	0	0.535714	0.678571	0.392857	0.168408	-0.25	0.392857	0.714286	-0.107143	-0.285714	0.571429	0.321429	-0.178571	0.0714286	0.214286	0	-0.321429	0.928571	-0.360375	0.75	-0.107143	0.464286	0.535714	0.5	0.892857	0.678571	0.392857	-0.107143	0.0357143	-0.214286	0.107143	-0.0357143	-0.285714	-0.571429	-0.216225	0.392857	-0.126131	0.178571	-0.428571	0.321429
cg17662941	-0.75	-0.607143	-0.180188	0.2883	-0.821429	-0.25	0.285714	-0.107143	-0.540562	0	-0.285714	-0.857143	0	0.224544	0.571429	-0.0357143	-0.785714	0.214286	0.642857	-0.178571	-0.0357143	0.464286	-0.0714286	0.0714286	-0.428571	0.214286	-0.928571	0.612637	-0.607143	-0.0714286	-0.142857	-0.785714	-0.464286	-0.535714	-0.857143	0	0.392857	-0.25	-0.107143	-0.0357143	-0.142857	0.0357143	0.642857	-0.0900938	-0.0357143	-0.468488	0.142857	0.285714	-0.5
cg00380172	0.142857	-0.75	0.738769	0.846881	-0.285714	-0.964286	0.464286	0.107143	-0.0360375	0.714286	0.178571	-0.642857	0.0357143	0.243256	-0.107143	0.142857	-0.821429	-0.214286	-0.25	-0.0357143	-0.392857	-0.357143	0.178571	-0.0714286	-0.75	0.642857	-0.285714	0.252262	0.0357143	0.5	-0.25	-0.714286	-0.214286	-0.0714286	-0.642857	0.392857	0.535714	0.535714	-0.214286	-0.464286	-0.5	0.642857	0.285714	0.216225	0.178571	-0.072075	-0.214286	0.464286	-0.142857
cg23433370	0.285714	-0.285714	0.162169	-0.0180187	0.5	-0.142857	-0.142857	0	0.774806	0.535714	-0.214286	0.178571	-0.785714	-0.299392	0	0	0.142857	-0.571429	-0.25	-0.392857	-0.285714	-0.714286	-0.214286	-0.357143	0.571429	0.0714286	0.0714286	-0.162169	0.25	-0.25	-0.428571	-0.0357143	-0.178571	-0.214286	0.178571	-0.178571	-0.571429	0.392857	0.464286	0.428571	0.571429	0.0357143	0.357143	0.108112	-0.357143	0.774806	-0.642857	-0.142857	-0.0714286
cg00563348	0.642857	-0.0714286	0.360375	0.270281	0.392857	-0.428571	-0.142857	0.535714	-0.14415	0.714286	0.892857	0.0357143	0.178571	0.0935601	-0.0357143	0.857143	-0.142857	-0.678571	-0.285714	0.0357143	0.214286	-0.5	0.214286	0.357143	-0.571429	0.178571	0.357143	-0.324337	0.428571	0.178571	-0.0357143	-0.178571	-0.107143	0.428571	0.0357143	0.321429	0.0714286	0.642857	-0.607143	0.0714286	-0.0357143	-0.107143	0.142857	0.0180187	0	-0.306319	0.0357143	-0.142857	0.321429
cg04124606	0.607143	-0.178571	0.666694	0.378394	0.142857	-0.571429	0.0714286	-0.0714286	0.486506	0.285714	0.107143	-0.178571	-0.107143	-0.261968	-0.535714	-0.214286	-0.214286	-0.0714286	-0.714286	0.0714286	-0.785714	-0.571429	-0.178571	-0.607143	-0.214286	0.785714	0.25	0.0540562	0.428571	0.75	0.25	0.0357143	-0.0714286	0.142857	-0.178571	0.428571	0.607143	0.357143	-0.25	-0.535714	-0.75	0.678571	-0.392857	0	0.178571	0.43245	-0.571429	0.0714286	0.428571
cg04682905	0.928571	0.142857	0.414431	0.0540563	0.607143	-0.285714	-0.321429	0.178571	0.540562	0.464286	0.571429	0.214286	-0.214286	-0.449089	-0.428571	0.321429	0.142857	-0.571429	-0.75	-0.0714286	-0.428571	-0.821429	-0.178571	-0.357143	-0.0357143	0.535714	0.571429	-0.360375	0.642857	0.5	0.214286	0.285714	-0.142857	0.321429	0.214286	0.285714	0.178571	0.571429	-0.464286	-0.0714286	-0.285714	0.178571	-0.285714	-0.072075	-0.107143	0.396413	-0.535714	-0.321429	0.714286
cg21233675	0.0714286	0.642857	-0.0540562	0.0540562	0.25	0.357143	0.321429	-0.25	0.108112	-0.107143	0.285714	0.857143	0.357143	0.0748481	-0.571429	0.0357143	0.5	-0.0714286	-0.392857	-0.0714286	0.642857	0.0357143	0.75	0.642857	0.178571	-0.678571	0.571429	-0.8649	-0.142857	0	-0.5	0.642857	0.642857	0.178571	0.857143	-0.571429	-0.75	0.357143	0.321429	-0.142857	0.5	-0.0357143	-0.428571	0.684712	-0.178571	0.072075	0.535714	0.321429	0.214286
cg01861537	0.428571	-0.142857	0.0180187	0.0540562	0.142857	-0.214286	-0.285714	-0.214286	0.630656	0.464286	0.285714	-0.25	-0.714286	-0.823329	-0.0714286	0.214286	-0.285714	-0.714286	-0.464286	-0.678571	-0.642857	-0.785714	-0.428571	-0.571429	0.142857	0.785714	-0.142857	-0.162169	0.107143	0.464286	-0.0714286	-0.0357143	-0.75	-0.428571	-0.25	-0.107143	0.142857	0.535714	-0.464286	0.142857	-0.0714286	0.107143	0.285714	-0.072075	-0.642857	0.522544	-0.785714	-0.285714	0.642857
cg24967811	0.857143	-0.142857	0.666694	0.126131	0.535714	-0.5	-0.25	0.321429	0.468487	0.392857	0.214286	0	-0.142857	-0.149696	-0.357143	0.0357143	0.0714286	-0.214286	-0.607143	0.285714	-0.642857	-0.678571	-0.321429	-0.571429	-0.107143	0.607143	0.5	0.072075	0.785714	0.428571	0.428571	0.0714286	0	0.464286	0	0.642857	0.464286	0.285714	-0.25	-0.214286	-0.571429	0.392857	-0.357143	-0.252262	0.321429	0.396412	-0.607143	-0.25	0.357143
cg06529600	0.357143	-0.178571	0.270281	0.360375	0.357143	-0.321429	0.142857	-0.0357143	0.522544	0.785714	0.357143	0.214286	-0.428571	-0.224544	-0.214286	0.392857	-0.107143	-0.821429	-0.464286	-0.535714	0.0357143	-0.75	0.285714	0.142857	0.0714286	0.0714286	0.142857	-0.558581	0.0714286	0.0714286	-0.714286	-0.0714286	-0.142857	-0.178571	0.214286	-0.321429	-0.571429	0.857143	0.107143	0.178571	0.535714	0.107143	0.357143	0.486506	-0.5	0.43245	-0.285714	0.142857	0.178571
cg13221924	0.857143	-0.142857	0.810844	0.234244	0.678571	-0.535714	-0.0714286	0.392857	0.486506	0.5	0.178571	0.25	-0.0357143	0.112272	-0.464286	0.0357143	0.214286	-0.214286	-0.642857	0.392857	-0.392857	-0.678571	-0.0357143	-0.321429	-0.0714286	0.285714	0.678571	-0.0900937	0.821429	0.25	0.178571	0.107143	0.321429	0.607143	0.25	0.571429	0.142857	0.392857	0.0714286	-0.214286	-0.321429	0.428571	-0.392857	-0.0180187	0.428571	0.43245	-0.428571	-0.0714286	0.142857
cg11426427	0.607143	-0.178571	0.0900938	-0.234244	0.714286	-0.107143	-0.535714	0.285714	0.684712	0.607143	0.142857	0.142857	-0.785714	-0.449089	0.142857	0.357143	0.214286	-0.785714	-0.25	-0.321429	-0.321429	-0.857143	-0.464286	-0.428571	0.464286	0.25	0.214286	-0.14415	0.535714	-0.214286	-0.0714286	0	-0.392857	0	0.142857	0.0714286	-0.357143	0.392857	0	0.607143	0.428571	-0.214286	0.357143	-0.234244	-0.357143	0.612637	-0.75	-0.535714	0.214286
cg26180263	0.285714	0.214286	-0.306319	-0.5766	0.428571	0.392857	-0.571429	-0.214286	0.774806	-0.142857	-0.285714	0.214286	-0.785714	-0.767193	0	-0.25	0.428571	-0.25	-0.214286	-0.357143	-0.535714	-0.464286	-0.678571	-0.75	0.857143	0.25	0.107143	-0.0540562	0.25	-0.0714286	0.214286	0.428571	-0.357143	-0.25	0.214286	-0.178571	-0.214286	-0.107143	0.107143	0.428571	0.214286	-0.178571	-0.0357143	-0.324337	-0.428571	0.774806	-0.75	-0.571429	0.392857
cg12467404	-0.25	0.0357143	-0.360375	-0.0540562	-0.142857	0.25	0.0714286	-0.714286	0.684712	0	-0.321429	0.0357143	-0.75	-0.729769	-0.107143	-0.321429	-0.0714286	-0.321429	-0.214286	-0.857143	-0.321429	-0.321429	-0.142857	-0.357143	0.642857	0.178571	-0.357143	-0.2883	-0.464286	0.107143	-0.535714	0.178571	-0.428571	-0.821429	0.0357143	-0.75	-0.464286	0.25	0.285714	0.178571	0.464286	0.0714286	0.285714	0.324337	-0.821429	0.702731	-0.464286	0.0714286	0.25
cg02252421	-0.714286	0.142857	-0.504525	-0.450469	-0.321429	0.571429	0	-0.178571	-0.2883	-0.785714	-0.75	0.0357143	0.107143	0.243256	0.321429	-0.571429	0.285714	0.75	0.642857	0.25	0.214286	0.785714	-0.142857	0	0.428571	-0.535714	-0.285714	0.396413	-0.357143	-0.535714	0.178571	0.107143	0.25	-0.142857	0.0357143	-0.178571	-0.142857	-0.857143	0.535714	0.142857	0.178571	-0.25	-0.0714286	-0.198206	0.214286	-0.126131	0.321429	0	-0.535714
cg10528576	0.428571	-0.392857	0.198206	-0.0900937	0.321429	-0.285714	-0.392857	0	0.756787	0.392857	-0.214286	-0.285714	-0.857143	-0.580073	0.0714286	-0.107143	-0.107143	-0.428571	-0.285714	-0.321429	-0.857143	-0.75	-0.714286	-0.892857	0.392857	0.714286	-0.107143	0.252262	0.392857	0.142857	0.142857	-0.142857	-0.571429	-0.25	-0.285714	0.214286	0.178571	0.178571	-0.0357143	0.25	-0.107143	0.178571	0.25	-0.342356	-0.25	0.738769	-1	-0.392857	0.214286
cg04913291	0.142857	-0.25	0.522544	0.522544	-0.392857	-0.571429	0.321429	-0.142857	-0.072075	0.0357143	0.0714286	-0.5	0.285714	0.018712	-0.357143	-0.25	-0.535714	0.285714	-0.357143	0.178571	-0.571429	-0.0357143	0	-0.321429	-0.607143	0.714286	-0.107143	0.2883	0.0357143	0.785714	0.285714	-0.214286	-0.0714286	0.0357143	-0.5	0.428571	0.892857	0.107143	-0.392857	-0.75	-0.964286	0.678571	-0.321429	0.0180187	0.321429	-0.0900937	-0.142857	0.321429	0.214286
cg21593835	0.75	-0.107143	0.486506	0.234244	0.571429	-0.464286	-0.178571	0.642857	-0.0360375	0.75	0.785714	0.142857	0.142857	0.18712	-0.0714286	0.785714	0	-0.642857	-0.321429	0.178571	0.178571	-0.571429	0.178571	0.285714	-0.464286	0.107143	0.5	-0.2883	0.607143	0.0714286	0	-0.142857	0.0357143	0.571429	0.142857	0.428571	0	0.607143	-0.428571	0.107143	0	-0.0714286	0.0714286	-0.0180188	0.142857	-0.180188	-0.0357143	-0.178571	0.214286
cg12862537	0	-0.142857	0.234244	-0.0900937	0.178571	-0.107143	-0.0714286	0.75	-0.666694	-0.0714286	-0.0357143	0.0357143	0.607143	0.898177	0.321429	0.178571	0.214286	0.428571	0.5	0.892857	0.464286	0.464286	0.107143	0.392857	-0.357143	-0.5	0.25	0.414431	0.392857	-0.535714	0.392857	-0.25	0.535714	0.75	0.0357143	0.642857	0.142857	-0.464286	0.142857	0.0714286	-0.107143	-0.214286	-0.107143	-0.342356	0.857143	-0.612637	0.5	-0.0714286	-0.642857
cg14957089	-0.357143	0.535714	-0.738769	-0.306319	-0.0714286	0.678571	-0.0357143	-0.321429	-0.108112	-0.214286	0.25	0.428571	-0.0357143	-0.28068	0.107143	0.285714	0.25	-0.285714	0.178571	-0.535714	0.678571	0.214286	0.321429	0.571429	0.321429	-0.571429	-0.0714286	-0.612637	-0.535714	-0.285714	-0.464286	0.357143	-0.0714286	-0.357143	0.428571	-0.821429	-0.75	0.107143	0	0.392857	0.785714	-0.571429	0.214286	0.324337	-0.678571	-0.14415	0.428571	-0.0357143	0.214286
cg14182254	-0.5	-0.285714	-0.0540562	0.14415	-0.392857	0	0.357143	-0.678571	0.522544	-0.178571	-0.821429	-0.214286	-0.535714	-0.28068	-0.107143	-0.785714	-0.214286	0.25	-0.0357143	-0.428571	-0.5	0	-0.142857	-0.5	0.5	0.178571	-0.5	0.198206	-0.464286	0.0714286	-0.392857	-0.0714286	-0.142857	-0.714286	-0.214286	-0.428571	-0.142857	-0.107143	0.642857	-0.142857	0.107143	0.428571	0.142857	0.270281	-0.285714	0.648675	-0.392857	0.357143	-0.25
cg13725590	-0.821429	0.214286	-0.702731	-0.306319	-0.428571	0.607143	0.107143	-0.178571	-0.540562	-0.535714	-0.285714	0.0714286	0.214286	0.243256	0.428571	-0.0714286	0.107143	0.357143	0.714286	-0.0714286	0.678571	0.785714	0.214286	0.535714	0.178571	-0.714286	-0.392857	0.0360375	-0.642857	-0.571429	-0.214286	0	0.107143	-0.285714	0.0714286	-0.5	-0.428571	-0.5	0.285714	0.285714	0.535714	-0.5	0.25	0.072075	-0.142857	-0.450469	0.642857	0.107143	-0.428571
cg24796644	-0.142857	-0.428571	-0.270281	0.0540562	-0.321429	-0.214286	-0.25	0.178571	-0.324337	0.392857	0.357143	-0.714286	-0.285714	-0.224544	0.642857	0.607143	-0.642857	-0.5	0.392857	-0.428571	-0.0714286	-0.107143	-0.321429	0	-0.392857	0.464286	-0.642857	0.2883	-0.214286	0	0	-0.642857	-0.857143	-0.392857	-0.714286	0.0714286	0.321429	0.142857	-0.678571	0.357143	0	-0.321429	0.785714	-0.324337	-0.392857	-0.396412	-0.178571	-0.25	0.0714286
cg10508780	-0.321429	-0.714286	0.0540562	-0.0540562	-0.214286	-0.25	-0.107143	0.0357143	0.180187	0.0357143	-0.785714	-0.642857	-0.571429	0.018712	0.5	-0.428571	-0.321429	0.214286	0.428571	0	-0.607143	0	-0.642857	-0.678571	0.25	0.357143	-0.607143	0.828862	0	-0.285714	0.142857	-0.571429	-0.392857	-0.357143	-0.642857	0.285714	0.285714	-0.428571	0.357143	0.214286	-0.107143	0.142857	0.464286	-0.43245	0.142857	0.306319	-0.571429	-0.107143	-0.571429
cg02304584	0.321429	-0.75	0.900937	0.72075	-0.0357143	-0.964286	0.357143	0.178571	0.216225	0.642857	-0.0714286	-0.5	-0.0714286	0.261968	-0.214286	-0.107143	-0.571429	-0.0714286	-0.357143	0.178571	-0.607143	-0.464286	0	-0.357143	-0.5	0.642857	-0.0714286	0.360375	0.321429	0.428571	-0.0714286	-0.571429	-0.0357143	0.107143	-0.5	0.571429	0.535714	0.392857	0.0357143	-0.464286	-0.571429	0.75	0.0714286	0.0900938	0.392857	0.216225	-0.428571	0.357143	-0.214286
cg21429105	-0.285714	-0.0357143	-0.126131	-0.2883	0.0357143	0.285714	0	-0.357143	0.522544	-0.392857	-0.892857	0.142857	-0.464286	-0.149696	-0.0357143	-0.785714	0.321429	0.392857	0.0714286	-0.0357143	-0.357143	0.0714286	-0.321429	-0.535714	0.785714	-0.142857	-0.107143	0.234244	-0.0714286	-0.285714	-0.0357143	0.214286	0.142857	-0.285714	0.142857	-0.214286	-0.285714	-0.428571	0.785714	0.107143	0.214286	0.142857	-0.107143	-0.0360375	0	0.666694	-0.357143	0	-0.321429
cg19770292	0.535714	-0.107143	0.756787	0.216225	0.464286	-0.392857	0.142857	0.107143	0.540562	0.142857	-0.285714	0.285714	0	0.18712	-0.571429	-0.464286	0.285714	0.214286	-0.571429	0.464286	-0.464286	-0.392857	0	-0.428571	0.142857	0.142857	0.571429	0.0360375	0.607143	0.214286	0.142857	0.214286	0.535714	0.464286	0.285714	0.428571	0.107143	0.107143	0.464286	-0.392857	-0.357143	0.607143	-0.571429	0.0900937	0.535714	0.5766	-0.357143	0.142857	-0.0714286
cg00480856	-0.285714	-0.428571	0.162169	0.0360375	-0.392857	-0.214286	0.0714286	-0.178571	0.0900938	-0.321429	-0.75	-0.571429	-0.178571	0.018712	0.107143	-0.714286	-0.285714	0.607143	0.178571	0.214286	-0.714286	0.214286	-0.5	-0.714286	0.0714286	0.464286	-0.428571	0.774806	-0.0357143	0.142857	0.392857	-0.285714	-0.142857	-0.214286	-0.571429	0.357143	0.642857	-0.535714	0.214286	-0.285714	-0.607143	0.428571	-0.0714286	-0.342356	0.357143	0.216225	-0.392857	0.0714286	-0.321429
cg15382933	0.464286	-0.464286	0.666694	0.540562	-0.0714286	-0.785714	0.107143	0.142857	0.108112	0.5	0.285714	-0.535714	0	-0.0561361	-0.214286	0.107143	-0.571429	-0.178571	-0.428571	0.0714286	-0.642857	-0.464286	-0.142857	-0.392857	-0.607143	0.857143	-0.0357143	0.252262	0.321429	0.678571	0.214286	-0.392857	-0.285714	0.107143	-0.535714	0.571429	0.785714	0.392857	-0.5	-0.464286	-0.785714	0.571429	-0.0357143	-0.0900937	0.214286	0.0360375	-0.428571	0.107143	0.25
cg01233934	0.428571	0.0357143	0.5766	0.180188	0.464286	-0.285714	0.107143	0.642857	-0.306319	0.214286	0.285714	0.392857	0.642857	0.767193	-0.214286	0.25	0.321429	0.142857	-0.107143	0.785714	0.428571	0.0357143	0.428571	0.464286	-0.392857	-0.428571	0.678571	-0.0900938	0.571429	-0.178571	0.142857	0.0357143	0.75	0.892857	0.392857	0.535714	-0.0357143	0.0714286	0.142857	-0.178571	-0.107143	0.0714286	-0.392857	0.0540563	0.75	-0.324338	0.428571	0.107143	-0.285714
cg00739120	0.714286	-0.464286	0.774806	0.162169	0.571429	-0.642857	-0.214286	0.607143	0.306319	0.535714	0	-0.107143	-0.142857	0.243256	-0.0714286	0.0714286	0.0357143	-0.142857	-0.285714	0.5	-0.5	-0.571429	-0.321429	-0.464286	-0.142857	0.392857	0.392857	0.342356	0.857143	0.0357143	0.357143	-0.25	0.107143	0.571429	-0.107143	0.821429	0.357143	0.142857	0.0357143	-0.0357143	-0.392857	0.321429	-0.107143	-0.342356	0.571429	0.2883	-0.535714	-0.214286	-0.142857
cg09604167	0.0714286	-0.214286	0.396412	0.306319	-0.178571	-0.428571	0.142857	0.535714	-0.756787	0.0714286	0.321429	-0.321429	0.75	0.692345	0.107143	0.285714	-0.285714	0.321429	0.214286	0.678571	0.214286	0.357143	0.214286	0.357143	-0.857143	0.0357143	0.0714286	0.360375	0.214286	0.107143	0.392857	-0.392857	0.25	0.571429	-0.321429	0.678571	0.642857	-0.142857	-0.392857	-0.357143	-0.607143	0.107143	-0.142857	-0.198206	0.714286	-0.774806	0.464286	0.142857	-0.25
cg15644413	0.571429	0.392857	0.0540562	-0.162169	0.178571	0.0357143	-0.357143	0	0.126131	-0.142857	0.464286	0.0357143	0.107143	-0.467801	-0.321429	0.107143	0.107143	-0.0714286	-0.464286	0.0714286	-0.392857	-0.25	-0.285714	-0.357143	-0.142857	0.535714	0.357143	-0.126131	0.357143	0.607143	0.607143	0.392857	-0.178571	0.25	0.0357143	0.285714	0.571429	0.0714286	-0.714286	-0.25	-0.642857	0.0714286	-0.5	-0.2883	0	0.0180187	-0.25	-0.357143	0.785714
cg06462195	0.321429	0.0714286	-0.252263	-0.558581	0.178571	0.178571	-0.75	0.214286	0.0900938	-0.214286	0.0357143	-0.285714	-0.321429	-0.486513	0.321429	0.0714286	0.107143	-0.0357143	0.107143	0.0714286	-0.535714	-0.142857	-0.857143	-0.678571	0.178571	0.535714	-0.0357143	0.414431	0.392857	0.0714286	0.821429	0.0714286	-0.535714	0.0714286	-0.285714	0.428571	0.571429	-0.392857	-0.571429	0.285714	-0.428571	-0.285714	-0.0357143	-0.810844	0	0.0540563	-0.535714	-0.75	0.392857
cg27156259	-0.214286	0.107143	-0.738769	-0.378394	-0.107143	0.428571	-0.392857	-0.285714	0.180187	0.0357143	0.142857	-0.142857	-0.642857	-0.729769	0.428571	0.321429	-0.107143	-0.571429	0.214286	-0.821429	0	-0.178571	-0.357143	-0.107143	0.392857	0.142857	-0.464286	-0.180187	-0.392857	-0.142857	-0.214286	0	-0.785714	-0.678571	-0.142857	-0.571429	-0.321429	0.107143	-0.321429	0.607143	0.535714	-0.535714	0.607143	-0.126131	-0.892857	0.126131	-0.285714	-0.392857	0.357143
cg12683068	-0.428571	-0.25	0.180187	0.360375	-0.142857	-0.107143	0.607143	-0.321429	0.234244	0.107143	-0.535714	0.178571	-0.107143	0.318105	-0.178571	-0.428571	-0.0357143	0.142857	0	-0.142857	0.178571	0.0714286	0.464286	0.214286	0.25	-0.428571	-0.142857	-0.126131	-0.357143	-0.25	-0.75	-0.107143	0.392857	-0.285714	0.178571	-0.428571	-0.607143	0.142857	0.892857	-0.107143	0.5	0.321429	0.142857	0.612637	-0.0357143	0.342356	0.142857	0.607143	-0.571429
cg19118951	0.535714	-0.464286	0.342356	-0.162169	0.642857	-0.321429	-0.464286	0.428571	0.612637	0.535714	-0.214286	-0.0714286	-0.714286	-0.149696	0.214286	0.0714286	0.142857	-0.428571	-0.107143	0.0357143	-0.535714	-0.714286	-0.607143	-0.642857	0.392857	0.321429	0.142857	0.2883	0.678571	-0.285714	0.142857	-0.214286	-0.25	0.142857	-0.0714286	0.428571	-0.0714286	0.107143	0.214286	0.464286	0.142857	0	0.285714	-0.414431	0.0714286	0.612637	-0.821429	-0.464286	-0.142857
cg13352914	0.0714286	0.0357143	0.378394	0.0540562	0.142857	-0.0357143	0.25	-0.321429	0.5766	-0.285714	-0.678571	0.285714	-0.107143	0.018712	-0.535714	-0.857143	0.321429	0.5	-0.392857	0.25	-0.464286	-0.0714286	-0.0357143	-0.5	0.464286	0	0.285714	0.072075	0.178571	0.142857	0.0357143	0.357143	0.5	0.0714286	0.285714	0.0357143	-0.0357143	-0.178571	0.714286	-0.392857	-0.214286	0.571429	-0.571429	0.180187	0.321429	0.684712	-0.285714	0.25	-0.142857
cg08210706	0.25	0.392857	-0.126131	-0.324337	-0.0357143	0.214286	-0.357143	-0.0357143	-0.0900937	-0.5	0.142857	-0.0714286	0.214286	-0.318105	-0.142857	-0.142857	0.142857	0.321429	-0.142857	0.25	-0.357143	0.142857	-0.392857	-0.392857	-0.0714286	0.392857	0.178571	0.162169	0.214286	0.428571	0.785714	0.357143	-0.107143	0.214286	-0.0714286	0.321429	0.678571	-0.357143	-0.571429	-0.25	-0.714286	0	-0.535714	-0.450469	0.178571	-0.126131	-0.107143	-0.357143	0.535714
cg01507577	-0.321429	0.178571	-0.360375	-0.072075	-0.428571	0.178571	-0.0357143	0.214286	-0.918956	-0.285714	0.428571	-0.25	0.642857	0.299393	0.357143	0.428571	-0.214286	0.214286	0.5	0.214286	0.535714	0.642857	0.178571	0.571429	-0.607143	-0.178571	-0.214286	0.126131	-0.285714	-0.0357143	0.285714	-0.178571	-0.0714286	0.142857	-0.25	0.107143	0.357143	-0.285714	-0.607143	-0.0357143	-0.214286	-0.392857	0.0714286	-0.198206	0.142857	-0.954994	0.678571	-0.0357143	0
cg21706343	0.285714	-0.214286	0.108112	-0.162169	-0.0357143	-0.214286	-0.428571	0.178571	0.0360375	-0.0714286	-0.0357143	-0.535714	-0.178571	-0.28068	0.178571	-0.0714286	-0.214286	0.107143	0	0.178571	-0.714286	-0.142857	-0.714286	-0.714286	-0.142857	0.75	-0.142857	0.5766	0.357143	0.321429	0.75	-0.178571	-0.464286	0.0714286	-0.535714	0.607143	0.857143	-0.285714	-0.535714	-0.0714286	-0.75	0.107143	-0.0714286	-0.666694	0.214286	0.0180187	-0.535714	-0.428571	0.25
cg06293636	0.214286	0.428571	-0.558581	-0.774806	0.214286	0.535714	-0.821429	0.285714	-0.216225	-0.428571	0.25	0	-0.0357143	-0.374241	0.392857	0.285714	0.357143	0	0.285714	0.142857	-0.0357143	0.142857	-0.642857	-0.25	0.178571	0.107143	0.107143	0.180188	0.285714	-0.142857	0.821429	0.285714	-0.357143	0.214286	0	0.25	0.321429	-0.5	-0.642857	0.428571	-0.178571	-0.642857	-0.107143	-0.774806	-0.0357143	-0.270281	-0.107143	-0.821429	0.428571
cg19272349	0.107143	0.107143	0.2883	0.396412	0.107143	-0.107143	0.5	-0.607143	0.756787	0.214286	-0.142857	0.428571	-0.285714	-0.299392	-0.714286	-0.392857	0.0714286	-0.214286	-0.714286	-0.464286	-0.178571	-0.464286	0.428571	-0.0714286	0.357143	0	0.214286	-0.612637	-0.178571	0.357143	-0.714286	0.357143	0.25	-0.321429	0.428571	-0.571429	-0.535714	0.607143	0.535714	-0.321429	0.285714	0.535714	-0.214286	0.774806	-0.392857	0.756787	-0.214286	0.5	0.214286
cg07749597	0.821429	-0.178571	0.630656	0.414431	0.5	-0.607143	-0.0357143	0.285714	0.396413	0.821429	0.642857	0.0714286	-0.142857	-0.149696	-0.357143	0.5	-0.142857	-0.714286	-0.678571	-0.107143	-0.25	-0.857143	0.107143	-0.0714286	-0.321429	0.464286	0.428571	-0.360375	0.535714	0.428571	-0.142857	-0.0714286	-0.107143	0.285714	0.0714286	0.285714	0.0714286	0.821429	-0.357143	-0.107143	-0.142857	0.285714	0	0.162169	-0.0714286	0.252263	-0.392857	-0.0357143	0.428571
cg13739942	0.75	-0.214286	0.540562	-0.14415	0.75	-0.357143	-0.464286	0.857143	0.0540563	0.392857	0.178571	0.107143	0.0357143	0.355529	0.107143	0.321429	0.321429	-0.142857	-0.0714286	0.678571	-0.142857	-0.392857	-0.321429	-0.214286	-0.107143	0.0714286	0.571429	0.270281	0.964286	-0.25	0.535714	-0.107143	0.214286	0.821429	0.107143	0.857143	0.214286	-0.0357143	-0.0714286	0.214286	-0.214286	-0.0714286	-0.142857	-0.522544	0.642857	0.0180188	-0.285714	-0.464286	-0.142857
cg21360910	0.964286	0.214286	0.270281	-0.252263	0.892857	-0.0714286	-0.571429	0.428571	0.522544	0.428571	0.5	0.428571	-0.285714	-0.336817	-0.214286	0.428571	0.464286	-0.607143	-0.535714	0.0714286	-0.214286	-0.785714	-0.285714	-0.285714	0.214286	0.214286	0.714286	-0.342356	0.821429	0.0714286	0.285714	0.357143	-0.0357143	0.5	0.428571	0.321429	-0.107143	0.392857	-0.285714	0.285714	0.0357143	-0.142857	-0.214286	-0.252263	-0.0357143	0.396413	-0.5	-0.571429	0.535714
cg05054910	-0.535714	0.464286	-0.342356	0.162169	-0.642857	0.321429	0.464286	-0.428571	-0.612637	-0.535714	0.214286	0.0714286	0.714286	0.149696	-0.214286	-0.0714286	-0.142857	0.428571	0.107143	-0.0357143	0.535714	0.714286	0.607143	0.642857	-0.392857	-0.321429	-0.142857	-0.2883	-0.678571	0.285714	-0.142857	0.214286	0.25	-0.142857	0.0714286	-0.428571	0.0714286	-0.107143	-0.214286	-0.464286	-0.142857	0	-0.285714	0.414431	-0.0714286	-0.612637	0.821429	0.464286	0.142857
cg01199952	-0.892857	-0.321429	-0.216225	0.270281	-0.642857	0.0357143	0.571429	-0.357143	-0.2883	-0.142857	-0.535714	-0.25	0.0357143	0.355529	0.25	-0.321429	-0.357143	0.321429	0.5	-0.214286	0.321429	0.535714	0.357143	0.357143	0	-0.392857	-0.642857	0.180187	-0.75	-0.321429	-0.607143	-0.392857	0.0714286	-0.535714	-0.25	-0.464286	-0.321429	-0.178571	0.571429	-0.0357143	0.392857	0.0714286	0.428571	0.396412	-0.107143	-0.162169	0.392857	0.571429	-0.678571
cg16832693	0.214286	-0.571429	0.702731	0.72075	-0.178571	-0.857143	0.357143	0.392857	-0.378394	0.607143	0.392857	-0.5	0.392857	0.505225	-0.0357143	0.357143	-0.642857	-0.107143	-0.107143	0.285714	-0.0714286	-0.142857	0.285714	0.214286	-0.928571	0.392857	-0.0714286	0.234244	0.178571	0.357143	-0.0357143	-0.642857	0	0.285714	-0.5	0.571429	0.571429	0.392857	-0.357143	-0.428571	-0.535714	0.428571	0.142857	0.0900938	0.428571	-0.43245	0.107143	0.357143	-0.178571
cg21188533	0.607143	-0.142857	0.684712	0.396413	0.321429	-0.5	0.178571	-0.214286	0.810844	0.392857	-0.0357143	0.107143	-0.321429	-0.318105	-0.678571	-0.321429	-0.0357143	-0.214286	-0.857143	-0.107143	-0.714286	-0.75	-0.0357143	-0.571429	0.107143	0.571429	0.357143	-0.198206	0.392857	0.607143	-0.107143	0.178571	0.0714286	0.0357143	0.107143	0.142857	0.142857	0.535714	0.142857	-0.428571	-0.357143	0.714286	-0.357143	0.270281	0	0.774806	-0.642857	0.178571	0.357143
cg26437697	0.785714	0	0.774806	0.234244	0.607143	-0.428571	0.0357143	0.178571	0.5766	0.321429	0.0714286	0.357143	0	0.0374241	-0.642857	-0.178571	0.285714	-0.0714286	-0.75	0.357143	-0.428571	-0.607143	0.0357143	-0.357143	0.0357143	0.25	0.714286	-0.180187	0.714286	0.357143	0.142857	0.285714	0.428571	0.535714	0.357143	0.428571	0.107143	0.357143	0.178571	-0.357143	-0.357143	0.535714	-0.571429	0.108112	0.392857	0.540562	-0.392857	0.0357143	0.214286
cg01231543	0.607143	0.214286	0.396412	-0.180187	0.642857	-0.0714286	-0.285714	0.75	-0.252262	0.0357143	0.321429	0.428571	0.535714	0.542649	-0.107143	0.285714	0.535714	0.142857	-0.0714286	0.857143	0.285714	0	0.0714286	0.214286	-0.214286	-0.321429	0.785714	0	0.785714	-0.214286	0.535714	0.214286	0.607143	1	0.428571	0.678571	0.107143	-0.142857	-0.0714286	0	-0.214286	-0.142857	-0.5	-0.306319	0.75	-0.2883	0.25	-0.285714	-0.0714286
cg24640182	0.821429	0.428571	0.342356	-0.198206	0.857143	0.0357143	-0.321429	0.535714	0.14415	0.178571	0.5	0.714286	0.285714	0.168408	-0.357143	0.357143	0.678571	-0.214286	-0.428571	0.5	0.25	-0.357143	0.142857	0.178571	0.0357143	-0.285714	0.964286	-0.43245	0.785714	-0.0714286	0.285714	0.5	0.535714	0.857143	0.714286	0.357143	-0.214286	0.214286	-0.0714286	0.0714286	0.0357143	-0.142857	-0.535714	-0.072075	0.357143	0.0540563	0.0714286	-0.321429	0.285714
cg16547186	0.607143	-0.5	0.684712	0.5766	0.321429	-0.785714	0.107143	0.285714	0.342356	0.964286	0.464286	-0.178571	-0.25	-0.018712	-0.178571	0.464286	-0.392857	-0.714286	-0.5	-0.178571	-0.285714	-0.821429	0.107143	-0.0714286	-0.392857	0.5	0.142857	-0.162169	0.392857	0.321429	-0.321429	-0.392857	-0.214286	0.107143	-0.178571	0.285714	0.0714286	0.821429	-0.214286	-0.0714286	-0.0714286	0.357143	0.285714	0.198206	-0.0714286	0.234244	-0.428571	0.107143	0.142857
cg21470711	0.75	-0.0357143	0.450469	0.306319	0.285714	-0.464286	-0.107143	0	0.468488	0.535714	0.571429	-0.0714286	-0.214286	-0.486513	-0.428571	0.285714	-0.214286	-0.571429	-0.75	-0.25	-0.535714	-0.785714	-0.107143	-0.357143	-0.25	0.75	0.285714	-0.2883	0.392857	0.714286	0.0714286	0.0714286	-0.321429	0.0714286	-0.0714286	0.214286	0.357143	0.678571	-0.571429	-0.25	-0.428571	0.357143	-0.142857	0.0540563	-0.214286	0.324338	-0.535714	-0.107143	0.714286
cg11919271	0.857143	0.214286	0.612637	0.0180188	0.75	-0.214286	-0.142857	0.25	0.540562	0.214286	0.178571	0.535714	0.0357143	-0.018712	-0.607143	-0.0714286	0.5	-0.107143	-0.714286	0.392857	-0.285714	-0.571429	0	-0.285714	0.142857	0.107143	0.857143	-0.2883	0.785714	0.25	0.25	0.464286	0.464286	0.642857	0.535714	0.392857	0	0.285714	0.107143	-0.214286	-0.25	0.321429	-0.642857	0.0180188	0.357143	0.486506	-0.321429	-0.142857	0.321429
cg17223520	-0.75	-0.214286	-0.342356	0.306319	-0.857143	-0.0357143	0.392857	-0.25	-0.684712	-0.107143	0.0714286	-0.571429	0.285714	0.168408	0.357143	0.142857	-0.678571	0.142857	0.5	-0.285714	0.321429	0.571429	0.285714	0.464286	-0.535714	0	-0.75	0.180187	-0.785714	0.0714286	-0.285714	-0.5	-0.321429	-0.5	-0.571429	-0.285714	0.214286	-0.0714286	-0.285714	-0.142857	-0.0357143	-0.0714286	0.464286	0.180187	-0.214286	-0.666694	0.5	0.392857	-0.214286
cg04834204	0.714286	-0.0714286	0.558581	-0.0180187	0.5	-0.321429	-0.25	0.142857	0.612637	0.142857	-0.107143	0.0714286	-0.25	-0.224544	-0.392857	-0.285714	0.214286	0	-0.571429	0.285714	-0.75	-0.571429	-0.428571	-0.75	0.178571	0.535714	0.464286	0.14415	0.714286	0.357143	0.464286	0.214286	0.0714286	0.357143	0.0714286	0.535714	0.392857	0.0714286	0	-0.214286	-0.535714	0.428571	-0.464286	-0.270281	0.321429	0.594619	-0.678571	-0.25	0.285714
cg12547531	-0.357143	0.25	-0.162169	0.0900938	-0.25	0.178571	0.285714	0.214286	-0.846881	-0.214286	0.321429	0.178571	0.821429	0.654921	0.107143	0.321429	0.0357143	0.285714	0.392857	0.357143	0.892857	0.678571	0.642857	0.928571	-0.5	-0.678571	0.0714286	-0.162169	-0.285714	-0.25	-0.107143	-0.0357143	0.464286	0.321429	0.178571	-0.0714286	-0.142857	-0.142857	-0.0714286	-0.107143	0.142857	-0.285714	-0.0714286	0.216225	0.285714	-0.846881	0.964286	0.285714	-0.285714
cg02359433	-0.428571	-0.571429	-0.180188	-0.2883	-0.25	-0.0357143	-0.285714	0.25	-0.216225	-0.178571	-0.678571	-0.642857	-0.321429	0.18712	0.75	-0.25	-0.214286	0.357143	0.75	0.214286	-0.321429	0.321429	-0.678571	-0.464286	0.142857	0.142857	-0.607143	0.936975	0	-0.5	0.392857	-0.571429	-0.357143	-0.178571	-0.642857	0.392857	0.357143	-0.714286	0.178571	0.357143	-0.107143	-0.178571	0.464286	-0.666694	0.285714	-0.0900938	-0.285714	-0.285714	-0.642857
cg01447475	-0.142857	-0.25	-0.0180187	-0.252262	0	-0.0357143	-0.285714	0.75	-0.774806	-0.142857	-0.0714286	-0.285714	0.428571	0.711057	0.642857	0.25	0.0357143	0.392857	0.75	0.75	0.321429	0.535714	-0.214286	0.214286	-0.357143	-0.285714	-0.0714286	0.666694	0.285714	-0.571429	0.571429	-0.428571	0.142857	0.535714	-0.285714	0.678571	0.357143	-0.642857	-0.107143	0.25	-0.178571	-0.392857	0.142857	-0.630656	0.714286	-0.72075	0.357143	-0.285714	-0.607143
cg24127106	-0.5	-0.428571	0.198206	0.72075	-0.857143	-0.464286	0.714286	-0.642857	-0.0180187	0.0714286	-0.214286	-0.642857	0	-0.0935601	-0.214286	-0.392857	-0.857143	0.178571	-0.142857	-0.428571	-0.392857	0.107143	0.25	-0.107143	-0.428571	0.535714	-0.678571	0.162169	-0.678571	0.642857	-0.428571	-0.428571	-0.285714	-0.678571	-0.642857	-0.25	0.428571	0.25	-0.0357143	-0.642857	-0.428571	0.678571	0.178571	0.468487	-0.214286	0.0180187	-0.0357143	0.714286	-0.0357143
cg10787197	0.928571	0.0714286	0.648675	0.0180188	0.821429	-0.321429	-0.25	0.464286	0.450469	0.392857	0.285714	0.428571	0	0.0561361	-0.428571	0.142857	0.428571	-0.25	-0.607143	0.428571	-0.25	-0.642857	-0.0714286	-0.25	0.0357143	0.142857	0.821429	-0.198206	0.892857	0.142857	0.285714	0.285714	0.357143	0.714286	0.428571	0.535714	0.0357143	0.321429	0	-0.0714286	-0.214286	0.214286	-0.464286	-0.108113	0.392857	0.378394	-0.357143	-0.25	0.25
cg13512830	0.428571	-0.285714	0.846881	0.342356	0.357143	-0.535714	0.25	0.214286	0.360375	0.214286	-0.321429	0.142857	0.107143	0.411665	-0.464286	-0.428571	0.142857	0.285714	-0.428571	0.571429	-0.392857	-0.285714	0.0714286	-0.321429	-0.0357143	0.107143	0.464286	0.180188	0.571429	0.142857	0.107143	0	0.571429	0.5	0.142857	0.535714	0.178571	0.0714286	0.5	-0.428571	-0.392857	0.642857	-0.464286	0.0900938	0.678571	0.414431	-0.25	0.25	-0.285714
cg22223232	-0.535714	-0.321429	-0.0360375	-0.0900937	-0.285714	0.0714286	0.178571	-0.285714	0.198206	-0.392857	-1	-0.214286	-0.285714	0.130984	0.142857	-0.821429	0	0.607143	0.321429	0.107143	-0.357143	0.321429	-0.285714	-0.464286	0.464286	-0.0714286	-0.392857	0.558581	-0.214286	-0.285714	0	-0.142857	0.107143	-0.321429	-0.214286	-0.0357143	0	-0.571429	0.75	-0.0357143	0	0.25	0.0357143	-0.0900937	0.214286	0.378394	-0.214286	0.178571	-0.607143
cg25108548	0.178571	-0.392857	0.198206	-0.0360375	-0.142857	-0.357143	-0.321429	0.285714	-0.14415	0	-0.0714286	-0.678571	-0.0714286	-0.0561361	0.285714	-0.0357143	-0.357143	0.178571	0.142857	0.285714	-0.642857	-0.0357143	-0.642857	-0.607143	-0.321429	0.714286	-0.25	0.72075	0.321429	0.25	0.714286	-0.392857	-0.428571	0.107143	-0.678571	0.714286	0.928571	-0.321429	-0.5	-0.107143	-0.785714	0.142857	0.0357143	-0.666694	0.357143	-0.14415	-0.428571	-0.321429	0.0357143
cg17817168	-0.178571	-0.25	0.252262	0	0.178571	-0.0357143	0.214286	-0.0357143	0.360375	-0.0714286	-0.785714	0.214286	-0.214286	0.336817	-0.0714286	-0.607143	0.285714	0.357143	0.0714286	0.25	-0.107143	0.0357143	0	-0.214286	0.5	-0.357143	0.0714286	0.216225	0.107143	-0.428571	-0.214286	0	0.464286	0.0357143	0.214286	0	-0.392857	-0.25	0.964286	0.0357143	0.285714	0.25	-0.0714286	0.126131	0.321429	0.504525	-0.142857	0.214286	-0.642857
cg16605633	0	-0.607143	0.0180187	-0.2883	0.321429	-0.142857	-0.428571	0.5	0.162169	0.321429	-0.464286	-0.285714	-0.607143	0.149696	0.678571	0.0714286	0.0357143	-0.178571	0.5	0.107143	-0.214286	-0.214286	-0.607143	-0.392857	0.357143	0	-0.25	0.594619	0.357143	-0.714286	0.107143	-0.5	-0.285714	0	-0.285714	0.357143	-0.142857	-0.285714	0.357143	0.678571	0.357143	-0.285714	0.607143	-0.540562	0.142857	0.234244	-0.5	-0.428571	-0.607143
cg13741304	0.642857	-0.178571	0.414431	0.342356	0.214286	-0.5	-0.0714286	-0.107143	0.594619	0.607143	0.428571	-0.178571	-0.428571	-0.580073	-0.357143	0.214286	-0.321429	-0.642857	-0.714286	-0.428571	-0.642857	-0.857143	-0.178571	-0.464286	-0.142857	0.821429	0.107143	-0.234244	0.285714	0.678571	-0.0714286	-0.0357143	-0.464286	-0.142857	-0.178571	0.107143	0.285714	0.714286	-0.464286	-0.178571	-0.321429	0.392857	0.0357143	0.0900938	-0.357143	0.468488	-0.678571	-0.0714286	0.642857
cg03887787	0.357143	0.428571	-0.342356	-0.450469	0.107143	0.321429	-0.571429	-0.107143	0.162169	-0.285714	0.321429	-0.0357143	-0.178571	-0.711057	-0.0357143	0.107143	0.142857	-0.142857	-0.214286	-0.178571	-0.392857	-0.178571	-0.535714	-0.464286	0.142857	0.5	0.107143	-0.0540562	0.178571	0.392857	0.607143	0.392857	-0.464286	-0.0357143	-0.0357143	0.0714286	0.428571	-0.107143	-0.714286	0.0714286	-0.392857	-0.214286	-0.25	-0.450469	-0.285714	0.072075	-0.357143	-0.571429	0.785714
cg03331229	0.678571	0.107143	0.558581	-0.0360375	0.714286	-0.214286	-0.178571	0.714286	-0.072075	0.214286	0.285714	0.464286	0.428571	0.542649	-0.214286	0.25	0.5	0.0357143	-0.214286	0.785714	0.214286	-0.178571	0.142857	0.178571	-0.178571	-0.285714	0.821429	-0.072075	0.821429	-0.178571	0.357143	0.178571	0.642857	0.964286	0.464286	0.642857	0	0.0357143	0.0714286	-0.0357143	-0.142857	0	-0.464286	-0.162169	0.714286	-0.108112	0.142857	-0.178571	-0.107143
cg03085549	0.0714286	0.642857	-0.486506	-0.270281	-0.178571	0.464286	-0.214286	-0.464286	0.0540562	-0.428571	0.392857	0.107143	0.0357143	-0.711057	-0.25	0.0357143	0.0714286	-0.0714286	-0.285714	-0.392857	-0.107143	0.0357143	-0.107143	-0.107143	0.0714286	0.285714	0.0357143	-0.378394	-0.25	0.535714	0.25	0.535714	-0.321429	-0.25	0.107143	-0.357143	0.214286	0.0357143	-0.642857	-0.142857	-0.25	-0.142857	-0.321429	-0.0180187	-0.5	-0.0360375	0	-0.214286	0.857143
cg04627110	-0.285714	-0.142857	-0.504525	-0.72075	0.0357143	0.392857	-0.642857	0.392857	-0.2883	-0.392857	-0.464286	-0.285714	-0.25	0.0748481	0.821429	-0.0357143	0.214286	0.285714	0.821429	0.285714	-0.0357143	0.392857	-0.75	-0.321429	0.357143	-0.142857	-0.321429	0.72075	0.142857	-0.714286	0.607143	-0.214286	-0.285714	0.0357143	-0.285714	0.321429	0.142857	-0.857143	0.0357143	0.642857	0.107143	-0.607143	0.321429	-0.846881	0.214286	-0.198206	-0.142857	-0.642857	-0.428571
cg07219766	-0.642857	0.285714	-0.360375	0.162169	-0.571429	0.285714	0.464286	-0.214286	-0.738769	-0.357143	0.178571	0.0714286	0.678571	0.392953	0.0357143	0.107143	-0.142857	0.321429	0.357143	0	0.785714	0.75	0.678571	0.857143	-0.392857	-0.571429	-0.214286	-0.234244	-0.678571	-0.0714286	-0.321429	0	0.285714	-0.107143	0.0714286	-0.428571	-0.178571	-0.107143	-0.0357143	-0.214286	0.178571	-0.178571	0	0.414431	-0.0357143	-0.72075	0.928571	0.464286	-0.178571
cg11301879	-0.321429	0.214286	-0.216225	-0.162169	0.178571	0.392857	0.178571	0	-0.0540562	-0.142857	-0.25	0.571429	0.107143	0.374241	0.0357143	-0.0714286	0.464286	0.107143	0.25	0.0714286	0.678571	0.285714	0.428571	0.535714	0.392857	-0.892857	0.178571	-0.306319	-0.178571	-0.642857	-0.464286	0.214286	0.535714	0.0714286	0.571429	-0.428571	-0.857143	-0.107143	0.714286	0.285714	0.785714	-0.285714	0.0357143	0.342356	0	0.0180187	0.464286	0.178571	-0.464286
cg26929278	-0.75	-0.0714286	-0.684712	-0.180187	-0.5	0.357143	0	-0.0357143	-0.612637	-0.178571	-0.0357143	-0.285714	0.0357143	0.130984	0.678571	0.285714	-0.25	0	0.785714	-0.285714	0.571429	0.571429	0.0714286	0.5	-0.0714286	-0.392857	-0.642857	0.14415	-0.642857	-0.5	-0.25	-0.357143	-0.321429	-0.428571	-0.285714	-0.392857	-0.25	-0.285714	-0.0714286	0.428571	0.5	-0.571429	0.642857	-0.0540562	-0.321429	-0.5766	0.464286	0	-0.357143
cg10830496	0.5	-0.142857	0.414431	0.072075	0.428571	-0.25	-0.0714286	-0.214286	0.954994	0.285714	-0.285714	0.142857	-0.642857	-0.467801	-0.428571	-0.392857	0.142857	-0.25	-0.642857	-0.214286	-0.75	-0.75	-0.321429	-0.75	0.5	0.464286	0.25	-0.0900937	0.392857	0.285714	-0.0714286	0.214286	-0.0714286	-0.107143	0.142857	0.0357143	-0.0714286	0.321429	0.321429	-0.0714286	-0.0714286	0.464286	-0.178571	0.072075	-0.142857	0.954994	-0.821429	-0.0714286	0.25
cg16800975	0.678571	0.214286	0.108112	0	0.428571	-0.142857	-0.357143	0.464286	-0.14415	0.464286	0.964286	0.142857	0.178571	-0.130984	-0.0357143	0.857143	0.0357143	-0.642857	-0.285714	0	0.214286	-0.428571	0.0714286	0.285714	-0.428571	0.178571	0.428571	-0.396412	0.428571	0.214286	0.178571	0.0714286	-0.178571	0.428571	0.142857	0.25	0.107143	0.5	-0.785714	0.142857	-0.0714286	-0.285714	0	-0.126131	-0.107143	-0.324337	0.0357143	-0.357143	0.571429
cg00965578	0.964286	0.0714286	0.504525	0.108112	0.714286	-0.357143	-0.285714	0.321429	0.504525	0.607143	0.607143	0.285714	-0.178571	-0.28068	-0.392857	0.428571	0.178571	-0.642857	-0.714286	0	-0.285714	-0.857143	-0.0714286	-0.214286	-0.0714286	0.392857	0.642857	-0.396412	0.714286	0.357143	0.107143	0.214286	-0.0357143	0.428571	0.285714	0.321429	0.0357143	0.642857	-0.357143	0	-0.142857	0.142857	-0.214286	-0.0180187	-0.0357143	0.360375	-0.464286	-0.285714	0.571429
cg08220243	0.25	-0.321429	0.270281	0.108112	-0.178571	-0.428571	-0.214286	0.25	-0.198206	0.0714286	0.142857	-0.642857	0.0714286	-0.0561361	0.142857	0.0714286	-0.428571	0.107143	0	0.25	-0.571429	-0.0714286	-0.464286	-0.464286	-0.5	0.75	-0.178571	0.558581	0.285714	0.428571	0.642857	-0.357143	-0.392857	0.142857	-0.642857	0.678571	0.964286	-0.142857	-0.642857	-0.25	-0.857143	0.214286	-0.0357143	-0.522544	0.321429	-0.234244	-0.321429	-0.214286	0.178571
cg04213390	0.857143	-0.285714	0.792825	0.360375	0.535714	-0.678571	-0.0714286	0.321429	0.504525	0.678571	0.321429	0	-0.178571	-0.0748481	-0.392857	0.178571	-0.0714286	-0.428571	-0.678571	0.142857	-0.535714	-0.821429	-0.107143	-0.392857	-0.214286	0.571429	0.464286	-0.072075	0.714286	0.428571	0.107143	-0.0714286	0	0.392857	0	0.535714	0.285714	0.571429	-0.178571	-0.214286	-0.392857	0.464286	-0.178571	-0.0180187	0.214286	0.414431	-0.571429	-0.0714286	0.285714
cg00152799	0.0357143	-0.107143	0.072075	0.486506	-0.428571	-0.321429	0.285714	-0.571429	0.2883	0.285714	0.321429	-0.392857	-0.25	-0.617497	-0.321429	0.0357143	-0.642857	-0.392857	-0.5	-0.714286	-0.464286	-0.392857	0.0714286	-0.214286	-0.285714	0.75	-0.357143	-0.252262	-0.392857	0.821429	-0.321429	-0.107143	-0.571429	-0.607143	-0.392857	-0.321429	0.321429	0.607143	-0.5	-0.392857	-0.321429	0.428571	0.142857	0.360375	-0.607143	0.198206	-0.321429	0.285714	0.607143
cg06241885	-0.642857	-0.321429	-0.0900937	0.558581	-0.642857	-0.178571	0.678571	-0.607143	0.0360375	0.214286	-0.178571	-0.285714	-0.178571	-0.0561361	-0.0357143	-0.142857	-0.607143	-0.142857	0.0357143	-0.678571	0.107143	0.0714286	0.464286	0.285714	-0.107143	0	-0.642857	-0.180187	-0.821429	0.142857	-0.892857	-0.357143	-0.214286	-0.785714	-0.285714	-0.678571	-0.321429	0.392857	0.285714	-0.178571	0.357143	0.285714	0.5	0.684712	-0.535714	0.072075	0.142857	0.678571	-0.214286
cg17603219	0.142857	-0.392857	-0.0900937	-0.180187	0.321429	-0.0714286	-0.357143	0	0.666694	0.464286	-0.25	-0.142857	-0.964286	-0.486513	0.321429	0.0714286	-0.0357143	-0.607143	0	-0.535714	-0.428571	-0.642857	-0.535714	-0.535714	0.571429	0.285714	-0.25	0.0900937	0.142857	-0.285714	-0.25	-0.214286	-0.571429	-0.428571	-0.142857	-0.142857	-0.357143	0.214286	0.214286	0.607143	0.5	-0.142857	0.607143	-0.180187	-0.5	0.666694	-0.785714	-0.357143	-0.0357143
cg06784594	0.464286	-0.642857	0.756787	0.540562	0.0357143	-0.857143	0.107143	0.142857	0.342356	0.607143	0.0357143	-0.535714	-0.25	-0.0561361	-0.178571	-0.0357143	-0.535714	-0.214286	-0.428571	0.0357143	-0.785714	-0.607143	-0.25	-0.571429	-0.392857	0.857143	-0.0714286	0.342356	0.392857	0.535714	0.107143	-0.464286	-0.285714	0.0357143	-0.535714	0.571429	0.642857	0.392857	-0.214286	-0.357143	-0.642857	0.642857	0.0714286	-0.0900937	0.214286	0.306319	-0.642857	0.107143	0.0714286
cg26209676	-0.75	0.0357143	-0.450469	-0.306319	-0.285714	0.464286	0.107143	0	-0.468487	-0.535714	-0.571429	0.0714286	0.214286	0.486513	0.428571	-0.285714	0.214286	0.571429	0.75	0.25	0.535714	0.785714	0.107143	0.357143	0.25	-0.75	-0.285714	0.2883	-0.392857	-0.714286	-0.0714286	-0.0714286	0.321429	-0.0714286	0.0714286	-0.214286	-0.357143	-0.678571	0.571429	0.25	0.428571	-0.357143	0.142857	-0.0540562	0.214286	-0.324337	0.535714	0.107143	-0.714286
cg26878709	0.357143	-0.5	0.360375	-0.0180187	0.142857	-0.428571	-0.321429	0.142857	0.450469	0.214286	-0.321429	-0.5	-0.535714	-0.28068	0.107143	-0.25	-0.214286	-0.0357143	-0.142857	0.0714286	-0.928571	-0.464286	-0.75	-0.928571	0.107143	0.785714	-0.142857	0.594619	0.464286	0.214286	0.464286	-0.285714	-0.428571	-0.0357143	-0.5	0.571429	0.607143	-0.107143	-0.107143	0	-0.535714	0.321429	0.0714286	-0.522544	0.178571	0.468487	-0.857143	-0.321429	0.0357143
cg08738570	-0.0357143	0.0357143	0.522544	0.2883	0.0714286	-0.142857	0.535714	-0.142857	0.180187	-0.214286	-0.5	0.392857	0.357143	0.505225	-0.571429	-0.678571	0.285714	0.607143	-0.285714	0.5	0	0.178571	0.428571	0.0357143	0.107143	-0.357143	0.392857	-0.0360375	0.107143	0.0357143	-0.142857	0.25	0.857143	0.321429	0.392857	0.0714286	-0.142857	-0.107143	0.785714	-0.535714	-0.142857	0.571429	-0.607143	0.414431	0.571429	0.2883	0.214286	0.535714	-0.392857
cg07388216	-0.214286	-0.285714	-0.468487	-0.270281	-0.25	0.107143	-0.392857	-0.25	0.270281	0.0357143	-0.214286	-0.571429	-0.785714	-0.692345	0.5	0	-0.357143	-0.321429	0.25	-0.642857	-0.535714	-0.214286	-0.714286	-0.607143	0.321429	0.571429	-0.678571	0.342356	-0.25	0	0.0714286	-0.285714	-0.928571	-0.714286	-0.571429	-0.178571	0.178571	-0.107143	-0.285714	0.428571	0.0714286	-0.214286	0.607143	-0.396412	-0.607143	0.270281	-0.642857	-0.392857	0.178571
cg24420534	0.25	0.357143	0.234244	-0.216225	0.178571	0.142857	-0.0714286	0	0.0900937	-0.571429	-0.285714	0.285714	0.357143	0.112272	-0.428571	-0.571429	0.464286	0.678571	-0.25	0.642857	-0.285714	0.214286	-0.142857	-0.357143	0.142857	0	0.5	0.162169	0.392857	0.214286	0.642857	0.5	0.535714	0.5	0.285714	0.392857	0.392857	-0.464286	0.142857	-0.428571	-0.607143	0.285714	-0.857143	-0.216225	0.607143	0.14415	0	-0.0714286	0.107143
cg25409554	0.464286	0.142857	0.666694	0.594619	0.214286	-0.392857	0.535714	-0.321429	0.540562	0.321429	0.214286	0.428571	0.142857	-0.0561361	-0.928571	-0.214286	0.0357143	-0.142857	-0.928571	-0.0714286	-0.178571	-0.5	0.571429	0.0357143	-0.107143	0.142857	0.535714	-0.612637	0.142857	0.642857	-0.428571	0.357143	0.464286	0.142857	0.428571	-0.142857	-0.142857	0.714286	0.214286	-0.642857	-0.178571	0.714286	-0.535714	0.72075	0	0.486506	-0.0714286	0.535714	0.357143
cg25316749	0.678571	-0.321429	0.702731	0.378394	0.214286	-0.678571	-0.0357143	0.142857	0.396412	0.464286	0.214286	-0.285714	-0.142857	-0.18712	-0.357143	0	-0.285714	-0.214286	-0.607143	0.107143	-0.75	-0.642857	-0.25	-0.571429	-0.321429	0.821429	0.214286	0.14415	0.535714	0.642857	0.285714	-0.142857	-0.178571	0.214286	-0.285714	0.571429	0.642857	0.392857	-0.357143	-0.392857	-0.714286	0.571429	-0.214286	-0.126131	0.214286	0.324337	-0.607143	-0.0357143	0.357143
cg13637654	-0.142857	-0.678571	0	-0.180187	-0.0357143	-0.214286	-0.321429	0.142857	0.270281	0.142857	-0.642857	-0.607143	-0.714286	-0.130984	0.571429	-0.25	-0.25	0	0.392857	-0.0714286	-0.642857	-0.178571	-0.785714	-0.75	0.321429	0.428571	-0.535714	0.774806	0.142857	-0.321429	0.214286	-0.535714	-0.535714	-0.321429	-0.607143	0.321429	0.25	-0.357143	0.214286	0.392857	-0.0357143	0	0.535714	-0.558581	0.0357143	0.360375	-0.714286	-0.321429	-0.428571
cg23056923	0.928571	0.25	0.450469	-0.108112	0.892857	-0.142857	-0.357143	0.571429	0.270281	0.392857	0.535714	0.571429	0.107143	0.0748481	-0.321429	0.428571	0.535714	-0.392857	-0.5	0.392857	0.0714286	-0.571429	0.0357143	0.0357143	0	-0.0714286	0.892857	-0.378394	0.857143	0	0.25	0.357143	0.357143	0.785714	0.571429	0.428571	-0.142857	0.357143	-0.142857	0.107143	0	-0.0714286	-0.392857	-0.108112	0.285714	0.162169	-0.142857	-0.357143	0.321429
cg01818776	0.571429	0.357143	0	-0.342356	0.821429	0.214286	-0.428571	0.607143	0	0.285714	0.535714	0.678571	0.107143	0.168408	0.0357143	0.642857	0.642857	-0.464286	-0.0714286	0.25	0.571429	-0.285714	0.142857	0.428571	0.142857	-0.535714	0.714286	-0.468488	0.571429	-0.464286	0.0357143	0.321429	0.321429	0.642857	0.678571	0.107143	-0.571429	0.214286	-0.0357143	0.5	0.535714	-0.535714	-0.0714286	-0.0900938	0.0714286	-0.0900938	0.178571	-0.428571	0.107143
cg07651540	0.75	0.214286	0.198206	-0.414431	0.714286	0.0714286	-0.571429	0.178571	0.666694	0	-0.0357143	0.321429	-0.392857	-0.430377	-0.25	-0.142857	0.535714	-0.142857	-0.464286	0.178571	-0.571429	-0.571429	-0.571429	-0.714286	0.5	0.321429	0.571429	-0.0180187	0.75	0.107143	0.535714	0.464286	0	0.357143	0.321429	0.357143	0.107143	-0.0357143	-0.0357143	0.142857	-0.214286	0.0357143	-0.428571	-0.414431	0.107143	0.630656	-0.678571	-0.571429	0.428571
cg24520885	-0.142857	0	0.108112	0.0540562	-0.428571	-0.107143	0.0714286	0.0714286	-0.540562	-0.464286	-0.0714286	-0.392857	0.571429	0.28068	0	-0.25	-0.214286	0.678571	0.178571	0.535714	-0.178571	0.535714	-0.107143	-0.107143	-0.5	0.25	-0.107143	0.504525	0	0.321429	0.642857	-0.107143	0.107143	0.25	-0.392857	0.5	0.857143	-0.5	-0.357143	-0.5	-0.857143	0.214286	-0.392857	-0.324337	0.571429	-0.504525	0.25	0.0714286	-0.0357143
cg26065247	0.892857	-0.214286	0.756787	0.180188	0.642857	-0.571429	-0.214286	0.464286	0.43245	0.535714	0.25	0.0714286	-0.107143	0.018712	-0.321429	0.142857	0.107143	-0.285714	-0.571429	0.357143	-0.5	-0.714286	-0.214286	-0.428571	-0.142857	0.464286	0.571429	0.0360375	0.857143	0.285714	0.321429	0	0.107143	0.571429	0.0714286	0.678571	0.321429	0.357143	-0.142857	-0.142857	-0.428571	0.357143	-0.285714	-0.198206	0.392857	0.360375	-0.535714	-0.214286	0.214286
cg21963854	0.571429	0.392857	-0.306319	-0.522544	0.392857	0.285714	-0.75	0.142857	0.216225	-0.0357143	0.5	0.0714286	-0.285714	-0.692345	0.0714286	0.392857	0.25	-0.428571	-0.214286	-0.178571	-0.285714	-0.392857	-0.571429	-0.392857	0.178571	0.428571	0.25	-0.14415	0.392857	0.214286	0.571429	0.357143	-0.5	0.107143	0.0714286	0.142857	0.25	0.0357143	-0.75	0.321429	-0.178571	-0.392857	-0.107143	-0.522544	-0.321429	0.0900937	-0.428571	-0.75	0.785714
cg07986907	0.428571	-0.142857	0.2883	0.0540562	0.178571	-0.357143	-0.285714	0.75	-0.5766	0.285714	0.607143	-0.25	0.464286	0.392953	0.25	0.642857	-0.142857	-0.107143	0.142857	0.535714	0.142857	0	-0.0714286	0.214286	-0.714286	0.178571	0.214286	0.252262	0.5	0.0357143	0.535714	-0.321429	-0.0357143	0.642857	-0.25	0.75	0.571429	0	-0.678571	0	-0.464286	-0.178571	0	-0.450469	0.5	-0.666694	0.178571	-0.285714	0.0357143
cg09088965	-0.535714	0.178571	-0.306319	0.108112	-0.535714	0.285714	0.428571	-0.964286	0.414431	-0.428571	-0.5	0	-0.285714	-0.505225	-0.357143	-0.714286	-0.142857	0.25	-0.214286	-0.607143	-0.285714	0.142857	0.107143	-0.25	0.428571	0.107143	-0.392857	-0.198206	-0.714286	0.357143	-0.428571	0.285714	-0.107143	-0.785714	0	-0.75	-0.178571	0	0.357143	-0.321429	0.0714286	0.357143	-0.107143	0.486506	-0.535714	0.486506	-0.107143	0.428571	0.178571
cg03005293	0.607143	-0.464286	0.774806	0.2883	0.357143	-0.714286	-0.107143	0.714286	-0.108112	0.5	0.214286	-0.25	0.214286	0.467801	0	0.25	-0.142857	-0.0357143	-0.142857	0.642857	-0.285714	-0.321429	-0.142857	-0.178571	-0.535714	0.357143	0.321429	0.396412	0.75	0.107143	0.428571	-0.392857	0.142857	0.678571	-0.25	0.928571	0.571429	0.107143	-0.214286	-0.178571	-0.571429	0.285714	-0.107143	-0.342356	0.714286	-0.14415	-0.214286	-0.107143	-0.178571
cg02444957	-0.428571	-0.642857	-0.2883	-0.0180187	-0.464286	-0.178571	-0.178571	-0.0357143	-0.0900937	0.178571	-0.285714	-0.857143	-0.571429	-0.243256	0.714286	0.0714286	-0.642857	-0.178571	0.535714	-0.428571	-0.392857	0	-0.571429	-0.392857	-0.0357143	0.5	-0.892857	0.630656	-0.321429	-0.142857	0	-0.714286	-0.857143	-0.642857	-0.857143	0.0357143	0.321429	-0.178571	-0.214286	0.357143	0	-0.142857	0.821429	-0.396412	-0.321429	-0.0540562	-0.428571	-0.178571	-0.25
cg04272820	0.714286	-0.0714286	0.702731	0.0900937	0.642857	-0.357143	-0.0714286	0.214286	0.630656	0.25	-0.142857	0.321429	-0.142857	0.0374241	-0.5	-0.285714	0.357143	0	-0.607143	0.392857	-0.5	-0.571429	-0.142857	-0.5	0.214286	0.214286	0.642857	-0.0180187	0.75	0.178571	0.214286	0.25	0.392857	0.5	0.321429	0.464286	0.0714286	0.178571	0.321429	-0.214286	-0.285714	0.464286	-0.5	-0.0360375	0.428571	0.630656	-0.5	-0.0714286	0.0714286
cg01558916	0.535714	-0.357143	0.612637	0.14415	0.285714	-0.571429	-0.214286	0.75	-0.2883	0.321429	0.25	-0.285714	0.321429	0.467801	0.107143	0.285714	-0.107143	0.0714286	0	0.714286	-0.214286	-0.142857	-0.214286	-0.142857	-0.571429	0.321429	0.285714	0.468487	0.714286	0.0714286	0.607143	-0.357143	0.107143	0.714286	-0.285714	0.964286	0.678571	-0.0714286	-0.357143	-0.142857	-0.642857	0.142857	-0.142857	-0.486506	0.75	-0.324337	-0.107143	-0.214286	-0.142857
cg22153181	-0.0357143	-0.392857	0.5766	0.792825	-0.535714	-0.678571	0.642857	-0.464286	0.180187	0.214286	-0.0714286	-0.5	0.0714286	-0.0748481	-0.5	-0.392857	-0.714286	0.142857	-0.5	-0.178571	-0.607143	-0.178571	0.214286	-0.285714	-0.5	0.714286	-0.285714	0.108112	-0.25	0.857143	-0.214286	-0.285714	-0.107143	-0.321429	-0.5	0.0714286	0.607143	0.392857	-0.107143	-0.821429	-0.714286	0.892857	-0.142857	0.414431	0.0357143	0.180187	-0.214286	0.642857	0.142857
cg11448166	-0.428571	-0.607143	0.126131	0.342356	-0.178571	-0.285714	0.392857	-0.142857	0.216225	0.392857	-0.5	-0.214286	-0.428571	0.205832	0.214286	-0.178571	-0.321429	-0.142857	0.214286	-0.321429	0	-0.107143	0.142857	0.0357143	0.178571	-0.142857	-0.464286	0.14415	-0.321429	-0.357143	-0.714286	-0.5	-0.0714286	-0.464286	-0.214286	-0.285714	-0.464286	0.178571	0.678571	0.178571	0.535714	0.178571	0.607143	0.342356	-0.178571	0.306319	-0.142857	0.392857	-0.642857
cg19513582	0.857143	0.285714	0.522544	0.162169	0.678571	-0.214286	-0.0357143	0.0357143	0.648675	0.392857	0.428571	0.571429	-0.0714286	-0.261968	-0.714286	0.107143	0.357143	-0.428571	-0.892857	0	-0.214286	-0.75	0.178571	-0.142857	0.107143	0.178571	0.785714	-0.612637	0.571429	0.428571	-0.0714286	0.5	0.285714	0.392857	0.571429	0.0714286	-0.178571	0.642857	-0.0357143	-0.214286	-0.0714286	0.321429	-0.5	0.2883	-0.0357143	0.540562	-0.321429	-0.0357143	0.571429
cg05378118	0.321429	0.392857	-0.378394	-0.162169	0.0714286	0.214286	-0.357143	-0.142857	0.0900938	0.142857	0.75	0.0357143	-0.178571	-0.711057	-0.0357143	0.571429	-0.0714286	-0.642857	-0.285714	-0.571429	0	-0.357143	-0.107143	0.0357143	-0.0714286	0.357143	0.0357143	-0.486506	-0.0714286	0.392857	0.0357143	0.25	-0.571429	-0.214286	0.0357143	-0.285714	0.0357143	0.428571	-0.821429	0.178571	0.0357143	-0.321429	0.107143	-0.0360375	-0.678571	-0.072075	-0.142857	-0.357143	0.857143
cg15442737	0.964286	0	0.594619	-0.0360375	0.785714	-0.357143	-0.392857	0.535714	0.396412	0.428571	0.357143	0.25	-0.0714286	-0.0374241	-0.285714	0.25	0.321429	-0.321429	-0.535714	0.392857	-0.357143	-0.678571	-0.25	-0.357143	-0.0357143	0.321429	0.714286	-0.072075	0.928571	0.178571	0.428571	0.178571	0.142857	0.678571	0.25	0.642857	0.214286	0.285714	-0.214286	0	-0.321429	0.142857	-0.357143	-0.2883	0.357143	0.306319	-0.464286	-0.392857	0.321429
cg20155875	0.142857	0.0357143	0.486506	0.5766	0.0357143	-0.285714	0.642857	-0.571429	0.666694	0.25	-0.107143	0.357143	-0.107143	-0.149696	-0.821429	-0.428571	-0.0357143	-0.107143	-0.785714	-0.321429	-0.214286	-0.428571	0.535714	-0.0357143	0.142857	0.0714286	0.25	-0.558581	-0.142857	0.5	-0.678571	0.285714	0.357143	-0.214286	0.357143	-0.428571	-0.357143	0.642857	0.5	-0.535714	0.0714286	0.714286	-0.321429	0.828862	-0.214286	0.666694	-0.142857	0.642857	0.178571
cg00411595	0.821429	-0.214286	0.702731	0.306319	0.428571	-0.607143	-0.107143	0.178571	0.540562	0.535714	0.285714	-0.0714286	-0.214286	-0.243256	-0.428571	0.0714286	-0.107143	-0.357143	-0.714286	0.0714286	-0.678571	-0.785714	-0.214286	-0.535714	-0.178571	0.714286	0.392857	-0.0360375	0.642857	0.571429	0.214286	0	-0.107143	0.285714	-0.0714286	0.5	0.428571	0.5	-0.285714	-0.285714	-0.535714	0.5	-0.25	-0.072075	0.142857	0.450469	-0.642857	-0.107143	0.428571
cg00622799	0.0714286	-0.0714286	0.360375	-0.0180187	-0.0714286	-0.178571	0	0.285714	-0.324337	-0.392857	-0.285714	-0.178571	0.5	0.467801	-0.0714286	-0.392857	0.0714286	0.75	0.107143	0.821429	-0.25	0.392857	-0.178571	-0.25	-0.285714	0.107143	0.178571	0.5766	0.357143	0.107143	0.714286	-0.0357143	0.392857	0.535714	-0.178571	0.714286	0.714286	-0.571429	0	-0.428571	-0.785714	0.285714	-0.535714	-0.396412	0.857143	-0.252262	0.107143	0	-0.25
cg03490157	0.642857	0.214286	-0.108113	-0.450469	0.75	0.142857	-0.714286	0.75	-0.108113	0.357143	0.678571	0.321429	-0.0357143	-0.018712	0.321429	0.857143	0.428571	-0.607143	0.0714286	0.178571	0.357143	-0.357143	-0.214286	0.214286	0	-0.178571	0.5	-0.216225	0.642857	-0.392857	0.321429	0.107143	-0.107143	0.571429	0.321429	0.321429	-0.214286	0.142857	-0.464286	0.642857	0.321429	-0.678571	0.142857	-0.450469	0	-0.234244	-0.0357143	-0.714286	0.25
cg11079936	0.714286	0.25	0.234244	-0.378394	0.571429	0.0357143	-0.535714	0.25	0.396413	-0.142857	0.0357143	0.214286	-0.107143	-0.28068	-0.25	-0.142857	0.464286	0.0714286	-0.392857	0.392857	-0.535714	-0.357143	-0.535714	-0.642857	0.25	0.357143	0.571429	0.108113	0.75	0.214286	0.75	0.428571	0.0714286	0.5	0.214286	0.535714	0.392857	-0.178571	-0.214286	-0.0357143	-0.5	0.0714286	-0.571429	-0.504525	0.321429	0.360375	-0.5	-0.535714	0.428571
cg17910478	0.464286	0.357143	-0.450469	-0.756787	0.464286	0.428571	-0.928571	0.357143	0.0540562	-0.142857	0.357143	0.0714286	-0.285714	-0.523937	0.357143	0.428571	0.392857	-0.321429	0.107143	0	-0.142857	-0.214286	-0.714286	-0.357143	0.285714	0.214286	0.214286	0.0540562	0.464286	-0.142857	0.714286	0.285714	-0.464286	0.214286	0.0714286	0.25	0.178571	-0.25	-0.642857	0.571429	-0.0357143	-0.642857	0	-0.756787	-0.178571	-0.0360375	-0.357143	-0.928571	0.535714
cg09001549	-0.321429	0.178571	-0.594619	-0.540562	0.214286	0.571429	-0.321429	0.285714	-0.2883	-0.142857	-0.0714286	0.321429	-0.0714286	0.205832	0.571429	0.321429	0.428571	-0.107143	0.642857	0	0.714286	0.321429	0	0.464286	0.392857	-0.785714	-0.0357143	-0.072075	-0.107143	-0.892857	-0.142857	0.0357143	0.0714286	0.0357143	0.321429	-0.285714	-0.714286	-0.321429	0.285714	0.75	0.857143	-0.785714	0.392857	-0.162169	-0.142857	-0.252262	0.357143	-0.321429	-0.392857
cg20317872	-0.678571	-0.464286	-0.360375	-0.198206	-0.428571	0.0714286	-0.107143	0.285714	-0.630656	-0.178571	-0.428571	-0.571429	0	0.430377	0.857143	0.0357143	-0.285714	0.321429	0.964286	0.178571	0.214286	0.607143	-0.285714	0.107143	-0.107143	-0.214286	-0.678571	0.738769	-0.285714	-0.642857	0.142857	-0.642857	-0.25	-0.178571	-0.571429	0.178571	0.142857	-0.642857	0.107143	0.392857	0.142857	-0.392857	0.607143	-0.450469	0.214286	-0.522544	0.214286	-0.107143	-0.75
cg03736781	-0.678571	0.0714286	-0.648675	-0.414431	-0.464286	0.464286	-0.178571	0.142857	-0.810844	-0.571429	-0.178571	-0.285714	0.321429	0.299393	0.678571	0.0714286	-0.0357143	0.464286	0.892857	0.214286	0.464286	0.857143	-0.142857	0.321429	-0.107143	-0.392857	-0.464286	0.450469	-0.392857	-0.5	0.321429	-0.214286	-0.107143	-0.0714286	-0.285714	0	0.142857	-0.75	-0.142857	0.285714	0.0714286	-0.571429	0.25	-0.414431	0.142857	-0.738769	0.535714	-0.178571	-0.392857
cg18026197	-0.178571	-0.107143	-0.180187	0.0540562	0.0714286	0.107143	0.142857	-0.428571	0.612637	0.285714	-0.25	0.178571	-0.678571	-0.392953	-0.0357143	-0.107143	0	-0.464286	-0.142857	-0.714286	-0.0357143	-0.392857	0.0714286	-0.0714286	0.571429	-0.107143	-0.214286	-0.360375	-0.321429	-0.178571	-0.75	0.0357143	-0.214286	-0.607143	0.178571	-0.678571	-0.75	0.392857	0.5	0.321429	0.75	0	0.428571	0.43245	-0.678571	0.630656	-0.321429	0.142857	-0.0357143
cg04258219	0.178571	0.107143	-0.108112	0	0.428571	0.107143	-0.0357143	0.0714286	0.270281	0.5	0.357143	0.464286	-0.285714	-0.112272	0	0.5	0.214286	-0.714286	-0.142857	-0.428571	0.464286	-0.428571	0.321429	0.428571	0.25	-0.392857	0.214286	-0.630656	0	-0.321429	-0.642857	0.107143	0	-0.0714286	0.464286	-0.464286	-0.857143	0.571429	0.178571	0.464286	0.857143	-0.321429	0.357143	0.378394	-0.5	0.198206	0.0357143	-0.0357143	0.0714286
cg04982834	0.285714	0.0714286	0.450469	0.0180187	0.25	-0.178571	0	0.607143	-0.486506	-0.142857	0.107143	0.178571	0.75	0.748481	-0.107143	0.0357143	0.285714	0.5	0.0714286	0.964286	0.25	0.321429	0.178571	0.25	-0.428571	-0.285714	0.535714	0.234244	0.535714	-0.107143	0.535714	0.0357143	0.678571	0.892857	0.178571	0.714286	0.357143	-0.321429	0	-0.285714	-0.464286	0.0714286	-0.535714	-0.234244	0.928571	-0.468487	0.428571	0	-0.285714
cg02540736	0.285714	-0.214286	0.612637	0.306319	-0.107143	-0.5	0.142857	0.107143	-0.0360375	-0.0714286	-0.107143	-0.321429	0.321429	0.205832	-0.321429	-0.357143	-0.214286	0.464286	-0.285714	0.535714	-0.571429	0	-0.142857	-0.428571	-0.428571	0.535714	0.142857	0.43245	0.357143	0.535714	0.535714	-0.107143	0.178571	0.357143	-0.321429	0.678571	0.857143	-0.142857	-0.178571	-0.642857	-0.964286	0.607143	-0.5	-0.198206	0.642857	-0.0180187	-0.178571	0.142857	0.0357143
cg12649238	0.928571	0.0714286	0.648675	0.0180188	0.821429	-0.321429	-0.25	0.464286	0.450469	0.392857	0.285714	0.428571	0	0.0561361	-0.428571	0.142857	0.428571	-0.25	-0.607143	0.428571	-0.25	-0.642857	-0.0714286	-0.25	0.0357143	0.142857	0.821429	-0.198206	0.892857	0.142857	0.285714	0.285714	0.357143	0.714286	0.428571	0.535714	0.0357143	0.321429	0	-0.0714286	-0.214286	0.214286	-0.464286	-0.108113	0.392857	0.378394	-0.357143	-0.25	0.25
cg08151623	0.857143	0.285714	0.378394	0.0540562	0.535714	-0.178571	-0.214286	-0.0357143	0.630656	0.285714	0.464286	0.321429	-0.178571	-0.523937	-0.607143	0.107143	0.214286	-0.428571	-0.857143	-0.107143	-0.464286	-0.75	-0.107143	-0.392857	0.0714286	0.5	0.607143	-0.450469	0.535714	0.607143	0.178571	0.464286	-0.0357143	0.25	0.321429	0.142857	0.142857	0.535714	-0.357143	-0.214286	-0.321429	0.285714	-0.464286	0.0540562	-0.142857	0.504525	-0.5	-0.214286	0.785714
cg22481695	0.178571	-0.821429	0.5766	0.666694	-0.142857	-0.892857	0.214286	0.285714	-0.0360375	0.857143	0.25	-0.678571	-0.178571	0.168408	0.178571	0.392857	-0.785714	-0.464286	-0.0714286	-0.142857	-0.321429	-0.464286	0	-0.0714286	-0.642857	0.607143	-0.357143	0.2883	0.107143	0.25	-0.25	-0.821429	-0.428571	-0.107143	-0.678571	0.392857	0.392857	0.535714	-0.285714	-0.107143	-0.25	0.357143	0.571429	0.0360375	0.0357143	-0.0900938	-0.321429	0.214286	-0.178571
cg03040423	-0.357143	0.607143	-0.918956	-0.792825	-0.142857	0.892857	-0.5	-0.178571	-0.270281	-0.785714	-0.0714286	0.142857	0	-0.374241	0.357143	-0.0357143	0.392857	0.25	0.464286	-0.107143	0.25	0.535714	-0.357143	0	0.428571	-0.285714	-0.142857	0.0180187	-0.285714	-0.285714	0.428571	0.428571	-0.214286	-0.178571	0.142857	-0.321429	-0.0714286	-0.642857	-0.25	0.392857	0.178571	-0.678571	-0.0714286	-0.414431	-0.285714	-0.252262	0.214286	-0.5	0.25
cg03502656	0.285714	-0.75	0.792825	0.396412	0.107143	-0.785714	0.107143	0.357143	0.198206	0.428571	-0.357143	-0.464286	-0.142857	0.355529	0	-0.25	-0.321429	0.142857	-0.107143	0.428571	-0.642857	-0.321429	-0.285714	-0.535714	-0.25	0.5	-0.0357143	0.630656	0.5	0.107143	0.214286	-0.535714	0.0357143	0.25	-0.464286	0.75	0.535714	0	0.214286	-0.25	-0.535714	0.571429	0.0357143	-0.234244	0.607143	0.252262	-0.5	0.107143	-0.428571
cg04639610	0.75	0.392857	0.0180187	-0.324337	0.5	0.0714286	-0.607143	0.428571	-0.0360375	0.0714286	0.714286	0.178571	0.142857	-0.28068	-0.0714286	0.535714	0.285714	-0.321429	-0.285714	0.214286	-0.0714286	-0.321429	-0.285714	-0.107143	-0.178571	0.285714	0.535714	-0.180187	0.607143	0.25	0.642857	0.321429	-0.142857	0.535714	0.178571	0.428571	0.357143	0.107143	-0.785714	0.107143	-0.357143	-0.285714	-0.321429	-0.450469	0.0714286	-0.180187	-0.142857	-0.607143	0.678571
cg17724184	-0.535714	0.535714	-0.702731	-0.14415	-0.392857	0.642857	0.214286	-0.75	0.0540563	-0.428571	0	0.285714	-0.0714286	-0.467801	-0.142857	-0.142857	0.0714286	-0.0357143	0	-0.678571	0.357143	0.285714	0.321429	0.321429	0.357143	-0.321429	-0.25	-0.558581	-0.785714	0.0714286	-0.5	0.428571	-0.107143	-0.642857	0.285714	-0.964286	-0.535714	0.0714286	0.0714286	0.0357143	0.5	-0.214286	0.0357143	0.486506	-0.75	0.0540563	0.321429	0.214286	0.321429
cg08755736	-0.25	-0.464286	0.162169	-0.0180188	0.0714286	-0.107143	0.107143	-0.0714286	0.43245	0.0357143	-0.857143	-0.0714286	-0.5	0.149696	0.142857	-0.571429	0.0714286	0.214286	0.178571	0.0357143	-0.321429	-0.0714286	-0.25	-0.428571	0.535714	-0.107143	-0.214286	0.396413	0.0357143	-0.428571	-0.214286	-0.214286	0.107143	-0.214286	-0.0714286	0	-0.285714	-0.25	0.857143	0.178571	0.285714	0.214286	0.214286	-0.0180188	0.142857	0.5766	-0.392857	0.107143	-0.642857
cg17756730	-0.75	-0.0714286	-0.684712	-0.180187	-0.5	0.357143	0	-0.0357143	-0.612637	-0.178571	-0.0357143	-0.285714	0.0357143	0.130984	0.678571	0.285714	-0.25	0	0.785714	-0.285714	0.571429	0.571429	0.0714286	0.5	-0.0714286	-0.392857	-0.642857	0.14415	-0.642857	-0.5	-0.25	-0.357143	-0.321429	-0.428571	-0.285714	-0.392857	-0.25	-0.285714	-0.0714286	0.428571	0.5	-0.571429	0.642857	-0.0540562	-0.321429	-0.5766	0.464286	0	-0.357143
cg13935079	-0.428571	-0.571429	-0.234244	0.234244	-0.392857	-0.214286	0.107143	-0.178571	0.0360375	0.464286	-0.0714286	-0.571429	-0.571429	-0.224544	0.5	0.25	-0.642857	-0.5	0.321429	-0.714286	-0.0714286	-0.178571	-0.107143	0	-0.0357143	0.25	-0.785714	0.14415	-0.5	-0.142857	-0.571429	-0.642857	-0.714286	-0.75	-0.571429	-0.357143	-0.178571	0.285714	-0.0357143	0.357143	0.428571	-0.107143	0.928571	0.108113	-0.607143	0.0360375	-0.25	0.107143	-0.214286
cg10593922	0.642857	0	0.558581	0.360375	0.357143	-0.392857	0.142857	-0.285714	0.846881	0.428571	0.142857	0.214286	-0.357143	-0.467801	-0.714286	-0.178571	0	-0.392857	-0.928571	-0.285714	-0.607143	-0.821429	0.0357143	-0.464286	0.142857	0.535714	0.392857	-0.414431	0.321429	0.642857	-0.214286	0.285714	0	-0.0357143	0.214286	-0.0357143	0	0.678571	0.0357143	-0.357143	-0.214286	0.607143	-0.321429	0.360375	-0.214286	0.774806	-0.607143	0.142857	0.535714
cg15498134	-0.607143	0.142857	-0.684712	-0.396412	-0.321429	0.5	-0.178571	0.214286	-0.810844	-0.392857	0.0357143	-0.107143	0.321429	0.318105	0.678571	0.321429	0.0357143	0.214286	0.857143	0.107143	0.714286	0.75	0.0357143	0.571429	-0.107143	-0.571429	-0.357143	0.198206	-0.392857	-0.607143	0.107143	-0.178571	-0.0714286	-0.0357143	-0.107143	-0.142857	-0.142857	-0.535714	-0.142857	0.428571	0.357143	-0.714286	0.357143	-0.270281	0	-0.774806	0.642857	-0.178571	-0.357143
cg07104135	0.285714	-0.178571	0.0900937	0.14415	0.0714286	-0.321429	-0.214286	0.607143	-0.558581	0.5	0.785714	-0.285714	0.285714	0.224544	0.357143	0.892857	-0.321429	-0.464286	0.178571	0.107143	0.321429	-0.107143	0.0714286	0.428571	-0.714286	0.142857	0	0.0180187	0.214286	0	0.142857	-0.428571	-0.285714	0.321429	-0.285714	0.392857	0.285714	0.285714	-0.75	0.178571	-0.107143	-0.321429	0.357143	-0.234244	0.0714286	-0.684712	0.214286	-0.214286	0.107143
cg22063654	0.607143	-0.535714	0.900937	0.5766	0.392857	-0.821429	0.214286	0.25	0.504525	0.785714	0.0714286	-0.0714286	-0.214286	0.149696	-0.357143	0.0357143	-0.214286	-0.357143	-0.571429	0.107143	-0.464286	-0.75	0.0714286	-0.285714	-0.214286	0.428571	0.285714	0	0.535714	0.285714	-0.214286	-0.285714	0.107143	0.25	-0.0714286	0.428571	0.107143	0.607143	0.178571	-0.25	-0.214286	0.607143	0	0.198206	0.25	0.468488	-0.5	0.214286	-0.0714286
cg16060930	0.642857	0.214286	0.396412	0.0180187	0.678571	-0.142857	-0.142857	0.678571	-0.180187	0.357143	0.607143	0.535714	0.464286	0.467801	-0.178571	0.571429	0.428571	-0.25	-0.214286	0.535714	0.5	-0.214286	0.357143	0.5	-0.285714	-0.392857	0.785714	-0.360375	0.642857	-0.178571	0.107143	0.178571	0.535714	0.857143	0.535714	0.392857	-0.214286	0.285714	-0.107143	0.0714286	0.107143	-0.178571	-0.285714	0.0180187	0.428571	-0.270281	0.321429	-0.142857	0.0357143
cg26890189	-0.0357143	-0.0714286	-0.252262	-0.486506	-0.0357143	0.142857	-0.571429	0.571429	-0.612637	-0.321429	0	-0.392857	0.214286	0.224544	0.642857	0.214286	0.0357143	0.321429	0.642857	0.535714	0	0.428571	-0.571429	-0.142857	-0.214286	0.0714286	-0.142857	0.684712	0.285714	-0.321429	0.857143	-0.25	-0.214286	0.357143	-0.392857	0.642857	0.607143	-0.714286	-0.464286	0.285714	-0.392857	-0.464286	0.0714286	-0.8649	0.464286	-0.594619	0.0714286	-0.571429	-0.178571
cg11362449	0.178571	0.5	-0.414431	-0.810844	0.357143	0.642857	-0.642857	-0.0357143	0.306319	-0.642857	-0.321429	0.321429	-0.25	-0.430377	0.0357143	-0.357143	0.678571	0.285714	0.0357143	0.178571	-0.285714	0.0714286	-0.642857	-0.571429	0.714286	-0.0357143	0.285714	0.126131	0.321429	-0.178571	0.678571	0.607143	0	0.142857	0.321429	0.0714286	0.0357143	-0.607143	0.0357143	0.285714	-0.0714286	-0.321429	-0.428571	-0.558581	0.0357143	0.342356	-0.321429	-0.642857	0.285714
cg22615330	0.892857	-0.214286	0.756787	0.180188	0.642857	-0.571429	-0.214286	0.464286	0.43245	0.535714	0.25	0.0714286	-0.107143	0.018712	-0.321429	0.142857	0.107143	-0.285714	-0.571429	0.357143	-0.5	-0.714286	-0.214286	-0.428571	-0.142857	0.464286	0.571429	0.0360375	0.857143	0.285714	0.321429	0	0.107143	0.571429	0.0714286	0.678571	0.321429	0.357143	-0.142857	-0.142857	-0.428571	0.357143	-0.285714	-0.198206	0.392857	0.360375	-0.535714	-0.214286	0.214286
cg10180404	0.178571	-0.678571	0.738769	0.648675	0.142857	-0.785714	0.392857	0.428571	-0.0360375	0.785714	0.0714286	-0.178571	0.0714286	0.617497	0	0.25	-0.357143	-0.25	-0.0714286	0.214286	0.0714286	-0.321429	0.357143	0.25	-0.464286	0	0.0357143	0.108112	0.25	-0.107143	-0.428571	-0.607143	0.214286	0.25	-0.178571	0.357143	-0.0714286	0.464286	0.285714	-0.107143	0.0714286	0.357143	0.321429	0.270281	0.357143	-0.0360375	0	0.392857	-0.535714
cg02995710	-0.535714	-0.25	0.0180188	0.162169	-0.214286	0.0357143	0.464286	-0.428571	0.324338	-0.107143	-0.785714	0.0714286	-0.285714	0.149696	-0.0714286	-0.642857	0	0.285714	0.107143	-0.178571	-0.0357143	0.142857	0.178571	-0.0714286	0.464286	-0.321429	-0.285714	0.072075	-0.392857	-0.285714	-0.571429	-0.0714286	0.25	-0.428571	0.0714286	-0.428571	-0.5	-0.107143	0.928571	-0.0357143	0.428571	0.285714	0.142857	0.414431	-0.0714286	0.468488	-0.0357143	0.464286	-0.571429
cg01212071	0.357143	-0.535714	0.792825	0.504525	0.107143	-0.785714	0.178571	0.642857	-0.342356	0.5	0.214286	-0.321429	0.428571	0.692345	0	0.25	-0.321429	0.0714286	-0.0357143	0.642857	-0.0714286	-0.107143	0.142857	0.107143	-0.75	0.214286	0.178571	0.378394	0.5	0.107143	0.214286	-0.535714	0.25	0.607143	-0.321429	0.821429	0.535714	0.142857	-0.142857	-0.321429	-0.535714	0.357143	-0.0357143	-0.126131	0.75	-0.360375	0.0714286	0.178571	-0.357143
cg04737150	-0.678571	0.25	-0.648675	-0.504525	-0.464286	0.607143	-0.142857	-0.107143	-0.5766	-0.857143	-0.428571	-0.142857	0.285714	0.149696	0.428571	-0.321429	0.142857	0.714286	0.714286	0.25	0.25	0.892857	-0.214286	0.0714286	0.142857	-0.357143	-0.357143	0.43245	-0.392857	-0.357143	0.428571	0.0714286	0.0357143	-0.107143	-0.142857	-0.0714286	0.178571	-0.892857	0.0357143	0.107143	-0.0714286	-0.392857	-0.0714286	-0.378394	0.178571	-0.468487	0.428571	-0.142857	-0.285714
cg12760299	0	0.464286	0.198206	0.43245	-0.214286	0.0357143	0.642857	-0.75	0.342356	-0.214286	0.0714286	0.428571	0.285714	-0.224544	-0.928571	-0.464286	0.0357143	0.178571	-0.75	-0.25	-0.0357143	-0.0357143	0.642857	0.142857	0	0	0.285714	-0.666694	-0.357143	0.714286	-0.428571	0.571429	0.428571	-0.178571	0.428571	-0.535714	-0.142857	0.428571	0.178571	-0.75	-0.178571	0.607143	-0.642857	0.810844	-0.214286	0.324337	0.214286	0.642857	0.464286
cg11799283	-0.214286	-0.0357143	-0.306319	0.0180187	-0.357143	0.107143	0.0357143	-0.75	0.5766	-0.0714286	-0.25	-0.285714	-0.678571	-0.842041	-0.107143	-0.357143	-0.321429	-0.214286	-0.25	-0.821429	-0.607143	-0.285714	-0.321429	-0.571429	0.392857	0.571429	-0.5	-0.072075	-0.464286	0.428571	-0.25	0.0714286	-0.642857	-0.857143	-0.285714	-0.535714	0.0357143	0.178571	-0.0714286	-0.0357143	0	0.214286	0.214286	0.14415	-0.75	0.5766	-0.571429	0.0357143	0.428571
cg14422240	0.178571	-0.178571	0.486506	0.342356	-0.285714	-0.464286	0.178571	0	-0.14415	-0.107143	0	-0.428571	0.357143	0.112272	-0.285714	-0.285714	-0.357143	0.428571	-0.25	0.392857	-0.535714	0.0714286	-0.107143	-0.357143	-0.535714	0.607143	0	0.396413	0.178571	0.642857	0.5	-0.142857	0.0357143	0.214286	-0.428571	0.571429	0.928571	-0.107143	-0.357143	-0.678571	-1	0.571429	-0.428571	-0.162169	0.5	-0.14415	-0.107143	0.178571	0.142857
cg00093099	0.892857	0.357143	0.486506	-0.0180187	0.785714	-0.107143	-0.178571	0.178571	0.5766	0.25	0.357143	0.642857	0	-0.168408	-0.642857	0.0714286	0.535714	-0.285714	-0.785714	0.214286	-0.178571	-0.642857	0.0714286	-0.178571	0.178571	0.0714286	0.892857	-0.504525	0.714286	0.285714	0.142857	0.571429	0.392857	0.571429	0.642857	0.214286	-0.142857	0.428571	0	-0.142857	-0.107143	0.214286	-0.607143	0.108112	0.142857	0.486506	-0.285714	-0.178571	0.5
cg27067618	0.142857	-0.25	0.522544	0.522544	-0.392857	-0.571429	0.321429	-0.142857	-0.072075	0.0357143	0.0714286	-0.5	0.285714	0.018712	-0.357143	-0.25	-0.535714	0.285714	-0.357143	0.178571	-0.571429	-0.0357143	0	-0.321429	-0.607143	0.714286	-0.107143	0.2883	0.0357143	0.785714	0.285714	-0.214286	-0.0714286	0.0357143	-0.5	0.428571	0.892857	0.107143	-0.392857	-0.75	-0.964286	0.678571	-0.321429	0.0180187	0.321429	-0.0900937	-0.142857	0.321429	0.214286
cg17277952	-0.214286	0.357143	-0.684712	-0.666694	0.321429	0.714286	-0.428571	0.178571	-0.108112	-0.214286	-0.0357143	0.464286	-0.178571	-0.018712	0.464286	0.285714	0.571429	-0.178571	0.5	-0.107143	0.642857	0.214286	-0.0714286	0.357143	0.571429	-0.75	0.0714286	-0.216225	-0.0714286	-0.821429	-0.107143	0.25	0.0357143	0	0.464286	-0.392857	-0.785714	-0.285714	0.25	0.785714	0.892857	-0.821429	0.285714	-0.162169	-0.285714	-0.0900937	0.25	-0.428571	-0.178571
cg19913291	-0.714286	0.142857	-0.486506	-0.234244	-0.607143	0.392857	0.0714286	-0.0357143	-0.810844	-0.714286	-0.25	-0.25	0.535714	0.374241	0.392857	-0.178571	-0.0714286	0.714286	0.714286	0.321429	0.392857	0.964286	0.0357143	0.321429	-0.214286	-0.357143	-0.392857	0.414431	-0.464286	-0.25	0.321429	-0.107143	0.107143	-0.0357143	-0.25	0	0.285714	-0.75	-0.0714286	-0.0714286	-0.178571	-0.285714	-0.0357143	-0.234244	0.285714	-0.72075	0.642857	0.0714286	-0.357143
cg03340026	0.357143	-0.321429	0.774806	0.450469	-0.0357143	-0.642857	0.25	0.0714286	0.14415	0.107143	-0.142857	-0.285714	0.214286	0.205832	-0.428571	-0.392857	-0.25	0.357143	-0.428571	0.464286	-0.642857	-0.178571	-0.0714286	-0.464286	-0.392857	0.571429	0.178571	0.360375	0.392857	0.571429	0.357143	-0.142857	0.214286	0.321429	-0.285714	0.642857	0.75	0.0357143	-0.0357143	-0.678571	-0.892857	0.75	-0.464286	-0.0540562	0.607143	0.162169	-0.285714	0.25	0
cg09419251	-0.642857	-0.571429	0.0900937	0.414431	-0.464286	-0.25	0.571429	-0.392857	0.162169	0.142857	-0.678571	-0.321429	-0.321429	0.18712	0.107143	-0.464286	-0.428571	0.142857	0.214286	-0.321429	-0.107143	0.107143	0.178571	-0.0357143	0.142857	-0.0714286	-0.607143	0.234244	-0.535714	-0.178571	-0.678571	-0.464286	-0.0357143	-0.607143	-0.321429	-0.357143	-0.285714	0.0357143	0.714286	-0.0714286	0.321429	0.357143	0.464286	0.414431	-0.142857	0.2883	-0.0714286	0.571429	-0.642857
cg05729490	-0.678571	-0.464286	-0.360375	-0.198206	-0.428571	0.0714286	-0.107143	0.285714	-0.630656	-0.178571	-0.428571	-0.571429	0	0.430377	0.857143	0.0357143	-0.285714	0.321429	0.964286	0.178571	0.214286	0.607143	-0.285714	0.107143	-0.107143	-0.214286	-0.678571	0.738769	-0.285714	-0.642857	0.142857	-0.642857	-0.25	-0.178571	-0.571429	0.178571	0.142857	-0.642857	0.107143	0.392857	0.142857	-0.392857	0.607143	-0.450469	0.214286	-0.522544	0.214286	-0.107143	-0.75
cg03294458	0.142857	-0.214286	0.14415	0.198206	-0.321429	-0.321429	-0.0357143	-0.321429	0.270281	0.0357143	0	-0.571429	-0.285714	-0.542649	-0.142857	-0.214286	-0.5	-0.0357143	-0.321429	-0.285714	-0.821429	-0.285714	-0.428571	-0.678571	-0.178571	0.928571	-0.321429	0.270281	-0.0357143	0.714286	0.285714	-0.142857	-0.571429	-0.357143	-0.571429	0.178571	0.75	0.107143	-0.5	-0.357143	-0.714286	0.428571	-0.0357143	-0.180187	-0.178571	0.234244	-0.571429	-0.0357143	0.464286
cg05069835	0.571429	0.75	0.0360375	-0.2883	0.714286	0.392857	-0.178571	0.107143	0.270281	-0.107143	0.392857	0.964286	0.25	-0.0561361	-0.535714	0.142857	0.821429	-0.142857	-0.5	0.214286	0.392857	-0.214286	0.321429	0.285714	0.321429	-0.5	0.928571	-0.738769	0.428571	-0.0357143	0.0357143	0.821429	0.607143	0.571429	0.964286	-0.142857	-0.535714	0.214286	0.107143	0.0357143	0.285714	-0.178571	-0.642857	0.216225	0.0357143	0.198206	0.214286	-0.178571	0.428571
cg18305912	0.214286	-0.178571	-0.252262	-0.396412	0.464286	0.142857	-0.535714	0.0714286	0.630656	0.357143	-0.142857	0.0357143	-0.928571	-0.542649	0.357143	0.178571	0.178571	-0.642857	0.0357143	-0.5	-0.285714	-0.607143	-0.571429	-0.464286	0.678571	0.142857	-0.107143	-0.0180187	0.214286	-0.392857	-0.142857	-0.0357143	-0.535714	-0.321429	0.0357143	-0.178571	-0.464286	0.142857	0.142857	0.75	0.607143	-0.357143	0.535714	-0.270281	-0.535714	0.612637	-0.714286	-0.535714	0.0714286
cg14091154	-0.571429	-0.392857	-0.0540563	0.162169	-0.178571	-0.0357143	0.357143	0	-0.126131	0.142857	-0.464286	-0.0357143	-0.107143	0.467801	0.321429	-0.107143	-0.107143	0.0714286	0.464286	-0.0714286	0.392857	0.25	0.285714	0.357143	0.142857	-0.535714	-0.357143	0.126131	-0.357143	-0.607143	-0.607143	-0.392857	0.178571	-0.25	-0.0357143	-0.285714	-0.571429	-0.0714286	0.714286	0.25	0.642857	-0.0714286	0.5	0.2883	0	-0.0180188	0.25	0.357143	-0.785714
cg19547155	0.428571	-0.357143	0.504525	0.594619	-0.107143	-0.714286	0.142857	0.107143	0	0.642857	0.607143	-0.464286	0.0357143	-0.130984	-0.178571	0.428571	-0.642857	-0.464286	-0.428571	-0.178571	-0.357143	-0.5	0.0714286	-0.0714286	-0.714286	0.75	-0.0714286	-0.0360375	0.142857	0.678571	-0.0357143	-0.392857	-0.392857	0	-0.464286	0.321429	0.571429	0.642857	-0.678571	-0.357143	-0.535714	0.392857	0.142857	0.0900937	-0.0714286	-0.126131	-0.25	0.142857	0.392857
cg13501279	0.642857	0.142857	0.216225	-0.126131	0.714286	0	-0.25	-0.0714286	0.918956	0.357143	0.0357143	0.5	-0.607143	-0.505225	-0.392857	-0.0357143	0.428571	-0.535714	-0.642857	-0.285714	-0.357143	-0.821429	-0.178571	-0.428571	0.607143	0.142857	0.5	-0.450469	0.464286	0.0714286	-0.178571	0.428571	0	0.0357143	0.5	-0.142857	-0.464286	0.464286	0.25	0.214286	0.321429	0.107143	-0.142857	0.126131	-0.321429	0.8649	-0.642857	-0.25	0.392857
cg12322852	0.642857	0	0.306319	0.126131	0.392857	-0.25	-0.142857	-0.25	0.882919	0.428571	0.178571	0.107143	-0.607143	-0.711057	-0.464286	-0.0357143	0	-0.571429	-0.785714	-0.464286	-0.678571	-0.892857	-0.25	-0.607143	0.285714	0.642857	0.25	-0.342356	0.321429	0.535714	-0.107143	0.25	-0.321429	-0.178571	0.107143	-0.0714286	0	0.607143	-0.142857	-0.0714286	-0.107143	0.357143	-0.107143	0.126131	-0.428571	0.792825	-0.785714	-0.142857	0.642857
cg00862290	-0.285714	-0.464286	-0.234244	0.162169	-0.178571	-0.142857	0.0357143	-0.142857	0.180188	0.535714	0	-0.357143	-0.642857	-0.28068	0.428571	0.321429	-0.464286	-0.642857	0.214286	-0.75	0	-0.321429	-0.0714286	0.0357143	0.107143	0.142857	-0.607143	-0.0360375	-0.392857	-0.214286	-0.642857	-0.5	-0.642857	-0.678571	-0.357143	-0.428571	-0.392857	0.392857	0.0357143	0.464286	0.607143	-0.178571	0.892857	0.162169	-0.678571	0.162169	-0.285714	0.0357143	-0.142857
cg01274660	0.857143	0	0.5766	-0.126131	0.857143	-0.25	-0.357143	0.5	0.504525	0.321429	0.0714286	0.392857	-0.142857	0.0561361	-0.285714	0.0357143	0.5	-0.178571	-0.464286	0.464286	-0.321429	-0.607143	-0.25	-0.392857	0.214286	0.107143	0.75	-0.0360375	0.928571	-0.0357143	0.357143	0.25	0.321429	0.678571	0.392857	0.571429	0	0.142857	0.142857	0.0714286	-0.142857	0.142857	-0.392857	-0.252263	0.428571	0.468488	-0.464286	-0.357143	0.107143
cg04782213	-0.357143	0.178571	-0.738769	-0.396412	-0.321429	0.5	-0.285714	-0.571429	0.270281	-0.321429	-0.178571	-0.214286	-0.607143	-0.823329	0.25	-0.142857	-0.107143	-0.178571	0.142857	-0.75	-0.285714	0	-0.464286	-0.392857	0.5	0.285714	-0.535714	-0.0180187	-0.5	0.0714286	-0.0357143	0.142857	-0.714286	-0.785714	-0.214286	-0.571429	-0.0714286	-0.142857	-0.214286	0.321429	0.214286	-0.285714	0.321429	-0.14415	-0.785714	0.270281	-0.357143	-0.285714	0.392857
cg22142968	-0.821429	-0.357143	-0.180187	0.126131	-0.607143	0	0.357143	0.0714286	-0.72075	-0.25	-0.428571	-0.392857	0.357143	0.673633	0.5	-0.142857	-0.321429	0.535714	0.785714	0.25	0.428571	0.785714	0.214286	0.428571	-0.285714	-0.428571	-0.571429	0.504525	-0.5	-0.464286	-0.142857	-0.535714	0.142857	-0.142857	-0.392857	0	0.0357143	-0.5	0.321429	0	0.107143	-0.107143	0.357143	0	0.321429	-0.594619	0.571429	0.357143	-0.821429
cg08622198	0.857143	0.285714	0.378394	0.0540562	0.535714	-0.178571	-0.214286	-0.0357143	0.630656	0.285714	0.464286	0.321429	-0.178571	-0.523937	-0.607143	0.107143	0.214286	-0.428571	-0.857143	-0.107143	-0.464286	-0.75	-0.107143	-0.392857	0.0714286	0.5	0.607143	-0.450469	0.535714	0.607143	0.178571	0.464286	-0.0357143	0.25	0.321429	0.142857	0.142857	0.535714	-0.357143	-0.214286	-0.321429	0.285714	-0.464286	0.0540562	-0.142857	0.504525	-0.5	-0.214286	0.785714
cg16397968	0.428571	0.178571	0.072075	-0.180187	0.607143	0.142857	-0.178571	-0.214286	0.918956	0.214286	-0.142857	0.535714	-0.642857	-0.505225	-0.357143	-0.178571	0.464286	-0.428571	-0.535714	-0.357143	-0.285714	-0.678571	-0.142857	-0.392857	0.75	0	0.392857	-0.450469	0.285714	-0.0357143	-0.285714	0.464286	0.0357143	-0.107143	0.535714	-0.321429	-0.607143	0.357143	0.428571	0.25	0.464286	0.0714286	-0.107143	0.198206	-0.392857	0.900937	-0.571429	-0.178571	0.285714
cg20044752	-0.142857	-0.0357143	-0.558581	-0.270281	0.107143	0.285714	-0.321429	0	0.108113	0.321429	0.214286	0	-0.571429	-0.392953	0.5	0.535714	-0.0357143	-0.714286	0.285714	-0.678571	0.285714	-0.25	-0.142857	0.178571	0.321429	-0.142857	-0.321429	-0.252263	-0.25	-0.428571	-0.428571	-0.142857	-0.571429	-0.464286	0	-0.5	-0.607143	0.25	-0.107143	0.75	0.821429	-0.607143	0.75	-0.0180188	-0.75	0.0540563	-0.142857	-0.321429	0.0714286
cg25827255	0.25	0.392857	-0.540562	-0.612637	0.392857	0.464286	-0.714286	0.535714	-0.396412	0	0.642857	0.214286	0.0714286	-0.112272	0.5	0.821429	0.357143	-0.428571	0.357143	0.0357143	0.535714	0.0357143	-0.214286	0.357143	0	-0.285714	0.214286	-0.180187	0.25	-0.428571	0.357143	0.142857	-0.25	0.321429	0.214286	0.0714286	-0.178571	-0.107143	-0.607143	0.678571	0.357143	-0.892857	0.214286	-0.486506	-0.178571	-0.504525	0.214286	-0.714286	0.285714
cg07263979	0	0.892857	-0.234244	-0.198206	0	0.571429	0.142857	-0.321429	-0.162169	-0.678571	0.214286	0.678571	0.642857	-0.018712	-0.571429	-0.214286	0.535714	0.428571	-0.285714	0.214286	0.428571	0.428571	0.464286	0.392857	0.0714286	-0.464286	0.535714	-0.558581	-0.142857	0.25	0.142857	0.821429	0.607143	0.285714	0.678571	-0.321429	-0.142857	-0.142857	-0.0357143	-0.392857	-0.107143	-0.0357143	-0.821429	0.306319	0.0714286	-0.180187	0.607143	0.142857	0.428571
cg01200021	-0.857143	-0.214286	-0.612637	-0.0180188	-0.75	0.214286	0.142857	-0.25	-0.540562	-0.214286	-0.178571	-0.535714	-0.0357143	0.018712	0.607143	0.0714286	-0.5	0.107143	0.714286	-0.392857	0.285714	0.571429	0	0.285714	-0.142857	-0.107143	-0.857143	0.2883	-0.785714	-0.25	-0.25	-0.464286	-0.464286	-0.642857	-0.535714	-0.392857	0	-0.285714	-0.107143	0.214286	0.25	-0.321429	0.642857	-0.0180188	-0.357143	-0.486506	0.321429	0.142857	-0.321429
cg04750100	0	-0.285714	0.14415	0.342356	0.178571	-0.25	0.25	0.107143	0.126131	0.678571	0.214286	0.142857	-0.214286	0.168408	0.0714286	0.428571	-0.142857	-0.607143	-0.0357143	-0.357143	0.392857	-0.357143	0.428571	0.464286	-0.0357143	-0.285714	-0.0357143	-0.378394	-0.107143	-0.285714	-0.785714	-0.285714	0	-0.142857	0.142857	-0.321429	-0.678571	0.607143	0.285714	0.285714	0.714286	-0.0714286	0.535714	0.468487	-0.321429	0.0900937	0.0714286	0.25	-0.25
cg16257219	0.857143	0.142857	0.360375	-0.270281	0.75	-0.142857	-0.571429	0.75	0	0.214286	0.464286	0.25	0.178571	0.130984	-0.0357143	0.428571	0.428571	-0.178571	-0.214286	0.607143	-0.0714286	-0.357143	-0.285714	-0.142857	-0.142857	0.107143	0.714286	0.0360375	0.928571	-0.0357143	0.678571	0.178571	0.178571	0.857143	0.25	0.75	0.285714	0	-0.392857	0.142857	-0.321429	-0.178571	-0.357143	-0.522544	0.5	-0.0900937	-0.178571	-0.571429	0.25
cg19191555	-0.428571	-0.642857	0.0540562	0.126131	-0.392857	-0.25	0.142857	-0.321429	0.342356	0	-0.821429	-0.607143	-0.607143	-0.149696	0.25	-0.607143	-0.428571	0.214286	0.214286	-0.25	-0.678571	-0.0357143	-0.464286	-0.678571	0.285714	0.428571	-0.678571	0.630656	-0.25	-0.0357143	-0.107143	-0.464286	-0.392857	-0.607143	-0.607143	0	0.214286	-0.25	0.428571	0	-0.107143	0.357143	0.392857	-0.126131	-0.0714286	0.468487	-0.571429	0.142857	-0.428571
cg27298324	0.285714	0.714286	-0.180187	-0.486506	0.642857	0.607143	-0.214286	0	0.324337	-0.321429	0	0.964286	0.0714286	-0.0561361	-0.357143	-0.107143	0.928571	0.0357143	-0.25	0.178571	0.392857	-0.0357143	0.178571	0.178571	0.642857	-0.678571	0.75	-0.5766	0.285714	-0.321429	0	0.821429	0.607143	0.392857	0.964286	-0.285714	-0.714286	-0.0714286	0.428571	0.214286	0.5	-0.285714	-0.535714	0.14415	0	0.324337	0.178571	-0.214286	0.178571
cg02776283	0.785714	0	0.630656	0.126131	0.464286	-0.392857	-0.142857	0.107143	0.558581	0.214286	0.107143	0.107143	-0.107143	-0.224544	-0.535714	-0.178571	0.142857	-0.0714286	-0.714286	0.25	-0.678571	-0.607143	-0.25	-0.607143	0	0.571429	0.535714	-0.0180187	0.678571	0.535714	0.392857	0.25	0.107143	0.392857	0.107143	0.5	0.428571	0.25	-0.142857	-0.357143	-0.607143	0.5	-0.535714	-0.126131	0.285714	0.504525	-0.571429	-0.142857	0.428571
cg05523603	-0.714286	-0.642857	-0.108112	0.378394	-0.857143	-0.321429	0.357143	-0.285714	-0.324337	0.0357143	-0.357143	-0.892857	-0.142857	0.0561361	0.428571	-0.178571	-0.857143	0.178571	0.464286	-0.321429	-0.25	0.321429	-0.107143	-0.107143	-0.357143	0.392857	-0.964286	0.5766	-0.642857	0.107143	-0.214286	-0.75	-0.535714	-0.678571	-0.892857	-0.0714286	0.428571	-0.142857	-0.0714286	-0.142857	-0.214286	0.214286	0.607143	0	-0.142857	-0.252262	-0.0357143	0.357143	-0.392857
cg08299521	0.821429	-0.214286	0.846881	0.414431	0.571429	-0.642857	0.0714286	0.25	0.558581	0.642857	0.25	0.178571	-0.107143	0.018712	-0.535714	0.0714286	0.0357143	-0.357143	-0.75	0.178571	-0.428571	-0.785714	0.0714286	-0.285714	-0.142857	0.392857	0.571429	-0.198206	0.678571	0.392857	-0.0357143	0.0357143	0.214286	0.428571	0.178571	0.428571	0.107143	0.607143	0.0357143	-0.285714	-0.285714	0.535714	-0.285714	0.162169	0.25	0.486506	-0.464286	0.0714286	0.214286
cg03716405	-0.571429	0.0714286	-0.378394	-0.0900937	-0.571429	0.214286	0.0714286	0.142857	-0.954994	-0.464286	0.0714286	-0.321429	0.642857	0.449089	0.428571	0.142857	-0.214286	0.5	0.678571	0.321429	0.5	0.857143	0.142857	0.5	-0.5	-0.285714	-0.357143	0.342356	-0.392857	-0.178571	0.285714	-0.25	0.0357143	0.0714286	-0.321429	0.107143	0.357143	-0.535714	-0.321429	-0.0714286	-0.214286	-0.321429	0.0714286	-0.216225	0.285714	-0.918956	0.714286	0.0714286	-0.285714
cg16886756	-0.5	-0.464286	-0.198206	-0.324337	-0.178571	0.0714286	-0.214286	0.357143	-0.378394	-0.25	-0.678571	-0.428571	-0.107143	0.449089	0.75	-0.214286	-0.0357143	0.464286	0.857143	0.392857	0	0.5	-0.464286	-0.178571	0.142857	-0.214286	-0.464286	0.846881	0	-0.714286	0.321429	-0.5	-0.0714286	0	-0.428571	0.357143	0.142857	-0.785714	0.357143	0.392857	0.0714286	-0.285714	0.392857	-0.5766	0.428571	-0.234244	0	-0.214286	-0.821429
cg24374636	0.535714	0.392857	0.14415	0.270281	0.142857	-0.107143	0.0714286	-0.285714	0.324337	0.285714	0.75	0.25	0.0357143	-0.542649	-0.607143	0.321429	-0.0714286	-0.535714	-0.785714	-0.428571	-0.107143	-0.535714	0.285714	0.0714286	-0.214286	0.392857	0.357143	-0.72075	0.0357143	0.75	-0.178571	0.392857	-0.142857	-0.0357143	0.25	-0.25	0.0357143	0.75	-0.571429	-0.321429	-0.178571	0.214286	-0.285714	0.396412	-0.464286	0.162169	-0.107143	0.0714286	0.892857
cg24212267	-0.428571	0.107143	-0.450469	-0.630656	-0.142857	0.5	-0.357143	0.178571	-0.414431	-0.75	-0.571429	-0.107143	0.142857	0.243256	0.5	-0.357143	0.321429	0.714286	0.714286	0.5	0.0714286	0.714286	-0.464286	-0.178571	0.285714	-0.321429	-0.178571	0.630656	0	-0.535714	0.642857	0.0357143	0.107143	0.142857	-0.107143	0.25	0.214286	-1	0.178571	0.25	-0.107143	-0.392857	-0.107143	-0.630656	0.428571	-0.2883	0.178571	-0.357143	-0.428571
cg06071476	0.142857	0.428571	0.0900937	0.126131	0.107143	0.0714286	0.178571	0.321429	-0.612637	-0.0357143	0.642857	0.428571	0.857143	0.523937	-0.214286	0.464286	0.214286	0.0714286	-0.0357143	0.428571	0.785714	0.321429	0.678571	0.857143	-0.535714	-0.535714	0.5	-0.43245	0.0714286	0	0	0.214286	0.571429	0.607143	0.428571	0.0714286	-0.107143	0.142857	-0.25	-0.214286	0	-0.178571	-0.357143	0.252262	0.321429	-0.684712	0.821429	0.178571	0.0714286
cg27020966	0.25	-0.321429	0.522544	0.342356	-0.214286	-0.571429	0.0714286	0.214286	-0.234244	0.0714286	0.107143	-0.535714	0.321429	0.18712	-0.107143	-0.0714286	-0.428571	0.285714	-0.142857	0.428571	-0.5	0	-0.178571	-0.321429	-0.642857	0.642857	-0.0357143	0.486506	0.285714	0.535714	0.535714	-0.321429	-0.0714286	0.285714	-0.535714	0.714286	0.964286	-0.0714286	-0.464286	-0.535714	-0.964286	0.464286	-0.25	-0.2883	0.535714	-0.252263	-0.142857	0.0714286	0.0714286
cg24431966	0.892857	0.142857	0.360375	-0.072075	0.785714	-0.214286	-0.428571	0.678571	0.072075	0.535714	0.75	0.357143	0.107143	0.0561361	-0.107143	0.714286	0.321429	-0.571429	-0.357143	0.285714	0.142857	-0.571429	0	0.142857	-0.214286	0.0357143	0.714286	-0.324337	0.785714	0	0.25	0.142857	0.107143	0.714286	0.357143	0.464286	-0.0357143	0.428571	-0.428571	0.214286	0	-0.214286	-0.142857	-0.198206	0.178571	-0.072075	-0.107143	-0.428571	0.357143
cg07236076	-0.214286	-0.678571	0.594619	0.522544	-0.178571	-0.571429	0.535714	-0.142857	0.324338	0.25	-0.714286	-0.285714	-0.214286	0.355529	-0.142857	-0.607143	-0.321429	0.285714	-0.0714286	0.107143	-0.428571	-0.107143	0.0714286	-0.321429	0.0357143	0.142857	-0.25	0.396413	-0.0357143	0	-0.357143	-0.428571	0.214286	-0.178571	-0.285714	0.142857	0.0357143	0.0357143	0.75	-0.321429	-0.107143	0.678571	0.107143	0.270281	0.321429	0.450469	-0.285714	0.535714	-0.642857
cg08225551	0.142857	0.821429	-0.630656	-0.522544	0.107143	0.678571	-0.428571	-0.0714286	-0.234244	-0.428571	0.607143	0.392857	0.25	-0.430377	-0.0357143	0.392857	0.392857	-0.142857	-0.0357143	-0.142857	0.392857	0.178571	0	0.285714	0.0714286	-0.178571	0.285714	-0.486506	-0.0714286	0.107143	0.321429	0.607143	-0.107143	0.107143	0.392857	-0.285714	-0.0714286	-0.0714286	-0.642857	0.178571	0.0714286	-0.571429	-0.285714	-0.14415	-0.357143	-0.342356	0.321429	-0.428571	0.714286
cg07790085	-0.571429	-0.0714286	-0.270281	0.378394	-0.642857	0.0357143	0.535714	-0.857143	0.252262	0	-0.178571	-0.214286	-0.321429	-0.449089	-0.178571	-0.285714	-0.5	-0.142857	-0.142857	-0.857143	-0.107143	0	0.285714	0.0357143	0.107143	0.178571	-0.607143	-0.2883	-0.857143	0.357143	-0.75	-0.0714286	-0.357143	-0.928571	-0.214286	-0.821429	-0.25	0.357143	0.142857	-0.214286	0.25	0.285714	0.321429	0.630656	-0.75	0.270281	-0.0357143	0.535714	0.142857
cg00478479	0.821429	0.142857	0.450469	0.162169	0.714286	-0.285714	-0.142857	0.464286	0.198206	0.642857	0.75	0.464286	0.107143	0.0561361	-0.321429	0.642857	0.25	-0.642857	-0.535714	0.107143	0.214286	-0.642857	0.285714	0.285714	-0.214286	-0.0357143	0.714286	-0.558581	0.607143	0.107143	-0.107143	0.178571	0.214286	0.571429	0.464286	0.214286	-0.25	0.678571	-0.25	0.0714286	0.142857	-0.0357143	-0.142857	0.162169	0.0357143	0.0540562	-0.0357143	-0.142857	0.357143
cg03916694	0.428571	0.285714	-0.306319	-0.450469	0.178571	0.214286	-0.678571	0.107143	0.072075	-0.107143	0.428571	-0.142857	-0.214286	-0.636209	0.142857	0.321429	0.0714286	-0.285714	-0.107143	-0.142857	-0.357143	-0.25	-0.607143	-0.428571	0.0357143	0.535714	0.0714286	0.0360375	0.285714	0.285714	0.642857	0.214286	-0.571429	0.0357143	-0.142857	0.214286	0.464286	-0.0714286	-0.821429	0.214286	-0.357143	-0.321429	-0.0714286	-0.5766	-0.25	-0.0360375	-0.392857	-0.678571	0.714286
cg08481075	0.214286	-0.142857	0.468487	0.126131	-0.0357143	-0.357143	0	0.464286	-0.468487	-0.142857	0.0357143	-0.25	0.607143	0.542649	-0.0357143	-0.0714286	-0.0714286	0.535714	0.0714286	0.821429	-0.142857	0.285714	-0.0714286	-0.0714286	-0.571429	0.178571	0.214286	0.504525	0.428571	0.178571	0.678571	-0.178571	0.321429	0.642857	-0.25	0.821429	0.785714	-0.357143	-0.25	-0.428571	-0.821429	0.25	-0.428571	-0.378394	0.857143	-0.450469	0.178571	0	-0.178571
cg06499368	0.785714	-0.214286	0.594619	-0.0180188	0.571429	-0.428571	-0.357143	0.357143	0.522544	0.321429	0	-0.0357143	-0.285714	-0.149696	-0.214286	-0.0714286	0.142857	-0.142857	-0.464286	0.321429	-0.714286	-0.642857	-0.5	-0.714286	0.0714286	0.571429	0.428571	0.234244	0.821429	0.25	0.5	0.0357143	-0.0357143	0.428571	-0.0357143	0.678571	0.428571	0.107143	-0.107143	-0.0714286	-0.5	0.321429	-0.285714	-0.396413	0.357143	0.486506	-0.714286	-0.357143	0.214286
cg09631175	-0.821429	0.285714	-0.684712	-0.0360375	-0.678571	0.5	0.321429	-0.5	-0.486506	-0.464286	-0.0357143	-0.0357143	0.25	-0.018712	0.178571	-0.0357143	-0.178571	0.214286	0.428571	-0.392857	0.571429	0.678571	0.392857	0.571429	-0.0357143	-0.428571	-0.5	-0.198206	-0.892857	-0.107143	-0.392857	0.0357143	-0.0714286	-0.535714	-0.0357143	-0.714286	-0.285714	-0.178571	0	0	0.357143	-0.285714	0.214286	0.342356	-0.428571	-0.450469	0.642857	0.321429	-0.0714286
cg10395101	0.714286	0.0714286	0.2883	-0.0900938	0.607143	-0.214286	-0.428571	0.821429	-0.2883	0.428571	0.75	0.178571	0.321429	0.28068	0.107143	0.785714	0.214286	-0.392857	-0.0714286	0.464286	0.285714	-0.285714	0	0.285714	-0.428571	-0.0357143	0.571429	-0.108113	0.714286	-0.107143	0.392857	-0.0357143	0.107143	0.785714	0.178571	0.607143	0.142857	0.214286	-0.535714	0.214286	-0.107143	-0.321429	-0.0714286	-0.342356	0.357143	-0.414431	0.107143	-0.428571	0.178571
cg10819238	0.857143	-0.142857	0.666694	0.126131	0.535714	-0.5	-0.25	0.321429	0.468487	0.392857	0.214286	0	-0.142857	-0.149696	-0.357143	0.0357143	0.0714286	-0.214286	-0.607143	0.285714	-0.642857	-0.678571	-0.321429	-0.571429	-0.107143	0.607143	0.5	0.072075	0.785714	0.428571	0.428571	0.0714286	0	0.464286	0	0.642857	0.464286	0.285714	-0.25	-0.214286	-0.571429	0.392857	-0.357143	-0.252262	0.321429	0.396412	-0.607143	-0.25	0.357143
cg16077493	-0.5	-0.0357143	-0.342356	0.162169	-0.392857	0.178571	0.357143	-0.785714	0.450469	0	-0.321429	-0.0357143	-0.535714	-0.505225	-0.107143	-0.321429	-0.25	-0.214286	-0.107143	-0.857143	-0.107143	-0.107143	0.142857	-0.0714286	0.428571	0.0357143	-0.5	-0.306319	-0.714286	0.107143	-0.75	0.0357143	-0.321429	-0.892857	-0.0357143	-0.857143	-0.5	0.285714	0.357143	0.0357143	0.5	0.142857	0.357143	0.540562	-0.785714	0.486506	-0.178571	0.357143	0.0714286
cg09636661	0.107143	-0.5	0.216225	0.198206	0.321429	-0.321429	0.0357143	0.142857	0.450469	0.714286	-0.107143	0	-0.607143	0	0.178571	0.214286	-0.107143	-0.607143	-0.0357143	-0.357143	-0.0357143	-0.571429	0	-0.0357143	0.25	-0.0357143	-0.107143	-0.0900937	0.107143	-0.357143	-0.607143	-0.357143	-0.178571	-0.214286	0	-0.142857	-0.571429	0.464286	0.428571	0.428571	0.642857	0	0.607143	0.198206	-0.285714	0.450469	-0.392857	0.0357143	-0.321429
cg21511321	0.892857	-0.142857	0.666694	0.324338	0.571429	-0.571429	-0.107143	0.25	0.540562	0.714286	0.5	0.107143	-0.214286	-0.224544	-0.428571	0.321429	-0.0357143	-0.607143	-0.75	-0.0357143	-0.428571	-0.892857	-0.0357143	-0.285714	-0.178571	0.535714	0.5	-0.2883	0.642857	0.464286	0	0.0357143	-0.0714286	0.321429	0.107143	0.357143	0.142857	0.714286	-0.285714	-0.142857	-0.25	0.357143	-0.142857	0.072075	0	0.414431	-0.535714	-0.107143	0.464286
cg14652587	0	-0.642857	0	-0.306319	0.142857	-0.214286	-0.535714	0.642857	-0.162169	0.214286	-0.321429	-0.571429	-0.392857	0.205832	0.821429	0.178571	-0.142857	-0.0357143	0.642857	0.285714	-0.285714	-0.0357143	-0.75	-0.428571	0.0357143	0.214286	-0.357143	0.846881	0.392857	-0.571429	0.464286	-0.642857	-0.428571	0.107143	-0.571429	0.642857	0.321429	-0.464286	-0.0357143	0.571429	-0.0357143	-0.321429	0.571429	-0.810844	0.321429	-0.108112	-0.428571	-0.535714	-0.535714
cg20404260	0.571429	-0.285714	0.5766	0.414431	0.0357143	-0.642857	0	0.0357143	0.2883	0.428571	0.321429	-0.392857	-0.107143	-0.28068	-0.321429	0.0714286	-0.428571	-0.25	-0.571429	-0.0357143	-0.714286	-0.571429	-0.214286	-0.5	-0.428571	0.892857	0.0714286	0.108112	0.357143	0.75	0.25	-0.178571	-0.321429	0.0714286	-0.392857	0.464286	0.714286	0.428571	-0.535714	-0.428571	-0.75	0.535714	-0.142857	-0.0900937	0.0714286	0.198206	-0.535714	0	0.464286
cg09807356	0.857143	0.428571	0.14415	-0.306319	0.714286	0.107143	-0.5	0.0714286	0.648675	0.107143	0.357143	0.464286	-0.285714	-0.580073	-0.428571	0.107143	0.5	-0.392857	-0.678571	-0.0357143	-0.392857	-0.678571	-0.321429	-0.464286	0.357143	0.321429	0.678571	-0.396412	0.642857	0.321429	0.357143	0.607143	-0.0357143	0.321429	0.464286	0.142857	0	0.285714	-0.285714	0.0714286	-0.142857	0	-0.464286	-0.180187	-0.142857	0.540562	-0.535714	-0.5	0.75
cg20662858	-0.0714286	0.285714	-0.072075	-0.0540562	0.285714	0.25	0.142857	0.285714	-0.324337	0.0357143	0.214286	0.607143	0.428571	0.542649	0	0.321429	0.428571	-0.0357143	0.178571	0.25	0.892857	0.25	0.607143	0.821429	0	-0.892857	0.392857	-0.43245	0	-0.535714	-0.357143	0.178571	0.607143	0.392857	0.607143	-0.214286	-0.714286	0.0714286	0.357143	0.214286	0.642857	-0.357143	-0.0357143	0.324337	0.142857	-0.324337	0.678571	0.142857	-0.321429
cg07538160	0.25	-0.107143	-0.2883	-0.5766	0.571429	0.25	-0.678571	0.214286	0.558581	0.214286	-0.214286	0.107143	-0.857143	-0.449089	0.428571	0.142857	0.357143	-0.5	0.142857	-0.285714	-0.25	-0.5	-0.678571	-0.5	0.75	0.0357143	0	0.0900938	0.357143	-0.535714	0.0714286	0.0357143	-0.428571	-0.142857	0.107143	-0.0357143	-0.428571	-0.0714286	0.178571	0.821429	0.571429	-0.464286	0.428571	-0.450469	-0.357143	0.558581	-0.678571	-0.678571	0
cg08113895	-0.392857	0.571429	-0.486506	-0.0180188	-0.571429	0.428571	0.214286	-0.464286	-0.486506	-0.571429	0.321429	0.0357143	0.535714	-0.168408	-0.178571	0	-0.107143	0.285714	0.0357143	-0.178571	0.357143	0.571429	0.357143	0.428571	-0.285714	-0.107143	-0.142857	-0.306319	-0.607143	0.392857	0.0357143	0.321429	0	-0.214286	0.0357143	-0.428571	0.178571	-0.107143	-0.464286	-0.357143	-0.214286	-0.107143	-0.285714	0.234244	-0.25	-0.522544	0.607143	0.214286	0.428571
cg05696877	-0.964286	-0.214286	-0.270281	0.252262	-0.892857	0.0714286	0.571429	-0.428571	-0.522544	-0.428571	-0.5	-0.428571	0.285714	0.336817	0.214286	-0.428571	-0.464286	0.607143	0.535714	-0.0714286	0.214286	0.785714	0.285714	0.285714	-0.214286	-0.214286	-0.714286	0.342356	-0.821429	-0.0714286	-0.285714	-0.357143	0.0357143	-0.5	-0.428571	-0.321429	0.107143	-0.392857	0.285714	-0.285714	-0.0357143	0.142857	0.214286	0.252262	0.0357143	-0.396412	0.5	0.571429	-0.535714
cg03588007	-0.107143	-0.714286	0.0180188	-0.0180188	0.142857	-0.285714	-0.214286	0.392857	0.0900938	0.571429	-0.25	-0.392857	-0.607143	0.130984	0.678571	0.285714	-0.25	-0.428571	0.464286	-0.178571	-0.0714286	-0.285714	-0.357143	-0.142857	0.142857	0.0357143	-0.428571	0.414431	0.107143	-0.607143	-0.25	-0.678571	-0.428571	-0.214286	-0.392857	0.142857	-0.25	0.0357143	0.25	0.642857	0.5	-0.25	0.857143	-0.270281	-0.107143	0.126131	-0.392857	-0.214286	-0.571429
cg21136104	0.214286	-0.75	0.774806	0.504525	0.214286	-0.75	0.285714	0.25	0.378394	0.642857	-0.357143	-0.214286	-0.285714	0.374241	-0.0714286	-0.178571	-0.25	-0.107143	-0.178571	0.178571	-0.392857	-0.464286	0	-0.285714	-0.0714286	0.214286	0	0.306319	0.357143	-0.0714286	-0.285714	-0.5	0.142857	0.107143	-0.214286	0.392857	0	0.285714	0.535714	-0.107143	-0.0357143	0.535714	0.214286	0.126131	0.357143	0.43245	-0.428571	0.285714	-0.535714
cg15834202	-0.357143	-0.5	-0.360375	-0.378394	-0.25	0.0357143	-0.464286	0.25	-0.234244	-0.107143	-0.428571	-0.714286	-0.428571	-0.0561361	0.857143	0	-0.285714	0.107143	0.75	0	-0.321429	0.214286	-0.785714	-0.464286	0.107143	0.285714	-0.678571	0.846881	-0.0357143	-0.428571	0.428571	-0.571429	-0.642857	-0.285714	-0.714286	0.321429	0.392857	-0.607143	-0.142857	0.5	-0.0714286	-0.357143	0.607143	-0.756787	0.0357143	-0.162169	-0.357143	-0.464286	-0.392857
cg25228737	0.392857	0.607143	0.108112	0.198206	0.285714	0.107143	0.214286	-0.0714286	0	0.142857	0.75	0.678571	0.464286	-0.018712	-0.607143	0.392857	0.285714	-0.321429	-0.571429	-0.0714286	0.535714	-0.178571	0.714286	0.642857	-0.214286	-0.321429	0.642857	-0.900937	0.0357143	0.321429	-0.321429	0.535714	0.428571	0.321429	0.678571	-0.321429	-0.392857	0.607143	-0.214286	-0.25	0.178571	0	-0.428571	0.5766	-0.178571	-0.126131	0.464286	0.214286	0.535714
cg10977115	-0.75	-0.0714286	-0.684712	-0.180187	-0.5	0.357143	0	-0.0357143	-0.612637	-0.178571	-0.0357143	-0.285714	0.0357143	0.130984	0.678571	0.285714	-0.25	0	0.785714	-0.285714	0.571429	0.571429	0.0714286	0.5	-0.0714286	-0.392857	-0.642857	0.14415	-0.642857	-0.5	-0.25	-0.357143	-0.321429	-0.428571	-0.285714	-0.392857	-0.25	-0.285714	-0.0714286	0.428571	0.5	-0.571429	0.642857	-0.0540562	-0.321429	-0.5766	0.464286	0	-0.357143
cg10020520	0.857143	-0.142857	0.666694	0.126131	0.535714	-0.5	-0.25	0.321429	0.468487	0.392857	0.214286	0	-0.142857	-0.149696	-0.357143	0.0357143	0.0714286	-0.214286	-0.607143	0.285714	-0.642857	-0.678571	-0.321429	-0.571429	-0.107143	0.607143	0.5	0.072075	0.785714	0.428571	0.428571	0.0714286	0	0.464286	0	0.642857	0.464286	0.285714	-0.25	-0.214286	-0.571429	0.392857	-0.357143	-0.252262	0.321429	0.396412	-0.607143	-0.25	0.357143
cg01229658	0.928571	0.142857	0.414431	0.0540562	0.607143	-0.285714	-0.321429	0.178571	0.540562	0.464286	0.571429	0.214286	-0.214286	-0.449089	-0.428571	0.321429	0.142857	-0.571429	-0.75	-0.0714286	-0.428571	-0.821429	-0.178571	-0.357143	-0.0357143	0.535714	0.571429	-0.360375	0.642857	0.5	0.214286	0.285714	-0.142857	0.321429	0.214286	0.285714	0.178571	0.571429	-0.464286	-0.0714286	-0.285714	0.178571	-0.285714	-0.072075	-0.107143	0.396412	-0.535714	-0.321429	0.714286
cg26650494	-0.214286	0.392857	-0.306319	-0.2883	0.285714	0.535714	0.0714286	-0.107143	0.126131	-0.214286	-0.214286	0.714286	0	0.149696	-0.0714286	-0.107143	0.607143	0.0357143	0.107143	-0.0357143	0.607143	0.178571	0.357143	0.428571	0.571429	-0.857143	0.285714	-0.450469	-0.142857	-0.571429	-0.428571	0.428571	0.5	0.0357143	0.714286	-0.535714	-0.928571	-0.0714286	0.678571	0.321429	0.821429	-0.321429	-0.0714286	0.342356	-0.142857	0.180188	0.357143	0.0714286	-0.25
cg20806175	0.892857	-0.214286	0.756787	0.180187	0.642857	-0.571429	-0.214286	0.464286	0.43245	0.535714	0.25	0.0714286	-0.107143	0.018712	-0.321429	0.142857	0.107143	-0.285714	-0.571429	0.357143	-0.5	-0.714286	-0.214286	-0.428571	-0.142857	0.464286	0.571429	0.0360375	0.857143	0.285714	0.321429	0	0.107143	0.571429	0.0714286	0.678571	0.321429	0.357143	-0.142857	-0.142857	-0.428571	0.357143	-0.285714	-0.198206	0.392857	0.360375	-0.535714	-0.214286	0.214286
cg02187259	0.714286	0.0714286	0.342356	-0.162169	0.392857	-0.214286	-0.464286	0.392857	0.108112	0.0357143	0.285714	-0.0714286	0.0714286	-0.149696	-0.142857	0.107143	0.142857	0	-0.321429	0.428571	-0.5	-0.321429	-0.464286	-0.5	-0.178571	0.535714	0.428571	0.216225	0.714286	0.357143	0.785714	0.142857	-0.0714286	0.535714	-0.0714286	0.714286	0.678571	-0.0714286	-0.535714	-0.142857	-0.714286	0.107143	-0.428571	-0.540562	0.392857	0.0360375	-0.392857	-0.464286	0.428571
cg26172016	-0.0714286	-0.25	0.0900937	0	-0.357143	-0.178571	-0.0714286	-0.25	0.162169	-0.285714	-0.428571	-0.571429	-0.214286	-0.299392	0	-0.535714	-0.321429	0.392857	-0.0357143	0.0357143	-0.821429	0.0357143	-0.571429	-0.785714	0	0.714286	-0.357143	0.594619	0	0.428571	0.5	-0.142857	-0.357143	-0.25	-0.571429	0.321429	0.785714	-0.357143	-0.178571	-0.321429	-0.75	0.392857	-0.142857	-0.378394	0.142857	0.216225	-0.5	-0.0714286	0.107143
cg10064060	-0.285714	0	-0.0540562	0.378394	-0.642857	-0.178571	0.321429	-0.0714286	-0.72075	-0.0714286	0.464286	-0.428571	0.607143	0.18712	0.0357143	0.285714	-0.571429	0.142857	0.142857	0	0.25	0.428571	0.357143	0.464286	-0.821429	0.178571	-0.321429	0.0360375	-0.428571	0.428571	0.0357143	-0.285714	-0.142857	-0.0714286	-0.428571	0.0357143	0.535714	0.0714286	-0.642857	-0.428571	-0.464286	0.0714286	0.0357143	0.126131	0.0357143	-0.774806	0.535714	0.321429	0.142857
cg21109666	0.392857	-0.428571	0.882919	0.468487	0.214286	-0.714286	0.25	0.535714	-0.14415	0.357143	0	-0.107143	0.428571	0.711057	-0.214286	-0.0357143	-0.107143	0.25	-0.178571	0.75	-0.142857	-0.107143	0.178571	0	-0.535714	0.107143	0.357143	0.324337	0.571429	0.107143	0.214286	-0.321429	0.5	0.678571	-0.107143	0.785714	0.428571	0.0714286	0.142857	-0.428571	-0.535714	0.5	-0.285714	-0.0360375	0.857143	-0.126131	0.0357143	0.25	-0.392857
cg12032027	-0.714286	0.392857	-0.936975	-0.540562	-0.464286	0.785714	-0.178571	-0.357143	-0.378394	-0.714286	-0.214286	-0.0357143	0	-0.243256	0.428571	-0.107143	0.107143	0.285714	0.607143	-0.285714	0.357143	0.678571	-0.142857	0.178571	0.321429	-0.357143	-0.464286	0.0540562	-0.642857	-0.321429	0.0714286	0.178571	-0.25	-0.464286	-0.0357143	-0.535714	-0.178571	-0.571429	-0.0714286	0.321429	0.321429	-0.571429	0.178571	-0.162169	-0.392857	-0.324337	0.357143	-0.178571	0
cg25015038	0.75	-0.321429	0.900937	0.360375	0.571429	-0.678571	0.0357143	0.5	0.306319	0.571429	0.142857	0.107143	0.0714286	0.336817	-0.357143	0.0714286	0.0714286	-0.142857	-0.5	0.5	-0.321429	-0.571429	0.0357143	-0.214286	-0.25	0.25	0.571429	0.0540562	0.785714	0.178571	0.142857	-0.107143	0.357143	0.642857	0.107143	0.678571	0.214286	0.357143	0.107143	-0.25	-0.357143	0.464286	-0.285714	-0.0180187	0.571429	0.270281	-0.321429	0.0357143	-0.0714286
cg09696560	0.428571	0.0714286	0.648675	0.126131	0.428571	-0.214286	0.178571	0.0714286	0.414431	-0.0714286	-0.321429	0.428571	0.178571	0.28068	-0.607143	-0.535714	0.428571	0.392857	-0.5	0.571429	-0.285714	-0.178571	0.107143	-0.285714	0.178571	-0.0714286	0.642857	-0.0180188	0.535714	0.142857	0.178571	0.357143	0.714286	0.535714	0.428571	0.357143	0.0357143	-0.0357143	0.535714	-0.428571	-0.321429	0.535714	-0.714286	0.126131	0.607143	0.468488	-0.142857	0.178571	-0.107143
cg08815352	-0.428571	-0.642857	0.0540562	0.126131	-0.392857	-0.25	0.142857	-0.321429	0.342356	0	-0.821429	-0.607143	-0.607143	-0.149696	0.25	-0.607143	-0.428571	0.214286	0.214286	-0.25	-0.678571	-0.0357143	-0.464286	-0.678571	0.285714	0.428571	-0.678571	0.630656	-0.25	-0.0357143	-0.107143	-0.464286	-0.392857	-0.607143	-0.607143	0	0.214286	-0.25	0.428571	0	-0.107143	0.357143	0.392857	-0.126131	-0.0714286	0.468487	-0.571429	0.142857	-0.428571
cg13674249	-0.25	0.0714286	0.108113	0.234244	-0.607143	-0.107143	0.321429	-0.285714	-0.378394	-0.5	-0.107143	-0.357143	0.535714	0.112272	-0.25	-0.428571	-0.321429	0.678571	-0.0357143	0.285714	-0.25	0.5	0.0714286	-0.107143	-0.464286	0.321429	-0.178571	0.306319	-0.25	0.571429	0.392857	0	0.107143	0	-0.357143	0.214286	0.785714	-0.321429	-0.285714	-0.714286	-0.857143	0.428571	-0.464286	-0.0180188	0.357143	-0.342356	0.25	0.321429	0.107143
cg14983236	0.535714	-0.0357143	0.774806	0.486506	0.214286	-0.5	0.357143	-0.214286	0.594619	0.214286	-0.0357143	0.178571	0.0357143	-0.0748481	-0.821429	-0.428571	0	0.0714286	-0.857143	0.142857	-0.571429	-0.5	0.178571	-0.392857	-0.0714286	0.428571	0.464286	-0.198206	0.357143	0.678571	-0.0357143	0.25	0.357143	0.214286	0.178571	0.214286	0.25	0.428571	0.178571	-0.678571	-0.535714	0.821429	-0.607143	0.360375	0.25	0.5766	-0.357143	0.357143	0.285714
cg01110616	-0.892857	-0.285714	-0.234244	0.306319	-0.785714	0.0357143	0.607143	-0.678571	-0.0360375	-0.25	-0.642857	-0.357143	-0.142857	0.018712	0.0714286	-0.571429	-0.464286	0.357143	0.285714	-0.428571	-0.0357143	0.428571	0.214286	0.0357143	0.107143	-0.0714286	-0.75	0.180187	-0.857143	0	-0.571429	-0.285714	-0.107143	-0.785714	-0.357143	-0.571429	-0.142857	-0.142857	0.5	-0.214286	0.178571	0.285714	0.321429	0.43245	-0.285714	0.0900937	0.142857	0.607143	-0.428571
cg19815565	-0.535714	-0.428571	-0.468487	0	-0.428571	0	-0.0714286	0.0357143	-0.360375	0.25	0.0357143	-0.571429	-0.321429	-0.0561361	0.75	0.428571	-0.535714	-0.357143	0.642857	-0.5	0.214286	0.142857	-0.142857	0.214286	-0.142857	0.0357143	-0.785714	0.252262	-0.5	-0.357143	-0.321429	-0.642857	-0.678571	-0.571429	-0.571429	-0.25	-0.107143	0	-0.214286	0.5	0.428571	-0.428571	0.928571	-0.126131	-0.464286	-0.360375	0.0357143	-0.0714286	-0.285714
cg04496824	0.214286	-0.75	0.738769	0.522544	-0.107143	-0.821429	0.214286	0.0714286	0.306319	0.428571	-0.321429	-0.607143	-0.25	0.0935601	-0.107143	-0.321429	-0.535714	0.0714286	-0.25	0.142857	-0.821429	-0.392857	-0.285714	-0.642857	-0.285714	0.75	-0.214286	0.558581	0.285714	0.392857	0.107143	-0.535714	-0.178571	-0.0357143	-0.607143	0.571429	0.642857	0.142857	0.0714286	-0.392857	-0.642857	0.714286	0.0714286	-0.108112	0.357143	0.342356	-0.607143	0.214286	-0.214286
cg25042789	-0.607143	-0.25	-0.0180188	0.0540563	-0.357143	0	0.285714	0.285714	-0.738769	-0.285714	-0.392857	-0.178571	0.535714	0.860753	0.392857	-0.142857	-0.0714286	0.642857	0.714286	0.571429	0.5	0.785714	0.25	0.464286	-0.285714	-0.571429	-0.25	0.486506	-0.214286	-0.535714	0.0357143	-0.392857	0.428571	0.214286	-0.178571	0.214286	0.0357143	-0.571429	0.392857	-0.0357143	0.0357143	-0.107143	0.107143	-0.072075	0.607143	-0.612637	0.642857	0.285714	-0.857143
cg04024799	0.928571	0.0714286	0.648675	0.0180187	0.821429	-0.321429	-0.25	0.464286	0.450469	0.392857	0.285714	0.428571	0	0.0561361	-0.428571	0.142857	0.428571	-0.25	-0.607143	0.428571	-0.25	-0.642857	-0.0714286	-0.25	0.0357143	0.142857	0.821429	-0.198206	0.892857	0.142857	0.285714	0.285714	0.357143	0.714286	0.428571	0.535714	0.0357143	0.321429	0	-0.0714286	-0.214286	0.214286	-0.464286	-0.108112	0.392857	0.378394	-0.357143	-0.25	0.25
cg27060340	0.571429	-0.285714	0.5766	0.414431	0.0357143	-0.642857	0	0.0357143	0.2883	0.428571	0.321429	-0.392857	-0.107143	-0.28068	-0.321429	0.0714286	-0.428571	-0.25	-0.571429	-0.0357143	-0.714286	-0.571429	-0.214286	-0.5	-0.428571	0.892857	0.0714286	0.108112	0.357143	0.75	0.25	-0.178571	-0.321429	0.0714286	-0.392857	0.464286	0.714286	0.428571	-0.535714	-0.428571	-0.75	0.535714	-0.142857	-0.0900937	0.0714286	0.198206	-0.535714	0	0.464286
cg01937809	-0.75	-0.0714286	-0.684712	-0.180187	-0.5	0.357143	0	-0.0357143	-0.612637	-0.178571	-0.0357143	-0.285714	0.0357143	0.130984	0.678571	0.285714	-0.25	0	0.785714	-0.285714	0.571429	0.571429	0.0714286	0.5	-0.0714286	-0.392857	-0.642857	0.14415	-0.642857	-0.5	-0.25	-0.357143	-0.321429	-0.428571	-0.285714	-0.392857	-0.25	-0.285714	-0.0714286	0.428571	0.5	-0.571429	0.642857	-0.0540562	-0.321429	-0.5766	0.464286	0	-0.357143
cg22031873	0.964286	0	0.594619	-0.0360375	0.785714	-0.357143	-0.392857	0.535714	0.396413	0.428571	0.357143	0.25	-0.0714286	-0.0374241	-0.285714	0.25	0.321429	-0.321429	-0.535714	0.392857	-0.357143	-0.678571	-0.25	-0.357143	-0.0357143	0.321429	0.714286	-0.072075	0.928571	0.178571	0.428571	0.178571	0.142857	0.678571	0.25	0.642857	0.214286	0.285714	-0.214286	0	-0.321429	0.142857	-0.357143	-0.2883	0.357143	0.306319	-0.464286	-0.392857	0.321429
cg18290739	-0.321429	-0.535714	-0.2883	-0.2883	-0.285714	-0.0357143	-0.392857	0.0714286	-0.0180188	-0.0714286	-0.5	-0.75	-0.571429	-0.224544	0.714286	-0.142857	-0.357143	0.0714286	0.571429	-0.142857	-0.535714	0.0714286	-0.821429	-0.642857	0.178571	0.464286	-0.714286	0.810844	-0.0714286	-0.25	0.357143	-0.535714	-0.714286	-0.428571	-0.75	0.25	0.428571	-0.5	-0.107143	0.392857	-0.142857	-0.178571	0.571429	-0.666694	-0.0714286	0.0540563	-0.535714	-0.392857	-0.285714
cg06106599	0.642857	0.392857	0.234244	-0.396412	0.821429	0.214286	-0.357143	0.214286	0.558581	-0.107143	-0.107143	0.714286	-0.107143	-0.0748481	-0.392857	-0.214286	0.821429	0.0357143	-0.428571	0.392857	-0.142857	-0.357143	-0.178571	-0.321429	0.571429	-0.214286	0.821429	-0.234244	0.714286	-0.142857	0.321429	0.642857	0.5	0.571429	0.714286	0.214286	-0.285714	-0.0714286	0.357143	0.107143	0.0714286	0	-0.607143	-0.14415	0.285714	0.558581	-0.285714	-0.357143	0.178571
cg10584478	0.928571	0.0357143	0.522544	-0.126131	0.821429	-0.285714	-0.464286	0.714286	0.180187	0.392857	0.428571	0.285714	0.0714286	0.130984	-0.142857	0.392857	0.392857	-0.285714	-0.357143	0.535714	-0.142857	-0.535714	-0.214286	-0.178571	-0.107143	0.142857	0.75	-0.0360375	0.964286	0	0.5	0.142857	0.214286	0.821429	0.285714	0.714286	0.178571	0.178571	-0.25	0.107143	-0.25	-0.0357143	-0.321429	-0.378394	0.464286	0.0900937	-0.285714	-0.464286	0.214286
cg17010895	0.892857	-0.214286	0.756787	0.180187	0.642857	-0.571429	-0.214286	0.464286	0.43245	0.535714	0.25	0.0714286	-0.107143	0.018712	-0.321429	0.142857	0.107143	-0.285714	-0.571429	0.357143	-0.5	-0.714286	-0.214286	-0.428571	-0.142857	0.464286	0.571429	0.0360375	0.857143	0.285714	0.321429	0	0.107143	0.571429	0.0714286	0.678571	0.321429	0.357143	-0.142857	-0.142857	-0.428571	0.357143	-0.285714	-0.198206	0.392857	0.360375	-0.535714	-0.214286	0.214286
cg02945674	-0.214286	-0.214286	0.180188	-0.0900938	0.214286	0.0357143	0.142857	0.142857	0.14415	-0.107143	-0.714286	0.25	-0.0714286	0.505225	0.0714286	-0.464286	0.357143	0.392857	0.25	0.392857	0.107143	0.178571	0.0357143	-0.0357143	0.428571	-0.535714	0.107143	0.252263	0.142857	-0.607143	-0.142857	-0.0357143	0.535714	0.178571	0.25	0.0714286	-0.428571	-0.357143	0.928571	0.142857	0.357143	0.0714286	-0.0357143	0.0360375	0.428571	0.2883	0.0357143	0.142857	-0.75
cg26349484	0.0357143	-0.142857	-0.0540562	0.342356	-0.428571	-0.285714	0.0714286	-0.321429	0.0180187	0.285714	0.464286	-0.535714	-0.178571	-0.542649	-0.0357143	0.285714	-0.678571	-0.428571	-0.25	-0.607143	-0.357143	-0.285714	-0.0714286	-0.142857	-0.428571	0.75	-0.428571	-0.0900937	-0.321429	0.678571	-0.107143	-0.25	-0.714286	-0.5	-0.535714	-0.142857	0.464286	0.464286	-0.75	-0.214286	-0.357143	0.178571	0.285714	0.0900937	-0.535714	-0.0900937	-0.25	0.0714286	0.571429
cg09852744	-0.678571	-0.285714	-0.198206	0.486506	-0.928571	-0.178571	0.535714	-0.607143	-0.252263	-0.0357143	-0.0714286	-0.642857	0	-0.168408	0.0714286	-0.142857	-0.821429	0.0714286	0.142857	-0.571429	-0.107143	0.285714	0.214286	0.107143	-0.392857	0.357143	-0.821429	0.108113	-0.857143	0.428571	-0.428571	-0.428571	-0.464286	-0.785714	-0.642857	-0.428571	0.285714	0.142857	-0.214286	-0.357143	-0.178571	0.285714	0.392857	0.360375	-0.428571	-0.234244	0.142857	0.535714	0
cg08510264	0.214286	-0.714286	0.918956	0.8649	-0.0714286	-0.964286	0.571429	0.142857	0.126131	0.714286	0	-0.357143	0.0714286	0.430377	-0.285714	-0.0357143	-0.571429	-0.107143	-0.357143	0.142857	-0.321429	-0.392857	0.321429	-0.0357143	-0.571429	0.392857	-0.0357143	0.162169	0.178571	0.357143	-0.357143	-0.571429	0.142857	0.107143	-0.357143	0.392857	0.285714	0.535714	0.178571	-0.5	-0.357143	0.75	0.107143	0.360375	0.357143	0.126131	-0.178571	0.571429	-0.321429
cg22516975	0.857143	0.107143	0.522544	0.252262	0.678571	-0.357143	-0.0714286	0.285714	0.414431	0.678571	0.678571	0.428571	-0.0357143	-0.112272	-0.464286	0.5	0.178571	-0.678571	-0.714286	-0.0357143	0	-0.785714	0.25	0.107143	-0.142857	0.142857	0.678571	-0.594619	0.571429	0.285714	-0.178571	0.214286	0.142857	0.428571	0.428571	0.142857	-0.214286	0.785714	-0.214286	-0.0357143	0.0714286	0.142857	-0.178571	0.252262	-0.0714286	0.270281	-0.214286	-0.0714286	0.464286
cg09008080	0.535714	-0.178571	0.702731	0.684712	0.285714	-0.642857	0.392857	0.142857	0.216225	0.785714	0.571429	0.178571	0.142857	0.168408	-0.5	0.392857	-0.214286	-0.535714	-0.642857	-0.0714286	0.0714286	-0.607143	0.571429	0.321429	-0.464286	0.142857	0.392857	-0.504525	0.25	0.392857	-0.5	-0.107143	0.214286	0.25	0.178571	0.0714286	-0.142857	0.892857	-0.0714286	-0.321429	0	0.428571	-0.0357143	0.558581	0	0.108112	0	0.392857	0.178571
cg24951781	-0.0714286	0.214286	-0.0540563	-0.162169	-0.285714	0.107143	-0.107143	0.142857	-0.5766	-0.571429	0.0357143	-0.214286	0.607143	0.224544	0.0357143	-0.142857	0	0.642857	0.214286	0.571429	-0.0357143	0.571429	-0.142857	-0.0357143	-0.392857	0.107143	0.0357143	0.396413	0.0714286	0.214286	0.75	0.0714286	0.142857	0.357143	-0.214286	0.464286	0.75	-0.571429	-0.428571	-0.357143	-0.75	0	-0.464286	-0.414431	0.535714	-0.558581	0.321429	-0.107143	0.0714286
cg02319986	0.928571	0.0714286	0.648675	0.0180187	0.821429	-0.321429	-0.25	0.464286	0.450469	0.392857	0.285714	0.428571	0	0.0561361	-0.428571	0.142857	0.428571	-0.25	-0.607143	0.428571	-0.25	-0.642857	-0.0714286	-0.25	0.0357143	0.142857	0.821429	-0.198206	0.892857	0.142857	0.285714	0.285714	0.357143	0.714286	0.428571	0.535714	0.0357143	0.321429	0	-0.0714286	-0.214286	0.214286	-0.464286	-0.108112	0.392857	0.378394	-0.357143	-0.25	0.25
cg05487134	-0.642857	0.107143	-0.630656	-0.198206	-0.25	0.464286	0.0714286	-0.0714286	-0.414431	-0.142857	-0.0357143	0.107143	0.0357143	0.168408	0.464286	0.25	0.0357143	-0.0714286	0.607143	-0.285714	0.75	0.464286	0.285714	0.642857	0.142857	-0.678571	-0.357143	-0.162169	-0.571429	-0.607143	-0.464286	-0.107143	-0.0357143	-0.321429	0.107143	-0.571429	-0.642857	-0.142857	0.214286	0.464286	0.785714	-0.571429	0.5	0.180187	-0.357143	-0.378394	0.535714	0.0714286	-0.357143
cg16541275	-0.785714	-0.0714286	-0.684712	-0.378394	-0.535714	0.428571	-0.142857	0.0357143	-0.684712	-0.5	-0.321429	-0.392857	0.107143	0.205832	0.75	0	-0.142857	0.392857	0.928571	0.0357143	0.357143	0.785714	-0.214286	0.214286	0	-0.321429	-0.642857	0.504525	-0.5	-0.535714	0.178571	-0.321429	-0.25	-0.285714	-0.392857	-0.107143	0.0714286	-0.714286	-0.0357143	0.357143	0.178571	-0.535714	0.428571	-0.378394	0	-0.594619	0.392857	-0.142857	-0.464286
cg16682899	0.892857	0.107143	0.5766	-0.072075	0.857143	-0.25	-0.321429	0.642857	0.234244	0.357143	0.357143	0.464286	0.142857	0.224544	-0.285714	0.285714	0.5	-0.214286	-0.428571	0.571429	-0.0357143	-0.5	-0.0357143	-0.0714286	-0.0357143	-0.0357143	0.857143	-0.162169	0.928571	-0.0357143	0.357143	0.25	0.428571	0.857143	0.464286	0.607143	0	0.214286	-0.0357143	0.0357143	-0.142857	0.0357143	-0.428571	-0.198206	0.5	0.162169	-0.178571	-0.321429	0.142857
cg01870865	0.857143	0.178571	0.342356	-0.234244	0.607143	-0.142857	-0.535714	0.428571	0.252263	0.107143	0.357143	0.142857	0	-0.205832	-0.214286	0.178571	0.321429	-0.142857	-0.428571	0.392857	-0.428571	-0.464286	-0.428571	-0.464286	-0.0357143	0.428571	0.607143	0.0360375	0.821429	0.285714	0.714286	0.285714	0	0.607143	0.142857	0.642857	0.464286	0.0357143	-0.464286	-0.0357143	-0.535714	0.0357143	-0.464286	-0.486506	0.321429	0.162169	-0.428571	-0.535714	0.5
cg22777724	0.571429	-0.0714286	0.180187	0.0540562	0.642857	-0.178571	-0.214286	0.214286	0.540562	0.75	0.428571	0.321429	-0.5	-0.28068	-0.0714286	0.535714	0.142857	-0.892857	-0.392857	-0.392857	0.0357143	-0.821429	0.0357143	0.0357143	0.214286	0.0357143	0.321429	-0.504525	0.357143	-0.107143	-0.428571	0.0357143	-0.178571	0.0357143	0.321429	-0.142857	-0.571429	0.714286	0	0.428571	0.571429	-0.142857	0.321429	0.180187	-0.428571	0.43245	-0.392857	-0.214286	0.25
cg07896832	0.75	-0.321429	0.900937	0.360375	0.571429	-0.678571	0.0357143	0.5	0.306319	0.571429	0.142857	0.107143	0.0714286	0.336817	-0.357143	0.0714286	0.0714286	-0.142857	-0.5	0.5	-0.321429	-0.571429	0.0357143	-0.214286	-0.25	0.25	0.571429	0.0540563	0.785714	0.178571	0.142857	-0.107143	0.357143	0.642857	0.107143	0.678571	0.214286	0.357143	0.107143	-0.25	-0.357143	0.464286	-0.285714	-0.0180188	0.571429	0.270281	-0.321429	0.0357143	-0.0714286
cg22295864	-0.571429	-0.142857	-0.216225	-0.198206	-0.535714	0.142857	0	0.0357143	-0.5766	-0.642857	-0.535714	-0.464286	0.321429	0.355529	0.392857	-0.428571	-0.142857	0.821429	0.642857	0.464286	-0.0714286	0.785714	-0.285714	-0.142857	-0.142857	-0.0357143	-0.428571	0.756787	-0.214286	-0.178571	0.535714	-0.25	0.0357143	0	-0.464286	0.321429	0.571429	-0.857143	0.0357143	-0.142857	-0.464286	-0.0357143	-0.0714286	-0.450469	0.5	-0.450469	0.25	0	-0.464286
cg06675417	0.0714286	-0.535714	0.234244	-0.0360375	0.428571	-0.25	-0.142857	0.535714	0.126131	0.5	-0.285714	0	-0.357143	0.411665	0.428571	0.178571	0.107143	-0.25	0.321429	0.178571	0.107143	-0.25	-0.142857	0	0.214286	-0.285714	0	0.270281	0.357143	-0.714286	-0.214286	-0.428571	0.0714286	0.178571	0	0.25	-0.428571	0	0.535714	0.535714	0.535714	-0.178571	0.5	-0.162169	0.214286	0.180187	-0.214286	-0.142857	-0.678571
cg20257946	-0.535714	0.357143	-0.612637	-0.14415	-0.285714	0.571429	0.214286	-0.75	0.2883	-0.321429	-0.25	0.285714	-0.321429	-0.467801	-0.107143	-0.285714	0.107143	-0.0714286	0	-0.714286	0.214286	0.142857	0.214286	0.142857	0.571429	-0.321429	-0.285714	-0.468488	-0.714286	-0.0714286	-0.607143	0.357143	-0.107143	-0.714286	0.285714	-0.964286	-0.678571	0.0714286	0.357143	0.142857	0.642857	-0.142857	0.142857	0.486506	-0.75	0.324338	0.107143	0.214286	0.142857
cg26961166	0.642857	0.178571	0.270281	0.324338	0.321429	-0.285714	0	0.0714286	0.198206	0.607143	0.892857	0.214286	0.0357143	-0.299393	-0.392857	0.642857	-0.107143	-0.75	-0.642857	-0.321429	0.0714286	-0.642857	0.321429	0.25	-0.357143	0.285714	0.392857	-0.666694	0.214286	0.5	-0.25	0.142857	-0.142857	0.142857	0.214286	-0.0714286	-0.0714286	0.857143	-0.571429	-0.107143	0	0.0714286	-0.0357143	0.324338	-0.357143	0.0180188	-0.0714286	0	0.678571
cg27446185	-0.714286	-0.392857	-0.0540562	0.0900937	-0.428571	-0.0357143	0.321429	0.178571	-0.612637	-0.214286	-0.535714	-0.285714	0.321429	0.767193	0.464286	-0.214286	-0.178571	0.571429	0.75	0.392857	0.392857	0.714286	0.178571	0.357143	-0.178571	-0.5	-0.428571	0.540562	-0.321429	-0.571429	-0.107143	-0.5	0.285714	0	-0.285714	0.107143	-0.0357143	-0.535714	0.5	0.0357143	0.142857	-0.0714286	0.285714	-0.0360375	0.464286	-0.468487	0.5	0.321429	-0.928571
cg14877637	0.0357143	-0.321429	0.252263	0.14415	-0.321429	-0.392857	-0.0714286	0.321429	-0.504525	-0.0714286	0.0714286	-0.642857	0.357143	0.261968	0.214286	0.0357143	-0.428571	0.357143	0.214286	0.464286	-0.321429	0.25	-0.285714	-0.214286	-0.642857	0.5	-0.214286	0.648675	0.178571	0.285714	0.642857	-0.428571	-0.178571	0.25	-0.642857	0.714286	0.964286	-0.321429	-0.535714	-0.321429	-0.857143	0.178571	-0.0714286	-0.486506	0.535714	-0.504525	0	-0.0714286	-0.0714286
cg02792780	0.892857	-0.214286	0.756787	0.180188	0.642857	-0.571429	-0.214286	0.464286	0.43245	0.535714	0.25	0.0714286	-0.107143	0.018712	-0.321429	0.142857	0.107143	-0.285714	-0.571429	0.357143	-0.5	-0.714286	-0.214286	-0.428571	-0.142857	0.464286	0.571429	0.0360375	0.857143	0.285714	0.321429	0	0.107143	0.571429	0.0714286	0.678571	0.321429	0.357143	-0.142857	-0.142857	-0.428571	0.357143	-0.285714	-0.198206	0.392857	0.360375	-0.535714	-0.214286	0.214286
cg16848873	-0.0357143	-0.0357143	-0.14415	0.162169	0.142857	0	0.107143	0.0714286	-0.0180187	0.535714	0.428571	0.214286	-0.142857	0.018712	0.142857	0.607143	-0.0714286	-0.678571	0.0357143	-0.464286	0.571429	-0.25	0.428571	0.607143	-0.0357143	-0.357143	-0.0357143	-0.522544	-0.214286	-0.285714	-0.714286	-0.142857	-0.107143	-0.178571	0.214286	-0.464286	-0.714286	0.571429	0.0357143	0.392857	0.785714	-0.321429	0.535714	0.414431	-0.5	-0.0900937	0.214286	0.107143	-0.0357143
cg20550154	0.321429	0.75	-0.0900937	-0.126131	0.357143	0.428571	0.0714286	-0.5	0.594619	-0.214286	0.178571	0.821429	-0.0357143	-0.486513	-0.75	-0.214286	0.571429	-0.142857	-0.714286	-0.285714	0.0714286	-0.285714	0.321429	0.0357143	0.5	-0.214286	0.607143	-0.846881	0	0.321429	-0.25	0.892857	0.357143	0	0.821429	-0.571429	-0.535714	0.357143	0.178571	-0.178571	0.25	0.107143	-0.607143	0.504525	-0.392857	0.540562	0	0.0714286	0.642857
cg00754604	0.392857	-0.0357143	0.522544	0.180187	0	-0.357143	0.0357143	0	0.14415	-0.142857	-0.0714286	-0.178571	0.214286	-0.018712	-0.428571	-0.392857	-0.0714286	0.392857	-0.428571	0.428571	-0.642857	-0.107143	-0.214286	-0.535714	-0.25	0.571429	0.25	0.2883	0.392857	0.607143	0.571429	0.107143	0.142857	0.321429	-0.178571	0.571429	0.785714	-0.107143	-0.214286	-0.607143	-0.928571	0.571429	-0.607143	-0.198206	0.5	0.14415	-0.285714	0.0357143	0.25
cg20605886	-0.0357143	-0.0357143	0.252262	0.234244	0	-0.0714286	0.392857	-0.642857	0.810844	-0.0357143	-0.571429	0.214286	-0.428571	-0.318105	-0.571429	-0.75	0.0714286	0.107143	-0.535714	-0.321429	-0.5	-0.321429	0.0714286	-0.464286	0.535714	0.142857	0.0357143	-0.198206	-0.142857	0.285714	-0.428571	0.285714	0.178571	-0.392857	0.214286	-0.392857	-0.285714	0.214286	0.678571	-0.321429	0.0714286	0.607143	-0.25	0.486506	-0.214286	0.882919	-0.428571	0.392857	0.0357143
cg11203512	0.607143	0.714286	0.108112	-0.198206	0.678571	0.321429	-0.107143	-0.0714286	0.486506	-0.0714286	0.321429	0.928571	0.107143	-0.224544	-0.678571	0	0.75	-0.178571	-0.678571	0.0714286	0.178571	-0.357143	0.285714	0.107143	0.392857	-0.321429	0.892857	-0.774806	0.392857	0.142857	-0.0357143	0.857143	0.535714	0.428571	0.928571	-0.214286	-0.5	0.321429	0.142857	-0.0714286	0.214286	0	-0.678571	0.306319	-0.0714286	0.414431	0.0357143	-0.107143	0.535714
cg23907053	0.821429	0.357143	0.43245	0.108112	0.571429	-0.142857	-0.0714286	-0.107143	0.684712	0.25	0.392857	0.5	-0.107143	-0.430377	-0.75	0	0.321429	-0.357143	-0.928571	-0.0714286	-0.357143	-0.714286	0.0714286	-0.285714	0.142857	0.321429	0.714286	-0.5766	0.5	0.571429	0.0357143	0.571429	0.178571	0.285714	0.5	0.0357143	-0.0357143	0.571429	-0.142857	-0.285714	-0.214286	0.357143	-0.571429	0.234244	-0.107143	0.5766	-0.392857	-0.0714286	0.714286
cg13064679	-0.392857	-0.428571	-0.252262	0.324337	-0.535714	-0.214286	0.178571	-0.357143	0.0180187	0.392857	0.107143	-0.607143	-0.464286	-0.392953	0.321429	0.25	-0.75	-0.5	0.142857	-0.821429	-0.142857	-0.178571	-0.0357143	0	-0.178571	0.428571	-0.785714	0.0180187	-0.607143	0.178571	-0.535714	-0.535714	-0.785714	-0.821429	-0.607143	-0.428571	0	0.392857	-0.285714	0.142857	0.214286	0	0.785714	0.198206	-0.714286	-0.0180187	-0.214286	0.178571	0.0714286
cg27524361	0.25	-0.214286	0.0540562	0.162169	-0.214286	-0.321429	-0.178571	-0.178571	0.216225	0.25	0.285714	-0.571429	-0.357143	-0.617497	0	0.142857	-0.535714	-0.357143	-0.285714	-0.428571	-0.678571	-0.428571	-0.428571	-0.535714	-0.25	0.928571	-0.321429	0.14415	0	0.642857	0.214286	-0.214286	-0.75	-0.357143	-0.571429	0.142857	0.642857	0.285714	-0.714286	-0.142857	-0.535714	0.214286	0.178571	-0.216225	-0.357143	0.126131	-0.571429	-0.178571	0.571429
cg17540499	-0.535714	-0.428571	-0.468488	0	-0.428571	0	-0.0714286	0.0357143	-0.360375	0.25	0.0357143	-0.571429	-0.321429	-0.0561361	0.75	0.428571	-0.535714	-0.357143	0.642857	-0.5	0.214286	0.142857	-0.142857	0.214286	-0.142857	0.0357143	-0.785714	0.252263	-0.5	-0.357143	-0.321429	-0.642857	-0.678571	-0.571429	-0.571429	-0.25	-0.107143	0	-0.214286	0.5	0.428571	-0.428571	0.928571	-0.126131	-0.464286	-0.360375	0.0357143	-0.0714286	-0.285714
cg05538887	0.392857	0.0714286	0.702731	0.5766	0.0714286	-0.428571	0.535714	-0.392857	0.540562	0.142857	0	0.25	0.142857	-0.0748481	-0.928571	-0.464286	-0.0357143	0.107143	-0.892857	0.0357143	-0.428571	-0.392857	0.392857	-0.214286	-0.107143	0.321429	0.428571	-0.360375	0.142857	0.75	-0.214286	0.321429	0.428571	0.107143	0.25	0	0.142857	0.5	0.214286	-0.785714	-0.464286	0.857143	-0.642857	0.5766	0.142857	0.522544	-0.178571	0.535714	0.321429
cg16904330	0.642857	0.142857	0.342356	-0.234244	0.607143	-0.107143	-0.428571	0.821429	-0.306319	0.0714286	0.392857	0.25	0.464286	0.449089	0.0357143	0.392857	0.428571	0.0714286	0	0.821429	0.178571	-0.0357143	-0.107143	0.107143	-0.285714	-0.142857	0.678571	0.126131	0.821429	-0.178571	0.678571	0.107143	0.392857	0.964286	0.25	0.785714	0.285714	-0.178571	-0.285714	0.0714286	-0.321429	-0.214286	-0.392857	-0.486506	0.714286	-0.360375	0.142857	-0.428571	0
cg20096897	0.357143	-0.428571	0.0540562	-0.126131	0.428571	-0.214286	-0.428571	0.142857	0.666694	0.607143	-0.0714286	-0.178571	-0.928571	-0.486513	0.285714	0.214286	-0.0714286	-0.714286	-0.107143	-0.464286	-0.5	-0.785714	-0.571429	-0.571429	0.428571	0.428571	-0.142857	0.0900937	0.321429	-0.178571	-0.142857	-0.25	-0.607143	-0.285714	-0.178571	0.0357143	-0.214286	0.321429	0.0357143	0.571429	0.357143	-0.107143	0.571429	-0.252262	-0.428571	0.630656	-0.857143	-0.428571	0.0714286
cg19822309	0.75	-0.428571	0.756787	0.396412	0.464286	-0.714286	-0.0357143	0.214286	0.630656	0.75	0.178571	-0.107143	-0.392857	-0.168408	-0.321429	0.107143	-0.178571	-0.5	-0.642857	-0.0357143	-0.642857	-0.892857	-0.178571	-0.5	-0.107143	0.642857	0.285714	-0.0180187	0.607143	0.392857	-0.0357143	-0.178571	-0.142857	0.178571	-0.107143	0.428571	0.214286	0.607143	-0.0714286	-0.142857	-0.285714	0.5	0	0.0180187	0.0714286	0.558581	-0.714286	-0.0357143	0.214286
cg16638092	0.928571	0.142857	0.558581	0.162169	0.75	-0.321429	-0.142857	0.25	0.558581	0.571429	0.535714	0.464286	-0.107143	-0.18712	-0.535714	0.321429	0.285714	-0.571429	-0.785714	0.0357143	-0.178571	-0.821429	0.107143	-0.107143	0	0.214286	0.75	-0.522544	0.678571	0.321429	-0.0357143	0.321429	0.178571	0.464286	0.464286	0.214286	-0.142857	0.678571	-0.142857	-0.0714286	-0.0357143	0.214286	-0.321429	0.162169	0	0.43245	-0.357143	-0.142857	0.5
cg21333338	0.714286	-0.357143	0.810844	0.450469	0.5	-0.678571	0.107143	0.142857	0.684712	0.714286	0.107143	0.0714286	-0.321429	-0.0748481	-0.464286	0	-0.0714286	-0.428571	-0.714286	0	-0.535714	-0.857143	0	-0.392857	-0.0357143	0.464286	0.392857	-0.14415	0.571429	0.357143	-0.178571	-0.0714286	0.0714286	0.214286	0.0714286	0.321429	0.0357143	0.642857	0.142857	-0.214286	-0.178571	0.571429	-0.107143	0.198206	0.107143	0.630656	-0.607143	0.107143	0.142857
cg14531564	-0.785714	-0.142857	-0.540562	0.126131	-0.785714	0.142857	0.25	-0.285714	-0.594619	-0.142857	0.0357143	-0.5	0.107143	0.018712	0.464286	0.178571	-0.571429	0.0357143	0.571429	-0.428571	0.357143	0.535714	0.178571	0.428571	-0.321429	-0.0714286	-0.785714	0.126131	-0.821429	-0.0714286	-0.321429	-0.428571	-0.428571	-0.607143	-0.5	-0.428571	0.0357143	-0.107143	-0.25	0.0714286	0.178571	-0.25	0.571429	0.126131	-0.392857	-0.5766	0.428571	0.25	-0.178571
cg04468671	0.678571	-0.321429	0.648675	0.450469	0.428571	-0.678571	0	0.571429	0	0.857143	0.678571	-0.0357143	0.107143	0.243256	-0.107143	0.678571	-0.214286	-0.607143	-0.357143	0.142857	0.0357143	-0.607143	0.214286	0.214286	-0.571429	0.25	0.357143	-0.180187	0.535714	0.178571	-0.107143	-0.321429	0	0.464286	-0.0357143	0.464286	0.107143	0.678571	-0.357143	-0.0357143	-0.107143	0.142857	0.142857	0.072075	0.178571	-0.126131	-0.107143	0	0.107143
cg26471497	0.535714	0.392857	0.126131	0.0540562	0.428571	0.0714286	0	-0.428571	0.846881	0.214286	0.25	0.535714	-0.392857	-0.673633	-0.678571	-0.0714286	0.285714	-0.5	-0.857143	-0.5	-0.285714	-0.714286	0.107143	-0.25	0.428571	0.214286	0.464286	-0.738769	0.142857	0.464286	-0.321429	0.607143	0	-0.142857	0.535714	-0.428571	-0.392857	0.642857	0.0357143	-0.107143	0.178571	0.25	-0.321429	0.43245	-0.535714	0.756787	-0.428571	0	0.714286
cg15124820	0.107143	0.5	0.0540562	0	-0.214286	0.142857	0.107143	-0.25	-0.180187	-0.571429	0.142857	0.107143	0.571429	-0.0748481	-0.5	-0.321429	0.107143	0.535714	-0.321429	0.321429	-0.142857	0.321429	0.107143	-0.0714286	-0.25	0.178571	0.285714	-0.072075	0	0.607143	0.5	0.464286	0.285714	0.25	0.107143	0.142857	0.571429	-0.214286	-0.357143	-0.642857	-0.75	0.285714	-0.785714	0	0.285714	-0.198206	0.25	0.107143	0.464286
cg18793215	0.428571	-0.607143	0.936975	0.684712	0.0357143	-0.928571	0.321429	0.285714	0.0900937	0.571429	0.0714286	-0.392857	0.142857	0.355529	-0.285714	-0.0357143	-0.464286	0	-0.392857	0.357143	-0.5	-0.392857	0.0714286	-0.25	-0.607143	0.571429	0.107143	0.306319	0.428571	0.464286	0.0714286	-0.464286	0.107143	0.321429	-0.392857	0.678571	0.607143	0.357143	-0.0714286	-0.535714	-0.678571	0.714286	-0.107143	0.0540562	0.535714	0.072075	-0.285714	0.321429	-0.142857
cg05724777	-0.214286	-0.607143	-0.14415	-0.360375	0.0357143	-0.0714286	-0.464286	0.5	-0.162169	0.0714286	-0.5	-0.535714	-0.428571	0.205832	0.857143	0.0357143	-0.107143	0.0714286	0.75	0.214286	-0.214286	0.107143	-0.714286	-0.392857	0.178571	0.0714286	-0.464286	0.846881	0.214286	-0.678571	0.357143	-0.607143	-0.392857	-0.0357143	-0.535714	0.464286	0.178571	-0.571429	0.142857	0.607143	0.107143	-0.357143	0.607143	-0.738769	0.25	-0.072075	-0.357143	-0.464286	-0.642857
cg10116675	0.964286	0.214286	0.270281	-0.252262	0.892857	-0.0714286	-0.571429	0.428571	0.522544	0.428571	0.5	0.428571	-0.285714	-0.336817	-0.214286	0.428571	0.464286	-0.607143	-0.535714	0.0714286	-0.214286	-0.785714	-0.285714	-0.285714	0.214286	0.214286	0.714286	-0.342356	0.821429	0.0714286	0.285714	0.357143	-0.0357143	0.5	0.428571	0.321429	-0.107143	0.392857	-0.285714	0.285714	0.0357143	-0.142857	-0.214286	-0.252262	-0.0357143	0.396412	-0.5	-0.571429	0.535714
cg16684691	-0.107143	0.214286	-0.0360375	0.126131	0.178571	0.142857	0.285714	0.142857	-0.252262	0.178571	0.285714	0.535714	0.357143	0.449089	-0.0714286	0.357143	0.25	-0.178571	0.0714286	0.0357143	0.857143	0.142857	0.714286	0.857143	-0.0714286	-0.785714	0.285714	-0.540562	-0.142857	-0.392857	-0.571429	0.107143	0.5	0.214286	0.535714	-0.357143	-0.75	0.285714	0.321429	0.142857	0.678571	-0.25	0.0714286	0.504525	-0.0357143	-0.270281	0.642857	0.285714	-0.25
cg26234644	0.535714	-0.214286	0.378394	-0.216225	0.464286	-0.285714	-0.5	0.857143	-0.270281	0.142857	0.142857	-0.142857	0.214286	0.411665	0.285714	0.285714	0.178571	0.107143	0.178571	0.785714	-0.142857	-0.0714286	-0.428571	-0.214286	-0.285714	0.142857	0.357143	0.522544	0.821429	-0.214286	0.785714	-0.214286	0.107143	0.785714	-0.142857	0.964286	0.535714	-0.321429	-0.285714	0.142857	-0.464286	-0.142857	-0.142857	-0.72075	0.75	-0.2883	-0.142857	-0.5	-0.178571
cg10092878	0.178571	-0.142857	0.486506	0.14415	0.178571	-0.214286	0.214286	-0.285714	0.702731	-0.0714286	-0.642857	0.142857	-0.285714	-0.0748481	-0.5	-0.785714	0.178571	0.321429	-0.464286	0.142857	-0.642857	-0.285714	-0.142857	-0.642857	0.428571	0.214286	0.214286	0.126131	0.25	0.214286	0	0.214286	0.321429	0	0.142857	0.107143	0.0357143	-0.0357143	0.642857	-0.357143	-0.25	0.642857	-0.428571	0.14415	0.25	0.792825	-0.5	0.214286	-0.107143
cg10859442	-0.607143	0.392857	-0.828862	-0.540562	-0.428571	0.75	-0.178571	-0.571429	-0.0180187	-0.785714	-0.428571	-0.0357143	-0.214286	-0.486513	0.214286	-0.428571	0.142857	0.357143	0.357143	-0.357143	-0.0357143	0.5	-0.321429	-0.214286	0.535714	-0.107143	-0.428571	0.0900937	-0.571429	-0.107143	0.142857	0.321429	-0.285714	-0.571429	-0.0357143	-0.535714	-0.0714286	-0.571429	0.0357143	0.178571	0.142857	-0.321429	0	-0.162169	-0.428571	0.0540562	0.0357143	-0.178571	0.142857
cg24259291	0.857143	0	0.43245	-0.234244	0.714286	-0.214286	-0.535714	0.428571	0.486506	0.214286	0.107143	0.142857	-0.25	-0.205832	-0.178571	0.0357143	0.357143	-0.178571	-0.428571	0.357143	-0.571429	-0.607143	-0.535714	-0.642857	0.178571	0.428571	0.571429	0.126131	0.892857	0.142857	0.607143	0.214286	0	0.535714	0.142857	0.642857	0.321429	0.0357143	-0.178571	0.0714286	-0.392857	0.107143	-0.357143	-0.486506	0.321429	0.43245	-0.642857	-0.535714	0.321429
cg00201760	0.642857	-0.464286	0.774806	0.486506	0.392857	-0.785714	0.0357143	0.642857	-0.0360375	0.821429	0.5	-0.142857	0.142857	0.392953	-0.0714286	0.535714	-0.25	-0.428571	-0.285714	0.321429	-0.0714286	-0.535714	0.142857	0.107143	-0.607143	0.285714	0.321429	0.0360375	0.607143	0.142857	0	-0.428571	0.0714286	0.535714	-0.142857	0.642857	0.25	0.535714	-0.25	-0.107143	-0.25	0.25	0.107143	-0.0180187	0.392857	-0.126131	-0.142857	0.0357143	-0.0714286
cg02388795	0.0714286	0.321429	0.342356	0.558581	-0.321429	-0.178571	0.642857	-0.642857	0.198206	-0.142857	0.178571	0.178571	0.392857	-0.168408	-0.892857	-0.392857	-0.178571	0.214286	-0.75	-0.142857	-0.178571	-0.0357143	0.571429	0.0714286	-0.285714	0.25	0.214286	-0.486506	-0.285714	0.892857	-0.25	0.392857	0.321429	-0.107143	0.178571	-0.285714	0.214286	0.428571	-0.0714286	-0.892857	-0.5	0.714286	-0.642857	0.684712	-0.0714286	0.162169	0.178571	0.642857	0.5
cg26271045	0.392857	0.607143	0.306319	0.234244	0.214286	0.0714286	0.357143	-0.428571	0.414431	-0.142857	0.25	0.678571	0.321429	-0.18712	-0.964286	-0.285714	0.357143	0.0714286	-0.857143	0	0	-0.214286	0.535714	0.107143	0.0714286	-0.0714286	0.678571	-0.738769	0.0714286	0.607143	-0.178571	0.75	0.571429	0.214286	0.678571	-0.285714	-0.178571	0.428571	0.107143	-0.607143	-0.178571	0.464286	-0.821429	0.612637	-0.0357143	0.360375	0.142857	0.357143	0.571429
cg13553498	-0.892857	-0.107143	-0.5766	0.072075	-0.857143	0.25	0.321429	-0.642857	-0.234244	-0.357143	-0.357143	-0.464286	-0.142857	-0.224544	0.285714	-0.285714	-0.5	0.214286	0.428571	-0.571429	0.0357143	0.5	0.0357143	0.0714286	0.0357143	0.0357143	-0.857143	0.162169	-0.928571	0.0357143	-0.357143	-0.25	-0.428571	-0.857143	-0.464286	-0.607143	0	-0.214286	0.0357143	-0.0357143	0.142857	-0.0357143	0.428571	0.198206	-0.5	-0.162169	0.178571	0.321429	-0.142857
cg08453903	-0.392857	0.142857	0.198206	0.396412	-0.464286	-0.0714286	0.642857	-0.0714286	-0.666694	-0.357143	0	0.0714286	0.928571	0.711057	-0.285714	-0.214286	-0.107143	0.678571	0.107143	0.5	0.5	0.714286	0.714286	0.642857	-0.571429	-0.428571	0.0714286	-0.0180187	-0.321429	0.142857	-0.0714286	0	0.678571	0.285714	0.0714286	0.0357143	0.178571	-0.178571	0.142857	-0.642857	-0.321429	0.285714	-0.428571	0.396412	0.535714	-0.612637	0.857143	0.642857	-0.321429
cg04310180	-0.428571	-0.714286	0.0900937	0.0540562	-0.107143	-0.25	0.0714286	0.321429	-0.162169	0.214286	-0.607143	-0.392857	-0.25	0.523937	0.607143	-0.107143	-0.214286	0.142857	0.642857	0.178571	0.0357143	0.178571	-0.178571	-0.0357143	0.0714286	-0.214286	-0.464286	0.630656	-0.0357143	-0.678571	-0.178571	-0.678571	-0.0357143	-0.107143	-0.392857	0.214286	-0.142857	-0.321429	0.571429	0.357143	0.321429	-0.0714286	0.607143	-0.198206	0.285714	-0.0360375	-0.0714286	0.0714286	-0.928571
cg13549277	0.75	-0.357143	0.774806	0.216225	0.571429	-0.642857	-0.178571	0.75	0.0360375	0.571429	0.285714	-0.0357143	0.142857	0.411665	-0.0714286	0.321429	0.0357143	-0.178571	-0.25	0.607143	-0.214286	-0.464286	-0.107143	-0.142857	-0.392857	0.25	0.5	0.216225	0.857143	0.0357143	0.357143	-0.25	0.214286	0.75	-0.0357143	0.857143	0.357143	0.214286	-0.142857	-0.0714286	-0.392857	0.214286	-0.142857	-0.2883	0.642857	-0.0180187	-0.25	-0.178571	-0.107143
cg13036546	-0.678571	-0.321429	-0.0360375	0.558581	-0.642857	-0.214286	0.678571	-0.214286	-0.486506	0.178571	0	-0.285714	0.285714	0.430377	0.142857	0.107143	-0.571429	0.0357143	0.321429	-0.25	0.5	0.392857	0.642857	0.678571	-0.464286	-0.285714	-0.535714	-0.0540563	-0.714286	-0.0714286	-0.714286	-0.5	0.0357143	-0.392857	-0.285714	-0.392857	-0.214286	0.214286	0.178571	-0.178571	0.285714	0.107143	0.464286	0.558581	-0.142857	-0.450469	0.571429	0.678571	-0.464286
cg24404823	0.857143	0	0.43245	-0.234244	0.714286	-0.214286	-0.535714	0.428571	0.486506	0.214286	0.107143	0.142857	-0.25	-0.205832	-0.178571	0.0357143	0.357143	-0.178571	-0.428571	0.357143	-0.571429	-0.607143	-0.535714	-0.642857	0.178571	0.428571	0.571429	0.126131	0.892857	0.142857	0.607143	0.214286	0	0.535714	0.142857	0.642857	0.321429	0.0357143	-0.178571	0.0714286	-0.392857	0.107143	-0.357143	-0.486506	0.321429	0.43245	-0.642857	-0.535714	0.321429
cg01201512	0.0714286	-0.0357143	0.522544	0.108112	0.25	-0.142857	0.285714	0.214286	0.0180187	-0.178571	-0.464286	0.357143	0.392857	0.673633	-0.321429	-0.5	0.392857	0.607143	-0.0714286	0.75	0.0714286	0.214286	0.25	0.0357143	0.0714286	-0.428571	0.464286	0.162169	0.357143	-0.214286	0.107143	0.142857	0.857143	0.571429	0.357143	0.357143	-0.0714286	-0.285714	0.714286	-0.321429	-0.142857	0.357143	-0.535714	0.108112	0.785714	0.126131	0.214286	0.285714	-0.535714
cg17217296	-0.285714	0.107143	-0.0540562	-0.216225	0.214286	0.321429	0.142857	0.0357143	0.0540562	-0.285714	-0.571429	0.5	0.0714286	0.449089	0	-0.392857	0.535714	0.392857	0.25	0.321429	0.392857	0.321429	0.214286	0.214286	0.5	-0.785714	0.214286	-0.0180187	0	-0.642857	-0.214286	0.214286	0.642857	0.178571	0.5	-0.178571	-0.642857	-0.357143	0.892857	0.178571	0.535714	-0.107143	-0.142857	0.162169	0.285714	0.180187	0.285714	0.142857	-0.607143
cg14210817	0.571429	0.0714286	0.270281	-0.378394	0.642857	-0.0357143	-0.535714	0.857143	-0.252262	0	0.178571	0.214286	0.321429	0.449089	0.178571	0.285714	0.5	0.142857	0.142857	0.857143	0.107143	0	-0.285714	-0.0357143	-0.107143	-0.178571	0.607143	0.2883	0.857143	-0.357143	0.75	0.0714286	0.357143	0.928571	0.214286	0.821429	0.25	-0.357143	-0.142857	0.214286	-0.25	-0.285714	-0.321429	-0.630656	0.75	-0.270281	0.0357143	-0.535714	-0.142857
cg06728055	0.892857	-0.214286	0.756787	0.180188	0.642857	-0.571429	-0.214286	0.464286	0.43245	0.535714	0.25	0.0714286	-0.107143	0.018712	-0.321429	0.142857	0.107143	-0.285714	-0.571429	0.357143	-0.5	-0.714286	-0.214286	-0.428571	-0.142857	0.464286	0.571429	0.0360375	0.857143	0.285714	0.321429	0	0.107143	0.571429	0.0714286	0.678571	0.321429	0.357143	-0.142857	-0.142857	-0.428571	0.357143	-0.285714	-0.198206	0.392857	0.360375	-0.535714	-0.214286	0.214286
cg11580351	0	-0.142857	-0.522544	-0.342356	-0.0714286	0.142857	-0.571429	0	0.0900938	0.178571	0.214286	-0.464286	-0.642857	-0.673633	0.571429	0.428571	-0.285714	-0.571429	0.25	-0.607143	-0.285714	-0.285714	-0.642857	-0.357143	0.142857	0.5	-0.5	0.162169	-0.107143	-0.0357143	0.142857	-0.25	-0.964286	-0.5	-0.464286	-0.107143	0.142857	0.0357143	-0.607143	0.571429	0.142857	-0.464286	0.642857	-0.468488	-0.642857	0.0180188	-0.5	-0.571429	0.357143
cg01195214	-0.428571	-0.464286	0.072075	0.252262	-0.678571	-0.285714	0.25	-0.428571	0.0540562	-0.214286	-0.571429	-0.75	-0.214286	-0.168408	0.0714286	-0.607143	-0.607143	0.428571	0.107143	-0.142857	-0.714286	0.178571	-0.357143	-0.607143	-0.107143	0.642857	-0.678571	0.630656	-0.357143	0.392857	0.142857	-0.392857	-0.392857	-0.535714	-0.75	0.107143	0.678571	-0.285714	0	-0.392857	-0.607143	0.5	0.107143	-0.126131	0.0357143	0.14415	-0.357143	0.25	-0.142857
cg11598935	0.928571	0.0714286	0.648675	0.0180187	0.821429	-0.321429	-0.25	0.464286	0.450469	0.392857	0.285714	0.428571	0	0.0561361	-0.428571	0.142857	0.428571	-0.25	-0.607143	0.428571	-0.25	-0.642857	-0.0714286	-0.25	0.0357143	0.142857	0.821429	-0.198206	0.892857	0.142857	0.285714	0.285714	0.357143	0.714286	0.428571	0.535714	0.0357143	0.321429	0	-0.0714286	-0.214286	0.214286	-0.464286	-0.108112	0.392857	0.378394	-0.357143	-0.25	0.25
cg12172057	0.535714	-0.142857	0.5766	0.594619	0.321429	-0.535714	0.321429	-0.0714286	0.522544	0.785714	0.464286	0.214286	-0.178571	-0.149696	-0.535714	0.285714	-0.178571	-0.678571	-0.75	-0.357143	-0.107143	-0.785714	0.428571	0.107143	-0.178571	0.25	0.321429	-0.594619	0.178571	0.428571	-0.607143	0	0.0357143	0	0.214286	-0.142857	-0.285714	0.964286	0	-0.214286	0.142857	0.428571	0.0357143	0.594619	-0.285714	0.414431	-0.25	0.321429	0.321429
[truncated: 19,284 more rows]
[truncated: 174 more columns]
