# Supplementary material for: Integrated Analysis of DNA Methylation and Biochemical/Metabolic Parameter During the Long-Term Isolation Environment
Source: Front Physiol. 2019 Jul 24;10:917. doi: 10.3389/fphys.2019.00917 (PMC6676193; doi:10.3389/fphys.2019.00917)
Supplement: Supplementary file 5 [file Table_5.XLSX]

## Sheet: Sheet1
Table S5. Biclustering results of DNA methylation-biochemical/metabolic parameter correlation matrixes by FABIA.
Volunteer	Bicluster	Biochemical/metabolic parameter	Probe	Gene
VolunteerA	Bicluster 1	ValylAsparagine; LeucylMethionine; Phosphoric acid; Piperidinecarboxaldehyde; Octenoic acid; Carene; Acetylphosphate; Heptanol; Isovaleric acid; Hydroxypentanone; LysylProline; ALD; Acetylarginine; MG; PRL; Caprylic acid; Acetylhistamine; Agnuside; TG; Epinephrine; Urea; NO; Indolequinone; Amidosulfonic acid; Aminobutanoic acid; LeucylProline; PS; VEGF; Tiglylglycine; Cortisol; Dodecylbenzenesulf…	cg08462879; cg05432996; cg12532667; cg13630493; cg08999812; cg03902462; cg06195525; cg00287012; cg01602287; cg12334013; cg18805734; cg10167235; cg01061553; cg04017131; cg06350097; cg02676175; cg16988262; cg16031065; cg05448032; cg02030275; cg16863829; cg11752788; cg12743398; cg18949794; cg13920460; cg04411044; cg17216243; cg21917976; cg08066376; cg03270710; cg15846488; cg11247817; cg24830730; cg1…	PDE4B; RASIP1; EMCN; CLTA; TBCD; LONRF1; DKFZP686I15217; TTC39C; DUSP8; HCCA2; EEPD1; FAM60A; WARS; GPN3; ANGPT2; MCPH1; FCGR2A; KCTD11; ACAP1; MTSS1L; DUPD1; SULT1A2; TJP2; CHD1L; MRPL16; LBX2; LOC151534; TCF4; LNPEP; KCNH2; DZIP1; FGF12; PRDM13; KDM4C; RFPL2; MAML2; CNGB3; WDR72; RQCD1; C7orf50; ZBTB10; PLOD2; LOC285419; NRIP2; ACSS2; AQP2; JARID2; VTI1A; C11orf9; SEC31B; HTR4; AK5; CD59; OSR2;…
VolunteerA	Bicluster 2	FRUC; bithiophene; NT-proBNP; Carnitine; Imidazole; Quercetin; Oxoglutaric acid; Oxalacetic acid; CREA; Methylbutyrylglycine; Xylulose; ValylPhenylalanine; ProlylMethionine; Niacinamide; Nicotinic acid; Dihydromethylthiazole; Lactic acid; Isometheptene; DBIL; TBIL; IBIL; Hydroxyethanesulfonate; D2; D3; dimethyllysine; Formic acid; Phenylacetylglycine; Dimethylurea; T; GH; Angiotensin-II; Aminobut…	cg07219494; cg18835472; cg17606155; cg21156263; cg26331172; cg21609640; cg01770362; cg01238435; cg05034642; cg14839134; cg25824828; cg00983705; cg00014561; cg15376097; cg15930777; cg10299128; cg03400731; cg16573374; cg21721718; cg23160522; cg27217167; cg11123720; cg00626466; cg15361750; cg13782919; cg02429905; cg21183455; cg23044186; cg09916174; cg19579183; cg01176715; cg10902738; cg07180646; cg1…	HMGN4; SEMA6C; ILDR2; SLC25A37; DEPDC6; RAB2A; CACNA1I; ATXN1; NUP93; MPZL2; C17orf85; FAHD2B; CYP1A1; IQGAP2; GNS; GPR77; SYK; PRRT1; PPT2; C22orf34; CALD1; C2orf67; TMEM51; PPP2R5A; ATL3; MAML2; NMNAT3; TMEM45B; PRKCE; RUNDC2C; C16orf11; ABCC2; HAND2; NBLA00301; ZIC2; CCNO; NOP58; OR11G2; EIF4E3; RNF39; PTPRN2; C10orf25; ZNF22; HS3ST3B1; DPY19L2P4; LY6G6E; KIRREL3; MLXIPL; IL6; KIAA1024; YWHAE;…
VolunteerA	Bicluster 3	Butyric acid; Uracil; Leucine; Hydroxyphenylacetylglycine; GlutaminylValine; Ethylbenzaldehyde; Guanidinobutanoic acid; Acetoacetic acid; Indolecarboxylic acid; Creatine; Pyruvic acid; Creatinine; Methylcytosine; Proline betaine; Prenylcysteine; Diphenylamine; Glutamine; ProlylHydroxyproline; Glucose; Methylnicotinamide; GlutaminylTryptophan; Hydroxybutyric acid; Perillic acid; Acetylaminooctanoi…	cg02355809; cg17466082; cg00871371; cg25674027; cg07041488; cg06797880; cg13446199; cg25799109; cg25573710; cg01611141; cg01901579; cg00851518; cg20124551; cg19200592; cg03476109; cg21351392; cg01177709; cg14266237; cg16911720; cg13416889; cg16643603; cg02825211; cg23198707; cg26969933; cg14408447; cg17383186; cg00004996; cg18593194; cg09636756; cg04104789; cg24996758; cg03083228; cg00791851; cg0…	GIMAP1; SEPT9; CACNG3; HHIPL1; PSCA; ARHGEF3; SPATA12; LAIR1; SEMA5A; DICER1; SYTL1; TRIM71; AGPAT4; COMMD8; KLF1; DUOX2; ZNF609; PDE1B; ACTL9; C6orf47; BAT4; NUP210L; MTMR7; ZBTB32; ATP9B; HIST1H2BD; LRCH3; ELN; PLEC1; TCEA2; LDLRAD3; RAB3IL1; LRRC8D; AGTPBP1; ERBB2; GIT1; PKLR; WDR33; GFPT2; MAD1L1; RIN2; LOC221710; HERV-FRD; ST5; DENND1A; CAPN2; FKBP7; PLEKHA3; MIR548N; PROM1; LOC494141; HTR2A…
VolunteerA	Bicluster 4	Sphalleroside A; Oxooctadecanoic acid; Oxooctadecanoic acid; Uric acid; FFA; Insulin; Hydroxyethanesulfonate; ucOC; Methylarsonite; Benzaldehyde; TNF-α; Leptin; Tartaric acid; Oxoglutarate; GGT; hsCRP; Sulfate; Methylhippuric acid; Melamine; glutamylleucine; Benzylamine; Cyclo; NGF; sCD146; TC; TSH; Mercaptolactic acid; SOD; Quercetin; Oxoglutaric acid; Oxalacetic acid; Angiotensin-I-37C; PRA; DO…	cg22078781; cg18034737; cg15742777; cg05282889; cg26607031; cg00965578; cg25316749; cg23679492; cg17925829; cg14181409; cg04628369; cg01946401; cg20039443; cg22626522; cg03730428; cg13397898; cg01584932; cg02119755; cg15212210; cg05377949; cg07812715; cg13044649; cg02193956; cg11466832; cg07346187; cg26250154; cg08850243; cg17646250; cg08368934; cg09012471; cg20986887; cg05310774; cg01135648; cg0…	ZFP42; SLC25A33; APOL3; C11orf93; C11orf92; TYROBP; RCVRN; PMEPA1; SUPT3H; RUNX2; NFATC2; TEF; QRFP; TTC31; CCDC142; PDPK1; C2CD2L; EEFSEC; TESC; MANBA; LPIN1; ZC3H12D; TRIM26; GPR97; ARMC8; TRIM27; DCAF4L1; PTPRE; LSM12; PRDM8; LRP5; CDC42EP4; TUSC2; LOC100130987; CLCF1; CDH5; CD302; LOC134466; REC8; GDI2; MTHFD1L; PPM1H; EP400; LPCAT1; DGKZ; C1orf106; VNN3; MGRN1; PFKP; WDFY4; VAPA; AFAP1; LOC8…
VolunteerA	Bicluster 5	Triethylamine; Glutaral; Octene; DOP-Plasma; FA; Imidazoleacetic acid; Malonic acid; Hexanal; Benzylamine; IsoleucylHydroxyproline; IsoValeraldehyde; Acetylphosphate; AST; IL-4; Aminobutyraldehyde; Cadaverine; dimethyllysine; Malondialdehyde; Hydroxybutyric acid; Isopropyl alcohol; Urolithin B; Acetylarginine; Glucose; Dimethylurea; Uric acid; Caprylic acid; Phosphoric acid2; Tf; Methylnicotinami…	cg11829608; cg13078798; cg08750459; cg00828618; cg09401705; cg26580045; cg03029551; cg00218628; cg10118462; cg26099045; cg05940425; cg16245698; cg09715285; cg14126466; cg16749614; cg11331837; cg17048834; cg03598513; cg01105403; cg06468385; cg22139983; cg04122467; cg22373097; cg21222426; cg26926221; cg16919708; cg13010869; cg05683630; cg19708803; cg24946117; cg15615365; cg24284539; cg17007628; cg0…	YOD1; TGFBR3; FCER2; MUC21; MIR604; SVIL; DDX11; SPTB; GLB1L; TBX5; TRIM31; STIL; ADAMTSL4; KRTAP21-1; UTRN; OPCML; SBDSP; CCDC3; PCDHB12; MAD1L1; TBL1XR1; MYOM2; SOBP; PTPRN2; NMNAT3; NEDD1; SAMD9; ZNF498; TACC2; TFPI2; SULF2; PCDHGA4; PCDHGC3; PCDHGA12; PCDHGA11; PCDHGA9; PCDHGA1; PCDHGB1; PCDHGC4; PCDHGB6; PCDHGB3; PCDHGB7; PCDHGA6; PCDHGA8; PCDHGA10; PCDHGA5; PCDHGB4; PCDHGA3; PCDHGA2; PCDHGA…
VolunteerA	Bicluster 6	TP; ALB; Angiotensin-I-4C; PA; Isopropyl alcohol; ALB; IsoValeraldehyde; NTX; Piperidine; ALT; Angiotensin-I-37C; PRA; RBP; TC; IFN-γ; SOD; NBAP; sCD146; Trimethylammoniobutanoic acid; NGF; IL-2; Cymene; ucOC; GGT; Hippuric acid; Tf; Tiglylglycine; IL-1β; Hexanoylglycine; Hexanal; Fucose; ALP; MMB; 5-HT; HDL-C; Succinic acid; Succinyldiaminopimelate; Agnuside; FT4; DOS; VA; FFA; LDL-C; Phosphoric…	cg13684305; cg24667603; cg06329735; cg24634471; cg23139982; cg15386434; cg02637101; cg00502077; cg27367142; cg02346241; cg13543436; cg17469265; cg13488137; cg25264804; cg21188533; cg09981929; cg14342850; cg21093033; cg10407113; cg22385669; cg18244845; cg16134678; cg04619240; cg08377570; cg05592245; cg16139867; cg14004983; cg04614339; cg20391220; cg14877834; cg19642505; cg20357807; cg25070075; cg1…	C1orf65; KLHL35; JRK; MXRA8; LOC145814; C1orf55; SNX29; PRUNE2; WDR19; CACNA1D; TRAPPC9; AP1G1; AQR; RFX2; PABPC3; MRPL48; LPAR6; RB1; REEP3; CFHR3; PLEK; RARB; DRAM2; CEPT1; CRIM1; NFYC; LOC100130557; C14orf143; C1RL; MRE11A; COMMD9; FOXN3; FDX1; DAZAP1; CNO; N4BP3; PCDH15; BRUNOL4; ESCO1; FBXO24; EFNA3; VPS37B; RNF157; GREB1; KIAA1751; KRT3; MED17; DCP1A; SLC44A4; C2orf58; TRIM59; NHLH2; FBXO28…
VolunteerA	Bicluster 7	BDNF; 5-HT; GLU; E-Selectin; GSH-PX; Formylmethionine; ADH/VP/AVP; 3-NT; IL-2; aspartylaspartic acid; Malondialdehyde; Angiotensin-II; IFN-γ; IGF-1; T; Arsenobetaine; PICP; NBAP; Formic acid; Phenylacetylglycine; Fasting_Insulin; Glucose; Piperidine; Methylnicotinium; DOP-Plasma; Hydroxypentanone; Urolithin B; Hydroxybutyric acid; Formic acid; Benzylamine; Cresol glucuronide; Isometheptene; Acety…	cg17794299; cg21540406; cg17714703; cg15131156; cg26616201; cg13838276; cg08014964; cg05878630; cg21792737; cg05825085; cg19773547; cg19811118; cg02788938; cg11417025; cg17211077; cg09464466; cg07772781; cg23237314; cg10180440; cg08166588; cg05525374; cg00996875; cg07086945; cg02349264; cg27020253; cg11281224; cg14998613; cg00965985; cg25500028; cg11847597; cg14963928; cg14797147; cg16586594; cg0…	UHRF1; HAS1; LOC283867; MYH4; HDDC3; UNC45A; NOX3; LOC732275; FN1; PKIG; SOSTDC1; HCG4P6; AMIGO3; RNF123; HLA-DMB; CLSTN1; CARHSP1; HLA-L; RBM33; KPNA1; PEBP4; ABAT; GDF7; HSPA12B; MAP3K7IP2; LOX; TOR1AIP2; ACSF2; CHAD; MAD1L1; ARHGEF7; FRG1B; ZAK; C1orf230; CADM2; CPEB3; IRAK3; AKR1E2; SPATA13; HLA-J; NCRNA00171; PHB2; EMG1; RCL1; MACROD2; OBSL1; INHA; LAMB2; COL9A2; EIF4E3; PLCB4; LOC100128811;…
VolunteerB	Bicluster 1	Phosphoric acid1; OT/BGP; Hydroxyethanesulfonate; GGT; ucOC; Sulfate; Melamine; TRAP; Methylarsonite; Amidosulfonic acid; BDNF; Octenoylcarnitine; Cyclo; Estradiol glucuronide; Oxoglutarate; Carboxydimethyloctanolide; Sphalleroside A; DOP-Plasma; IsoValeraldehyde; hsCRP; FT3; LeucylMethionine; Oxalacetic acid; Oxoglutaric acid; Tyramine; Benzaldehyde; Methylhippuric acid; Hippuric acid; 8-OHdG; V…	cg17084653; cg01558916; cg24504014; cg07381973; cg14119792; cg26776551; cg13509702; cg20216752; cg01686739; cg02417427; cg10275766; cg08425796; cg03022510; cg09718037; cg24012880; cg25198847; cg04839991; cg02190353; cg09125779; cg12459502; cg00923634; cg10208610; cg24131359; cg08857797; cg12882572; cg20977312; cg24596116; cg24795903; cg13801402; cg14377681; cg17385088; cg22535089; cg07735998; cg1…	KRT13; HCG22; INTS6; SCRIB; MIR937; ALOX12; BTBD11; SERINC5; LOC91149; TSPAN18; SLC25A37; HOPX; BCL2; MAN1C1; TRNP1; CPM; VPS25; DUSP14; STC2; BCL2L15; ERBB2; TMCO3; TOX; IER2; STX10; GMPR; SEPT9; ASAM; PVRL4; MCFD2; LOC283663; MYLK; LIMD1; LCN2; RAPSN; IFFO1; KIAA0895; GNA12; GOLGA3; ZNRF2; C1orf77; S100A13; NTS; CPEB3; TRPM1; S100A5; KLHDC7B; HIPK2; LOC731779; FRRS1; WDR6; CCDC50; UTS2D; PLVAP;…
VolunteerB	Bicluster 2	PA; Theanine; Quinone; RBP; Benzaldehyde; FT4; Alanine; Hydroxyphenylacetylglycine; Formic acid; HDL-C; Hexanal; Creatine; Carnitine; Aspartic acid; FT3; NT-proBNP; TSH; Oxooctadecanoic acid; Oxooctadecanoic acid; Hydroxysebacic acid; Methylbutyrylglycine; 3-NT; Perillic acid; Malondialdehyde; GLU; Phenylglucuronide; NAD-Plasma; FRUC; IL-4; Lactic acid; ValylPhenylalanine; Hexanoylglycine; Aceton…	cg19660744; cg18060999; cg14431577; cg21726551; cg11354682; cg17510987; cg17095147; cg08179431; cg16374656; cg01584932; cg13381110; cg26850469; cg15497761; cg04296540; cg11645674; cg14608275; cg22406869; cg22331200; cg15590153; cg11151395; cg14649507; cg07516556; cg14775560; cg17176573; cg19689330; cg06230847; cg10752406; cg25949447; cg08269188; cg11343072; cg05413628; cg20533957; cg23687466; cg0…	TAS2R16; MAGI1; LRRC10; GPR133; C19orf38; FAM108A1; WDR1; HFE; EXT1; TTC31; CCDC142; PHLPP1; SFMBT1; TRIM46; BZRAP1; NCEH1; DPP3; BBS1; MPO; PGM1; MPO; ITM2C; LPCAT1; FOLH1; POU2F3; FARS2; TRIM39; AZU1; CBX5; BAZ2B; CLCN7; FUT4; RNH1; LPAR6; RB1; SERPINB2; NCOA4; KCNH3; EIF3A; MBOAT2; MLLT11; CDC42SE1; USP10; C8orf58; SIL1; IL16; FCAR; RPS6KA1; DYRK1A; MAD1L1; LRP12; GNA12; PILRA; GALNS; SPI1; AB…
VolunteerB	Bicluster 3	CREA; PRL; Purine; ALP; Diphenylamine; Formylmethionine; Norandrosterone; Creatinine; Glutamine; diaminobutyric acid; Leucine; ProlylHydroxyproline; Angiotensin-II; D3; Isoleucine; NBAP; GlutaminylTryptophan; IsoleucylHydroxyproline; Oxododecanoic acid; Formic acid; Phenylacetylglycine; T; IGF-1; Ethylbenzaldehyde; Hydroxybutyric acid; Acetylaminooctanoic acid; Urea1; Pyruvic acid; Xylulose; Pren…	cg08979191; cg22922810; cg00591160; cg24118856; cg03672997; cg02996355; cg01327602; cg22499381; cg17968037; cg01818776; cg19806642; cg05592278; cg05958922; cg11301879; cg06491590; cg04899715; cg03395044; cg15729062; cg25234732; cg15036284; cg21509105; cg16014060; cg23797200; cg24820672; cg26642420; cg12550344; cg20432211; cg01631333; cg08578320; cg12560987; cg12580445; cg27187580; cg20540306; cg0…	SEPT8; VRK1; ING4; PPAN-P2RY11; P2RY11; TAF3; SHISA7; C1orf127; ZCWPW1; DOCK5; GRM6; LRRC37A3; TRIM67; RADIL; PPP1R10; LOC389493; MRPL32; PSMA2; RAD51L1; NKIRAS2; C4orf51; HLA-DRB1; LOX; GALNT10; POT1; WDR52; TMEM37; PPFIA1; MIR548K; C10orf26; TMC3; C6orf106; MEST; OSBPL6; CACNA2D1; RDH16; SLC8A2; ABHD8; RPL13AP3; TRPM4; ALPP; LHX8; CNTN1; NETO1; HIP1R; AURKB; UBE2K; KIAA0319; DLX4; KAT5; ESR1; K…
VolunteerB	Bicluster 4	Piperidinecarboxaldehyde; Hydroxypentanone; LysylProline; Malonic acid; TBIL; Phosphoric acid; IBIL; TG; LeucylProline; Isovaleric acid; Aminobutanoic acid; Tyramine; ALT; GLB; Carene; DBIL; Acetylhistamine; Imidazoleacetic acid; AST; Tiglylglycine; Agnuside; Betaine aldehyde; VEGF; TNF-α; IL-2; Acetylphosphate; Dodecylbenzenesulfonic acid; Acetylarginine; HVOS; ACTH; Octene; Amidosulfonic acid; …	cg19398112; cg06733872; cg14460215; cg06316133; cg05603791; cg19382157; cg12624641; cg14228484; cg16756674; cg12213260; cg05354921; cg14413904; cg11288801; cg07959403; cg22434409; cg18998172; cg10785311; cg18738190; cg26256630; cg18644791; cg07836225; cg24847554; cg06419601; cg14716990; cg17301248; cg11732306; cg27138901; cg01840020; cg00965985; cg19988426; cg16514214; cg14106710; cg09156610; cg2…	DDX39; BDP1; APBA1; KBTBD11; FOXI1; MAD1L1; C14orf143; CNNM4; FMN2; PRDM16; DAZAP1; FBXO28; KCNIP4; SPOCK1; TMBIM6; CHST3; TRIM31; B3GALNT2; DNAH12; NAA25; HN1; CLEC2D; ZMYND15; KPNA1; SSH2; ALKBH8; GRB14; SPINLW1; BEST1; FARP2; LOC100128164; SEC62; IMMP2L; OTP; C1RL; HTRA1; RERE; IL1RL1; TRIM10; RALGDS; GRAMD3; AQP2; PSKH1; C14orf102; HBXIP; MYH14; NEUROD1; LYNX1; SLFN12L; TEAD4; PEX14; LRRC1; S…
VolunteerB	Bicluster 5	Tf; VE; Insulin; Oxoglutaric acid; ALB; ADH/VP/AVP; Dimethylurea; D2; Oxalacetic acid; Fasting_Insulin; TC; LDL-C; Triethylamine; Octene; Quercetin; 5-HT; Aminobutyraldehyde; Benzylamine; NGF; ALB; bithiophene; dimethyllysine; Betaine aldehyde; IL-2; Dihydromethylthiazole; Imidazole; FA; Cadaverine; NTX; GSH-PX; VA; Aminomuconic acid; IBIL; Formic acid; PRA; D3; DOP-Plasma; Niacinamide; Nicotinic…	cg17469265; cg08886823; cg08113187; cg20933297; cg16681355; cg24755503; cg27230769; cg09755872; cg06358171; cg15610437; cg09287629; cg07683636; cg22935653; cg12262378; cg04947907; cg22859727; cg00565688; cg02391509; cg01554383; cg01172899; cg02482603; cg26958615; cg10654546; cg03364486; cg11510999; cg20201675; cg21912448; cg08722383; cg18681014; cg23793686; cg13623749; cg13283952; cg03593550; cg2…	WDR19; ESRP2; ZCCHC14; ZNF500; LOC285830; SSBP3; AZU1; NHEJ1; ANKRD31; ALOX12; FLRT2; TP73; UBE2W; SLC16A14; RABGAP1L; OBFC2B; ITGB7; RERE; JARID2; CACNG8; MIR935; POR; CDC42EP3; C7orf50; WDR81; ATP11A; P2RX1; GP9; DNM3; PRKCA; LAMB2; DTHD1; CD300LF; RAB37; DHRS7; NFIX; SLC16A5; DUSP6; SORD; IQCE; C10orf25; ZNF22; SLC7A5; CSNK1A1L; ASCL4; DPP6; KAZALD1; MRE11A; LRBA; RNF135; STARD9; LOC728606; NE…
VolunteerB	Bicluster 6	TP; Methylhippuric acid; Tartaric acid; ACTH; Glucose; PRA; E-Selectin; ALB; GH; Uric acid; ProlylTryptophan; GLU; Urolithin B; Mercaptolactic acid; Sphalleroside A; Methylguanine; Oxoglutarate; BDNF; 5-HT; NO; Acetic acid; Acetoacetic acid; GGT; Ribitol; Glutamine1; Angiotensin-I-4C; NTX; Agnuside; 8-OHdG; Pyruvic acid; Malondialdehyde; SOD; RBP; Angiotensin-I-37C; Tyrosinamide; ArginylHistidine…	cg15386434; cg03080105; cg24877964; cg02417857; cg11213690; cg25188006; cg06080948; cg23638455; cg12192813; cg09295799; cg02952816; cg14883135; cg07438660; cg15297799; cg25824218; cg01355108; cg23698271; cg23395688; cg13010190; cg05046305; cg00806126; cg22578425; cg10489463; cg14043816; cg21428710; cg22700880; cg01352472; cg04198914; cg07039378; cg03780927; cg08621445; cg21762589; cg00232388; cg0…	MXRA8; EIF4EBP2; SOX2OT; CHL1; PAOX; SLC45A4; HLA-DQB1; C17orf101; SMARCE1; C18orf22; TIAL1; PCDHGA2; PCDHGA1; ZNF98; LTBP1; SLC38A4; HNF1B; BCL9L; BNIP3; ABR; CD6; HOXC11; NDRG4; SORL1; GLRA1; SEMA4B; CRISP2; PAX8; LOC440839; PIGB; C3orf35; LGALS8; CHL1; PSTPIP2; PLCL2; ALDH7A1; CSGALNACT1; C19orf44; CALR3; TESC; IFIT1; MYO7B; PCNA; BTNL2; SLC26A10; GATAD2A; DLGAP5; KCNK10; RHOC; INO80C; SNORD12…
VolunteerB	Bicluster 7	DOS; Leptin; Isopropyl alcohol; Trichloroethylene; IL-1β; PICP; Phosphoric acid2; AD-Plasma; ALD; Cymene; Piperidine; Arsenobetaine; Caprylic acid; E-Selectin; TRAP; GSH-PX; NO; Trimethylammoniobutanoic acid; IsoValeraldehyde; Fucose; Benzylamine; Cortisol; sCD146; glutamylleucine; Uric acid; Acetone; Carboxydimethyloctanolide; Glutaral; Methylarsonite; Carene; Tartaric acid; MMB; Tiglylglycine; …	cg13139361; cg12434362; cg00589791; cg05608730; cg00744351; cg04639610; cg20906621; cg18264486; cg14849262; cg27177554; cg16596440; cg10647465; cg03434384; cg06460587; cg20605886; cg21500909; cg08783514; cg11244402; cg00551609; cg14189786; cg14459158; cg01630032; cg16592832; cg26853071; cg10130564; cg25844590; cg08692676; cg16140253; cg09906922; cg05353869; cg14223654; cg22343728; cg15335139; cg0…	C1QTNF2; CHRNE; C17orf107; AGTR1; RAMP1; C1QL3; MAML3; KIRREL3; PPFIBP1; TMEM91; B9D2; FOXO1; WWOX; C22orf45; UPB1; LOC221122; TAGLN; PPFIBP2; TBPL1; AMPD2; PRKACA; KLHL35; SLC38A3; GALNTL4; FRG1B; LATS2; CACNG7; C8orf34; ZCWPW1; CD14; HIBADH; ICK; EFNA3; WDR85; EMILIN1; CACNB2; FGG; PYROXD2; KRT222; ZNF498; HNRNPC; C2orf85; NRXN1; MIR492; SYNE1; TARP; TTL; TMEM93; TAX1BP3; AGAP11; C10orf116; GPR…
VolunteerC	Bicluster 1	IFN-γ; VE; ALB; TC; LDL-C; sCD146; Leptin; FRUC; CREA; TG; Tf; IL-4; Formylmethionine; E-Selectin; Quercetin; Oxoglutarate; PICP; Methylbutyrylglycine; Oxalacetic acid; GGT; Oxoglutaric acid; ALD; Cortisol; Isoleucine; PA; RBP; Methylhippuric acid; Aminomuconic acid; TP; ALB; Guanidinobutanoic acid; ValylPhenylalanine; Tartaric acid; FFA; Methylarsonite; Isometheptene; BDNF; TNF-α; DOP-Plasma; Su…	cg25015038; cg12485428; cg21237418; cg02025583; cg12149606; cg09227119; cg06053959; cg06078469; cg27576259; cg16460860; cg01787084; cg01014262; cg07327299; cg00401234; cg04703221; cg02092181; cg12882572; cg10588962; cg01544580; cg14018648; cg05089897; cg26386624; cg11789534; cg26196531; cg23738760; cg22920501; cg00619628; cg22525688; cg21386573; cg19243721; cg04005059; cg11554295; cg08108965; cg2…	SCARF1; RAB34; TMEM220; TMED10; C20orf118; C17orf91; MIR22; MSI2; ATP6V0C; FBXO31; GRB7; DSTN; WWP2; MIR140; DOT1L; DUSP14; LOC404266; CBX1; ASGR1; DYRK1A; HOXC11; RBM9; ETV6; FAM59B; MTHFD1L; GTF2IRD1; RPS6KA2; KLHL29; FBXL18; AHRR; SKI; SLC7A14; KCNQ1; KCNQ1OT1; PLXND1; JAK1; ESR1; LOC730668; LTC4S; CD79A; SLC22A23; LOC100270710; ZBTB16; CDYL; CBX5; FAM129A; JARID2; KCNJ5; CTBP2; SLFN13; CSGALN…
VolunteerC	Bicluster 2	ACTH; GLB; aspartylaspartic acid; PRL; Phenylpropionate; Oxooctadecanoic acid; Oxooctadecanoic acid; Malondialdehyde; Dodecylbenzenesulfonic acid; Octene; Urea1; Phosphoric acid; Octenoic acid; IGF-1; T; ucOC; 3-NT; HVOS; Perillic acid; Ethylphenol; Tyrosinamide; Epinephrine; Urea; Creatinine; Glutamine; PS; NBAP; Hydroxybutyric acid; Phenylacetylglycine; Betaine; Valine; Norandrosterone; Isoleuc…	cg19822309; cg09868035; cg01432609; cg10800346; cg06494185; cg09082617; cg17298352; cg23407655; cg05110389; cg17658002; cg14377681; cg07770777; cg25936902; cg00201196; cg23125506; cg18976418; cg16384774; cg26878709; cg06415153; cg17226042; cg11963365; cg13650156; cg26966828; cg00009088; cg05496814; cg25105688; cg10721755; cg13270236; cg22353097; cg13852284; cg15989436; cg26963146; cg25252561; cg1…	GIPR; C20orf135; RPTOR; RASA3; MIR645; AKAP13; ABR; ACP5; ERBB2; ATP11A; C16orf68; CTAGE5; FOXN3; TMEM136; PITPNM2; MEAF6; KIAA0141; PILRA; MSRA; VPS37C; TRAF5; UBR2; SLC22A15; C10orf11; EIF2C2; CAMK2G; KIF14; C8orf55; NCOR2; VILL; SLC6A3; HRK; COL23A1; MAD1L1; SCFD2; SLC20A1; CAMP; HAND2; CCDC112; SFXN5; PRKD3; PDE6A; LARP4; FAM176B; RHOBTB1; LHFPL2; C6orf204; PLN; TRIM27; TNK2; PCGF3; BTRC; IL1…
VolunteerC	Bicluster 3	hsCRP; Theanine; IL-2; Diphenylamine; Benzyl propionate; NTX; Hexanal; Mercaptolactic acid; SOD; Alanine; Acetone; 5-HT; Succinic acid; Hydroxybutyric acid; Isopropyl alcohol; Hydroxysebacic acid; Ethylbenzaldehyde; HVOS; GLU; Oxododecanoic acid; ProlylTryptophan; Octenoylcarnitine; Arsenobetaine; NO; Butyric acid; Leucine; Tyramine; Glucose; HDL-C; Perillic acid; Phenylpropionate; GlutaminylVali…	cg26172016; cg17527177; cg17839388; cg12816198; cg20608895; cg23899408; cg10864200; cg26232451; cg04606779; cg18258770; cg27049388; cg21615915; cg08350509; cg05991492; cg26530485; cg04097131; cg19439835; cg05033803; cg17553149; cg14189786; cg03469862; cg21587006; cg05128386; cg27633941; cg00320625; cg07687131; cg26112797; cg24988345; cg08282043; cg09928300; cg15546227; cg19302183; cg06351596; cg0…	ZNF532; IRF5; HOOK2; PCGF3; LETM2; C4orf49; SNCA; BAT2; GRIK2; TLE2; LUZP1; JARID2; LGALS13; ITFG1; MRPS18B; PPP1R10; SOCS2; MIR142; SCHIP1; GJC1; COCH; NFIA; TRDMT1; GABBR1; SGOL2; MYOM2; SOX30; NDUFV2; ANKRD39; C7orf50; AHRR; CD164L2; LRRC20; ERBB3; CDC42EP3; STK36; RNF25; ZDHHC13; HOXA4; CD248; HTRA4; YPEL1; ZNF821; ATXN1L; PTPRN2; PMS2L3; WDR51B; URGCP; UBE2D4; RNF135; KDM4B; C22orf45; UPB1; …
VolunteerC	Bicluster 4	Guanidinobutanoic acid; ALT; NAD-Plasma; TSH; Mercaptolactic acid; ALD; FT4; GlutaminylTryptophan; Phenylglucuronide; Fasting_Insulin; Sphalleroside A; AD-Plasma; Acetylaminooctanoic acid; Hydroxyphenylacetylglycine; Insulin; Uric acid; Melamine; Isoleucine; Methylnicotinium; Octenoylcarnitine; TNF-α; E-Selectin; NO; Sulfate; 5-HT; Tartaric acid; Formylmethionine; Formic acid; Glutaral; VA; AST; …	cg13982456; cg18520125; cg23105130; cg18853354; cg18497052; cg06922731; cg06379435; cg14414903; cg02708956; cg14813501; cg14900031; cg12994228; cg10934870; cg17985533; cg01608493; cg20386487; cg10275766; cg26028853; cg11402704; cg15821562; cg24895173; cg27344791; cg03315662; cg20205477; cg05657656; cg04997045; cg20305595; cg13449463; cg25869196; cg10881937; cg14198450; cg16020118; cg15462372; cg0…	FLT1; MAPK15; BMP6; HDAC4; HDAC4; CCDC109A; S100P; PCYOX1; H19; MIR675; LOC91149; ZHX2; RUSC1; FOXN3; SLFN12L; ZNF433; PHKG2; DNAJB12; CTBP1; H6PD; IL1RL1; MGAT5; PCSK5; WDR88; ZBTB47; PILRA; C8orf74; PVRL4; FLJ42289; GUCY1B2; ANKRD11; IL1RN; PLEKHF1; CD180; MCAT; TM6SF1; SNORA30; SRCAP; CBFA2T3; SNAPC5; SLC19A1; VPS25; WDR45L; CACHD1; KLC2; RAB1B; GLRX2; ZBTB16; SCRIB; MIR937; MAD1L1; ESM1; RNF2…
VolunteerC	Bicluster 5	NGF; Angiotensin-I-4C; glutamylleucine; DOS; IL-1β; GSH-PX; Hydroxyethanesulfonate; Xylulose; Piperidine; Angiotensin-I-37C; PRA; OT/BGP; Glucose; FFA; AD-Plasma; Glutamine1; Benzaldehyde; Proline betaine; Betaine1; Valine; Oxooctadecanoic acid; Oxooctadecanoic acid; Imidazole; Oxoglutaric acid; Purine; bithiophene; Sphalleroside A; Malonic acid; Melamine; BDNF; Hippuric acid; Methylbutyrylglycin…	cg06070290; cg04359840; cg19773547; cg16871435; cg02077688; cg23071186; cg07965640; cg06090867; cg19691410; cg00775119; cg15963036; cg03786709; cg25477813; cg01659202; cg27551227; cg06619428; cg07973095; cg07792446; cg00884800; cg08952407; cg20459022; cg14047561; cg03731740; cg09510698; cg01630032; cg04823299; cg18452695; cg14459059; cg18145853; cg27024127; cg00099094; cg11808699; cg24795825; cg0…	DNAH11; XYLT1; FN1; TNFSF14; SPAG16; UBXN10; FMNL2; C3orf21; YAF2; SYT5; HTR5A; LCE2B; DECR2; BLVRB; A2BP1; CCDC152; IGFL2; HCG26; YTHDF2; HLA-DPB2; WWOX; ZNF560; ENTPD1; SCARA3; IL16; MORF4L1; ZNF219; C14orf176; PRHOXNB; CDC25B; ZDHHC14; PTRF; CAV2; FLJ45983; NLRP3; MAML2; C6orf176; TRIM31; ITPKB; FAT3; GPR37; KATNAL2; SH3RF2; ERCC6; TNFRSF1B; COMMD7; GAP43; CD84; ARHGAP11B; PROM1; LOC730755; GJ…
VolunteerC	Bicluster 6	Nicotinic acid; dimethyllysine; Niacinamide; ProlylMethionine; Dihydromethylthiazole; Lactic acid; Betaine aldehyde; Phosphoric acid2; Methylnicotinamide; Trichloroethylene; diaminobutyric acid; Quinone; Aminobutyraldehyde; Succinic acid; VA; Methylnicotinium; FT3; HDL-C; GLU; PRA; Insulin; Dimethylurea; Methylguanine; Fasting_Insulin; Cadaverine; Glucose; TBIL; IBIL; Creatine; Acetone; Formic ac…	cg27557428; cg16592832; cg20205188; cg14245102; cg05093818; cg17375267; cg19360212; cg02927074; cg10643550; cg05373655; cg15257755; cg03396826; cg24902362; cg10881225; cg13478757; cg19143211; cg02802391; cg00748494; cg23238677; cg04478180; cg12403698; cg24864161; cg09498078; cg10882522; cg12427303; cg03977696; cg12279734; cg23716690; cg18025136; cg13880654; cg08461752; cg14182254; cg26611809; cg2…	C22orf45; UPB1; ADARB2; MEG3; MAPK10; CCDC8; NSMCE4A; ARNT2; UQCR; SLC39A14; QSOX1; LRRC7; TAF1B; EHMT1; TRDN; HMGA2; LRP2; ART3; C10orf84; MOV10L1; MYO10; IL17RD; RFPL2; MORF4; KIF1B; C1orf159; KDM4C; SFRS4; KCNMA1; DNAH1; AJAP1; HLA-C; PNMAL1; CAV1; TRIM27; RETN; RHOT1; ARGFXP2; LOC150381; KIAA0146; TM7SF4; ELK4; ABI2; VEZF1; FN1; IPW; TRPC6; DNAH11; XYLT1; KRBA1; ANKS1B; MIR572; TNFSF13B; NEK6…
VolunteerC	Bicluster 7	Urolithin B; Dihydrouracil; NT-proBNP; Methylguanine; Cymene; FA; LeucylProline; Methylcytosine; diaminobutyric acid; Trimethylammoniobutanoic acid; Purine; OT/BGP; Agnuside; Acetoacetic acid; Melamine; Succinyldiaminopimelate; IsoValeraldehyde; Pyruvic acid; Tartaric acid; Glutaral; Hippuric acid; Cyclo; MG; ALT; MMB; Caprylic acid; Indolecarboxylic acid; TBIL; IBIL; ArginylHistidine; DBIL; Hydr…	cg21902817; cg16730825; cg12388679; cg22140866; cg02343628; cg18148659; cg05018460; cg23129342; cg22221831; cg14031473; cg19828869; cg23244226; cg24435747; cg03779374; cg03364486; cg03718845; cg03471593; cg22833612; cg16859420; cg22965079; cg14614844; cg03336167; cg26089705; cg00223867; cg01934787; cg22508928; cg13588346; cg19812747; cg10894318; cg08128133; cg04348201; cg03345938; cg07259905; cg1…	LARP4; AP2A2; ZC3H11A; DENND4A; MGP; IL28RA; ZBTB20; LPCAT2; ASAP2; ZNF333; SLC22A18; LRRFIP2; CASZ1; RAB14; SIK2; IGF2R; FRAS1; DTX1; KIAA1958; EHMT1; ZDHHC11; SLC4A4; NUDT3; GRM8; AGFG1; FOXN3; FAM38B; MAPK10; CCDC8; NSMCE4A; DSE; HIVEP3; PTPRK; C13orf30; IGF2BP2; ZFYVE28; C6orf103; CYP7A1; EPS15; ZC3H14; LOC91149; ZHX2; RUSC1; ARHGAP26; NCALD; CLEC12B; PLCE1; C3AR1; DTNBP1; ODF3L1; WDR88; ZBTB…
VolunteerD	Bicluster 1	glutamylleucine; Tf; NTX; TSH; Glutamine1; Oxoglutarate; ArginylHistidine; PRA; Urolithin B; Dihydrouracil; Methylguanine; NGF; Methylbutyrylglycine; Methylhippuric acid; Methylcytosine; ALB; RBP; Oxooctadecanoic acid; Oxooctadecanoic acid; Angiotensin-I-37C; Sphalleroside A; Tartaric acid; Leucine; TP; Isometheptene; Methylnicotinium; Hippuric acid; TRAP; ACTH; Glutaral; GLU; Octenoylcarnitine; …	cg14992144; cg15445554; cg26871347; cg19816059; cg26392708; cg08609578; cg25444839; cg14014731; cg27604145; cg13673514; cg10330056; cg21429551; cg27251126; cg23847069; cg12756527; cg22350212; cg26544722; cg21462844; cg25827255; cg02611848; cg12850379; cg02025971; cg15532640; cg20114524; cg05035315; cg02924234; cg24290947; cg27255101; cg22117893; cg08759041; cg12782294; cg27166581; cg09397246; cg0…	GHRLOS; GHRL; SLC6A1; MSI2; EIF4E1B; SNCB; RPS6; PCDHA2; PCDHA1; PCDHA4; PCDHA3; BEGAIN; GARS; LOC729020; RAP1GAP2; CUGBP2; SGK3; CEP55; C2orf65; TCEA1; MYO10; DPCR1; OPCML; HLA-DMA; ABRA; MCC; PLD1; FES; OBFC2B; TPO; POU2F1; ERC2; FOXK1; ANKRD11; FOSB; IGF2BP2; DMRT2; PCDHGA4; PCDHGB5; PCDHGA6; PCDHGA1; PCDHGA8; PCDHGA5; PCDHGB1; PCDHGB4; PCDHGA3; PCDHGA2; PCDHGA7; PCDHGB2; PCDHGB3; STIL; INHBA;…
VolunteerD	Bicluster 2	LeucylMethionine; LeucylProline; Amidosulfonic acid; sCD146; ProlylTryptophan; aspartylaspartic acid; LysylProline; Phosphoric acid; Hydroxypentanone; Piperidinecarboxaldehyde; Octene; Aminomuconic acid; Tyramine; Caprylic acid; Indolequinone; MMB; 3-NT; TNF-α; Trimethylammoniobutanoic acid; Acetic acid; Aminobutanoic acid; Urea1; ucOC; ADH/VP/AVP; Imidazoleacetic acid; Formic acid; SOD; Carene; …	cg25025545; cg12497543; cg13916080; cg02010481; cg11849798; cg25139649; cg17173423; cg18595867; cg01627252; cg07687131; cg22386492; cg03762366; cg03707168; cg24223942; cg21534299; cg02905900; cg12468774; cg11007962; cg11258277; cg10111352; cg10536898; cg23189044; cg23066139; cg27446185; cg14448393; cg06657721; cg03971555; cg12106346; cg03074244; cg12860753; cg26152038; cg15393702; cg17069873; cg0…	CD83; ENTPD1; ZBTB34; JAZF1; ZNF706; SKI; MS4A3; MGC12982; CAPN14; SOCS2; KIAA1026; HOXC11; PPP1R15A; CRLF3; ERI3; ACOT11; CCDC36; AGAP1; ABCC1; KCNE3; VTCN1; FIGN; PIK3CD; NOTCH4; CD3D; FBXO33; ANKRD29; CNTD2; CTBP1; LCK; EIF4G1; HTR4; ATP1B1; TUBB1; CCDC109A; PRKAA1; IQGAP2; FYN; LYPD6B; C14orf64; LHFPL2; SLC33A1; GLB1; F12; THADA; ZNF454; PHACTR4; STARD6; LAIR1; FGD4; RAI1; MIR1304; SNORA8; SN…
VolunteerD	Bicluster 3	D2; FA; IsoValeraldehyde; Piperidine; Succinyldiaminopimelate; Hexanal; Theanine; ALT; OT/BGP; Benzylamine; Acetone; Isopropyl alcohol; NO; DOS; Dimethylurea; DBIL; AST; Hydroxyphenylacetylglycine; Butyric acid; Purine; TBIL; IBIL; Fucose; Creatine; Phosphoric acid2; Oxododecanoic acid; Ribitol; FRUC; VEGF; FFA; GlutaminylValine; Ethylbenzaldehyde; Niacinamide; Nicotinic acid; dimethyllysine; Pro…	cg05949667; cg00154119; cg12645852; cg13099429; cg22713444; cg07986378; cg17940587; cg24633978; cg07168232; cg03717364; cg15642380; cg05236720; cg17615115; cg24815792; cg15004136; cg25605731; cg08131309; cg16139316; cg03962678; cg18665334; cg12361262; cg16762030; cg07382454; cg07051833; cg11303988; cg05429448; cg10506318; cg07385778; cg12682382; cg16844053; cg22446264; cg05608790; cg26184474; cg2…	ACAD8; COX16; GNRHR2; ETV6; MINPP1; HOXD11; LAMB3; CDC42EP3; GNMT; TCEA2; CALR; BMF; S100A9; TTC36; ITM2C; TM6SF2; UBE2N; CSGALNACT1; LOC152225; ERCC8; NDUFAF2; UBE2W; CUL1; AUTS2; KIF2A; RREB1; FLT3; RASAL1; CUTA; PRF1; ROBO1; CHRNA6; MGLL; DPYSL4; CUTA; AKR1D1; EIF2C2; RPTOR; ITPKB; MTP18; APOBEC3D; ADAMTS1; RAB8B; SLC5A4; PDCD1; EVL; KRTAP12-3; C21orf29; OR52B4; RBM39; TMEM169; LRRC8D; DTNA; L…
VolunteerD	Bicluster 4	Phenylacetylglycine; Angiotensin-I-4C; T; NBAP; LDL-C; TC; Diphenylamine; TNF-α; Alanine; ACTH; VE; ALB; Angiotensin-II; D3; 8-OHdG; Cresol glucuronide; Acetylaminooctanoic acid; Carnitine; Formic acid; Phenylglucuronide; GGT; Formic acid; Perillic acid; GlutaminylTryptophan; diaminobutyric acid; Methylnicotinium; HDL-C; VA; Aspartic acid; Trichloroethylene; Hexanoylglycine; Urea1; Cadaverine; Su…	cg16547186; cg00252121; cg08091439; cg16903174; cg04960169; cg10720654; cg17791799; cg20218135; cg09705784; cg06173720; cg04911669; cg21821982; cg25642069; cg26646867; cg10287786; cg15961455; cg08469215; cg16460860; cg21406144; cg08704250; cg08836542; cg19997662; cg01328473; cg03648724; cg00066854; cg02198513; cg06220761; cg00257775; cg03069736; cg21638533; cg03433033; cg10058766; cg24631845; cg1…	DOK4; MTUS2; AHCYL1; ASAP2; RAP1GAP2; PTENP1; PROM1; ABHD8; DNAH17; LRRC4; SND1; KCNQ5; TOP1MT; DSCAML1; TMEM79; FOSL2; CHSY1; PXDN; C22orf34; TMEM156; ZFAND3; CD300C; IFFO1; ACADM; TNFRSF8; HMX2; KDM5B; WDR60; HHEX; CTNND1; MAL2; MIR488; ASTN1; KRTAP1-5; FBXO27; PLEC1; GPM6A; TREM1; NET1; DNMT3A; RNASE7; CCND2; CLEC9A; CYB561D1; TAGLN; LOC399815; FAM24B; ATOH8; TMEM176B; TMEM176A; MYB; ACOT7; HC…
VolunteerD	Bicluster 5	Betaine1; Valine; NT-proBNP; GH; Hydroxyethanesulfonate; Imidazole; Benzaldehyde; AD-Plasma; Succinic acid; bithiophene; Oxalacetic acid; Quinone; Xylulose; Malonic acid; Aminobutyraldehyde; Cadaverine; 5-HT; PA; Quercetin; IL-2; Triethylamine; Oxoglutaric acid; Dihydromethylthiazole; Hippuric acid; VEGF; Methylnicotinamide; Oxododecanoic acid; Norandrosterone; BDNF; Leptin; Aminomuconic acid; Ni…	cg01798097; cg27215185; cg01558916; cg06794244; cg12699599; cg11588787; cg02233614; cg10928544; cg10042645; cg26572207; cg11235297; cg10880928; cg11492723; cg17075352; cg26804772; cg09854615; cg27142680; cg20648369; cg12193943; cg01550445; cg20944379; cg02747254; cg08208899; cg09267773; cg13662724; cg00800759; cg01243072; cg08122070; cg03295274; cg01816936; cg03277049; cg20435594; cg17065772; cg1…	ZNF234; GMDS; PHGR1; LNX2; PFKFB2; CCDC88C; SLC12A7; C9orf86; IGJ; PIP4K2B; ADARB2; ADIPOR2; P2RY2; IL24; KCTD13; CRYM; NADK; PITPNM2; NR2C2; HTRA4; GNA12; C15orf27; KIAA0146; SHC1; NINJ2; DENND3; TARP; EDIL3; IRF5; ARSG; ANKS1B; MRO; SBNO2; TBC1D8; PLAC8; ERGIC1; ZBTB47; WDR86; STOX1; CXCL2; GNAI2; TSPAN14; RORC; CDKN1C; USP3; B3GNT2; STX1B; MIR145; LOC728264; MAP3K3; G6PC3; AXIN1; PTAFR; VPS53;…
VolunteerD	Bicluster 6	IL-4; CREA; Fasting_Insulin; DOP-Plasma; FFA; Pyruvic acid; Estradiol glucuronide; BDNF; Leptin; GGT; PRL; NGF; Formylmethionine; PICP; Cortisol; Hydroxyethanesulfonate; Creatinine; Glutamine; ProlylHydroxyproline; FT4; Insulin; SOD; Hippuric acid; ALP; Fucose; Oxoglutarate; E-Selectin; ValylPhenylalanine; ALB; Isoleucine; FT3; FRUC; GSH-PX; Methylhippuric acid; Cymene; ALD; NT-proBNP; Oxalacetic…	cg02597299; cg13838969; cg16622403; cg08752433; cg09225287; cg26843498; cg00628277; cg11963436; cg19413392; cg14335349; cg05726764; cg13576682; cg07219494; cg08837626; cg12513453; cg03623097; cg25779483; cg26817755; cg16395997; cg11625005; cg08923669; cg27641532; cg19561297; cg02527881; cg17001448; cg26115667; cg22879057; cg27524361; cg00709775; cg06460587; cg16859420; cg00919013; cg08836481; cg1…	GLRA1; PMEPA1; PPTC7; SEMA3C; TBCD; TNKS2; C5orf24; PSMB7; USP13; C1orf212; ARMS2; FAM13A; WDR8; TERT; MRPL28; LRRC17; FBXL13; PTH1R; TRAF3; MUC12; TSGA10; ATP2B2; LONRF1; LARP4B; ECE2; ERICH1; ZNF552; PDX1; HPS5; KRT82; DUSP7; KDM4C; CTNNA2; BTBD19; HMCN1; DDO; GDNF; FAM160B1; CALD1; ACTA2; OSR1; SPO11; OR4F5; RIMBP2; LOC285830; PAMR1; ABCF1; KIAA0922; WNT3A; ELANE; CD59; USP50; USP8; BEGAIN; SP…
VolunteerD	Bicluster 7	Cortisol; Mercaptolactic acid; ALP; GLB; PRL; PS; FT3; Betaine aldehyde; HVOS; Methylguanine; Benzaldehyde; Phenylglucuronide; AST; ALB; RBP; Dodecylbenzenesulfonic acid; FT4; IGF-1; Methylnicotinium; Alanine; FRUC; TBIL; IBIL; PA; Oxododecanoic acid; Methylnicotinamide; E-Selectin; Phenylpropionate; Urolithin B; DBIL; Dimethylurea; Acetylhistamine; Hydroxysebacic acid; IsoleucylHydroxyproline; 5…	cg10726816; cg06363129; cg12569007; cg15495124; cg04563996; cg19118951; cg19758448; cg15600915; cg07115206; cg02068981; cg14624145; cg09685060; cg07150062; cg22920501; cg24538642; cg26394055; cg19677302; cg27022531; cg08692676; cg03479065; cg09178651; cg22978515; cg01201744; cg16013720; cg23901918; cg18861119; cg21692308; cg07875215; cg14224203; cg03798162; cg21761639; cg10415685; cg11196437; cg0…	SOSTDC1; FAM69A; ARHGEF3; SPATA12; PGAP3; FAM178B; A2BP1; CNIH; SULT1A1; ASPG; FAM59B; FCER1G; PKP2; LRRC1; TBPL1; ITGA2B; EIF4G1; HMGCR; SH3PXD2A; KIAA1026; AMIGO1; ZDHHC14; C9orf86; TRIM26; ADRB1; LHX8; C1orf51; CASC5; NTM; LRRC27; PCGF3; GABARAPL2; JAK3; PLAGL1; HYMAI; IL1R2; C3orf26; FILIP1L; MIR548G; RAPGEF5; KIAA0748; TNIK; HCCA2; SLC23A2; LNPEP; ID3; ABR; SLIT3; CSF3R; CORO1C; RORA; FRMD4A…
