# Supplementary material for: Integrated Analysis of DNA Methylation and Biochemical/Metabolic Parameter During the Long-Term Isolation Environment
Source: Front Physiol. 2019 Jul 24;10:917. doi: 10.3389/fphys.2019.00917 (PMC6676193; doi:10.3389/fphys.2019.00917)
Supplement: Supplementary file 6 [file Table_6.XLSX]

## Sheet: Sheet1
Table S6. KEGG function enrichment of FABIA-derived biclusters.
Volunteer	Bicluster	KEGG Term	Count	Genes	P-value
VolunteerA	Bicluster 1	hsa04931:Insulin resistance	6	CPT1B, RPS6KA1, PRKAG2, GFPT2, CREB5, PIK3R3	0.00413411
VolunteerA	Bicluster 1	hsa04151:PI3K-Akt signaling pathway	10	ITGA6, YWHAQ, CREB5, FGF12, PIK3R3, ANGPT2, COL5A2, RPTOR, THBS4, ITGA2B	0.00649211
VolunteerA	Bicluster 1	hsa04152:AMPK signaling pathway	6	CPT1B, PFKFB4, PRKAG2, CREB5, PIK3R3, RPTOR	0.00715404
VolunteerA	Bicluster 1	hsa04640:Hematopoietic cell lineage	5	ITGA6, CD34, FLT3, CD59, ITGA2B	0.0105124
VolunteerA	Bicluster 1	hsa04024:cAMP signaling pathway	7	PDE4B, GIPR, HTR4, CREB5, VAV2, PIK3R3, CNGB3	0.013125
VolunteerA	Bicluster 1	hsa05221:Acute myeloid leukemia	4	FLT3, PML, RARA, PIK3R3	0.0176349
VolunteerA	Bicluster 1	hsa04721:Synaptic vesicle cycle	4	DNM3, AP2A2, CLTA, SLC17A6	0.024062
VolunteerA	Bicluster 1	hsa05200:Pathways in cancer	9	ITGA6, FLT3, PML, RARA, FGF12, PIK3R3, TRAF3, DAPK1, ITGA2B	0.0388541
VolunteerA	Bicluster 2	hsa04071:Sphingolipid signaling pathway	9	PRKCA, PRKCZ, MAP3K5, PIK3CB, PPP2R5A, SGPP2, PIK3R5, MAPK10, PRKCE	0.000461
VolunteerA	Bicluster 2	hsa04151:PI3K-Akt signaling pathway	14	PRKCA, PHLPP1, SGK1, IL6, IL2RA, TNXB, PPP2R5A, PIK3CB, YWHAE, CDKN1A, RHEB, PIK3R5, GNG4, SYK	0.00214905
VolunteerA	Bicluster 2	hsa04152:AMPK signaling pathway	8	RAB2A, CAB39L, PIK3CB, PPP2R5A, ACACA, PFKP, RHEB, PIK3R5	0.0026335
VolunteerA	Bicluster 2	hsa04930:Type II diabetes mellitus	5	PRKCZ, PIK3CB, PIK3R5, MAPK10, PRKCE	0.00595746
VolunteerA	Bicluster 2	hsa04931:Insulin resistance	7	PRKCZ, IL6, PIK3CB, MLXIPL, PIK3R5, MAPK10, PRKCE	0.00596715
VolunteerA	Bicluster 2	hsa04012:ErbB signaling pathway	6	PRKCA, CDKN1A, PIK3CB, TGFA, PIK3R5, MAPK10	0.0103458
VolunteerA	Bicluster 2	hsa04150:mTOR signaling pathway	5	PRKCA, CAB39L, PIK3CB, RHEB, PIK3R5	0.011569
VolunteerA	Bicluster 2	hsa05214:Glioma	5	PRKCA, CDKN1A, PIK3CB, TGFA, PIK3R5	0.0170291
VolunteerA	Bicluster 2	hsa05231:Choline metabolism in cancer	6	PRKCA, PIK3CB, RHEB, PCYT1A, PIK3R5, MAPK10	0.0187754
VolunteerA	Bicluster 2	hsa04664:Fc epsilon RI signaling pathway	5	PRKCA, PIK3CB, PIK3R5, MAPK10, SYK	0.0197884
VolunteerA	Bicluster 2	hsa04960:Aldosterone-regulated sodium reabsorption	4	PRKCA, SGK1, PIK3CB, PIK3R5	0.021217
VolunteerA	Bicluster 2	hsa04670:Leukocyte transendothelial migration	6	PRKCA, PIK3CB, CTNND1, RAPGEF4, PIK3R5, CLDN11	0.0308231
VolunteerA	Bicluster 2	hsa04919:Thyroid hormone signaling pathway	6	PRKCA, THRB, PIK3CB, RHEB, PIK3R5, MED12L	0.0308231
VolunteerA	Bicluster 2	hsa04722:Neurotrophin signaling pathway	6	MAP3K5, PIK3CB, SORT1, PIK3R5, MAPK10, YWHAE	0.0360819
VolunteerA	Bicluster 2	hsa05203:Viral carcinogenesis	8	HDAC4, CDKN1A, PIK3CB, PIK3R5, YWHAE, SCRIB, TBPL1, SYK	0.0367638
VolunteerA	Bicluster 2	hsa04666:Fc gamma R-mediated phagocytosis	5	PRKCA, PIK3CB, PIK3R5, PRKCE, SYK	0.0390324
VolunteerA	Bicluster 2	hsa04360:Axon guidance	6	ABLIM1, SEMA6B, SEMA6C, UNC5B, ROBO1, NTNG2	0.0443265
VolunteerA	Bicluster 3	hsa04510:Focal adhesion	7	IGF1R, CAV2, ERBB2, CAPN2, FLNC, VAV2, THBS2	0.0321811
VolunteerA	Bicluster 4	hsa04960:Aldosterone-regulated sodium reabsorption	4	PRKCA, FXYD2, PDPK1, PRKCB	0.00796997
VolunteerA	Bicluster 4	hsa04071:Sphingolipid signaling pathway	6	PRKCA, PDPK1, ADORA3, GNA12, PPP2R5E, PRKCB	0.00868314
VolunteerA	Bicluster 4	hsa04961:Endocrine and other factor-regulated calcium reabsorption	4	PRKCA, FXYD2, ESR1, PRKCB	0.0118275
VolunteerA	Bicluster 4	hsa04974:Protein digestion and absorption	5	COL18A1, FXYD2, COL9A2, ELN, KCNQ1	0.0139259
VolunteerA	Bicluster 4	hsa04972:Pancreatic secretion	5	PRKCA, FXYD2, CEL, KCNQ1, PRKCB	0.0167622
VolunteerA	Bicluster 4	hsa04150:mTOR signaling pathway	4	PRKCA, PDPK1, RPTOR, PRKCB	0.0233271
VolunteerA	Bicluster 4	hsa04919:Thyroid hormone signaling pathway	5	PRKCA, FXYD2, PDPK1, ESR1, PRKCB	0.0333905
VolunteerA	Bicluster 4	hsa04152:AMPK signaling pathway	5	PDPK1, PFKP, PPP2R5E, RPTOR, CAMKK2	0.04119
VolunteerA	Bicluster 5	hsa05169:Epstein-Barr virus infection	6	HLA-DQB1, HLA-DRB1, PSMD11, FCER2, EIF2AK2, HLA-DQA2	0.00877725
VolunteerA	Bicluster 5	hsa04940:Type I diabetes mellitus	4	HLA-DQB1, HLA-DRB1, PTPRN2, HLA-DQA2	0.00942479
VolunteerA	Bicluster 5	hsa05416:Viral myocarditis	4	HLA-DQB1, EIF4G2, HLA-DRB1, HLA-DQA2	0.0214948
VolunteerA	Bicluster 5	hsa05310:Asthma	3	HLA-DQB1, HLA-DRB1, HLA-DQA2	0.0389174
VolunteerA	Bicluster 5	hsa05332:Graft-versus-host disease	3	HLA-DQB1, HLA-DRB1, HLA-DQA2	0.0463037
VolunteerA	Bicluster 6	hsa04911:Insulin secretion	5	STX1A, CAMK2B, VAMP2, ABCC8, CACNA1D	0.0175758
VolunteerA	Bicluster 6	hsa04930:Type II diabetes mellitus	4	TNF, HK1, ABCC8, CACNA1D	0.018601
VolunteerA	Bicluster 6	hsa05150:Staphylococcus aureus infection	4	FGG, HLA-DRB5, CFD, HLA-DQA1	0.0253727
VolunteerA	Bicluster 6	hsa05321:Inflammatory bowel disease (IBD)	4	TNF, HLA-DRB5, SMAD2, HLA-DQA1	0.0392212
VolunteerA	Bicluster 6	hsa04610:Complement and coagulation cascades	4	FGG, F3, CFD, PLAUR	0.0473233
VolunteerA	Bicluster 6	hsa05310:Asthma	3	TNF, HLA-DRB5, HLA-DQA1	0.0481611
VolunteerA	Bicluster 7	hsa04925:Aldosterone synthesis and secretion	7	PLCB4, CAMK2G, NR4A2, GNAS, PRKCE, CACNA1C, CAMK1D	0.00678808
VolunteerA	Bicluster 7	hsa05323:Rheumatoid arthritis	7	HLA-DQB1, CTSK, CSF1, TGFB3, IL1B, HLA-DPA1, HLA-DMB	0.0100665
VolunteerA	Bicluster 7	hsa04940:Type I diabetes mellitus	5	HLA-DQB1, PTPRN2, IL1B, HLA-DPA1, HLA-DMB	0.011128
VolunteerA	Bicluster 7	hsa04010:MAPK signaling pathway	12	FGFR2, PTPN7, PAK2, ZAK, ARRB2, RPS6KA1, CACNG8, RPS6KA2, TGFB3, IL1B, RAPGEF2, CACNA1C	0.0167524
VolunteerA	Bicluster 7	hsa04971:Gastric acid secretion	6	ATP1B1, PLCB4, CAMK2G, GNAS, KCNQ1, KCNK10	0.0180345
VolunteerA	Bicluster 7	hsa05146:Amoebiasis	7	LAMB3, LAMB2, PLCB4, TGFB3, IL1B, GNAS, FN1	0.0233881
VolunteerA	Bicluster 7	hsa05310:Asthma	4	HLA-DQB1, FCER1G, HLA-DPA1, HLA-DMB	0.0241363
VolunteerA	Bicluster 7	hsa04261:Adrenergic signaling in cardiomyocytes	8	ATP1B1, PLCB4, ATP2B4, CACNG8, CAMK2G, GNAS, CACNA1C, KCNQ1	0.0253832
VolunteerA	Bicluster 7	hsa04114:Oocyte meiosis	7	IGF1R, YWHAG, RPS6KA1, RPS6KA2, CPEB3, CAMK2G, STAG3	0.0285429
VolunteerA	Bicluster 7	hsa05332:Graft-versus-host disease	4	HLA-DQB1, IL1B, HLA-DPA1, HLA-DMB	0.0310017
VolunteerA	Bicluster 7	hsa05200:Pathways in cancer	15	FGFR2, EPAS1, TGFB3, SPI1, IGF1R, LAMB3, PLCB4, HDAC2, LAMB2, RALB, GNAS, RUNX1, GSTP1, GNG7, FN1	0.0351178
VolunteerA	Bicluster 7	hsa05321:Inflammatory bowel disease (IBD)	5	HLA-DQB1, TGFB3, IL1B, HLA-DPA1, HLA-DMB	0.0445129
VolunteerA	Bicluster 7	hsa04022:cGMP-PKG signaling pathway	8	ATP1B1, IRS2, SLC8A2, ADORA3, PLCB4, ATP2B4, PRKCE, CACNA1C	0.0475239
VolunteerA	Bicluster 7	hsa04720:Long-term potentiation	5	PLCB4, RPS6KA1, RPS6KA2, CAMK2G, CACNA1C	0.0489246
VolunteerB	Bicluster 1	hsa04914:Progesterone-mediated oocyte maturation	7	IGF1R, MAD1L1, CPEB2, MAPK13, RPS6KA2, CPEB3, PRKACA	0.00115035
VolunteerB	Bicluster 2	hsa04720:Long-term potentiation	7	PRKCA, RPS6KA1, CAMK2G, CREBBP, RAP1A, PLCB2, PRKCB	0.00212793
VolunteerB	Bicluster 2	hsa04916:Melanogenesis	8	PRKCA, ADCY4, CAMK2G, CREBBP, CREB3L2, PLCB2, PRKCB, FZD6	0.00412568
VolunteerB	Bicluster 2	hsa04270:Vascular smooth muscle contraction	8	PRKCA, ADCY4, GNA12, MRVI1, MYLK4, PLCB2, PRKCB, PLA2G4D	0.00961755
VolunteerB	Bicluster 2	hsa05200:Pathways in cancer	16	PRKCA, ADCY4, RALBP1, CREBBP, GNA12, SPI1, RB1, PRKCB, FZD6, GNGT2, LPAR6, NCOA4, ETS1, CSF3R, PLCB2, GSTP1	0.0134738
VolunteerB	Bicluster 2	hsa04750:Inflammatory mediator regulation of TRP channels	7	PRKCA, ADCY4, P2RY2, CAMK2G, PLCB2, PRKCB, PLA2G4D	0.0145438
VolunteerB	Bicluster 2	hsa04971:Gastric acid secretion	6	PRKCA, ADCY4, CAMK2G, MYLK4, PLCB2, PRKCB	0.0161485
VolunteerB	Bicluster 2	hsa04320:Dorso-ventral axis formation	4	NOTCH1, ETS1, ETS2, ETV6	0.0168854
VolunteerB	Bicluster 2	hsa05202:Transcriptional misregulation in cancer	9	HHEX, SP1, LMO2, ELANE, SPI1, MPO, AFF1, ETV6, MEIS1	0.0202952
VolunteerB	Bicluster 2	hsa04925:Aldosterone synthesis and secretion	6	PRKCA, ADCY4, CAMK2G, CREB3L2, PLCB2, PRKCB	0.0242366
VolunteerB	Bicluster 2	hsa04725:Cholinergic synapse	7	PRKCA, ADCY4, GNGT2, CAMK2G, CREB3L2, PLCB2, PRKCB	0.0252927
VolunteerB	Bicluster 2	hsa04911:Insulin secretion	6	PRKCA, ADCY4, CAMK2G, CREB3L2, PLCB2, PRKCB	0.0291106
VolunteerB	Bicluster 2	hsa04150:mTOR signaling pathway	5	PRKCA, CAB39L, RPS6KA1, STRADA, PRKCB	0.02989
VolunteerB	Bicluster 2	hsa04730:Long-term depression	5	PRKCA, GNA12, PLCB2, PRKCB, PLA2G4D	0.0333118
VolunteerB	Bicluster 2	hsa04912:GnRH signaling pathway	6	PRKCA, ADCY4, CAMK2G, PLCB2, PRKCB, PLA2G4D	0.0375149
VolunteerB	Bicluster 2	hsa04713:Circadian entrainment	6	PRKCA, ADCY4, GNGT2, CAMK2G, PLCB2, PRKCB	0.0438668
VolunteerB	Bicluster 2	hsa04728:Dopaminergic synapse	7	PRKCA, GNGT2, CAMK2G, CREB3L2, ARNTL, PLCB2, PRKCB	0.0459576
VolunteerB	Bicluster 3	hsa05412:Arrhythmogenic right ventricular cardiomyopathy (ARVC)	5	CACNA2D1, RYR2, ITGA3, CACNA1C, CTNNA2	0.029849
VolunteerB	Bicluster 4	hsa04015:Rap1 signaling pathway	10	PRKCZ, CRKL, PLCG1, RASGRP3, IGF1, PIK3R5, SKAP1, RALGDS, PRKCB, FARP2	0.0146374
VolunteerB	Bicluster 4	hsa05206:MicroRNAs in cancer	12	CRKL, PLCG1, MIR17, MIR19B1, ST14, MIR18A, MIR20A, MIR92A1, MIR125B1, MIR19A, RPTOR, PRKCB	0.0154213
VolunteerB	Bicluster 4	hsa04666:Fc gamma R-mediated phagocytosis	6	MYO10, CRKL, PLCG1, PIK3R5, PRKCB, SYK	0.0185929
VolunteerB	Bicluster 4	hsa05223:Non-small cell lung cancer	5	FHIT, PLCG1, PIK3R5, RB1, PRKCB	0.0189357
VolunteerB	Bicluster 4	hsa04150:mTOR signaling pathway	5	IGF1, PIK3R5, CAB39, RPTOR, PRKCB	0.021274
VolunteerB	Bicluster 4	hsa05169:Epstein-Barr virus infection	7	FCER2, PIK3R5, RB1, RBPJ, MAP3K14, ENTPD1, SYK	0.0241456
VolunteerB	Bicluster 4	hsa05200:Pathways in cancer	14	CTBP2, ARNT2, GNA12, IGF1, RB1, CTNNA3, RALGDS, PRKCB, CRKL, RASGRP3, PLCG1, LPAR6, SLC2A1, PIK3R5	0.0272245
VolunteerB	Bicluster 4	hsa05214:Glioma	5	PLCG1, IGF1, PIK3R5, RB1, PRKCB	0.0308112
VolunteerB	Bicluster 5	hsa04921:Oxytocin signaling pathway	7	PRKCA, KRAS, CACNG8, PRKAG2, CACNA1C, TRPM2, MYL9	0.0236122
VolunteerB	Bicluster 5	hsa04010:MAPK signaling pathway	9	PRKCA, FGFR2, KRAS, CACNG8, TGFBR2, FGF12, CACNA1C, FLNB, DUSP6	0.0336292
VolunteerB	Bicluster 6	hsa05332:Graft-versus-host disease	5	HLA-DQB1, HLA-DRB1, CD80, HLA-DPB1, HLA-E	0.000988
VolunteerB	Bicluster 6	hsa05330:Allograft rejection	5	HLA-DQB1, HLA-DRB1, CD80, HLA-DPB1, HLA-E	0.00152926
VolunteerB	Bicluster 6	hsa04940:Type I diabetes mellitus	5	HLA-DQB1, HLA-DRB1, CD80, HLA-DPB1, HLA-E	0.00246038
VolunteerB	Bicluster 6	hsa04514:Cell adhesion molecules (CAMs)	8	HLA-DQB1, HLA-DRB1, PTPRF, CD80, NRXN1, HLA-DPB1, HLA-E, CD6	0.00315884
VolunteerB	Bicluster 6	hsa05320:Autoimmune thyroid disease	5	HLA-DQB1, HLA-DRB1, CD80, HLA-DPB1, HLA-E	0.00536462
VolunteerB	Bicluster 6	hsa05416:Viral myocarditis	5	HLA-DQB1, HLA-DRB1, CD80, HLA-DPB1, HLA-E	0.00743296
VolunteerB	Bicluster 6	hsa04672:Intestinal immune network for IgA production	4	HLA-DQB1, HLA-DRB1, CD80, HLA-DPB1	0.0259831
VolunteerB	Bicluster 7	hsa04611:Platelet activation	9	FGG, GP5, PLCB4, LYN, TBXA2R, PRKACA, COL11A2, COL5A2, ITGA2B	0.00159302
VolunteerB	Bicluster 7	hsa04261:Adrenergic signaling in cardiomyocytes	8	AGTR1, ATP1B1, PLCB4, CACNG7, CACNB2, PRKACA, CACNA1C, TPM3	0.00891991
VolunteerB	Bicluster 7	hsa05410:Hypertrophic cardiomyopathy (HCM)	6	CACNG7, PRKAG2, CACNB2, CACNA1C, TPM3, ITGA2B	0.0102841
VolunteerB	Bicluster 7	hsa04062:Chemokine signaling pathway	9	PLCB4, ARRB2, LYN, CCL3L1, CCL3L3, CX3CR1, PRKACA, SHC1, JAK3	0.0136558
VolunteerB	Bicluster 7	hsa05414:Dilated cardiomyopathy	6	CACNG7, CACNB2, PRKACA, CACNA1C, TPM3, ITGA2B	0.0138824
VolunteerB	Bicluster 7	hsa05200:Pathways in cancer	14	FGF14, FOXO1, SMAD2, RALGDS, TPM3, AGTR1, PLCB4, PLEKHG5, CSF3R, PRKACA, RUNX1, FGF2, ITGA2B, WNT8B	0.0156338
VolunteerB	Bicluster 7	hsa05146:Amoebiasis	6	PLCB4, PRKACA, COL11A2, COL5A2, IL10, CD14	0.034039
VolunteerB	Bicluster 7	hsa04260:Cardiac muscle contraction	5	ATP1B1, CACNG7, CACNB2, CACNA1C, TPM3	0.0383722
VolunteerB	Bicluster 7	hsa04961:Endocrine and other factor-regulated calcium reabsorption	4	DNM3, ATP1B1, PLCB4, PRKACA	0.0405777
VolunteerB	Bicluster 7	hsa04270:Vascular smooth muscle contraction	6	AGTR1, PLCB4, CALD1, PRKACA, CACNA1C, RAMP1	0.0486887
VolunteerC	Bicluster 1	hsa04022:cGMP-PKG signaling pathway	10	SLC8A1, ADORA3, ATP2B4, GTF2IRD1, NOS3, ITPR3, PPP1CC, CALM2, NFATC1, ITPR2	0.00012
VolunteerC	Bicluster 1	hsa04915:Estrogen signaling pathway	8	OPRM1, KCNJ5, ESR1, NOS3, ITPR3, SRC, CALM2, ITPR2	0.000189
VolunteerC	Bicluster 1	hsa04921:Oxytocin signaling pathway	8	KCNJ5, NOS3, ITPR3, PPP1CC, SRC, CALM2, NFATC1, ITPR2	0.00226844
VolunteerC	Bicluster 1	hsa04750:Inflammatory mediator regulation of TRP channels	6	MAPK10, ITPR3, PPP1CC, SRC, CALM2, ITPR2	0.00673178
VolunteerC	Bicluster 1	hsa04720:Long-term potentiation	5	RPS6KA2, ITPR3, PPP1CC, CALM2, ITPR2	0.00839681
VolunteerC	Bicluster 1	hsa05202:Transcriptional misregulation in cancer	7	DOT1L, HHEX, FLI1, FLT1, PBX1, ZBTB16, ETV6	0.0159954
VolunteerC	Bicluster 1	hsa04728:Dopaminergic synapse	6	KCNJ5, MAPK10, ITPR3, PPP1CC, CALM2, ITPR2	0.0197669
VolunteerC	Bicluster 1	hsa05152:Tuberculosis	7	ATP6V0C, CASP10, RFX5, JAK1, MAPK10, SRC, CALM2	0.020711
VolunteerC	Bicluster 1	hsa04611:Platelet activation	6	P2RY12, NOS3, ITPR3, PPP1CC, SRC, ITPR2	0.0209887
VolunteerC	Bicluster 1	hsa04912:GnRH signaling pathway	5	MAPK10, ITPR3, SRC, CALM2, ITPR2	0.0247788
VolunteerC	Bicluster 1	hsa05110:Vibrio cholerae infection	4	ATP6V0C, ATP6V0E2, KCNQ1, TJP2	0.0252704
VolunteerC	Bicluster 1	hsa04972:Pancreatic secretion	5	ATP2B4, ITPR3, KCNQ1, TPCN2, ITPR2	0.0265816
VolunteerC	Bicluster 1	hsa05161:Hepatitis B	6	CASP10, EGR3, JAK1, MAPK10, SRC, NFATC1	0.0317413
VolunteerC	Bicluster 1	hsa05205:Proteoglycans in cancer	7	ESR1, ITPR3, PPP1CC, SRC, SDC2, FN1, ITPR2	0.0349541
VolunteerC	Bicluster 1	hsa04510:Focal adhesion	7	FLT1, MAPK10, PPP1CC, SRC, FN1, THBS4, VCL	0.0395077
VolunteerC	Bicluster 1	hsa04931:Insulin resistance	5	CPT1B, RPS6KA2, NOS3, MAPK10, PPP1CC	0.042588
VolunteerC	Bicluster 1	hsa04114:Oocyte meiosis	5	RPS6KA2, ITPR3, PPP1CC, CALM2, ITPR2	0.0463217
VolunteerC	Bicluster 1	hsa05120:Epithelial cell signaling in Helicobacter pylori infection	4	ATP6V0C, ATP6V0E2, MAPK10, SRC	0.0481371
VolunteerC	Bicluster 2	hsa04925:Aldosterone synthesis and secretion	8	PRKCA, STAR, CAMK2G, CREB3L2, NR4A2, CACNA1C, ITPR1, PRKD3	0.00139547
VolunteerC	Bicluster 2	hsa04150:mTOR signaling pathway	6	PRKCA, CAB39L, RPS6KA1, RHEB, MLST8, RPTOR	0.00685103
VolunteerC	Bicluster 2	hsa04510:Focal adhesion	11	PARVG, PRKCA, FLT1, ITGA5, ERBB2, VEGFA, MAPK10, CAPN2, MYLK, PXN, FN1	0.0104616
VolunteerC	Bicluster 2	hsa04720:Long-term potentiation	6	PRKCA, RPS6KA1, CAMK2G, RAPGEF3, CACNA1C, ITPR1	0.0117128
VolunteerC	Bicluster 2	hsa05200:Pathways in cancer	16	PRKCA, TRAF2, CTBP1, PTGS2, ERBB2, STAT5A, SMAD3, MAPK10, RB1, VEGFA, RARA, PTCH2, RUNX1, TRAF5, AXIN1, FN1	0.0161303
VolunteerC	Bicluster 2	hsa04020:Calcium signaling pathway	9	PRKCA, ATP2A3, PHKG2, CAMK2G, ERBB2, PLN, CACNA1C, MYLK, ITPR1	0.032621
VolunteerC	Bicluster 2	hsa04921:Oxytocin signaling pathway	8	PRKCA, PTGS2, CAMK2G, PRKAG2, CACNA1C, MYLK, ITPR1, TRPM2	0.0363745
VolunteerC	Bicluster 2	hsa04912:GnRH signaling pathway	6	PRKCA, CAMK2G, MAPK10, CACNA1C, PRKCD, ITPR1	0.0405224
VolunteerC	Bicluster 2	hsa05212:Pancreatic cancer	5	ERBB2, VEGFA, SMAD3, RB1, MAPK10	0.045707
VolunteerC	Bicluster 2	hsa05031:Amphetamine addiction	5	PRKCA, SLC6A3, CAMK2G, CREB3L2, CACNA1C	0.0479002
VolunteerC	Bicluster 2	hsa04066:HIF-1 signaling pathway	6	PRKCA, FLT1, CAMK2G, ERBB2, VEGFA, HK2	0.0491196
VolunteerC	Bicluster 3	hsa04024:cAMP signaling pathway	8	PLD1, ADRB1, ATP2B4, ROCK2, DRD5, GABBR1, CREB3L2, MAPK10	0.0155238
VolunteerC	Bicluster 4	hsa04151:PI3K-Akt signaling pathway	12	IL3, SGK1, KRAS, FLT1, RAC1, JAK1, TNN, FGF2, YWHAE, EPHA2, FN1, ITGA2B	0.00827629
VolunteerC	Bicluster 4	hsa05202:Transcriptional misregulation in cancer	8	IL3, IL1R2, FLI1, FLT1, CEBPE, ELANE, SPI1, ZBTB16	0.00854399
VolunteerC	Bicluster 4	hsa04015:Rap1 signaling pathway	8	PFN3, KRAS, FLT1, RAC1, ITGB2, FGF2, EPHA2, ITGA2B	0.0269596
VolunteerC	Bicluster 4	hsa04650:Natural killer cell mediated cytotoxicity	6	KRAS, LCK, RAC1, SHC1, ITGB2, TYROBP	0.0274717
VolunteerC	Bicluster 4	hsa04380:Osteoclast differentiation	6	LCK, RAC1, SPI1, JAK1, FCGR2A, TYROBP	0.0358032
VolunteerC	Bicluster 4	hsa05200:Pathways in cancer	11	CTBP1, KRAS, RAC1, SPI1, JAK1, ZBTB16, FGF2, CTNNA2, AXIN1, FN1, ITGA2B	0.0465191
VolunteerC	Bicluster 4	hsa04915:Estrogen signaling pathway	5	KRAS, KCNJ6, GABBR1, ESR1, SHC1	0.0491262
VolunteerC	Bicluster 5	hsa05410:Hypertrophic cardiomyopathy (HCM)	5	CACNA2D1, PRKAG2, CACNB4, TTN, CACNA1C	0.0480338
VolunteerC	Bicluster 5	hsa04672:Intestinal immune network for IgA production	4	IL15RA, HLA-DMB, IL10, HLA-DQA1	0.0491767
VolunteerC	Bicluster 6	hsa05100:Bacterial invasion of epithelial cells	6	DNM3, CAV1, DOCK1, CTNNA3, CTNNA2, FN1	0.00536124
VolunteerC	Bicluster 6	hsa05416:Viral myocarditis	5	EIF4G2, CAV1, RAC2, HLA-C, HLA-DPA1	0.00921455
VolunteerC	Bicluster 6	hsa04713:Circadian entrainment	6	GRIN2B, ADCY9, GRIN1, GNB5, GNG11, PLCB1	0.0121326
VolunteerC	Bicluster 6	hsa04724:Glutamatergic synapse	6	GRIN2B, ADCY9, GRIN1, GNB5, GNG11, PLCB1	0.0248083
VolunteerC	Bicluster 6	hsa05200:Pathways in cancer	12	CTBP1, RAC2, ADCY9, EPAS1, ARNT2, GNB5, GNG11, MAPK10, PLCB1, CTNNA3, CTNNA2, FN1	0.0267626
VolunteerC	Bicluster 6	hsa04014:Ras signaling pathway	8	FLT1, RAC2, GRIN2B, GRIN1, GNB5, GNG11, MAPK10, EXOC2	0.0457878
VolunteerC	Bicluster 7	hsa04510:Focal adhesion	10	PDPK1, TNXB, ITGB7, ERBB2, PDGFC, MYL10, MAPK10, FN1, THBS4, MYL9	0.00779012
VolunteerC	Bicluster 7	hsa05169:Epstein-Barr virus infection	7	MAPK10, HLA-DPB1, MAP3K14, ENTPD1, TRAF5, NCOR2, HLA-DQA1	0.0167601
VolunteerC	Bicluster 7	hsa00532:Glycosaminoglycan biosynthesis - chondroitin sulfate / dermatan sulfate	3	CSGALNACT1, XYLT1, DSE	0.0439563
VolunteerC	Bicluster 7	hsa04672:Intestinal immune network for IgA production	4	ITGB7, HLA-DPB1, MAP3K14, HLA-DQA1	0.0443068
VolunteerC	Bicluster 7	hsa04919:Thyroid hormone signaling pathway	6	PDPK1, PLCE1, NCOA2, MED17, NOTCH4, ESR1	0.0443999
VolunteerC	Bicluster 7	hsa04330:Notch signaling pathway	4	DTX1, NOTCH4, DTX3, NCOR2	0.046698
VolunteerD	Bicluster 1	hsa04071:Sphingolipid signaling pathway	8	PRKCA, PLD1, KRAS, SGMS2, GNAQ, FYN, PPP2R5C, ABCC1	0.00205068
VolunteerD	Bicluster 1	hsa00051:Fructose and mannose metabolism	4	GMDS, PFKFB2, PFKP, HK1	0.0118023
VolunteerD	Bicluster 1	hsa04666:Fc gamma R-mediated phagocytosis	5	PRKCA, MYO10, PLD1, ASAP2, PIP5K1B	0.0367609
VolunteerD	Bicluster 2	hsa04150:mTOR signaling pathway	7	RPS6KA1, RPS6KA2, PIK3CD, PRKAA1, RPS6, PTEN, EIF4E1B	0.000245
VolunteerD	Bicluster 2	hsa04071:Sphingolipid signaling pathway	7	SGPL1, MAP2K1, FYN, PIK3CD, ABCC1, PTEN, OPRD1	0.0102866
VolunteerD	Bicluster 2	hsa04660:T cell receptor signaling pathway	6	CD3D, MAP2K1, FYN, PIK3CD, LCK, NFATC2	0.0187405
VolunteerD	Bicluster 2	hsa04114:Oocyte meiosis	6	RPS6KA1, MAP2K1, RPS6KA2, FBXO5, FBXW11, SPDYC	0.0279689
VolunteerD	Bicluster 2	hsa05166:HTLV-I infection	9	NRP1, WNT5B, LTBR, CD3D, ETS1, PIK3CD, LCK, NFATC2, HLA-F	0.0416757
VolunteerD	Bicluster 2	hsa04914:Progesterone-mediated oocyte maturation	5	RPS6KA1, MAP2K1, RPS6KA2, PIK3CD, SPDYC	0.0447993
VolunteerD	Bicluster 3	hsa04150:mTOR signaling pathway	7	CAB39L, MLST8, RRAGD, RPS6, PIK3R1, RPTOR, EIF4E1B	0.000548
VolunteerD	Bicluster 3	hsa05222:Small cell lung cancer	7	FHIT, LAMB3, ITGA3, BCL2L1, BIRC2, PIK3R1, CDK2	0.00400068
VolunteerD	Bicluster 3	hsa04152:AMPK signaling pathway	8	IGF1R, CAB39L, PPP2R5A, PFKFB3, TBC1D1, PIK3R1, G6PC3, RPTOR	0.00631468
VolunteerD	Bicluster 3	hsa04151:PI3K-Akt signaling pathway	13	IGF1R, LAMB3, PPP2R5A, FASLG, ITGA3, BCL2L1, MLST8, RPS6, G6PC3, RPTOR, PIK3R1, CDK2, EIF4E1B	0.0200353
VolunteerD	Bicluster 3	hsa05332:Graft-versus-host disease	4	PRF1, FASLG, HLA-DQA1, HLA-F	0.0206004
VolunteerD	Bicluster 3	hsa05200:Pathways in cancer	14	IGF1R, RASSF5, LAMB3, FLT3, ADCY5, SPI1, FASLG, ITGA3, BCL2L1, DAPK2, BIRC2, PIK3R1, CDK2, AXIN1	0.0228219
VolunteerD	Bicluster 3	hsa04210:Apoptosis	5	FASLG, BCL2L1, BIRC2, PIK3R1, CAPN1	0.0244833
VolunteerD	Bicluster 3	hsa04972:Pancreatic secretion	6	KCNMA1, CEL, ATP2B2, ATP2A3, ADCY5, KCNQ1	0.0251161
VolunteerD	Bicluster 3	hsa05330:Allograft rejection	4	PRF1, FASLG, HLA-DQA1, HLA-F	0.0278693
VolunteerD	Bicluster 3	hsa04940:Type I diabetes mellitus	4	PRF1, FASLG, HLA-DQA1, HLA-F	0.0386268
VolunteerD	Bicluster 4	hsa04514:Cell adhesion molecules (CAMs)	8	LRRC4, PTPRC, MAG, CLDN11, NRXN1, HLA-DPB1, HLA-DMB, HLA-DQA1	0.00471149
VolunteerD	Bicluster 4	hsa04672:Intestinal immune network for IgA production	5	LTBR, TNFSF13, HLA-DPB1, HLA-DMB, HLA-DQA1	0.00481352
VolunteerD	Bicluster 4	hsa04940:Type I diabetes mellitus	4	PTPRN2, HLA-DPB1, HLA-DMB, HLA-DQA1	0.0233173
VolunteerD	Bicluster 4	hsa05166:HTLV-I infection	9	CSF2, LTBR, ADCY9, CCND2, HLA-DPB1, HLA-DMB, MYB, PIK3R1, HLA-DQA1	0.0326161
VolunteerD	Bicluster 4	hsa05202:Transcriptional misregulation in cancer	7	PROM1, CSF2, SS18, HHEX, EYA1, CCND2, HMGA2	0.0357412
VolunteerD	Bicluster 4	hsa05323:Rheumatoid arthritis	5	CSF2, TNFSF13, HLA-DPB1, HLA-DMB, HLA-DQA1	0.0399846
VolunteerD	Bicluster 5	hsa04152:AMPK signaling pathway	13	IRS2, CAB39L, PFKFB2, LEPR, PIK3CD, PRKAG2, ADIPOR2, FBP1, RPTOR, G6PC3, CREB3L2, PIK3R5, PPP2R2B	1.25e-05
VolunteerD	Bicluster 5	hsa05100:Bacterial invasion of epithelial cells	7	DNM3, PIK3CD, SHC1, PIK3R5, SRC, PXN, ELMO1	0.00665982
VolunteerD	Bicluster 5	hsa04920:Adipocytokine signaling pathway	6	IRS2, LEPR, PRKAG2, ADIPOR2, AGRP, G6PC3	0.0174635
VolunteerD	Bicluster 5	hsa04750:Inflammatory mediator regulation of TRP channels	7	P2RY2, PIK3CD, PIK3R5, SRC, PRKCB, HTR2A, ALOX12	0.0192239
VolunteerD	Bicluster 5	hsa04070:Phosphatidylinositol signaling system	7	PIK3CD, SYNJ2, DGKZ, PIK3R5, ITPKA, PRKCB, PIP4K2B	0.0192239
VolunteerD	Bicluster 5	hsa04915:Estrogen signaling pathway	7	HSP90AB1, GNAI2, PIK3CD, CREB3L2, SHC1, PIK3R5, SRC	0.0201102
VolunteerD	Bicluster 5	hsa04910:Insulin signaling pathway	8	IRS2, PIK3CD, PRKAG2, FBP1, SHC1, PIK3R5, G6PC3, RPTOR	0.0298598
VolunteerD	Bicluster 5	hsa04151:PI3K-Akt signaling pathway	14	PHLPP1, HSP90AB1, TNXB, FGF17, PIK3CD, G6PC3, RPTOR, CHAD, YWHAG, LPAR6, CREB3L2, PIK3R5, PPP2R2B, COL11A2	0.0358822
VolunteerD	Bicluster 5	hsa04150:mTOR signaling pathway	5	CAB39L, PIK3CD, PIK3R5, RPTOR, PRKCB	0.0363817
VolunteerD	Bicluster 5	hsa04974:Protein digestion and absorption	6	SLC8A1, COL14A1, ELN, COL11A2, KCNQ1, KCNE3	0.041624
VolunteerD	Bicluster 5	hsa04370:VEGF signaling pathway	5	PIK3CD, PIK3R5, SRC, PXN, PRKCB	0.0426045
VolunteerD	Bicluster 5	hsa04071:Sphingolipid signaling pathway	7	GNAI2, PIK3CD, GNA12, ABCC1, PIK3R5, PPP2R2B, PRKCB	0.0455265
VolunteerD	Bicluster 6	hsa00040:Pentose and glucuronate interconversions	9	UGT1A7, UGT1A10, UGT1A6, UGT1A9, UGT1A8, UGT1A3, UGT1A5, AKR1B10, UGT1A4	5.73e-08
VolunteerD	Bicluster 6	hsa00053:Ascorbate and aldarate metabolism	8	UGT1A7, UGT1A10, UGT1A6, UGT1A9, UGT1A8, UGT1A3, UGT1A5, UGT1A4	2.44e-07
VolunteerD	Bicluster 6	hsa00140:Steroid hormone biosynthesis	9	UGT1A7, UGT1A10, UGT1A6, UGT1A9, UGT1A8, UGT1A3, UGT1A5, UGT1A4, CYP2E1	5.53e-06
VolunteerD	Bicluster 6	hsa00860:Porphyrin and chlorophyll metabolism	8	UGT1A7, UGT1A10, UGT1A6, UGT1A9, UGT1A8, UGT1A3, UGT1A5, UGT1A4	6e-06
VolunteerD	Bicluster 6	hsa00983:Drug metabolism - other enzymes	8	UGT1A7, UGT1A10, UGT1A6, UGT1A9, UGT1A8, UGT1A3, UGT1A5, UGT1A4	1.12e-05
VolunteerD	Bicluster 6	hsa00982:Drug metabolism - cytochrome P450	9	UGT1A7, UGT1A10, UGT1A6, UGT1A9, UGT1A8, UGT1A3, UGT1A5, UGT1A4, CYP2E1	1.85e-05
VolunteerD	Bicluster 6	hsa00980:Metabolism of xenobiotics by cytochrome P450	9	UGT1A7, UGT1A10, UGT1A6, UGT1A9, UGT1A8, UGT1A3, UGT1A5, UGT1A4, CYP2E1	3.46e-05
VolunteerD	Bicluster 6	hsa05204:Chemical carcinogenesis	9	UGT1A7, UGT1A10, UGT1A6, UGT1A9, UGT1A8, UGT1A3, UGT1A5, UGT1A4, CYP2E1	6.11e-05
VolunteerD	Bicluster 6	hsa00830:Retinol metabolism	8	UGT1A7, UGT1A10, UGT1A6, UGT1A9, UGT1A8, UGT1A3, UGT1A5, UGT1A4	0.000101
VolunteerD	Bicluster 6	hsa05219:Bladder cancer	5	KRAS, ERBB2, THBS1, CDK4, DAPK1	0.00510731
VolunteerD	Bicluster 6	hsa05212:Pancreatic cancer	5	KRAS, ERBB2, TGFB3, PIK3R5, CDK4	0.0249717
VolunteerD	Bicluster 6	hsa05220:Chronic myeloid leukemia	5	KRAS, TGFB3, PIK3R5, MECOM, CDK4	0.0346639
VolunteerD	Bicluster 6	hsa05200:Pathways in cancer	13	ERBB2, WNT3A, GNA12, TGFB3, HGF, MECOM, CDK4, DAPK1, CTNNA2, LAMB3, KRAS, PIK3R5, TRAF3	0.0364309
VolunteerD	Bicluster 7	hsa04724:Glutamatergic synapse	7	SLC17A6, GRM2, GRIN2B, GRIK1, GRIN2D, GNG4, ITPR1	0.00962666
VolunteerD	Bicluster 7	hsa04512:ECM-receptor interaction	6	COL4A2, TNXB, CD44, SV2B, THBS4, ITGA2B	0.0124874
VolunteerD	Bicluster 7	hsa05169:Epstein-Barr virus infection	7	CD44, LYN, HDAC1, HLA-B, JAK3, HLA-DPB1, ENTPD1	0.0131741
VolunteerD	Bicluster 7	hsa05033:Nicotine addiction	4	GABRA2, SLC17A6, GRIN2B, GRIN2D	0.0256072
VolunteerD	Bicluster 7	hsa04080:Neuroactive ligand-receptor interaction	10	GABRA2, HRH1, ADRB1, GRM2, GRIN2B, GRIK1, GRIN2D, DRD4, MTNR1B, CHRNA3	0.0327095
VolunteerD	Bicluster 7	hsa05030:Cocaine addiction	4	GRM2, GRIN2B, GRIN2D, CREB5	0.0430992
VolunteerD	Bicluster 7	hsa05014:Amyotrophic lateral sclerosis (ALS)	4	TNFRSF1A, GRIN2B, GRIN2D, CCS	0.045333
VolunteerD	Bicluster 7	hsa05203:Viral carcinogenesis	8	HDAC4, VAC14, LYN, HDAC1, CREB5, HLA-B, JAK3, TBPL1	0.0454751
