# Supplementary material for: Integrated Analysis of DNA Methylation and Biochemical/Metabolic Parameter During the Long-Term Isolation Environment
Source: Front Physiol. 2019 Jul 24;10:917. doi: 10.3389/fphys.2019.00917 (PMC6676193; doi:10.3389/fphys.2019.00917)
Supplement: Supplementary file 7 [file Table_7.XLSX]

## Sheet: Sheet1
Table S7. FABIA-derived DNA methylation gene-biochemical/metabolic parameter associations.
Gene	Biochemical/metabolic parameter	Volunteers (up three)	STITCH validation
ABCA4	ALB	VolunteerA; VolunteerB; VolunteerC;	No
ABCA4	ALT	VolunteerA; VolunteerB; VolunteerC;	No
ABCA4	Aminomuconic acid	VolunteerA; VolunteerB; VolunteerC;	No
ABCA4	Angiotensin-I-37C	VolunteerA; VolunteerB; VolunteerC;	No
ABCA4	AST	VolunteerA; VolunteerB; VolunteerC;	No
ABCA4	Dihydrouracil	VolunteerA; VolunteerB; VolunteerC;	No
ABCA4	FA	VolunteerA; VolunteerB; VolunteerC;	Yes
ABCA4	IBIL	VolunteerA; VolunteerB; VolunteerC;	No
ABCA4	IsoValeraldehyde	VolunteerA; VolunteerB; VolunteerC;	No
ABCA4	PRA	VolunteerA; VolunteerB; VolunteerC;	No
ABCA4	TBIL	VolunteerA; VolunteerB; VolunteerC;	No
ABCA4	ucOC	VolunteerA; VolunteerB; VolunteerC;	No
ABCA4	VA	VolunteerA; VolunteerB; VolunteerC;	Yes
ACSS2	IGF-1	VolunteerA; VolunteerB; VolunteerC;	No
ACSS2	NBAP	VolunteerA; VolunteerB; VolunteerC;	No
ACSS2	NO	VolunteerA; VolunteerB; VolunteerC;	No
ACSS2	PRL	VolunteerA; VolunteerB; VolunteerC;	No
ACSS2	PS	VolunteerA; VolunteerB; VolunteerC;	No
ACSS2	T	VolunteerA; VolunteerB; VolunteerC;	No
AGRN	Aminobutyraldehyde	VolunteerA; VolunteerB; VolunteerD;	No
AGRN	Cadaverine	VolunteerA; VolunteerB; VolunteerD;	No
AGRN	Tf	VolunteerA; VolunteerB; VolunteerD;	No
AGRN	VE	VolunteerA; VolunteerB; VolunteerD;	Yes
AGTRAP	3-NT	VolunteerA; VolunteerC; VolunteerD;	No
AGTRAP	5-HT	VolunteerA; VolunteerC; VolunteerD;	No
AGTRAP	AD-Plasma	VolunteerA; VolunteerC; VolunteerD;	No
AGTRAP	BDNF	VolunteerA; VolunteerC; VolunteerD;	No
AGTRAP	Hydroxypentanone	VolunteerA; VolunteerC; VolunteerD;	No
AGTRAP	IL-2	VolunteerA; VolunteerC; VolunteerD;	No
AGTRAP	Malonic acid	VolunteerA; VolunteerC; VolunteerD;	No
AGTRAP	NBAP	VolunteerA; VolunteerC; VolunteerD;	No
AIM1	5-HT	VolunteerB; VolunteerC; VolunteerD;	No
AIM1	AD-Plasma	VolunteerB; VolunteerC; VolunteerD;	No
AIM1	Agnuside	VolunteerB; VolunteerC; VolunteerD;	No
AIM1	ALD	VolunteerB; VolunteerC; VolunteerD;	No
AIM1	Aminomuconic acid	VolunteerB; VolunteerC; VolunteerD;	No
AIM1	Imidazoleacetic acid	VolunteerB; VolunteerC; VolunteerD;	No
AIM1	LeucylProline	VolunteerB; VolunteerC; VolunteerD;	No
AIM1	NO	VolunteerB; VolunteerC; VolunteerD;	No
AIM1	SOD	VolunteerB; VolunteerC; VolunteerD;	No
AIM1	TNF-α	VolunteerB; VolunteerC; VolunteerD;	No
AIM1	TRAP	VolunteerB; VolunteerC; VolunteerD;	No
AIM1	Uric acid	VolunteerB; VolunteerC; VolunteerD;	No
ALK	AD-Plasma	VolunteerB; VolunteerC; VolunteerD;	No
ALK	ALT	VolunteerB; VolunteerC; VolunteerD;	No
ALK	Aminobutyraldehyde	VolunteerB; VolunteerC; VolunteerD;	No
ALK	AST	VolunteerB; VolunteerC; VolunteerD;	No
ALK	Benzylamine	VolunteerB; VolunteerC; VolunteerD;	No
ALK	Cadaverine	VolunteerB; VolunteerC; VolunteerD;	No
ALK	CREA	VolunteerB; VolunteerC; VolunteerD;	Yes
ALK	D2	VolunteerB; VolunteerC; VolunteerD;	No
ALK	D3	VolunteerB; VolunteerC; VolunteerD;	No
ALK	Dihydromethylthiazole	VolunteerB; VolunteerC; VolunteerD;	No
ALK	dimethyllysine	VolunteerB; VolunteerC; VolunteerD;	No
ALK	Dimethylurea	VolunteerB; VolunteerC; VolunteerD;	No
ALK	FFA	VolunteerB; VolunteerC; VolunteerD;	No
ALK	Imidazole	VolunteerB; VolunteerC; VolunteerD;	No
ALK	Lactic acid	VolunteerB; VolunteerC; VolunteerD;	No
ALK	Methylarsonite	VolunteerB; VolunteerC; VolunteerD;	No
ALK	Niacinamide	VolunteerB; VolunteerC; VolunteerD;	No
ALK	Nicotinic acid	VolunteerB; VolunteerC; VolunteerD;	No
ALK	Oxoglutaric acid	VolunteerB; VolunteerC; VolunteerD;	No
ALK	ProlylMethionine	VolunteerB; VolunteerC; VolunteerD;	No
ALK	Quercetin	VolunteerB; VolunteerC; VolunteerD;	No
ALK	Sulfate	VolunteerB; VolunteerC; VolunteerD;	Yes
ANKRD28	AD-Plasma	VolunteerA; VolunteerB; VolunteerC;	No
ANKRD28	DOP-Plasma	VolunteerA; VolunteerB; VolunteerC;	No
ANKRD28	IL-4	VolunteerA; VolunteerB; VolunteerC;	No
ANKRD28	OT/BGP	VolunteerA; VolunteerB; VolunteerC;	No
ANKRD28	Phosphoric acid2	VolunteerA; VolunteerB; VolunteerC;	No
ANKRD31	ACTH	VolunteerB; VolunteerC; VolunteerD;	No
ANKRD31	Angiotensin-I-37C	VolunteerB; VolunteerC; VolunteerD;	No
ANKRD31	bithiophene	VolunteerB; VolunteerC; VolunteerD;	No
ANKRD31	Hydroxyethanesulfonate	VolunteerB; VolunteerC; VolunteerD;	No
ANKRD31	IL-4	VolunteerB; VolunteerC; VolunteerD;	No
ANKRD31	Imidazole	VolunteerB; VolunteerC; VolunteerD;	No
ANKRD31	Isometheptene	VolunteerB; VolunteerC; VolunteerD;	No
ANKRD31	Methylarsonite	VolunteerB; VolunteerC; VolunteerD;	No
ANKRD31	Methylbutyrylglycine	VolunteerB; VolunteerC; VolunteerD;	No
ANKRD31	NGF	VolunteerB; VolunteerC; VolunteerD;	No
ANKRD31	Oxalacetic acid	VolunteerB; VolunteerC; VolunteerD;	No
ANKRD31	Oxoglutarate	VolunteerB; VolunteerC; VolunteerD;	No
ANKRD31	PRA	VolunteerB; VolunteerC; VolunteerD;	No
ANKRD31	Sulfate	VolunteerB; VolunteerC; VolunteerD;	No
ANKRD31	VA	VolunteerB; VolunteerC; VolunteerD;	No
ANO10	Formic acid	VolunteerA; VolunteerC; VolunteerD;	No
ANO10	FT3	VolunteerA; VolunteerC; VolunteerD;	No
ANO10	Glucose	VolunteerA; VolunteerC; VolunteerD;	No
ANO10	GlutaminylTryptophan	VolunteerA; VolunteerC; VolunteerD;	No
ANO10	NTX	VolunteerA; VolunteerC; VolunteerD;	No
ANO10	Succinic acid	VolunteerA; VolunteerC; VolunteerD;	No
ANO10	Trichloroethylene	VolunteerA; VolunteerC; VolunteerD;	No
AQP2	Acetylhistamine	VolunteerA; VolunteerB; VolunteerD;	No
AQP2	Aminobutanoic acid	VolunteerA; VolunteerB; VolunteerD;	No
AQP2	Aminobutyraldehyde	VolunteerA; VolunteerB; VolunteerD;	No
AQP2	Aminomuconic acid	VolunteerA; VolunteerB; VolunteerD;	No
AQP2	Betaine aldehyde	VolunteerA; VolunteerB; VolunteerD;	No
AQP2	Cadaverine	VolunteerA; VolunteerB; VolunteerD;	Yes
AQP2	DBIL	VolunteerA; VolunteerB; VolunteerD;	No
AQP2	GH	VolunteerA; VolunteerB; VolunteerD;	No
AQP2	HVOS	VolunteerA; VolunteerB; VolunteerD;	No
AQP2	Hydroxypentanone	VolunteerA; VolunteerB; VolunteerD;	No
AQP2	Malonic acid	VolunteerA; VolunteerB; VolunteerD;	No
AQP2	Octene	VolunteerA; VolunteerB; VolunteerD;	No
AQP2	Phosphoric acid	VolunteerA; VolunteerB; VolunteerD;	Yes
AQP2	Piperidinecarboxaldehyde	VolunteerA; VolunteerB; VolunteerD;	No
AQP2	VEGF	VolunteerA; VolunteerB; VolunteerD;	No
ARHGEF2	Amidosulfonic acid	VolunteerA; VolunteerB; VolunteerC;	No
ARHGEF2	Aminobutanoic acid	VolunteerA; VolunteerB; VolunteerC;	No
ARHGEF2	aspartylaspartic acid	VolunteerA; VolunteerB; VolunteerC;	No
ARHGEF2	Benzaldehyde	VolunteerA; VolunteerB; VolunteerC;	No
ARHGEF2	Cortisol	VolunteerA; VolunteerB; VolunteerC;	No
ARHGEF2	DOS	VolunteerA; VolunteerB; VolunteerC;	No
ARHGEF2	GGT	VolunteerA; VolunteerB; VolunteerC;	No
ARHGEF2	GH	VolunteerA; VolunteerB; VolunteerC;	No
ARHGEF2	Hydroxyethanesulfonate	VolunteerA; VolunteerB; VolunteerC;	No
ARHGEF2	TSH	VolunteerA; VolunteerB; VolunteerC;	No
ARHGEF2	ucOC	VolunteerA; VolunteerB; VolunteerC;	No
ARID1B	Formylmethionine	VolunteerB; VolunteerC; VolunteerD;	No
ARID1B	Glutamine1	VolunteerB; VolunteerC; VolunteerD;	No
ARID1B	glutamylleucine	VolunteerB; VolunteerC; VolunteerD;	No
ARID1B	Hippuric acid	VolunteerB; VolunteerC; VolunteerD;	No
ARID1B	NGF	VolunteerB; VolunteerC; VolunteerD;	No
ARID1B	Phenylpropionate	VolunteerB; VolunteerC; VolunteerD;	No
ARID1B	Proline betaine	VolunteerB; VolunteerC; VolunteerD;	No
ARID1B	Sphalleroside A	VolunteerB; VolunteerC; VolunteerD;	No
ASPRV1	Aminobutanoic acid	VolunteerB; VolunteerC; VolunteerD;	No
ASPRV1	Benzaldehyde	VolunteerB; VolunteerC; VolunteerD;	No
ASPRV1	GH	VolunteerB; VolunteerC; VolunteerD;	No
ASPRV1	Hydroxyethanesulfonate	VolunteerB; VolunteerC; VolunteerD;	No
ASPRV1	Phosphoric acid	VolunteerB; VolunteerC; VolunteerD;	No
ASPRV1	TSH	VolunteerB; VolunteerC; VolunteerD;	No
ASPRV1	ucOC	VolunteerB; VolunteerC; VolunteerD;	No
ASTN1	Aminobutyraldehyde	VolunteerA; VolunteerB; VolunteerD;	No
ASTN1	Cadaverine	VolunteerA; VolunteerB; VolunteerD;	No
ASTN1	Tf	VolunteerA; VolunteerB; VolunteerD;	No
ASTN1	VE	VolunteerA; VolunteerB; VolunteerD;	No
ATP1B1	5-HT	VolunteerA; VolunteerB; VolunteerD;	No
ATP1B1	AD-Plasma	VolunteerA; VolunteerB; VolunteerD;	No
ATP1B1	DOP-Plasma	VolunteerA; VolunteerB; VolunteerD;	No
ATP1B1	GSH-PX	VolunteerA; VolunteerB; VolunteerD;	No
ATP1B1	IL-1β	VolunteerA; VolunteerB; VolunteerD;	No
ATP6V0E2	Acetylaminooctanoic acid	VolunteerB; VolunteerC; VolunteerD;	No
ATP6V0E2	Betaine1	VolunteerB; VolunteerC; VolunteerD;	No
ATP6V0E2	DOP-Plasma	VolunteerB; VolunteerC; VolunteerD;	No
ATP6V0E2	FFA	VolunteerB; VolunteerC; VolunteerD;	No
ATP6V0E2	Hippuric acid	VolunteerB; VolunteerC; VolunteerD;	No
ATP6V0E2	sCD146	VolunteerB; VolunteerC; VolunteerD;	No
ATP6V0E2	Valine	VolunteerB; VolunteerC; VolunteerD;	No
ATP6V0E2	Xylulose	VolunteerB; VolunteerC; VolunteerD;	No
BTBD18	8-OHdG	VolunteerA; VolunteerC; VolunteerD;	No
BTBD18	Cyclo	VolunteerA; VolunteerC; VolunteerD;	No
BTBD18	diaminobutyric acid	VolunteerA; VolunteerC; VolunteerD;	No
BTBD18	Octenoylcarnitine	VolunteerA; VolunteerC; VolunteerD;	No
BTBD18	Trichloroethylene	VolunteerA; VolunteerC; VolunteerD;	No
C10orf105	5-HT	VolunteerA; VolunteerB; VolunteerD;	No
C10orf105	AD-Plasma	VolunteerA; VolunteerB; VolunteerD;	No
C10orf105	DOP-Plasma	VolunteerA; VolunteerB; VolunteerD;	No
C10orf105	GSH-PX	VolunteerA; VolunteerB; VolunteerD;	No
C10orf105	IL-1β	VolunteerA; VolunteerB; VolunteerD;	No
C14orf102	3-NT	VolunteerB; VolunteerC; VolunteerD;	No
C14orf102	Angiotensin-II	VolunteerB; VolunteerC; VolunteerD;	No
C14orf102	D3	VolunteerB; VolunteerC; VolunteerD;	No
C14orf102	Formic acid	VolunteerB; VolunteerC; VolunteerD;	No
C14orf102	GH	VolunteerB; VolunteerC; VolunteerD;	No
C14orf102	GLB	VolunteerB; VolunteerC; VolunteerD;	No
C14orf102	IGF-1	VolunteerB; VolunteerC; VolunteerD;	No
C14orf102	Malondialdehyde	VolunteerB; VolunteerC; VolunteerD;	No
C14orf102	NBAP	VolunteerB; VolunteerC; VolunteerD;	No
C14orf102	Octene	VolunteerB; VolunteerC; VolunteerD;	No
C14orf102	SOD	VolunteerB; VolunteerC; VolunteerD;	No
C14orf102	T	VolunteerB; VolunteerC; VolunteerD;	No
C14orf102	TP	VolunteerB; VolunteerC; VolunteerD;	No
C14orf102	Triethylamine	VolunteerB; VolunteerC; VolunteerD;	No
C1orf55	Betaine1	VolunteerA; VolunteerB; VolunteerD;	No
C1orf55	DOP-Plasma	VolunteerA; VolunteerB; VolunteerD;	No
C1orf55	FFA	VolunteerA; VolunteerB; VolunteerD;	No
C1orf55	Glutaral	VolunteerA; VolunteerB; VolunteerD;	No
C1orf55	Hippuric acid	VolunteerA; VolunteerB; VolunteerD;	No
C1orf55	IsoleucylHydroxyproline	VolunteerA; VolunteerB; VolunteerD;	No
C1orf55	Methylnicotinamide	VolunteerA; VolunteerB; VolunteerD;	No
C1orf55	NBAP	VolunteerA; VolunteerB; VolunteerD;	No
C1orf55	NGF	VolunteerA; VolunteerB; VolunteerD;	No
C1orf55	Octene	VolunteerA; VolunteerB; VolunteerD;	No
C1orf55	sCD146	VolunteerA; VolunteerB; VolunteerD;	No
C1orf55	Valine	VolunteerA; VolunteerB; VolunteerD;	No
C9orf86	5-HT	VolunteerB; VolunteerC; VolunteerD;	No
C9orf86	Alanine	VolunteerB; VolunteerC; VolunteerD;	No
C9orf86	ALT	VolunteerB; VolunteerC; VolunteerD;	No
C9orf86	Aspartic acid	VolunteerB; VolunteerC; VolunteerD;	No
C9orf86	AST	VolunteerB; VolunteerC; VolunteerD;	No
C9orf86	Benzaldehyde	VolunteerB; VolunteerC; VolunteerD;	No
C9orf86	Formic acid	VolunteerB; VolunteerC; VolunteerD;	No
C9orf86	FRUC	VolunteerB; VolunteerC; VolunteerD;	No
C9orf86	FT3	VolunteerB; VolunteerC; VolunteerD;	No
C9orf86	FT4	VolunteerB; VolunteerC; VolunteerD;	No
C9orf86	Glutaral	VolunteerB; VolunteerC; VolunteerD;	No
C9orf86	Imidazole	VolunteerB; VolunteerC; VolunteerD;	No
C9orf86	Mercaptolactic acid	VolunteerB; VolunteerC; VolunteerD;	No
C9orf86	Methylnicotinium	VolunteerB; VolunteerC; VolunteerD;	No
C9orf86	NAD-Plasma	VolunteerB; VolunteerC; VolunteerD;	No
C9orf86	NTX	VolunteerB; VolunteerC; VolunteerD;	No
C9orf86	Phenylglucuronide	VolunteerB; VolunteerC; VolunteerD;	No
C9orf86	Phenylpropionate	VolunteerB; VolunteerC; VolunteerD;	No
C9orf86	TSH	VolunteerB; VolunteerC; VolunteerD;	No
C9orf86	Urolithin B	VolunteerB; VolunteerC; VolunteerD;	No
CASQ2	GH	VolunteerB; VolunteerC; VolunteerD;	No
CASQ2	IL-2	VolunteerB; VolunteerC; VolunteerD;	No
CASQ2	TRAP	VolunteerB; VolunteerC; VolunteerD;	No
CASQ2	Tyramine	VolunteerB; VolunteerC; VolunteerD;	No
CBX5	3-NT	VolunteerA; VolunteerB; VolunteerC;	No
CBX5	5-HT	VolunteerA; VolunteerB; VolunteerC;	No
CBX5	ALT	VolunteerA; VolunteerB; VolunteerC;	No
CBX5	Aminobutyraldehyde	VolunteerA; VolunteerB; VolunteerC;	No
CBX5	Aspartic acid	VolunteerA; VolunteerB; VolunteerC;	No
CBX5	AST	VolunteerA; VolunteerB; VolunteerC;	No
CBX5	bithiophene	VolunteerA; VolunteerB; VolunteerC;	No
CBX5	Cadaverine	VolunteerA; VolunteerB; VolunteerC;	No
CBX5	Carnitine	VolunteerA; VolunteerB; VolunteerC;	No
CBX5	Dihydromethylthiazole	VolunteerA; VolunteerB; VolunteerC;	No
CBX5	dimethyllysine	VolunteerA; VolunteerB; VolunteerC;	No
CBX5	Formic acid	VolunteerA; VolunteerB; VolunteerC;	No
CBX5	FRUC	VolunteerA; VolunteerB; VolunteerC;	No
CBX5	FT3	VolunteerA; VolunteerB; VolunteerC;	No
CBX5	FT4	VolunteerA; VolunteerB; VolunteerC;	No
CBX5	Imidazole	VolunteerA; VolunteerB; VolunteerC;	No
CBX5	Isometheptene	VolunteerA; VolunteerB; VolunteerC;	No
CBX5	Lactic acid	VolunteerA; VolunteerB; VolunteerC;	No
CBX5	Methylbutyrylglycine	VolunteerA; VolunteerB; VolunteerC;	No
CBX5	Niacinamide	VolunteerA; VolunteerB; VolunteerC;	No
CBX5	Nicotinic acid	VolunteerA; VolunteerB; VolunteerC;	No
CBX5	ProlylMethionine	VolunteerA; VolunteerB; VolunteerC;	No
CBX5	Quercetin	VolunteerA; VolunteerB; VolunteerC;	Yes
CBX5	RBP	VolunteerA; VolunteerB; VolunteerC;	No
CBX5	ValylPhenylalanine	VolunteerA; VolunteerB; VolunteerC;	No
CBX5	Xylulose	VolunteerA; VolunteerB; VolunteerC;	No
CCDC112	8-OHdG	VolunteerB; VolunteerC; VolunteerD;	No
CCDC112	Acetoacetic acid	VolunteerB; VolunteerC; VolunteerD;	No
CCDC112	ACTH	VolunteerB; VolunteerC; VolunteerD;	No
CCDC112	ArginylHistidine	VolunteerB; VolunteerC; VolunteerD;	No
CCDC112	Benzyl propionate	VolunteerB; VolunteerC; VolunteerD;	No
CCDC112	Creatinine	VolunteerB; VolunteerC; VolunteerD;	No
CCDC112	Cyclo	VolunteerB; VolunteerC; VolunteerD;	No
CCDC112	Dihydrouracil	VolunteerB; VolunteerC; VolunteerD;	No
CCDC112	Estradiol glucuronide	VolunteerB; VolunteerC; VolunteerD;	No
CCDC112	GH	VolunteerB; VolunteerC; VolunteerD;	No
CCDC112	GLB	VolunteerB; VolunteerC; VolunteerD;	No
CCDC112	GLU	VolunteerB; VolunteerC; VolunteerD;	No
CCDC112	Glutamine	VolunteerB; VolunteerC; VolunteerD;	No
CCDC112	Glutamine1	VolunteerB; VolunteerC; VolunteerD;	No
CCDC112	glutamylleucine	VolunteerB; VolunteerC; VolunteerD;	No
CCDC112	Hexanoylglycine	VolunteerB; VolunteerC; VolunteerD;	No
CCDC112	Hydroxybutyric acid	VolunteerB; VolunteerC; VolunteerD;	No
CCDC112	IGF-1	VolunteerB; VolunteerC; VolunteerD;	No
CCDC112	Methylguanine	VolunteerB; VolunteerC; VolunteerD;	No
CCDC112	NTX	VolunteerB; VolunteerC; VolunteerD;	No
CCDC112	Octenoylcarnitine	VolunteerB; VolunteerC; VolunteerD;	No
CCDC112	Phenylpropionate	VolunteerB; VolunteerC; VolunteerD;	No
CCDC112	Sulfate	VolunteerB; VolunteerC; VolunteerD;	No
CCDC112	Tartaric acid	VolunteerB; VolunteerC; VolunteerD;	No
CCDC112	TP	VolunteerB; VolunteerC; VolunteerD;	No
CCDC112	Urolithin B	VolunteerB; VolunteerC; VolunteerD;	No
CCDC142	Aspartic acid	VolunteerA; VolunteerB; VolunteerC;	No
CCDC142	Benzaldehyde	VolunteerA; VolunteerB; VolunteerC;	No
CCDC142	FT3	VolunteerA; VolunteerB; VolunteerC;	No
CCDC142	FT4	VolunteerA; VolunteerB; VolunteerC;	No
CCDC142	Imidazole	VolunteerA; VolunteerB; VolunteerC;	No
CCDC142	Mercaptolactic acid	VolunteerA; VolunteerB; VolunteerC;	No
CCDC142	Methylhippuric acid	VolunteerA; VolunteerB; VolunteerC;	No
CCDC142	NAD-Plasma	VolunteerA; VolunteerB; VolunteerC;	No
CCDC142	SOD	VolunteerA; VolunteerB; VolunteerC;	No
CCDC142	TSH	VolunteerA; VolunteerB; VolunteerC;	No
CD59	Cortisol	VolunteerB; VolunteerC; VolunteerD;	No
CD59	Creatinine	VolunteerB; VolunteerC; VolunteerD;	No
CD59	Formylmethionine	VolunteerB; VolunteerC; VolunteerD;	No
CD59	Glutamine	VolunteerB; VolunteerC; VolunteerD;	Yes
CD59	Isoleucine	VolunteerB; VolunteerC; VolunteerD;	No
CD59	Methylguanine	VolunteerB; VolunteerC; VolunteerD;	No
CDC42EP3	5-HT	VolunteerA; VolunteerB; VolunteerC;	No
CDC42EP3	ALB	VolunteerA; VolunteerB; VolunteerC;	No
CDC42EP3	ALB	VolunteerA; VolunteerB; VolunteerC;	No
CDC42EP3	ALT	VolunteerA; VolunteerB; VolunteerC;	No
CDC42EP3	Aminomuconic acid	VolunteerA; VolunteerB; VolunteerC;	No
CDC42EP3	Angiotensin-I-37C	VolunteerA; VolunteerB; VolunteerC;	No
CDC42EP3	AST	VolunteerA; VolunteerB; VolunteerC;	No
CDC42EP3	Benzylamine	VolunteerA; VolunteerB; VolunteerC;	No
CDC42EP3	FFA	VolunteerA; VolunteerB; VolunteerC;	No
CDC42EP3	GGT	VolunteerA; VolunteerB; VolunteerC;	No
CDC42EP3	GSH-PX	VolunteerA; VolunteerB; VolunteerC;	No
CDC42EP3	IFN-γ	VolunteerA; VolunteerB; VolunteerC;	No
CDC42EP3	IL-4	VolunteerA; VolunteerB; VolunteerC;	No
CDC42EP3	LDL-C	VolunteerA; VolunteerB; VolunteerC;	No
CDC42EP3	Methylarsonite	VolunteerA; VolunteerB; VolunteerC;	No
CDC42EP3	NTX	VolunteerA; VolunteerB; VolunteerC;	No
CDC42EP3	Oxoglutarate	VolunteerA; VolunteerB; VolunteerC;	No
CDC42EP3	TC	VolunteerA; VolunteerB; VolunteerC;	No
CDC42EP3	Tf	VolunteerA; VolunteerB; VolunteerC;	No
CDC42EP3	TP	VolunteerA; VolunteerB; VolunteerC;	No
CDH23	5-HT	VolunteerA; VolunteerB; VolunteerD;	No
CDH23	AD-Plasma	VolunteerA; VolunteerB; VolunteerD;	No
CDH23	DOP-Plasma	VolunteerA; VolunteerB; VolunteerD;	No
CDH23	GSH-PX	VolunteerA; VolunteerB; VolunteerD;	No
CDH23	IL-1β	VolunteerA; VolunteerB; VolunteerD;	No
CEL	AD-Plasma	VolunteerA; VolunteerB; VolunteerD;	No
CEL	Benzylamine	VolunteerA; VolunteerB; VolunteerD;	No
CEL	Cymene	VolunteerA; VolunteerB; VolunteerD;	No
CEL	DOS	VolunteerA; VolunteerB; VolunteerD;	No
CEL	FFA	VolunteerA; VolunteerB; VolunteerD;	No
CEL	Fucose	VolunteerA; VolunteerB; VolunteerD;	Yes
CEL	hsCRP	VolunteerA; VolunteerB; VolunteerD;	No
CEL	Melamine	VolunteerA; VolunteerB; VolunteerD;	No
CEL	Methylarsonite	VolunteerA; VolunteerB; VolunteerD;	No
CEL	MMB	VolunteerA; VolunteerB; VolunteerD;	No
CEL	Phosphoric acid2	VolunteerA; VolunteerB; VolunteerD;	No
CEL	Sulfate	VolunteerA; VolunteerB; VolunteerD;	Yes
CEL	Trichloroethylene	VolunteerA; VolunteerB; VolunteerD;	No
CEL	Triethylamine	VolunteerA; VolunteerB; VolunteerD;	No
CLUAP1	ACTH	VolunteerA; VolunteerB; VolunteerD;	No
CLUAP1	ALB	VolunteerA; VolunteerB; VolunteerD;	No
CLUAP1	ALT	VolunteerA; VolunteerB; VolunteerD;	No
CLUAP1	Aminomuconic acid	VolunteerA; VolunteerB; VolunteerD;	No
CLUAP1	AST	VolunteerA; VolunteerB; VolunteerD;	No
CLUAP1	IBIL	VolunteerA; VolunteerB; VolunteerD;	No
CLUAP1	TBIL	VolunteerA; VolunteerB; VolunteerD;	No
CNGB3	Acetylphosphate	VolunteerA; VolunteerB; VolunteerD;	No
COMMD9	ACTH	VolunteerA; VolunteerB; VolunteerD;	No
COMMD9	Angiotensin-I-37C	VolunteerA; VolunteerB; VolunteerD;	No
COMMD9	ArginylHistidine	VolunteerA; VolunteerB; VolunteerD;	No
COMMD9	Benzyl propionate	VolunteerA; VolunteerB; VolunteerD;	No
COMMD9	Dihydrouracil	VolunteerA; VolunteerB; VolunteerD;	No
COMMD9	Estradiol glucuronide	VolunteerA; VolunteerB; VolunteerD;	No
COMMD9	glutamylleucine	VolunteerA; VolunteerB; VolunteerD;	No
COMMD9	Hexanoylglycine	VolunteerA; VolunteerB; VolunteerD;	No
COMMD9	NTX	VolunteerA; VolunteerB; VolunteerD;	No
COMMD9	Octenoylcarnitine	VolunteerA; VolunteerB; VolunteerD;	No
COMMD9	Oxoglutarate	VolunteerA; VolunteerB; VolunteerD;	No
COMMD9	Phenylpropionate	VolunteerA; VolunteerB; VolunteerD;	No
COMMD9	PRA	VolunteerA; VolunteerB; VolunteerD;	No
COMMD9	RBP	VolunteerA; VolunteerB; VolunteerD;	No
COMMD9	TP	VolunteerA; VolunteerB; VolunteerD;	No
COMMD9	Urolithin B	VolunteerA; VolunteerB; VolunteerD;	No
CRIM1	Agnuside	VolunteerA; VolunteerB; VolunteerD;	No
CRIM1	Aminomuconic acid	VolunteerA; VolunteerB; VolunteerD;	No
CRIM1	Angiotensin-I-37C	VolunteerA; VolunteerB; VolunteerD;	No
CRIM1	IFN-γ	VolunteerA; VolunteerB; VolunteerD;	No
CRIM1	IL-2	VolunteerA; VolunteerB; VolunteerD;	No
CRIM1	LeucylProline	VolunteerA; VolunteerB; VolunteerD;	No
CRIM1	MMB	VolunteerA; VolunteerB; VolunteerD;	No
CRIM1	PRA	VolunteerA; VolunteerB; VolunteerD;	No
CRIM1	Tiglylglycine	VolunteerA; VolunteerB; VolunteerD;	No
CRIM1	TNF-α	VolunteerA; VolunteerB; VolunteerD;	No
CRIM1	Tyramine	VolunteerA; VolunteerB; VolunteerD;	No
CRIM1	ucOC	VolunteerA; VolunteerB; VolunteerD;	No
CRIM1	VA	VolunteerA; VolunteerB; VolunteerD;	No
DAZAP1	Agnuside	VolunteerA; VolunteerB; VolunteerC;	No
DAZAP1	AST	VolunteerA; VolunteerB; VolunteerC;	No
DAZAP1	Benzyl propionate	VolunteerA; VolunteerB; VolunteerC;	No
DAZAP1	IL-2	VolunteerA; VolunteerB; VolunteerC;	No
DAZAP1	Tyramine	VolunteerA; VolunteerB; VolunteerC;	No
DRD4	5-HT	VolunteerB; VolunteerC; VolunteerD;	Yes
DRD4	DBIL	VolunteerB; VolunteerC; VolunteerD;	No
DRD4	E-Selectin	VolunteerB; VolunteerC; VolunteerD;	No
DRD4	FFA	VolunteerB; VolunteerC; VolunteerD;	No
DRD4	Trichloroethylene	VolunteerB; VolunteerC; VolunteerD;	No
DUPD1	3-NT	VolunteerA; VolunteerB; VolunteerC;	No
DUPD1	5-HT	VolunteerB; VolunteerC; VolunteerD;	No
DUPD1	ACTH	VolunteerA; VolunteerB; VolunteerC;	No
DUPD1	AD-Plasma	VolunteerB; VolunteerC; VolunteerD;	No
DUPD1	ALB	VolunteerB; VolunteerC; VolunteerD;	No
DUPD1	Aminobutyraldehyde	VolunteerA; VolunteerB; VolunteerD;	No
DUPD1	Aminomuconic acid	VolunteerA; VolunteerB; VolunteerC; VolunteerD	No
DUPD1	Angiotensin-I-37C	VolunteerB; VolunteerC; VolunteerD;	No
DUPD1	BDNF	VolunteerA; VolunteerC; VolunteerD;	No
DUPD1	Betaine aldehyde	VolunteerA; VolunteerB; VolunteerD;	No
DUPD1	Cadaverine	VolunteerA; VolunteerB; VolunteerD;	No
DUPD1	DBIL	VolunteerA; VolunteerB; VolunteerD;	No
DUPD1	dimethyllysine	VolunteerA; VolunteerB; VolunteerD;	No
DUPD1	DOP-Plasma	VolunteerA; VolunteerB; VolunteerD;	No
DUPD1	Fasting_Insulin	VolunteerA; VolunteerB; VolunteerC;	No
DUPD1	GH	VolunteerA; VolunteerB; VolunteerD;	No
DUPD1	Hydroxypentanone	VolunteerA; VolunteerC; VolunteerD;	No
DUPD1	IL-2	VolunteerB; VolunteerC; VolunteerD;	No
DUPD1	Imidazole	VolunteerB; VolunteerC; VolunteerD;	Yes
DUPD1	Insulin	VolunteerA; VolunteerB; VolunteerC;	No
DUPD1	Malonic acid	VolunteerA; VolunteerC; VolunteerD;	No
DUPD1	NBAP	VolunteerA; VolunteerB; VolunteerC; VolunteerD	No
DUPD1	NO	VolunteerA; VolunteerB; VolunteerC; VolunteerD	No
DUPD1	Octene	VolunteerA; VolunteerB; VolunteerD;	No
DUPD1	PICP	VolunteerA; VolunteerB; VolunteerC;	No
DUPD1	SOD	VolunteerB; VolunteerC; VolunteerD;	No
DUPD1	TRAP	VolunteerB; VolunteerC; VolunteerD;	No
DUPD1	Triethylamine	VolunteerA; VolunteerB; VolunteerD;	No
EEFSEC	GH	VolunteerA; VolunteerC; VolunteerD;	No
EEFSEC	IL-2	VolunteerA; VolunteerC; VolunteerD;	No
EEFSEC	Imidazoleacetic acid	VolunteerA; VolunteerC; VolunteerD;	No
EEFSEC	Insulin	VolunteerA; VolunteerC; VolunteerD;	No
EEFSEC	ProlylTryptophan	VolunteerA; VolunteerC; VolunteerD;	No
EEFSEC	SOD	VolunteerA; VolunteerC; VolunteerD;	No
EEFSEC	TRAP	VolunteerA; VolunteerC; VolunteerD;	No
EHD1	3-NT	VolunteerA; VolunteerB; VolunteerC;	No
EHD1	Angiotensin-II	VolunteerA; VolunteerB; VolunteerC;	No
EHD1	D2	VolunteerA; VolunteerB; VolunteerC;	No
EHD1	D3	VolunteerA; VolunteerB; VolunteerC;	No
EHD1	Fasting_Insulin	VolunteerA; VolunteerB; VolunteerC;	No
EHD1	Formic acid	VolunteerA; VolunteerB; VolunteerC;	No
EHD1	GGT	VolunteerA; VolunteerB; VolunteerC;	No
EHD1	GH	VolunteerA; VolunteerB; VolunteerC;	No
EHD1	IGF-1	VolunteerA; VolunteerB; VolunteerC;	No
EHD1	Malondialdehyde	VolunteerA; VolunteerB; VolunteerC;	No
EHD1	NBAP	VolunteerA; VolunteerB; VolunteerC;	No
EHD1	T	VolunteerA; VolunteerB; VolunteerC;	No
ESR1	8-OHdG	VolunteerA; VolunteerC; VolunteerD;	Yes
ESR1	AD-Plasma	VolunteerA; VolunteerC; VolunteerD;	No
ESR1	Amidosulfonic acid	VolunteerA; VolunteerC; VolunteerD;	No
ESR1	Aminobutanoic acid	VolunteerA; VolunteerC; VolunteerD;	No
ESR1	Angiotensin-I-37C	VolunteerA; VolunteerC; VolunteerD;	No
ESR1	Angiotensin-I-4C	VolunteerA; VolunteerC; VolunteerD;	No
ESR1	Glutamine1	VolunteerA; VolunteerC; VolunteerD;	No
ESR1	IL-1β	VolunteerA; VolunteerC; VolunteerD;	No
ESR1	MMB	VolunteerA; VolunteerC; VolunteerD;	No
ESR1	PRA	VolunteerA; VolunteerC; VolunteerD;	No
ESR1	SOD	VolunteerA; VolunteerC; VolunteerD;	No
ESR1	VA	VolunteerA; VolunteerC; VolunteerD;	No
ETV6	3-NT	VolunteerA; VolunteerB; VolunteerC;	No
ETV6	Cadaverine	VolunteerA; VolunteerB; VolunteerC;	No
ETV6	Hydroxysebacic acid	VolunteerA; VolunteerB; VolunteerC;	No
ETV6	Malondialdehyde	VolunteerA; VolunteerB; VolunteerC;	No
ETV6	Methylnicotinamide	VolunteerA; VolunteerB; VolunteerC;	No
ETV6	Methylnicotinium	VolunteerA; VolunteerB; VolunteerC;	No
ETV6	Perillic acid	VolunteerA; VolunteerB; VolunteerC;	No
ETV6	PS	VolunteerA; VolunteerB; VolunteerC;	No
FAM26F	FA	VolunteerB; VolunteerC; VolunteerD;	No
FAM26F	Fasting_Insulin	VolunteerB; VolunteerC; VolunteerD;	No
FAM26F	Insulin	VolunteerB; VolunteerC; VolunteerD;	No
FAM26F	Uracil	VolunteerB; VolunteerC; VolunteerD;	No
FBRSL1	5-HT	VolunteerA; VolunteerC; VolunteerD;	No
FBRSL1	Alanine	VolunteerA; VolunteerC; VolunteerD;	No
FBRSL1	E-Selectin	VolunteerA; VolunteerC; VolunteerD;	No
FBRSL1	Formic acid	VolunteerA; VolunteerC; VolunteerD;	No
FBRSL1	GlutaminylTryptophan	VolunteerA; VolunteerC; VolunteerD;	No
FBRSL1	Imidazole	VolunteerA; VolunteerC; VolunteerD;	No
FBRSL1	Methylnicotinium	VolunteerA; VolunteerC; VolunteerD;	No
FBRSL1	NTX	VolunteerA; VolunteerC; VolunteerD;	No
FBRSL1	Urolithin B	VolunteerA; VolunteerC; VolunteerD;	No
FBXO28	ALB	VolunteerA; VolunteerB; VolunteerD;	No
FBXO28	Aminomuconic acid	VolunteerA; VolunteerB; VolunteerD;	No
FBXO28	Angiotensin-I-37C	VolunteerA; VolunteerB; VolunteerD;	No
FBXO28	IBIL	VolunteerA; VolunteerB; VolunteerD;	No
FBXO28	IL-2	VolunteerA; VolunteerB; VolunteerD;	No
FBXO28	Melamine	VolunteerA; VolunteerB; VolunteerD;	No
FBXO28	NGF	VolunteerA; VolunteerB; VolunteerD;	No
FBXO28	PRA	VolunteerA; VolunteerB; VolunteerD;	No
FBXO28	TBIL	VolunteerA; VolunteerB; VolunteerD;	No
FBXO28	Tf	VolunteerA; VolunteerB; VolunteerD;	No
FBXO28	ucOC	VolunteerA; VolunteerB; VolunteerD;	No
FHIT	ALT	VolunteerB; VolunteerC; VolunteerD;	No
FHIT	Benzyl propionate	VolunteerB; VolunteerC; VolunteerD;	No
FHIT	Carene	VolunteerB; VolunteerC; VolunteerD;	No
FHIT	DBIL	VolunteerB; VolunteerC; VolunteerD;	No
FHIT	FA	VolunteerB; VolunteerC; VolunteerD;	Yes
FHIT	IBIL	VolunteerB; VolunteerC; VolunteerD;	No
FHIT	IsoValeraldehyde	VolunteerB; VolunteerC; VolunteerD;	No
FHIT	Malonic acid	VolunteerB; VolunteerC; VolunteerD;	No
FHIT	Melamine	VolunteerB; VolunteerC; VolunteerD;	No
FHIT	MMB	VolunteerB; VolunteerC; VolunteerD;	No
FHIT	TBIL	VolunteerB; VolunteerC; VolunteerD;	No
FHIT	Uracil	VolunteerB; VolunteerC; VolunteerD;	No
FLT3	ACTH	VolunteerA; VolunteerB; VolunteerD;	No
FLT3	GH	VolunteerA; VolunteerB; VolunteerD;	No
FLT3	GLU	VolunteerA; VolunteerB; VolunteerD;	No
FLT3	IGF-1	VolunteerA; VolunteerB; VolunteerD;	No
FLT3	Methylbutyrylglycine	VolunteerA; VolunteerB; VolunteerD;	No
FLT3	NO	VolunteerA; VolunteerB; VolunteerD;	Yes
FLT3	Piperidine	VolunteerA; VolunteerB; VolunteerD;	No
FLT3	Sphalleroside A	VolunteerA; VolunteerB; VolunteerD;	No
FRG1B	5-HT	VolunteerA; VolunteerB; VolunteerD;	No
FRG1B	AD-Plasma	VolunteerA; VolunteerB; VolunteerD;	No
FRG1B	ALB	VolunteerA; VolunteerB; VolunteerD;	No
FRG1B	ALP	VolunteerA; VolunteerB; VolunteerD;	No
FRG1B	Cymene	VolunteerA; VolunteerB; VolunteerD;	No
FRG1B	DOP-Plasma	VolunteerA; VolunteerB; VolunteerD;	No
FRG1B	E-Selectin	VolunteerA; VolunteerB; VolunteerD;	No
FRG1B	Estradiol glucuronide	VolunteerA; VolunteerB; VolunteerD;	No
FRG1B	FA	VolunteerA; VolunteerB; VolunteerD;	No
FRG1B	FFA	VolunteerA; VolunteerB; VolunteerD;	No
FRG1B	Fucose	VolunteerA; VolunteerB; VolunteerD;	No
FRG1B	GSH-PX	VolunteerA; VolunteerB; VolunteerD;	No
FRG1B	Hippuric acid	VolunteerA; VolunteerB; VolunteerD;	No
FRG1B	Methylarsonite	VolunteerA; VolunteerB; VolunteerD;	No
FRG1B	Oxoglutarate	VolunteerA; VolunteerB; VolunteerD;	No
FRG1B	PICP	VolunteerA; VolunteerB; VolunteerD;	No
FRG1B	Purine	VolunteerA; VolunteerB; VolunteerD;	No
FRG1B	SOD	VolunteerA; VolunteerB; VolunteerD;	No
FRG1B	Urolithin B	VolunteerA; VolunteerB; VolunteerD;	No
FXYD7	Benzaldehyde	VolunteerB; VolunteerC; VolunteerD;	No
FXYD7	Butyric acid	VolunteerB; VolunteerC; VolunteerD;	No
FXYD7	Cadaverine	VolunteerB; VolunteerC; VolunteerD;	No
FXYD7	Creatine	VolunteerB; VolunteerC; VolunteerD;	No
FXYD7	Ethylbenzaldehyde	VolunteerB; VolunteerC; VolunteerD;	No
FXYD7	GlutaminylValine	VolunteerB; VolunteerC; VolunteerD;	No
FXYD7	HVOS	VolunteerB; VolunteerC; VolunteerD;	No
FXYD7	Hydroxyphenylacetylglycine	VolunteerB; VolunteerC; VolunteerD;	No
FXYD7	Hydroxysebacic acid	VolunteerB; VolunteerC; VolunteerD;	No
FXYD7	Methylnicotinamide	VolunteerB; VolunteerC; VolunteerD;	No
FXYD7	Perillic acid	VolunteerB; VolunteerC; VolunteerD;	No
FXYD7	Proline betaine	VolunteerB; VolunteerC; VolunteerD;	No
FXYD7	PS	VolunteerB; VolunteerC; VolunteerD;	No
FXYD7	Tyrosinamide	VolunteerB; VolunteerC; VolunteerD;	No
GNRHR2	Acetylphosphate	VolunteerB; VolunteerC; VolunteerD;	No
GNRHR2	ALP	VolunteerB; VolunteerC; VolunteerD;	No
GNRHR2	Butyric acid	VolunteerB; VolunteerC; VolunteerD;	No
GNRHR2	Carene	VolunteerB; VolunteerC; VolunteerD;	No
GNRHR2	Cortisol	VolunteerB; VolunteerC; VolunteerD;	No
GNRHR2	DOS	VolunteerB; VolunteerC; VolunteerD;	No
GNRHR2	Piperidine	VolunteerB; VolunteerC; VolunteerD;	No
GNRHR2	Proline betaine	VolunteerB; VolunteerC; VolunteerD;	No
GNRHR2	SOD	VolunteerB; VolunteerC; VolunteerD;	No
GNRHR2	Triethylamine	VolunteerB; VolunteerC; VolunteerD;	No
GRM6	Betaine1	VolunteerA; VolunteerB; VolunteerC;	No
GRM6	DOP-Plasma	VolunteerA; VolunteerB; VolunteerC;	No
GRM6	Proline betaine	VolunteerA; VolunteerB; VolunteerC;	No
GRM6	Trichloroethylene	VolunteerA; VolunteerB; VolunteerC;	No
GRM6	Valine	VolunteerA; VolunteerB; VolunteerC;	No
HHAT	Aspartic acid	VolunteerA; VolunteerC; VolunteerD;	Yes
HHAT	bithiophene	VolunteerA; VolunteerC; VolunteerD;	No
HHAT	Carnitine	VolunteerA; VolunteerC; VolunteerD;	No
HHAT	D3	VolunteerA; VolunteerC; VolunteerD;	No
HHAT	Formylmethionine	VolunteerA; VolunteerC; VolunteerD;	No
HHAT	FT4	VolunteerA; VolunteerC; VolunteerD;	No
HHAT	GSH-PX	VolunteerA; VolunteerC; VolunteerD;	No
HHAT	Isometheptene	VolunteerA; VolunteerC; VolunteerD;	No
HHAT	Methylbutyrylglycine	VolunteerA; VolunteerC; VolunteerD;	No
HHAT	Oxoglutaric acid	VolunteerA; VolunteerC; VolunteerD;	Yes
HHAT	Quercetin	VolunteerA; VolunteerC; VolunteerD;	No
HHAT	VEGF	VolunteerA; VolunteerC; VolunteerD;	No
HHAT	Xylulose	VolunteerA; VolunteerC; VolunteerD;	No
HLA-DPB1	3-NT	VolunteerA; VolunteerB; VolunteerD;	No
HLA-DPB1	ACTH	VolunteerA; VolunteerB; VolunteerD;	No
HLA-DPB1	Angiotensin-II	VolunteerA; VolunteerB; VolunteerD;	No
HLA-DPB1	aspartylaspartic acid	VolunteerA; VolunteerB; VolunteerD;	No
HLA-DPB1	GSH-PX	VolunteerA; VolunteerB; VolunteerD;	No
HLA-DPB1	IGF-1	VolunteerA; VolunteerB; VolunteerD;	No
HLA-DPB1	Methylbutyrylglycine	VolunteerA; VolunteerB; VolunteerD;	No
HLA-DPB1	NBAP	VolunteerA; VolunteerB; VolunteerD;	No
HLA-DPB1	TG	VolunteerA; VolunteerB; VolunteerD;	No
HLA-L	5-HT	VolunteerA; VolunteerB; VolunteerD;	No
HLA-L	ALP	VolunteerA; VolunteerB; VolunteerD;	No
HLA-L	E-Selectin	VolunteerA; VolunteerB; VolunteerD;	No
HLA-L	Methylguanine	VolunteerA; VolunteerB; VolunteerD;	No
HLA-L	NAD-Plasma	VolunteerA; VolunteerB; VolunteerD;	No
HLA-L	Trichloroethylene	VolunteerA; VolunteerB; VolunteerD;	No
HLA-L	Urolithin B	VolunteerA; VolunteerB; VolunteerD;	No
HNF1B	ACTH	VolunteerA; VolunteerB; VolunteerD;	No
HNF1B	ALB	VolunteerA; VolunteerB; VolunteerD;	No
HNF1B	Angiotensin-I-4C	VolunteerA; VolunteerB; VolunteerD;	No
HNF1B	GGT	VolunteerA; VolunteerB; VolunteerD;	No
HNF1B	GSH-PX	VolunteerA; VolunteerB; VolunteerD;	No
HNF1B	HDL-C	VolunteerA; VolunteerB; VolunteerD;	No
HNF1B	Hexanoylglycine	VolunteerA; VolunteerB; VolunteerD;	No
HNF1B	NBAP	VolunteerA; VolunteerB; VolunteerD;	No
HNF1B	NTX	VolunteerA; VolunteerB; VolunteerD;	No
HNF1B	Octenoylcarnitine	VolunteerA; VolunteerB; VolunteerD;	No
HNF1B	RBP	VolunteerA; VolunteerB; VolunteerD;	No
HTR2A	Acetylaminooctanoic acid	VolunteerA; VolunteerC; VolunteerD;	No
HTR2A	AD-Plasma	VolunteerA; VolunteerC; VolunteerD;	Yes
HTR2A	Betaine1	VolunteerA; VolunteerC; VolunteerD;	No
HTR2A	DOP-Plasma	VolunteerA; VolunteerC; VolunteerD;	No
HTR2A	FT3	VolunteerA; VolunteerC; VolunteerD;	No
HTR2A	IsoleucylHydroxyproline	VolunteerA; VolunteerC; VolunteerD;	No
HTR2A	Methylnicotinamide	VolunteerA; VolunteerC; VolunteerD;	No
HTR2A	Methylnicotinium	VolunteerA; VolunteerC; VolunteerD;	No
HTR2A	Norandrosterone	VolunteerA; VolunteerC; VolunteerD;	No
HTR2A	Quinone	VolunteerA; VolunteerC; VolunteerD;	No
HTR2A	Succinic acid	VolunteerA; VolunteerC; VolunteerD;	No
HTR2A	TSH	VolunteerA; VolunteerC; VolunteerD;	No
HTR2A	Valine	VolunteerA; VolunteerC; VolunteerD;	No
HTR4	Acetic acid	VolunteerA; VolunteerB; VolunteerD;	Yes
HTR4	Angiotensin-II	VolunteerA; VolunteerB; VolunteerD;	Yes
HTR4	aspartylaspartic acid	VolunteerA; VolunteerB; VolunteerD;	No
HTR4	Betaine	VolunteerA; VolunteerB; VolunteerD;	No
HTR4	D3	VolunteerA; VolunteerB; VolunteerD;	No
HTR4	DOP-Plasma	VolunteerA; VolunteerB; VolunteerD;	No
HTR4	Epinephrine	VolunteerA; VolunteerB; VolunteerD;	Yes
HTR4	Ethylphenol	VolunteerA; VolunteerB; VolunteerD;	No
HTR4	Formic acid	VolunteerA; VolunteerB; VolunteerD;	No
HTR4	Heptanol	VolunteerA; VolunteerB; VolunteerD;	No
HTR4	IGF-1	VolunteerA; VolunteerB; VolunteerD;	No
HTR4	MG	VolunteerA; VolunteerB; VolunteerD;	Yes
HTR4	NBAP	VolunteerA; VolunteerB; VolunteerD;	No
HTR4	NO	VolunteerA; VolunteerB; VolunteerD;	No
HTR4	Octene	VolunteerA; VolunteerB; VolunteerD;	No
HTR4	Octenoic acid	VolunteerA; VolunteerB; VolunteerD;	No
HTR4	PS	VolunteerA; VolunteerB; VolunteerD;	No
HTR4	T	VolunteerA; VolunteerB; VolunteerD;	Yes
HTR4	TG	VolunteerA; VolunteerB; VolunteerD;	No
HTR4	Urea	VolunteerA; VolunteerB; VolunteerD;	No
HTR4	Valine	VolunteerA; VolunteerB; VolunteerD;	No
HTR4	ValylAsparagine	VolunteerA; VolunteerB; VolunteerD;	No
HTRA4	5-HT	VolunteerA; VolunteerC; VolunteerD;	No
HTRA4	Acetylaminooctanoic acid	VolunteerA; VolunteerC; VolunteerD;	No
HTRA4	Formic acid	VolunteerA; VolunteerC; VolunteerD;	No
HTRA4	FT3	VolunteerA; VolunteerC; VolunteerD;	No
HTRA4	GH	VolunteerA; VolunteerC; VolunteerD;	No
HTRA4	Hydroxysebacic acid	VolunteerA; VolunteerC; VolunteerD;	No
HTRA4	NO	VolunteerA; VolunteerC; VolunteerD;	No
HTRA4	Oxododecanoic acid	VolunteerA; VolunteerC; VolunteerD;	No
HTRA4	Perillic acid	VolunteerA; VolunteerC; VolunteerD;	No
HTRA4	Quinone	VolunteerA; VolunteerC; VolunteerD;	No
HTRA4	RBP	VolunteerA; VolunteerC; VolunteerD;	No
HTRA4	Succinic acid	VolunteerA; VolunteerC; VolunteerD;	No
IL17D	3-NT	VolunteerB; VolunteerC; VolunteerD;	No
IL17D	ADH/VP/AVP	VolunteerB; VolunteerC; VolunteerD;	No
IL17D	ALB	VolunteerB; VolunteerC; VolunteerD;	No
IL17D	ALB	VolunteerB; VolunteerC; VolunteerD;	No
IL17D	Aminobutyraldehyde	VolunteerB; VolunteerC; VolunteerD;	No
IL17D	Angiotensin-II	VolunteerB; VolunteerC; VolunteerD;	No
IL17D	bithiophene	VolunteerB; VolunteerC; VolunteerD;	No
IL17D	Cadaverine	VolunteerB; VolunteerC; VolunteerD;	No
IL17D	D3	VolunteerB; VolunteerC; VolunteerD;	No
IL17D	Dihydromethylthiazole	VolunteerB; VolunteerC; VolunteerD;	No
IL17D	Formic acid	VolunteerB; VolunteerC; VolunteerD;	No
IL17D	GGT	VolunteerB; VolunteerC; VolunteerD;	No
IL17D	GSH-PX	VolunteerB; VolunteerC; VolunteerD;	No
IL17D	IFN-γ	VolunteerB; VolunteerC; VolunteerD;	No
IL17D	Isometheptene	VolunteerB; VolunteerC; VolunteerD;	No
IL17D	LDL-C	VolunteerB; VolunteerC; VolunteerD;	No
IL17D	Methylbutyrylglycine	VolunteerB; VolunteerC; VolunteerD;	No
IL17D	NTX	VolunteerB; VolunteerC; VolunteerD;	No
IL17D	Oxoglutaric acid	VolunteerB; VolunteerC; VolunteerD;	No
IL17D	Quercetin	VolunteerB; VolunteerC; VolunteerD;	No
IL17D	TC	VolunteerB; VolunteerC; VolunteerD;	No
IL17D	Tf	VolunteerB; VolunteerC; VolunteerD;	No
IL17D	ValylPhenylalanine	VolunteerB; VolunteerC; VolunteerD;	No
IL17D	VE	VolunteerB; VolunteerC; VolunteerD;	No
IL1R2	AD-Plasma	VolunteerB; VolunteerC; VolunteerD;	No
IL1R2	Aminomuconic acid	VolunteerB; VolunteerC; VolunteerD;	No
IL1R2	BDNF	VolunteerB; VolunteerC; VolunteerD;	No
IL1R2	Benzaldehyde	VolunteerB; VolunteerC; VolunteerD;	No
IL1R2	FT3	VolunteerB; VolunteerC; VolunteerD;	No
IL1R2	Hydroxypentanone	VolunteerB; VolunteerC; VolunteerD;	No
IL1R2	IL-2	VolunteerB; VolunteerC; VolunteerD;	No
IL1R2	Melamine	VolunteerB; VolunteerC; VolunteerD;	No
IL1R2	NT-proBNP	VolunteerB; VolunteerC; VolunteerD;	No
IL1R2	TRAP	VolunteerB; VolunteerC; VolunteerD;	No
IL1R2	TSH	VolunteerB; VolunteerC; VolunteerD;	No
IL3	Acetylaminooctanoic acid	VolunteerA; VolunteerC; VolunteerD;	No
IL3	Alanine	VolunteerA; VolunteerC; VolunteerD;	No
IL3	Aspartic acid	VolunteerA; VolunteerC; VolunteerD;	No
IL3	FT3	VolunteerA; VolunteerC; VolunteerD;	No
IL3	GLB	VolunteerA; VolunteerC; VolunteerD;	No
IL3	GlutaminylTryptophan	VolunteerA; VolunteerC; VolunteerD;	No
IL3	Mercaptolactic acid	VolunteerA; VolunteerC; VolunteerD;	No
IL3	Methylguanine	VolunteerA; VolunteerC; VolunteerD;	No
IL3	Methylnicotinium	VolunteerA; VolunteerC; VolunteerD;	No
IL3	NAD-Plasma	VolunteerA; VolunteerC; VolunteerD;	No
IL3	Phenylglucuronide	VolunteerA; VolunteerC; VolunteerD;	No
IL3	Phenylpropionate	VolunteerA; VolunteerC; VolunteerD;	No
IL3	Ribitol	VolunteerA; VolunteerC; VolunteerD;	No
IL3	TSH	VolunteerA; VolunteerC; VolunteerD;	No
IL3	Urolithin B	VolunteerA; VolunteerC; VolunteerD;	No
JAK3	Aminomuconic acid	VolunteerA; VolunteerB; VolunteerD;	No
JAK3	Cortisol	VolunteerA; VolunteerB; VolunteerD;	No
JAK3	E-Selectin	VolunteerA; VolunteerB; VolunteerD;	No
JAK3	FFA	VolunteerA; VolunteerB; VolunteerD;	No
JAK3	NAD-Plasma	VolunteerA; VolunteerB; VolunteerD;	No
JAK3	sCD146	VolunteerA; VolunteerB; VolunteerD;	No
JAK3	Trichloroethylene	VolunteerA; VolunteerB; VolunteerD;	No
JAK3	Uric acid	VolunteerA; VolunteerB; VolunteerD;	No
KCNK10	5-HT	VolunteerA; VolunteerC; VolunteerD;	No
KCNK10	Acetylaminooctanoic acid	VolunteerB; VolunteerC; VolunteerD;	No
KCNK10	Diphenylamine	VolunteerA; VolunteerB; VolunteerC;	No
KCNK10	DOP-Plasma	VolunteerA; VolunteerB; VolunteerD;	No
KCNK10	Ethylbenzaldehyde	VolunteerA; VolunteerB; VolunteerC;	No
KCNK10	Formic acid	VolunteerA; VolunteerC; VolunteerD;	Yes
KCNK10	GH	VolunteerA; VolunteerC; VolunteerD;	No
KCNK10	GlutaminylTryptophan	VolunteerA; VolunteerB; VolunteerC;	No
KCNK10	GlutaminylValine	VolunteerA; VolunteerB; VolunteerC;	No
KCNK10	Hydroxybutyric acid	VolunteerA; VolunteerB; VolunteerC;	No
KCNK10	IGF-1	VolunteerA; VolunteerB; VolunteerC;	No
KCNK10	IL-2	VolunteerA; VolunteerC; VolunteerD;	No
KCNK10	IsoleucylHydroxyproline	VolunteerA; VolunteerB; VolunteerD;	No
KCNK10	Methylnicotinamide	VolunteerA; VolunteerB; VolunteerD;	No
KCNK10	Methylnicotinium	VolunteerA; VolunteerB; VolunteerD;	No
KCNK10	NBAP	VolunteerA; VolunteerB; VolunteerC; VolunteerD	No
KCNK10	NO	VolunteerB; VolunteerC; VolunteerD;	No
KCNK10	Norandrosterone	VolunteerA; VolunteerB; VolunteerD;	No
KCNK10	Oxododecanoic acid	VolunteerB; VolunteerC; VolunteerD;	No
KCNK10	PRL	VolunteerB; VolunteerC; VolunteerD;	No
KCNK10	PS	VolunteerA; VolunteerB; VolunteerC;	No
KCNK10	T	VolunteerA; VolunteerB; VolunteerC;	No
KCNK10	Xylulose	VolunteerA; VolunteerB; VolunteerD;	No
KIAA0319	Acetylaminooctanoic acid	VolunteerA; VolunteerB; VolunteerC;	No
KIAA0319	Betaine1	VolunteerA; VolunteerB; VolunteerC;	No
KIAA0319	Creatinine	VolunteerA; VolunteerB; VolunteerC;	No
KIAA0319	DOP-Plasma	VolunteerA; VolunteerB; VolunteerC;	No
KIAA0319	Glutamine	VolunteerA; VolunteerB; VolunteerC;	No
KIAA0319	Glutamine1	VolunteerA; VolunteerB; VolunteerC;	No
KIAA0319	Hippuric acid	VolunteerA; VolunteerB; VolunteerC;	No
KIAA0319	Isoleucine	VolunteerA; VolunteerB; VolunteerC;	No
KIAA0319	ProlylHydroxyproline	VolunteerA; VolunteerB; VolunteerC;	No
KIAA0319	Valine	VolunteerA; VolunteerB; VolunteerC;	No
KLHDC5	Acetoacetic acid	VolunteerB; VolunteerC; VolunteerD;	No
KLHDC5	Cymene	VolunteerB; VolunteerC; VolunteerD;	No
KLHDC5	DOP-Plasma	VolunteerB; VolunteerC; VolunteerD;	No
KLHDC5	Estradiol glucuronide	VolunteerB; VolunteerC; VolunteerD;	No
KLHDC5	FA	VolunteerB; VolunteerC; VolunteerD;	No
KLHDC5	FFA	VolunteerB; VolunteerC; VolunteerD;	No
KLHDC5	Fucose	VolunteerB; VolunteerC; VolunteerD;	No
KLHDC5	Hippuric acid	VolunteerB; VolunteerC; VolunteerD;	No
KLHDC5	Methylarsonite	VolunteerB; VolunteerC; VolunteerD;	No
KLHDC5	Methylguanine	VolunteerB; VolunteerC; VolunteerD;	No
KLHDC5	Purine	VolunteerB; VolunteerC; VolunteerD;	No
KLHDC5	Pyruvic acid	VolunteerB; VolunteerC; VolunteerD;	No
KLHDC5	Sulfate	VolunteerB; VolunteerC; VolunteerD;	No
KLHDC5	Tartaric acid	VolunteerB; VolunteerC; VolunteerD;	No
KLHDC5	Uric acid	VolunteerB; VolunteerC; VolunteerD;	No
KLHDC5	Urolithin B	VolunteerB; VolunteerC; VolunteerD;	No
KPNA1	Hydroxypentanone	VolunteerA; VolunteerB; VolunteerC;	No
KPNA1	Malonic acid	VolunteerA; VolunteerB; VolunteerC;	No
KRT17	3-NT	VolunteerB; VolunteerC; VolunteerD;	No
KRT17	Dodecylbenzenesulfonic acid	VolunteerB; VolunteerC; VolunteerD;	No
KRT17	Hexanoylglycine	VolunteerB; VolunteerC; VolunteerD;	No
KRT17	Malondialdehyde	VolunteerB; VolunteerC; VolunteerD;	No
KRT17	PS	VolunteerB; VolunteerC; VolunteerD;	No
KRT17	SOD	VolunteerB; VolunteerC; VolunteerD;	No
LHFPL2	3-NT	VolunteerA; VolunteerC; VolunteerD;	No
LHFPL2	5-HT	VolunteerA; VolunteerC; VolunteerD;	No
LHFPL2	Acetylarginine	VolunteerA; VolunteerC; VolunteerD;	No
LHFPL2	AD-Plasma	VolunteerA; VolunteerC; VolunteerD;	No
LHFPL2	Angiotensin-II	VolunteerA; VolunteerC; VolunteerD;	No
LHFPL2	aspartylaspartic acid	VolunteerA; VolunteerC; VolunteerD;	No
LHFPL2	BDNF	VolunteerA; VolunteerC; VolunteerD;	No
LHFPL2	D3	VolunteerA; VolunteerC; VolunteerD;	No
LHFPL2	DOP-Plasma	VolunteerA; VolunteerC; VolunteerD;	No
LHFPL2	Formic acid	VolunteerA; VolunteerC; VolunteerD;	No
LHFPL2	GH	VolunteerA; VolunteerC; VolunteerD;	No
LHFPL2	Glucose	VolunteerA; VolunteerC; VolunteerD;	No
LHFPL2	GSH-PX	VolunteerA; VolunteerC; VolunteerD;	No
LHFPL2	Hydroxypentanone	VolunteerA; VolunteerC; VolunteerD;	No
LHFPL2	IGF-1	VolunteerA; VolunteerC; VolunteerD;	No
LHFPL2	IL-1β	VolunteerA; VolunteerC; VolunteerD;	No
LHFPL2	Malondialdehyde	VolunteerA; VolunteerC; VolunteerD;	No
LHFPL2	Malonic acid	VolunteerA; VolunteerC; VolunteerD;	No
LHFPL2	NBAP	VolunteerA; VolunteerC; VolunteerD;	No
LHFPL2	Octenoic acid	VolunteerA; VolunteerC; VolunteerD;	No
LHFPL2	PS	VolunteerA; VolunteerC; VolunteerD;	No
LHFPL2	T	VolunteerA; VolunteerC; VolunteerD;	Yes
LMO7	ALB	VolunteerB; VolunteerC; VolunteerD;	No
LMO7	Aminobutyraldehyde	VolunteerB; VolunteerC; VolunteerD;	No
LMO7	bithiophene	VolunteerB; VolunteerC; VolunteerD;	No
LMO7	Cadaverine	VolunteerB; VolunteerC; VolunteerD;	No
LMO7	D3	VolunteerB; VolunteerC; VolunteerD;	No
LMO7	Dihydromethylthiazole	VolunteerB; VolunteerC; VolunteerD;	No
LMO7	HDL-C	VolunteerB; VolunteerC; VolunteerD;	No
LMO7	Insulin	VolunteerB; VolunteerC; VolunteerD;	No
LMO7	Isometheptene	VolunteerB; VolunteerC; VolunteerD;	No
LMO7	VA	VolunteerB; VolunteerC; VolunteerD;	No
LMO7	ValylPhenylalanine	VolunteerB; VolunteerC; VolunteerD;	No
LOC401431	Acetylaminooctanoic acid	VolunteerB; VolunteerC; VolunteerD;	No
LOC401431	Betaine1	VolunteerB; VolunteerC; VolunteerD;	No
LOC401431	DOP-Plasma	VolunteerB; VolunteerC; VolunteerD;	No
LOC401431	FFA	VolunteerB; VolunteerC; VolunteerD;	No
LOC401431	Hippuric acid	VolunteerB; VolunteerC; VolunteerD;	No
LOC401431	sCD146	VolunteerB; VolunteerC; VolunteerD;	No
LOC401431	Valine	VolunteerB; VolunteerC; VolunteerD;	No
LOC401431	Xylulose	VolunteerB; VolunteerC; VolunteerD;	No
LOC730755	D3	VolunteerA; VolunteerB; VolunteerC;	No
LOC730755	DOP-Plasma	VolunteerA; VolunteerB; VolunteerC;	No
LOC730755	Formylmethionine	VolunteerA; VolunteerB; VolunteerC;	No
LOC730755	Piperidine	VolunteerA; VolunteerB; VolunteerC;	No
LOC730755	Sphalleroside A	VolunteerA; VolunteerB; VolunteerC;	No
LPCAT1	Benzaldehyde	VolunteerA; VolunteerB; VolunteerD;	No
LPCAT1	FT3	VolunteerA; VolunteerB; VolunteerD;	No
LPCAT1	FT4	VolunteerA; VolunteerB; VolunteerD;	No
LPCAT1	Imidazole	VolunteerA; VolunteerB; VolunteerD;	No
LPCAT1	PA	VolunteerA; VolunteerB; VolunteerD;	No
LPCAT1	Quercetin	VolunteerA; VolunteerB; VolunteerD;	No
LPCAT1	SOD	VolunteerA; VolunteerB; VolunteerD;	No
LPCAT1	TSH	VolunteerA; VolunteerB; VolunteerD;	No
MAD1L1	Acetylaminooctanoic acid	VolunteerA; VolunteerB; VolunteerC;	No
MAD1L1	ArginylHistidine	VolunteerA; VolunteerB; VolunteerC;	No
MAD1L1	Butyric acid	VolunteerA; VolunteerB; VolunteerC;	No
MAD1L1	Cyclo	VolunteerA; VolunteerB; VolunteerC;	No
MAD1L1	Diphenylamine	VolunteerA; VolunteerB; VolunteerC;	No
MAD1L1	Ethylbenzaldehyde	VolunteerA; VolunteerB; VolunteerC;	No
MAD1L1	GlutaminylTryptophan	VolunteerA; VolunteerB; VolunteerC;	No
MAD1L1	GlutaminylValine	VolunteerA; VolunteerB; VolunteerC;	No
MAD1L1	Hydroxybutyric acid	VolunteerA; VolunteerB; VolunteerC;	No
MAD1L1	Leucine	VolunteerA; VolunteerB; VolunteerC;	No
MAD1L1	Octenoylcarnitine	VolunteerA; VolunteerB; VolunteerC;	No
MAD1L1	Oxododecanoic acid	VolunteerA; VolunteerB; VolunteerC;	No
MAD1L1	Phenylpropionate	VolunteerA; VolunteerB; VolunteerC;	No
MAD1L1	Proline betaine	VolunteerA; VolunteerB; VolunteerC;	No
MAD1L1	Pyruvic acid	VolunteerA; VolunteerB; VolunteerC;	No
MAD1L1	Ribitol	VolunteerA; VolunteerB; VolunteerC;	No
MAD1L1	Trichloroethylene	VolunteerA; VolunteerB; VolunteerC;	No
MAP3K5	8-OHdG	VolunteerA; VolunteerC; VolunteerD;	No
MAP3K5	Aspartic acid	VolunteerA; VolunteerC; VolunteerD;	No
MAP3K5	Glucose	VolunteerA; VolunteerC; VolunteerD;	Yes
MAP3K5	Trichloroethylene	VolunteerA; VolunteerC; VolunteerD;	No
MAP7	Acetylaminooctanoic acid	VolunteerA; VolunteerC; VolunteerD;	No
MAP7	Cadaverine	VolunteerA; VolunteerC; VolunteerD;	No
MAP7	GH	VolunteerA; VolunteerC; VolunteerD;	No
MAP7	Hydroxyethanesulfonate	VolunteerA; VolunteerC; VolunteerD;	No
MAP7	Hydroxysebacic acid	VolunteerA; VolunteerC; VolunteerD;	No
MAP7	IsoleucylHydroxyproline	VolunteerA; VolunteerC; VolunteerD;	No
MAP7	Methylnicotinamide	VolunteerA; VolunteerC; VolunteerD;	No
MAP7	Methylnicotinium	VolunteerA; VolunteerC; VolunteerD;	No
MAP7	Norandrosterone	VolunteerA; VolunteerC; VolunteerD;	No
MAP7	Oxododecanoic acid	VolunteerA; VolunteerC; VolunteerD;	No
MAP7	Perillic acid	VolunteerA; VolunteerC; VolunteerD;	No
MAP7	VEGF	VolunteerA; VolunteerC; VolunteerD;	No
MCF2L	AD-Plasma	VolunteerA; VolunteerB; VolunteerD;	No
MCF2L	Aminomuconic acid	VolunteerA; VolunteerB; VolunteerD;	No
MCF2L	Angiotensin-I-37C	VolunteerA; VolunteerB; VolunteerD;	No
MCF2L	Benzylamine	VolunteerA; VolunteerB; VolunteerD;	No
MCF2L	FFA	VolunteerA; VolunteerB; VolunteerD;	No
MCF2L	GH	VolunteerA; VolunteerB; VolunteerD;	No
MCF2L	Hydroxyethanesulfonate	VolunteerA; VolunteerB; VolunteerD;	No
MCF2L	IL-2	VolunteerA; VolunteerB; VolunteerD;	No
MCF2L	Imidazole	VolunteerA; VolunteerB; VolunteerD;	No
MCF2L	NGF	VolunteerA; VolunteerB; VolunteerD;	No
MCF2L	OT/BGP	VolunteerA; VolunteerB; VolunteerD;	No
MCF2L	Oxalacetic acid	VolunteerA; VolunteerB; VolunteerD;	No
MCF2L	Oxoglutaric acid	VolunteerA; VolunteerB; VolunteerD;	No
MCF2L	PRA	VolunteerA; VolunteerB; VolunteerD;	No
MCF2L	Quercetin	VolunteerA; VolunteerB; VolunteerD;	No
MCF2L	SOD	VolunteerA; VolunteerB; VolunteerD;	No
MCF2L	TRAP	VolunteerA; VolunteerB; VolunteerD;	No
MCF2L	Triethylamine	VolunteerA; VolunteerB; VolunteerD;	No
METAP1	FA	VolunteerA; VolunteerB; VolunteerC;	No
METAP1	GLU	VolunteerA; VolunteerB; VolunteerC;	No
METAP1	Glucose	VolunteerA; VolunteerB; VolunteerC;	No
METAP1	HDL-C	VolunteerA; VolunteerB; VolunteerC;	No
METAP1	Hydroxybutyric acid	VolunteerA; VolunteerB; VolunteerC;	No
METAP1	Malondialdehyde	VolunteerA; VolunteerB; VolunteerC;	No
METAP1	Urolithin B	VolunteerA; VolunteerB; VolunteerC;	No
MICAL3	5-HT	VolunteerA; VolunteerB; VolunteerD;	No
MICAL3	ACTH	VolunteerA; VolunteerB; VolunteerD;	No
MICAL3	HDL-C	VolunteerA; VolunteerB; VolunteerD;	No
MICAL3	NTX	VolunteerA; VolunteerB; VolunteerD;	No
MICAL3	Phenylpropionate	VolunteerA; VolunteerB; VolunteerD;	No
MICAL3	RBP	VolunteerA; VolunteerB; VolunteerD;	No
MICAL3	Ribitol	VolunteerA; VolunteerB; VolunteerD;	No
MICAL3	Urolithin B	VolunteerA; VolunteerB; VolunteerD;	No
MIR488	Aminobutyraldehyde	VolunteerA; VolunteerB; VolunteerD;	No
MIR488	Cadaverine	VolunteerA; VolunteerB; VolunteerD;	No
MIR488	Tf	VolunteerA; VolunteerB; VolunteerD;	No
MIR488	VE	VolunteerA; VolunteerB; VolunteerD;	No
MIR937	Aminomuconic acid	VolunteerA; VolunteerB; VolunteerC;	No
MIR937	FRUC	VolunteerA; VolunteerB; VolunteerC;	No
MIR937	FT3	VolunteerA; VolunteerB; VolunteerC;	No
MIR937	NT-proBNP	VolunteerA; VolunteerB; VolunteerC;	No
MKS1	Acetic acid	VolunteerA; VolunteerB; VolunteerD;	No
MKS1	ACTH	VolunteerA; VolunteerB; VolunteerD;	No
MKS1	E-Selectin	VolunteerA; VolunteerB; VolunteerD;	No
MKS1	Mercaptolactic acid	VolunteerA; VolunteerB; VolunteerD;	No
MKS1	Ribitol	VolunteerA; VolunteerB; VolunteerD;	No
MKS1	Uric acid	VolunteerA; VolunteerB; VolunteerD;	No
MORF4	Acetone	VolunteerA; VolunteerB; VolunteerC;	No
MORF4	Dihydrouracil	VolunteerA; VolunteerB; VolunteerC;	No
MORF4	Glucose	VolunteerA; VolunteerB; VolunteerC;	No
MORF4	Hydroxybutyric acid	VolunteerA; VolunteerB; VolunteerC;	No
MORF4	Indolecarboxylic acid	VolunteerA; VolunteerB; VolunteerC;	No
MORF4	Methylguanine	VolunteerA; VolunteerB; VolunteerC;	No
MORF4	Uracil	VolunteerA; VolunteerB; VolunteerC;	No
MORF4	Urolithin B	VolunteerA; VolunteerB; VolunteerC;	No
MRE11A	5-HT	VolunteerA; VolunteerB; VolunteerD;	No
MRE11A	ACTH	VolunteerA; VolunteerB; VolunteerD;	No
MRE11A	ALB	VolunteerA; VolunteerB; VolunteerD;	No
MRE11A	ALT	VolunteerA; VolunteerB; VolunteerD;	No
MRE11A	Aminomuconic acid	VolunteerA; VolunteerB; VolunteerD;	No
MRE11A	AST	VolunteerA; VolunteerB; VolunteerD;	No
MRE11A	FFA	VolunteerA; VolunteerB; VolunteerD;	No
MRE11A	HDL-C	VolunteerA; VolunteerB; VolunteerD;	No
MRE11A	IBIL	VolunteerA; VolunteerB; VolunteerD;	No
MRE11A	IL-4	VolunteerA; VolunteerB; VolunteerD;	No
MRE11A	NTX	VolunteerA; VolunteerB; VolunteerD;	No
MRE11A	TBIL	VolunteerA; VolunteerB; VolunteerD;	No
MS4A6A	AD-Plasma	VolunteerA; VolunteerB; VolunteerC;	No
MS4A6A	Aminomuconic acid	VolunteerA; VolunteerB; VolunteerC;	No
MS4A6A	ArginylHistidine	VolunteerA; VolunteerB; VolunteerC;	No
MS4A6A	Benzaldehyde	VolunteerA; VolunteerB; VolunteerC;	No
MS4A6A	Cortisol	VolunteerA; VolunteerB; VolunteerC;	No
MS4A6A	DOS	VolunteerA; VolunteerB; VolunteerC;	No
MS4A6A	FT3	VolunteerA; VolunteerB; VolunteerC;	No
MS4A6A	glutamylleucine	VolunteerA; VolunteerB; VolunteerC;	No
MS4A6A	IL-2	VolunteerA; VolunteerB; VolunteerC;	No
MS4A6A	LeucylProline	VolunteerA; VolunteerB; VolunteerC;	No
MS4A6A	Melamine	VolunteerA; VolunteerB; VolunteerC;	No
MS4A6A	Mercaptolactic acid	VolunteerA; VolunteerB; VolunteerC;	No
MS4A6A	Methylarsonite	VolunteerA; VolunteerB; VolunteerC;	No
MS4A6A	Methylhippuric acid	VolunteerA; VolunteerB; VolunteerC;	No
MS4A6A	NAD-Plasma	VolunteerA; VolunteerB; VolunteerC;	No
MS4A6A	Octenoylcarnitine	VolunteerA; VolunteerB; VolunteerC;	No
MS4A6A	Oxoglutarate	VolunteerA; VolunteerB; VolunteerC;	No
MS4A6A	Phosphoric acid2	VolunteerA; VolunteerB; VolunteerC;	No
MS4A6A	Sphalleroside A	VolunteerA; VolunteerB; VolunteerC;	No
MS4A6A	Sulfate	VolunteerA; VolunteerB; VolunteerC;	No
MS4A6A	TNF-α	VolunteerA; VolunteerB; VolunteerC;	No
MS4A6A	TRAP	VolunteerA; VolunteerB; VolunteerC;	No
MS4A6A	TSH	VolunteerA; VolunteerB; VolunteerC;	No
MS4A6A	Uric acid	VolunteerA; VolunteerB; VolunteerC;	No
MS4A6A	VA	VolunteerA; VolunteerB; VolunteerC;	No
MT3	AD-Plasma	VolunteerB; VolunteerC; VolunteerD;	No
MT3	Aminomuconic acid	VolunteerB; VolunteerC; VolunteerD;	No
MT3	DOP-Plasma	VolunteerB; VolunteerC; VolunteerD;	No
MT3	Triethylamine	VolunteerB; VolunteerC; VolunteerD;	No
MYCBP2	Cadaverine	VolunteerB; VolunteerC; VolunteerD;	No
MYCBP2	Carene	VolunteerB; VolunteerC; VolunteerD;	No
MYCBP2	HVOS	VolunteerB; VolunteerC; VolunteerD;	No
MYCBP2	Oxododecanoic acid	VolunteerB; VolunteerC; VolunteerD;	No
MYCBP2	Prenylcysteine	VolunteerB; VolunteerC; VolunteerD;	No
MYCBP2	PS	VolunteerB; VolunteerC; VolunteerD;	No
MYCBP2	Uracil	VolunteerB; VolunteerC; VolunteerD;	No
MYCBP2	VEGF	VolunteerB; VolunteerC; VolunteerD;	No
MYO10	ACTH	VolunteerB; VolunteerC; VolunteerD;	No
MYO10	Angiotensin-I-37C	VolunteerB; VolunteerC; VolunteerD;	No
MYO10	Melamine	VolunteerB; VolunteerC; VolunteerD;	No
MYO10	NGF	VolunteerB; VolunteerC; VolunteerD;	No
MYO10	PRA	VolunteerB; VolunteerC; VolunteerD;	No
MYO10	VA	VolunteerB; VolunteerC; VolunteerD;	No
NAV2	Arsenobetaine	VolunteerA; VolunteerC; VolunteerD;	No
NAV2	Ethylbenzaldehyde	VolunteerA; VolunteerC; VolunteerD;	No
NAV2	Formic acid	VolunteerA; VolunteerC; VolunteerD;	No
NAV2	GlutaminylTryptophan	VolunteerA; VolunteerC; VolunteerD;	No
NAV2	GlutaminylValine	VolunteerA; VolunteerC; VolunteerD;	No
NAV2	HDL-C	VolunteerA; VolunteerC; VolunteerD;	No
NAV2	Hydroxybutyric acid	VolunteerA; VolunteerC; VolunteerD;	No
NAV2	PS	VolunteerA; VolunteerC; VolunteerD;	No
NID2	5-HT	VolunteerA; VolunteerB; VolunteerC;	No
NID2	Acetone	VolunteerA; VolunteerB; VolunteerC;	No
NID2	Agnuside	VolunteerA; VolunteerB; VolunteerC;	No
NID2	ArginylHistidine	VolunteerA; VolunteerB; VolunteerC;	No
NID2	Benzyl propionate	VolunteerA; VolunteerB; VolunteerC;	No
NID2	Estradiol glucuronide	VolunteerA; VolunteerB; VolunteerC;	No
NID2	glutamylleucine	VolunteerA; VolunteerB; VolunteerC;	No
NID2	HDL-C	VolunteerA; VolunteerB; VolunteerC;	No
NID2	Isopropyl alcohol	VolunteerA; VolunteerB; VolunteerC;	No
NID2	NBAP	VolunteerA; VolunteerB; VolunteerC;	No
NID2	NTX	VolunteerA; VolunteerB; VolunteerC;	No
NID2	Octenoylcarnitine	VolunteerA; VolunteerB; VolunteerC;	No
NID2	Phenylpropionate	VolunteerA; VolunteerB; VolunteerC;	No
NID2	RBP	VolunteerA; VolunteerB; VolunteerC;	No
NID2	Ribitol	VolunteerA; VolunteerB; VolunteerC;	No
NID2	SOD	VolunteerA; VolunteerB; VolunteerC;	No
NISCH	3-NT	VolunteerA; VolunteerC; VolunteerD;	No
NISCH	Angiotensin-II	VolunteerA; VolunteerC; VolunteerD;	No
NISCH	D3	VolunteerA; VolunteerC; VolunteerD;	No
NISCH	Epinephrine	VolunteerA; VolunteerC; VolunteerD;	No
NISCH	Formic acid	VolunteerA; VolunteerC; VolunteerD;	Yes
NISCH	GH	VolunteerA; VolunteerC; VolunteerD;	No
NISCH	IGF-1	VolunteerA; VolunteerC; VolunteerD;	No
NISCH	Malondialdehyde	VolunteerA; VolunteerC; VolunteerD;	No
NISCH	Phosphoric acid1	VolunteerA; VolunteerC; VolunteerD;	No
NISCH	PS	VolunteerA; VolunteerC; VolunteerD;	No
NISCH	T	VolunteerA; VolunteerC; VolunteerD;	No
NISCH	Urea	VolunteerA; VolunteerC; VolunteerD;	No
NXN	Betaine aldehyde	VolunteerA; VolunteerB; VolunteerD;	No
NXN	GH	VolunteerA; VolunteerB; VolunteerD;	No
NXN	Tf	VolunteerA; VolunteerB; VolunteerD;	No
PAX7	ALP	VolunteerA; VolunteerC; VolunteerD;	No
PAX7	Cresol glucuronide	VolunteerA; VolunteerC; VolunteerD;	No
PAX7	Fasting_Insulin	VolunteerA; VolunteerC; VolunteerD;	No
PAX7	GGT	VolunteerA; VolunteerC; VolunteerD;	No
PAX7	GH	VolunteerA; VolunteerC; VolunteerD;	No
PCDHGA1	GH	VolunteerB; VolunteerC; VolunteerD;	No
PCDHGA1	IGF-1	VolunteerB; VolunteerC; VolunteerD;	No
PCDHGA1	NAD-Plasma	VolunteerB; VolunteerC; VolunteerD;	No
PCDHGA1	NTX	VolunteerB; VolunteerC; VolunteerD;	No
PCDHGA1	TRAP	VolunteerB; VolunteerC; VolunteerD;	No
PCDHGA2	GH	VolunteerB; VolunteerC; VolunteerD;	No
PCDHGA2	IGF-1	VolunteerB; VolunteerC; VolunteerD;	No
PCDHGA2	NAD-Plasma	VolunteerB; VolunteerC; VolunteerD;	No
PCDHGA2	NTX	VolunteerB; VolunteerC; VolunteerD;	No
PCDHGA2	TRAP	VolunteerB; VolunteerC; VolunteerD;	No
PCDHGA3	GH	VolunteerB; VolunteerC; VolunteerD;	No
PCDHGA3	IGF-1	VolunteerB; VolunteerC; VolunteerD;	No
PCDHGA3	NAD-Plasma	VolunteerB; VolunteerC; VolunteerD;	No
PCDHGA3	NTX	VolunteerB; VolunteerC; VolunteerD;	No
PCDHGA3	TRAP	VolunteerB; VolunteerC; VolunteerD;	No
PHOX2B	5-HT	VolunteerB; VolunteerC; VolunteerD;	No
PHOX2B	BDNF	VolunteerB; VolunteerC; VolunteerD;	No
PHOX2B	E-Selectin	VolunteerB; VolunteerC; VolunteerD;	No
PHOX2B	Fucose	VolunteerB; VolunteerC; VolunteerD;	No
PHOX2B	GSH-PX	VolunteerB; VolunteerC; VolunteerD;	No
PHOX2B	Methylhippuric acid	VolunteerB; VolunteerC; VolunteerD;	No
PHOX2B	Oxoglutarate	VolunteerB; VolunteerC; VolunteerD;	No
PHOX2B	PICP	VolunteerB; VolunteerC; VolunteerD;	No
PHOX2B	SOD	VolunteerB; VolunteerC; VolunteerD;	No
PHOX2B	Sulfate	VolunteerB; VolunteerC; VolunteerD;	No
PI16	Arsenobetaine	VolunteerA; VolunteerB; VolunteerC;	No
PI16	Benzylamine	VolunteerA; VolunteerB; VolunteerC;	No
PI16	DOP-Plasma	VolunteerA; VolunteerB; VolunteerC;	No
PI16	FA	VolunteerA; VolunteerB; VolunteerC;	No
PI16	IL-1β	VolunteerA; VolunteerB; VolunteerC;	No
PI16	Urolithin B	VolunteerA; VolunteerB; VolunteerC;	No
PIWIL2	Aminobutanoic acid	VolunteerA; VolunteerC; VolunteerD;	No
PIWIL2	Benzaldehyde	VolunteerA; VolunteerC; VolunteerD;	No
PIWIL2	GH	VolunteerA; VolunteerC; VolunteerD;	No
PIWIL2	Hydroxyethanesulfonate	VolunteerA; VolunteerC; VolunteerD;	No
PIWIL2	NGF	VolunteerA; VolunteerC; VolunteerD;	No
PIWIL2	Norandrosterone	VolunteerA; VolunteerC; VolunteerD;	No
PIWIL2	SOD	VolunteerA; VolunteerC; VolunteerD;	No
PIWIL2	Triethylamine	VolunteerA; VolunteerC; VolunteerD;	No
PIWIL2	TSH	VolunteerA; VolunteerC; VolunteerD;	No
PIWIL2	ucOC	VolunteerA; VolunteerC; VolunteerD;	No
PLCL2	8-OHdG	VolunteerB; VolunteerC; VolunteerD;	No
PLCL2	Cyclo	VolunteerB; VolunteerC; VolunteerD;	No
PLCL2	FA	VolunteerA; VolunteerC; VolunteerD;	No
PLCL2	FFA	VolunteerA; VolunteerC; VolunteerD;	No
PLCL2	NT-proBNP	VolunteerA; VolunteerC; VolunteerD;	No
PLCL2	NTX	VolunteerB; VolunteerC; VolunteerD;	No
PLCL2	Octenoylcarnitine	VolunteerB; VolunteerC; VolunteerD;	No
PLCL2	Urolithin B	VolunteerA; VolunteerC; VolunteerD;	No
PLD1	Alanine	VolunteerA; VolunteerC; VolunteerD;	No
PLD1	GH	VolunteerA; VolunteerC; VolunteerD;	No
PLD1	GLU	VolunteerA; VolunteerC; VolunteerD;	No
PLD1	Glucose	VolunteerA; VolunteerC; VolunteerD;	No
PLD1	Hydroxybutyric acid	VolunteerA; VolunteerC; VolunteerD;	No
PLD1	IGF-1	VolunteerA; VolunteerC; VolunteerD;	No
PLD1	NTX	VolunteerA; VolunteerC; VolunteerD;	No
PPARGC1A	ALB	VolunteerA; VolunteerB; VolunteerC;	No
PPARGC1A	ALT	VolunteerA; VolunteerB; VolunteerC;	No
PPARGC1A	Aminomuconic acid	VolunteerA; VolunteerB; VolunteerC;	No
PPARGC1A	Angiotensin-I-37C	VolunteerA; VolunteerB; VolunteerC;	No
PPARGC1A	AST	VolunteerA; VolunteerB; VolunteerC;	No
PPARGC1A	Dihydrouracil	VolunteerA; VolunteerB; VolunteerC;	No
PPARGC1A	FA	VolunteerA; VolunteerB; VolunteerC;	No
PPARGC1A	IBIL	VolunteerA; VolunteerB; VolunteerC;	No
PPARGC1A	IsoValeraldehyde	VolunteerA; VolunteerB; VolunteerC;	No
PPARGC1A	PRA	VolunteerA; VolunteerB; VolunteerC;	No
PPARGC1A	TBIL	VolunteerA; VolunteerB; VolunteerC;	No
PPARGC1A	ucOC	VolunteerA; VolunteerB; VolunteerC;	No
PPARGC1A	VA	VolunteerA; VolunteerB; VolunteerC;	No
PRKAG2	3-NT	VolunteerA; VolunteerC; VolunteerD;	No
PRKAG2	ACTH	VolunteerA; VolunteerC; VolunteerD;	No
PRKAG2	Alanine	VolunteerA; VolunteerC; VolunteerD;	No
PRKAG2	ALD	VolunteerA; VolunteerC; VolunteerD;	No
PRKAG2	Angiotensin-II	VolunteerA; VolunteerC; VolunteerD;	No
PRKAG2	aspartylaspartic acid	VolunteerA; VolunteerC; VolunteerD;	No
PRKAG2	Cadaverine	VolunteerA; VolunteerC; VolunteerD;	No
PRKAG2	D3	VolunteerA; VolunteerC; VolunteerD;	Yes
PRKAG2	Dodecylbenzenesulfonic acid	VolunteerA; VolunteerC; VolunteerD;	No
PRKAG2	Formic acid	VolunteerA; VolunteerC; VolunteerD;	Yes
PRKAG2	Formylmethionine	VolunteerA; VolunteerC; VolunteerD;	No
PRKAG2	GSH-PX	VolunteerA; VolunteerC; VolunteerD;	No
PRKAG2	IGF-1	VolunteerA; VolunteerC; VolunteerD;	No
PRKAG2	Isometheptene	VolunteerA; VolunteerC; VolunteerD;	No
PRKAG2	Methylbutyrylglycine	VolunteerA; VolunteerC; VolunteerD;	No
PRKAG2	NBAP	VolunteerA; VolunteerC; VolunteerD;	No
PRKAG2	Phenylacetylglycine	VolunteerA; VolunteerC; VolunteerD;	No
PRKAG2	T	VolunteerA; VolunteerC; VolunteerD;	No
PRKAG2	VEGF	VolunteerA; VolunteerC; VolunteerD;	No
PRKCA	ACTH	VolunteerA; VolunteerB; VolunteerD;	No
PRKCA	Angiotensin-I-37C	VolunteerA; VolunteerB; VolunteerD;	Yes
PRKCA	GH	VolunteerA; VolunteerB; VolunteerD;	No
PRKCA	Hydroxyethanesulfonate	VolunteerA; VolunteerB; VolunteerD;	No
PRKCA	IL-4	VolunteerA; VolunteerB; VolunteerD;	No
PRKCA	Imidazole	VolunteerA; VolunteerB; VolunteerD;	No
PRKCA	Methylarsonite	VolunteerA; VolunteerB; VolunteerD;	Yes
PRKCA	NAD-Plasma	VolunteerA; VolunteerB; VolunteerD;	No
PRKCA	NGF	VolunteerA; VolunteerB; VolunteerD;	No
PRKCA	Oxalacetic acid	VolunteerA; VolunteerB; VolunteerD;	No
PRKCA	Oxoglutarate	VolunteerA; VolunteerB; VolunteerD;	No
PRKCA	PRA	VolunteerA; VolunteerB; VolunteerD;	No
PRKCA	Sulfate	VolunteerA; VolunteerB; VolunteerD;	Yes
PRKCA	TRAP	VolunteerA; VolunteerB; VolunteerD;	No
PRKCA	VA	VolunteerA; VolunteerB; VolunteerD;	Yes
PRPF39	3-NT	VolunteerB; VolunteerC; VolunteerD;	No
PRPF39	Dodecylbenzenesulfonic acid	VolunteerB; VolunteerC; VolunteerD;	No
PRPF39	Hexanoylglycine	VolunteerB; VolunteerC; VolunteerD;	No
PRPF39	Malondialdehyde	VolunteerB; VolunteerC; VolunteerD;	No
PRPF39	PS	VolunteerB; VolunteerC; VolunteerD;	No
PRPF39	SOD	VolunteerB; VolunteerC; VolunteerD;	No
PRRT1	HDL-C	VolunteerA; VolunteerC; VolunteerD;	No
PRRT1	NBAP	VolunteerA; VolunteerC; VolunteerD;	No
PRRT1	NTX	VolunteerA; VolunteerC; VolunteerD;	No
PRRT1	Octenoylcarnitine	VolunteerA; VolunteerC; VolunteerD;	No
PRRT1	PA	VolunteerA; VolunteerC; VolunteerD;	No
PRRT1	Phenylglucuronide	VolunteerA; VolunteerC; VolunteerD;	No
PRRT1	RBP	VolunteerA; VolunteerC; VolunteerD;	No
PRRT1	Succinic acid	VolunteerA; VolunteerC; VolunteerD;	No
PRTN3	FT3	VolunteerB; VolunteerC; VolunteerD;	No
PRTN3	Trichloroethylene	VolunteerB; VolunteerC; VolunteerD;	Yes
PRTN3	VA	VolunteerB; VolunteerC; VolunteerD;	Yes
PSMG1	Acetylaminooctanoic acid	VolunteerA; VolunteerB; VolunteerC;	No
PSMG1	D3	VolunteerA; VolunteerB; VolunteerC;	No
PSMG1	Diphenylamine	VolunteerA; VolunteerB; VolunteerC;	No
PSMG1	GlutaminylTryptophan	VolunteerA; VolunteerB; VolunteerC;	No
PSMG1	IsoleucylHydroxyproline	VolunteerA; VolunteerB; VolunteerC;	No
PSMG1	Methylnicotinamide	VolunteerA; VolunteerB; VolunteerC;	No
PSMG1	Methylnicotinium	VolunteerA; VolunteerB; VolunteerC;	No
PSMG1	Norandrosterone	VolunteerA; VolunteerB; VolunteerC;	No
PSMG1	Succinyldiaminopimelate	VolunteerA; VolunteerB; VolunteerC;	No
PVRL4	8-OHdG	VolunteerA; VolunteerB; VolunteerC;	No
PVRL4	Acetic acid	VolunteerA; VolunteerB; VolunteerC;	No
PVRL4	AD-Plasma	VolunteerA; VolunteerB; VolunteerC;	No
PVRL4	Amidosulfonic acid	VolunteerA; VolunteerB; VolunteerC;	No
PVRL4	Aminobutanoic acid	VolunteerA; VolunteerB; VolunteerC;	No
PVRL4	Aminomuconic acid	VolunteerA; VolunteerB; VolunteerC;	No
PVRL4	ArginylHistidine	VolunteerA; VolunteerB; VolunteerC;	No
PVRL4	aspartylaspartic acid	VolunteerA; VolunteerB; VolunteerC;	No
PVRL4	Benzaldehyde	VolunteerA; VolunteerB; VolunteerC;	No
PVRL4	Benzylamine	VolunteerA; VolunteerB; VolunteerC;	No
PVRL4	Caprylic acid	VolunteerA; VolunteerB; VolunteerC;	No
PVRL4	Carboxydimethyloctanolide	VolunteerA; VolunteerB; VolunteerC;	No
PVRL4	Cortisol	VolunteerA; VolunteerB; VolunteerC;	No
PVRL4	Cyclo	VolunteerA; VolunteerB; VolunteerC;	No
PVRL4	Cymene	VolunteerA; VolunteerB; VolunteerC;	No
PVRL4	DOS	VolunteerA; VolunteerB; VolunteerC;	No
PVRL4	Estradiol glucuronide	VolunteerA; VolunteerB; VolunteerC;	No
PVRL4	FFA	VolunteerA; VolunteerB; VolunteerC;	No
PVRL4	FT3	VolunteerA; VolunteerB; VolunteerC;	No
PVRL4	Fucose	VolunteerA; VolunteerB; VolunteerC;	No
PVRL4	GGT	VolunteerA; VolunteerB; VolunteerC;	No
PVRL4	GH	VolunteerA; VolunteerB; VolunteerC;	No
PVRL4	glutamylleucine	VolunteerA; VolunteerB; VolunteerC;	No
PVRL4	Hydroxyethanesulfonate	VolunteerA; VolunteerB; VolunteerC;	No
PVRL4	IL-2	VolunteerA; VolunteerB; VolunteerC;	No
PVRL4	Indolequinone	VolunteerA; VolunteerB; VolunteerC;	No
PVRL4	LeucylProline	VolunteerA; VolunteerB; VolunteerC;	No
PVRL4	Melamine	VolunteerA; VolunteerB; VolunteerC;	No
PVRL4	Mercaptolactic acid	VolunteerA; VolunteerB; VolunteerC;	No
PVRL4	Methylarsonite	VolunteerA; VolunteerB; VolunteerC;	No
PVRL4	Methylhippuric acid	VolunteerA; VolunteerB; VolunteerC;	No
PVRL4	MMB	VolunteerA; VolunteerB; VolunteerC;	No
PVRL4	NAD-Plasma	VolunteerA; VolunteerB; VolunteerC;	No
PVRL4	Octenoylcarnitine	VolunteerA; VolunteerB; VolunteerC;	No
PVRL4	OT/BGP	VolunteerA; VolunteerB; VolunteerC;	No
PVRL4	Oxoglutarate	VolunteerA; VolunteerB; VolunteerC;	No
PVRL4	Phosphoric acid2	VolunteerA; VolunteerB; VolunteerC;	No
PVRL4	Sphalleroside A	VolunteerA; VolunteerB; VolunteerC;	No
PVRL4	Sulfate	VolunteerA; VolunteerB; VolunteerC;	No
PVRL4	TNF-α	VolunteerA; VolunteerB; VolunteerC;	No
PVRL4	TRAP	VolunteerA; VolunteerB; VolunteerC;	No
PVRL4	Trichloroethylene	VolunteerA; VolunteerB; VolunteerC;	No
PVRL4	Trimethylammoniobutanoic acid	VolunteerA; VolunteerB; VolunteerC;	No
PVRL4	TSH	VolunteerA; VolunteerB; VolunteerC;	No
PVRL4	ucOC	VolunteerA; VolunteerB; VolunteerC;	No
PVRL4	Uric acid	VolunteerA; VolunteerB; VolunteerC;	No
PVRL4	VA	VolunteerA; VolunteerB; VolunteerC;	No
RAI1	3-NT	VolunteerA; VolunteerC; VolunteerD;	No
RAI1	5-HT	VolunteerA; VolunteerC; VolunteerD;	No
RAI1	AD-Plasma	VolunteerA; VolunteerC; VolunteerD;	No
RAI1	BDNF	VolunteerA; VolunteerC; VolunteerD;	No
RAI1	Hydroxypentanone	VolunteerA; VolunteerC; VolunteerD;	No
RAI1	IL-2	VolunteerA; VolunteerC; VolunteerD;	No
RAI1	Malonic acid	VolunteerA; VolunteerC; VolunteerD;	No
RAI1	NBAP	VolunteerA; VolunteerC; VolunteerD;	No
RCVRN	ACTH	VolunteerA; VolunteerB; VolunteerC;	No
RCVRN	Aminomuconic acid	VolunteerA; VolunteerB; VolunteerC;	No
RCVRN	Angiotensin-I-37C	VolunteerA; VolunteerB; VolunteerC;	No
RCVRN	Fasting_Insulin	VolunteerA; VolunteerB; VolunteerC;	No
RCVRN	IL-2	VolunteerA; VolunteerB; VolunteerC;	No
RCVRN	Imidazoleacetic acid	VolunteerA; VolunteerB; VolunteerC;	No
RCVRN	Insulin	VolunteerA; VolunteerB; VolunteerC;	No
RCVRN	LeucylProline	VolunteerA; VolunteerB; VolunteerC;	No
RCVRN	Melamine	VolunteerA; VolunteerB; VolunteerC;	No
RCVRN	TNF-α	VolunteerA; VolunteerB; VolunteerC;	No
RCVRN	TSH	VolunteerA; VolunteerB; VolunteerC;	No
RCVRN	VA	VolunteerA; VolunteerB; VolunteerC;	Yes
RETN	AD-Plasma	VolunteerB; VolunteerC; VolunteerD;	No
RETN	Aminomuconic acid	VolunteerB; VolunteerC; VolunteerD;	No
RETN	Benzaldehyde	VolunteerB; VolunteerC; VolunteerD;	No
RETN	Benzylamine	VolunteerB; VolunteerC; VolunteerD;	No
RETN	DOP-Plasma	VolunteerB; VolunteerC; VolunteerD;	No
RETN	FT3	VolunteerB; VolunteerC; VolunteerD;	No
RETN	NT-proBNP	VolunteerB; VolunteerC; VolunteerD;	No
RETN	TSH	VolunteerB; VolunteerC; VolunteerD;	No
RETN	ucOC	VolunteerB; VolunteerC; VolunteerD;	No
RIN2	GLB	VolunteerA; VolunteerB; VolunteerD;	No
RIN2	IL-4	VolunteerA; VolunteerB; VolunteerD;	No
RIN2	NAD-Plasma	VolunteerA; VolunteerB; VolunteerD;	No
RIN2	TRAP	VolunteerA; VolunteerB; VolunteerD;	No
RNF135	Aspartic acid	VolunteerA; VolunteerC; VolunteerD;	No
RNF135	FT3	VolunteerA; VolunteerC; VolunteerD;	No
RNF135	Mercaptolactic acid	VolunteerA; VolunteerC; VolunteerD;	No
RNF135	NAD-Plasma	VolunteerA; VolunteerC; VolunteerD;	No
RNF135	PA	VolunteerA; VolunteerC; VolunteerD;	No
RNF135	Ribitol	VolunteerA; VolunteerC; VolunteerD;	No
RNF135	Trichloroethylene	VolunteerA; VolunteerC; VolunteerD;	No
RNF165	FA	VolunteerA; VolunteerB; VolunteerC;	No
RNF165	GLU	VolunteerA; VolunteerB; VolunteerC;	No
RNF165	NTX	VolunteerA; VolunteerB; VolunteerC;	No
RNF165	Urolithin B	VolunteerA; VolunteerB; VolunteerC;	No
RNF220	AD-Plasma	VolunteerA; VolunteerB; VolunteerC;	No
RNF220	BDNF	VolunteerA; VolunteerB; VolunteerC;	No
RNF220	Benzylamine	VolunteerA; VolunteerB; VolunteerC;	No
RNF220	DOP-Plasma	VolunteerA; VolunteerB; VolunteerC;	No
RNF220	Hydroxypentanone	VolunteerA; VolunteerB; VolunteerC;	No
RNF39	ALP	VolunteerA; VolunteerB; VolunteerD;	No
RNF39	FFA	VolunteerA; VolunteerB; VolunteerD;	No
RNF39	Glutaral	VolunteerA; VolunteerB; VolunteerD;	No
RNF39	Phenylpropionate	VolunteerA; VolunteerB; VolunteerD;	No
RNF39	Ribitol	VolunteerA; VolunteerB; VolunteerD;	No
RNF39	sCD146	VolunteerA; VolunteerB; VolunteerD;	No
RPTOR	Trichloroethylene	VolunteerB; VolunteerC; VolunteerD;	No
RUFY1	FA	VolunteerA; VolunteerB; VolunteerD;	No
RUFY1	Hydroxybutyric acid	VolunteerA; VolunteerB; VolunteerD;	No
RUFY1	Isopropyl alcohol	VolunteerA; VolunteerB; VolunteerD;	No
RUFY1	Pyruvic acid	VolunteerA; VolunteerB; VolunteerD;	No
S100A9	Acetylphosphate	VolunteerB; VolunteerC; VolunteerD;	No
S100A9	ALP	VolunteerB; VolunteerC; VolunteerD;	No
S100A9	Butyric acid	VolunteerB; VolunteerC; VolunteerD;	No
S100A9	Carene	VolunteerB; VolunteerC; VolunteerD;	No
S100A9	Cortisol	VolunteerB; VolunteerC; VolunteerD;	No
S100A9	DOS	VolunteerB; VolunteerC; VolunteerD;	No
S100A9	Piperidine	VolunteerB; VolunteerC; VolunteerD;	No
S100A9	Proline betaine	VolunteerB; VolunteerC; VolunteerD;	No
S100A9	SOD	VolunteerB; VolunteerC; VolunteerD;	No
S100A9	Triethylamine	VolunteerB; VolunteerC; VolunteerD;	No
SCG5	Malonic acid	VolunteerA; VolunteerC; VolunteerD;	No
SCG5	NO	VolunteerA; VolunteerC; VolunteerD;	No
SCRIB	Aminomuconic acid	VolunteerA; VolunteerB; VolunteerC;	No
SCRIB	FRUC	VolunteerA; VolunteerB; VolunteerC;	No
SCRIB	FT3	VolunteerA; VolunteerB; VolunteerC;	No
SCRIB	NT-proBNP	VolunteerA; VolunteerB; VolunteerC;	No
SIL1	AST	VolunteerB; VolunteerC; VolunteerD;	No
SIL1	Dodecylbenzenesulfonic acid	VolunteerB; VolunteerC; VolunteerD;	No
SIL1	HVOS	VolunteerB; VolunteerC; VolunteerD;	No
SIL1	Oxododecanoic acid	VolunteerB; VolunteerC; VolunteerD;	No
SIL1	PS	VolunteerB; VolunteerC; VolunteerD;	No
SLC12A9	Alanine	VolunteerB; VolunteerC; VolunteerD;	No
SLC12A9	Glutaral	VolunteerB; VolunteerC; VolunteerD;	No
SLC12A9	Guanidinobutanoic acid	VolunteerB; VolunteerC; VolunteerD;	No
SLC12A9	Imidazole	VolunteerB; VolunteerC; VolunteerD;	No
SLC12A9	Mercaptolactic acid	VolunteerB; VolunteerC; VolunteerD;	No
SLC12A9	Methylcytosine	VolunteerB; VolunteerC; VolunteerD;	No
SLC12A9	Methylhippuric acid	VolunteerB; VolunteerC; VolunteerD;	No
SLC12A9	Methylnicotinium	VolunteerB; VolunteerC; VolunteerD;	No
SLC12A9	NAD-Plasma	VolunteerB; VolunteerC; VolunteerD;	No
SLC12A9	NTX	VolunteerB; VolunteerC; VolunteerD;	No
SLC12A9	Phenylpropionate	VolunteerB; VolunteerC; VolunteerD;	No
SLC12A9	TSH	VolunteerB; VolunteerC; VolunteerD;	No
SLC12A9	Urolithin B	VolunteerB; VolunteerC; VolunteerD;	No
SLC16A14	ACTH	VolunteerA; VolunteerB; VolunteerD;	No
SLC16A14	Aminomuconic acid	VolunteerA; VolunteerB; VolunteerD;	No
SLC16A14	Angiotensin-II	VolunteerA; VolunteerB; VolunteerD;	No
SLC16A14	Betaine aldehyde	VolunteerA; VolunteerB; VolunteerD;	No
SLC16A14	CREA	VolunteerA; VolunteerB; VolunteerD;	No
SLC16A14	DBIL	VolunteerA; VolunteerB; VolunteerD;	No
SLC16A14	Dimethylurea	VolunteerA; VolunteerB; VolunteerD;	No
SLC16A14	IGF-1	VolunteerA; VolunteerB; VolunteerD;	No
SLC16A14	ValylPhenylalanine	VolunteerA; VolunteerB; VolunteerD;	No
SLC22A18	ADH/VP/AVP	VolunteerA; VolunteerB; VolunteerC;	No
SLC22A18	Aminobutyraldehyde	VolunteerA; VolunteerB; VolunteerC;	No
SLC22A18	Aminomuconic acid	VolunteerA; VolunteerB; VolunteerC;	No
SLC22A18	Cadaverine	VolunteerA; VolunteerB; VolunteerC;	No
SLC22A18	Caprylic acid	VolunteerA; VolunteerB; VolunteerC;	No
SLC22A18	Formic acid	VolunteerA; VolunteerB; VolunteerC;	No
SLC22A18	TG	VolunteerA; VolunteerB; VolunteerC;	No
SLC22A18AS	ADH/VP/AVP	VolunteerA; VolunteerB; VolunteerC;	No
SLC22A18AS	Aminobutyraldehyde	VolunteerA; VolunteerB; VolunteerC;	No
SLC22A18AS	Aminomuconic acid	VolunteerA; VolunteerB; VolunteerC;	No
SLC22A18AS	Cadaverine	VolunteerA; VolunteerB; VolunteerC;	No
SLC22A18AS	Caprylic acid	VolunteerA; VolunteerB; VolunteerC;	No
SLC22A18AS	Formic acid	VolunteerA; VolunteerB; VolunteerC;	No
SLC22A18AS	TG	VolunteerA; VolunteerB; VolunteerC;	No
SNORD127	3-NT	VolunteerB; VolunteerC; VolunteerD;	No
SNORD127	Dodecylbenzenesulfonic acid	VolunteerB; VolunteerC; VolunteerD;	No
SNORD127	Hexanoylglycine	VolunteerB; VolunteerC; VolunteerD;	No
SNORD127	Malondialdehyde	VolunteerB; VolunteerC; VolunteerD;	No
SNORD127	PS	VolunteerB; VolunteerC; VolunteerD;	No
SNORD127	SOD	VolunteerB; VolunteerC; VolunteerD;	No
SNRPN	ACTH	VolunteerA; VolunteerB; VolunteerC;	No
SNRPN	Angiotensin-I-37C	VolunteerA; VolunteerB; VolunteerC;	No
SNRPN	AST	VolunteerA; VolunteerB; VolunteerC;	No
SNRPN	Melamine	VolunteerA; VolunteerB; VolunteerC;	No
SNRPN	MMB	VolunteerA; VolunteerB; VolunteerC;	No
SNRPN	NGF	VolunteerA; VolunteerB; VolunteerC;	No
SNRPN	PRA	VolunteerA; VolunteerB; VolunteerC;	No
SNRPN	VA	VolunteerA; VolunteerB; VolunteerC;	No
SNX29	ArginylHistidine	VolunteerA; VolunteerB; VolunteerC;	No
SNX29	DOS	VolunteerA; VolunteerB; VolunteerC;	No
SNX29	Estradiol glucuronide	VolunteerA; VolunteerB; VolunteerC;	No
SNX29	glutamylleucine	VolunteerA; VolunteerB; VolunteerC;	No
SNX29	IL-2	VolunteerA; VolunteerB; VolunteerC;	No
SNX29	Octenoylcarnitine	VolunteerA; VolunteerB; VolunteerC;	No
SNX29	Tyramine	VolunteerA; VolunteerB; VolunteerC;	No
SR140	FT3	VolunteerA; VolunteerB; VolunteerC;	No
SR140	NAD-Plasma	VolunteerA; VolunteerB; VolunteerC;	No
SR140	Phosphoric acid2	VolunteerA; VolunteerB; VolunteerC;	No
SR140	Trichloroethylene	VolunteerA; VolunteerB; VolunteerC;	No
SR140	Tyramine	VolunteerA; VolunteerB; VolunteerC;	No
SSBP3	ALB	VolunteerA; VolunteerB; VolunteerC;	No
SSBP3	ALT	VolunteerA; VolunteerB; VolunteerC;	No
SSBP3	Aminomuconic acid	VolunteerA; VolunteerB; VolunteerC;	No
SSBP3	Angiotensin-I-37C	VolunteerA; VolunteerB; VolunteerC;	No
SSBP3	AST	VolunteerA; VolunteerB; VolunteerC;	No
SSBP3	Dihydrouracil	VolunteerA; VolunteerB; VolunteerC;	No
SSBP3	FA	VolunteerA; VolunteerB; VolunteerC;	No
SSBP3	IBIL	VolunteerA; VolunteerB; VolunteerC;	No
SSBP3	IsoValeraldehyde	VolunteerA; VolunteerB; VolunteerC;	No
SSBP3	PRA	VolunteerA; VolunteerB; VolunteerC;	No
SSBP3	TBIL	VolunteerA; VolunteerB; VolunteerC;	No
SSBP3	ucOC	VolunteerA; VolunteerB; VolunteerC;	No
SSBP3	VA	VolunteerA; VolunteerB; VolunteerC;	No
SULT6B1	5-HT	VolunteerB; VolunteerC; VolunteerD;	No
SULT6B1	Alanine	VolunteerB; VolunteerC; VolunteerD;	No
SULT6B1	Aspartic acid	VolunteerB; VolunteerC; VolunteerD;	No
SULT6B1	AST	VolunteerB; VolunteerC; VolunteerD;	No
SULT6B1	Dodecylbenzenesulfonic acid	VolunteerB; VolunteerC; VolunteerD;	No
SULT6B1	Ethylbenzaldehyde	VolunteerB; VolunteerC; VolunteerD;	No
SULT6B1	Formic acid	VolunteerB; VolunteerC; VolunteerD;	No
SULT6B1	FT3	VolunteerB; VolunteerC; VolunteerD;	No
SULT6B1	GlutaminylValine	VolunteerB; VolunteerC; VolunteerD;	No
SULT6B1	HDL-C	VolunteerB; VolunteerC; VolunteerD;	No
SULT6B1	HVOS	VolunteerB; VolunteerC; VolunteerD;	No
SULT6B1	Hydroxysebacic acid	VolunteerB; VolunteerC; VolunteerD;	No
SULT6B1	Mercaptolactic acid	VolunteerB; VolunteerC; VolunteerD;	No
SULT6B1	NAD-Plasma	VolunteerB; VolunteerC; VolunteerD;	No
SULT6B1	NTX	VolunteerB; VolunteerC; VolunteerD;	No
SULT6B1	PA	VolunteerB; VolunteerC; VolunteerD;	No
SULT6B1	Perillic acid	VolunteerB; VolunteerC; VolunteerD;	No
SULT6B1	Phenylglucuronide	VolunteerB; VolunteerC; VolunteerD;	No
SULT6B1	Phenylpropionate	VolunteerB; VolunteerC; VolunteerD;	No
SULT6B1	PS	VolunteerB; VolunteerC; VolunteerD;	No
SULT6B1	Quinone	VolunteerB; VolunteerC; VolunteerD;	No
SULT6B1	RBP	VolunteerB; VolunteerC; VolunteerD;	No
SYCN	Acetylarginine	VolunteerA; VolunteerB; VolunteerC;	No
SYCN	Fasting_Insulin	VolunteerA; VolunteerB; VolunteerC;	No
SYCN	Formic acid	VolunteerA; VolunteerB; VolunteerC;	No
SYCN	GH	VolunteerA; VolunteerB; VolunteerC;	No
SYCN	Octenoic acid	VolunteerA; VolunteerB; VolunteerC;	No
SYCN	PS	VolunteerA; VolunteerB; VolunteerC;	No
TBPL1	5-HT	VolunteerA; VolunteerB; VolunteerD;	No
TBPL1	Aminomuconic acid	VolunteerA; VolunteerB; VolunteerD;	No
TBPL1	DBIL	VolunteerA; VolunteerB; VolunteerD;	No
TBPL1	FFA	VolunteerA; VolunteerB; VolunteerD;	No
TBPL1	FRUC	VolunteerA; VolunteerB; VolunteerD;	No
TBPL1	FT3	VolunteerA; VolunteerB; VolunteerD;	No
TBPL1	Urolithin B	VolunteerA; VolunteerB; VolunteerD;	No
TMC1	Formylmethionine	VolunteerA; VolunteerB; VolunteerC;	No
TMC1	GlutaminylTryptophan	VolunteerA; VolunteerB; VolunteerC;	No
TMC1	Hydroxybutyric acid	VolunteerA; VolunteerB; VolunteerC;	No
TMC1	Methylnicotinium	VolunteerA; VolunteerB; VolunteerC;	No
TMC1	NBAP	VolunteerA; VolunteerB; VolunteerC;	No
TMEM79	3-NT	VolunteerB; VolunteerC; VolunteerD;	No
TMEM79	Alanine	VolunteerB; VolunteerC; VolunteerD;	No
TMEM79	Aminobutyraldehyde	VolunteerA; VolunteerB; VolunteerD;	No
TMEM79	Aminomuconic acid	VolunteerA; VolunteerB; VolunteerD;	No
TMEM79	Aspartic acid	VolunteerB; VolunteerC; VolunteerD;	No
TMEM79	Betaine aldehyde	VolunteerA; VolunteerB; VolunteerD;	No
TMEM79	Cadaverine	VolunteerA; VolunteerB; VolunteerD;	No
TMEM79	DBIL	VolunteerA; VolunteerB; VolunteerD;	No
TMEM79	dimethyllysine	VolunteerA; VolunteerB; VolunteerD;	No
TMEM79	DOP-Plasma	VolunteerA; VolunteerB; VolunteerD;	No
TMEM79	Formic acid	VolunteerB; VolunteerC; VolunteerD;	No
TMEM79	FT3	VolunteerB; VolunteerC; VolunteerD;	No
TMEM79	FT4	VolunteerB; VolunteerC; VolunteerD;	No
TMEM79	GH	VolunteerA; VolunteerB; VolunteerD;	No
TMEM79	Guanidinobutanoic acid	VolunteerB; VolunteerC; VolunteerD;	No
TMEM79	Hydroxyphenylacetylglycine	VolunteerB; VolunteerC; VolunteerD;	No
TMEM79	Methylnicotinium	VolunteerB; VolunteerC; VolunteerD;	No
TMEM79	NBAP	VolunteerA; VolunteerB; VolunteerD;	No
TMEM79	NO	VolunteerA; VolunteerB; VolunteerD;	No
TMEM79	NTX	VolunteerB; VolunteerC; VolunteerD;	No
TMEM79	Octene	VolunteerA; VolunteerB; VolunteerD;	No
TMEM79	Phenylglucuronide	VolunteerB; VolunteerC; VolunteerD;	No
TMEM79	Triethylamine	VolunteerA; VolunteerB; VolunteerD;	No
TNXB	5-HT	VolunteerA; VolunteerC; VolunteerD;	No
TNXB	ACTH	VolunteerA; VolunteerC; VolunteerD;	No
TNXB	AST	VolunteerA; VolunteerC; VolunteerD;	No
TNXB	FFA	VolunteerA; VolunteerC; VolunteerD;	No
TNXB	FT4	VolunteerA; VolunteerC; VolunteerD;	No
TNXB	IL-4	VolunteerA; VolunteerC; VolunteerD;	No
TNXB	Phenylpropionate	VolunteerA; VolunteerC; VolunteerD;	No
TP73	3-NT	VolunteerA; VolunteerB; VolunteerC;	No
TP73	Aminobutyraldehyde	VolunteerA; VolunteerB; VolunteerC;	No
TP73	Cadaverine	VolunteerA; VolunteerB; VolunteerC;	No
TP73	dimethyllysine	VolunteerA; VolunteerB; VolunteerC;	No
TP73	Isometheptene	VolunteerA; VolunteerB; VolunteerC;	No
TP73	Methylbutyrylglycine	VolunteerA; VolunteerB; VolunteerC;	No
TP73	ValylPhenylalanine	VolunteerA; VolunteerB; VolunteerC;	No
TRIB1	Cadaverine	VolunteerA; VolunteerC; VolunteerD;	No
TRIB1	D2	VolunteerA; VolunteerC; VolunteerD;	No
TRIB1	D3	VolunteerA; VolunteerC; VolunteerD;	No
TRIB1	GlutaminylTryptophan	VolunteerA; VolunteerC; VolunteerD;	No
TRIB1	Hydroxysebacic acid	VolunteerA; VolunteerC; VolunteerD;	No
TRIB1	IsoleucylHydroxyproline	VolunteerA; VolunteerC; VolunteerD;	No
TRIB1	Methylnicotinamide	VolunteerA; VolunteerC; VolunteerD;	No
TRIB1	Oxododecanoic acid	VolunteerA; VolunteerC; VolunteerD;	No
TRIB1	Perillic acid	VolunteerA; VolunteerC; VolunteerD;	No
TRIB1	PS	VolunteerA; VolunteerC; VolunteerD;	No
TRIB1	VEGF	VolunteerA; VolunteerC; VolunteerD;	No
TRIM27	ACTH	VolunteerB; VolunteerC; VolunteerD;	No
TRIM27	ALB	VolunteerB; VolunteerC; VolunteerD;	No
TRIM27	Insulin	VolunteerB; VolunteerC; VolunteerD;	No
TRIM27	TNF-α	VolunteerB; VolunteerC; VolunteerD;	No
TRIM27	VA	VolunteerB; VolunteerC; VolunteerD;	No
TRIO	5-HT	VolunteerB; VolunteerC; VolunteerD;	Yes
TRIO	Fasting_Insulin	VolunteerB; VolunteerC; VolunteerD;	No
TRIO	GH	VolunteerB; VolunteerC; VolunteerD;	No
TRIO	IL-2	VolunteerB; VolunteerC; VolunteerD;	No
TRIO	Insulin	VolunteerB; VolunteerC; VolunteerD;	No
TRIO	SOD	VolunteerB; VolunteerC; VolunteerD;	No
TRIP6	Alanine	VolunteerB; VolunteerC; VolunteerD;	No
TRIP6	Glutaral	VolunteerB; VolunteerC; VolunteerD;	No
TRIP6	Guanidinobutanoic acid	VolunteerB; VolunteerC; VolunteerD;	No
TRIP6	Imidazole	VolunteerB; VolunteerC; VolunteerD;	No
TRIP6	Mercaptolactic acid	VolunteerB; VolunteerC; VolunteerD;	No
TRIP6	Methylcytosine	VolunteerB; VolunteerC; VolunteerD;	No
TRIP6	Methylhippuric acid	VolunteerB; VolunteerC; VolunteerD;	No
TRIP6	Methylnicotinium	VolunteerB; VolunteerC; VolunteerD;	No
TRIP6	NAD-Plasma	VolunteerB; VolunteerC; VolunteerD;	No
TRIP6	NTX	VolunteerB; VolunteerC; VolunteerD;	No
TRIP6	Phenylpropionate	VolunteerB; VolunteerC; VolunteerD;	No
TRIP6	TSH	VolunteerB; VolunteerC; VolunteerD;	No
TRIP6	Urolithin B	VolunteerB; VolunteerC; VolunteerD;	No
TTC31	Aspartic acid	VolunteerA; VolunteerB; VolunteerC;	No
TTC31	Benzaldehyde	VolunteerA; VolunteerB; VolunteerC;	No
TTC31	FT3	VolunteerA; VolunteerB; VolunteerC;	No
TTC31	FT4	VolunteerA; VolunteerB; VolunteerC;	No
TTC31	Imidazole	VolunteerA; VolunteerB; VolunteerC;	No
TTC31	Mercaptolactic acid	VolunteerA; VolunteerB; VolunteerC;	No
TTC31	Methylhippuric acid	VolunteerA; VolunteerB; VolunteerC;	No
TTC31	NAD-Plasma	VolunteerA; VolunteerB; VolunteerC;	No
TTC31	SOD	VolunteerA; VolunteerB; VolunteerC;	No
TTC31	TSH	VolunteerA; VolunteerB; VolunteerC;	No
TUSC2	3-NT	VolunteerB; VolunteerC; VolunteerD;	No
TUSC2	Amidosulfonic acid	VolunteerA; VolunteerC; VolunteerD;	No
TUSC2	Aminobutanoic acid	VolunteerA; VolunteerC; VolunteerD;	No
TUSC2	aspartylaspartic acid	VolunteerA; VolunteerC; VolunteerD;	No
TUSC2	Benzaldehyde	VolunteerA; VolunteerB; VolunteerC;	No
TUSC2	Dodecylbenzenesulfonic acid	VolunteerB; VolunteerC; VolunteerD;	No
TUSC2	GH	VolunteerA; VolunteerC; VolunteerD;	No
TUSC2	Hexanoylglycine	VolunteerB; VolunteerC; VolunteerD;	No
TUSC2	IFN-γ	VolunteerA; VolunteerB; VolunteerD;	No
TUSC2	LysylProline	VolunteerA; VolunteerC; VolunteerD;	No
TUSC2	Malondialdehyde	VolunteerB; VolunteerC; VolunteerD;	No
TUSC2	Oxooctadecanoic acid	VolunteerA; VolunteerB; VolunteerC;	No
TUSC2	Oxooctadecanoic acid	VolunteerA; VolunteerB; VolunteerC;	No
TUSC2	ProlylTryptophan	VolunteerA; VolunteerC; VolunteerD;	No
TUSC2	PS	VolunteerB; VolunteerC; VolunteerD;	No
TUSC2	SOD	VolunteerA; VolunteerB; VolunteerC; VolunteerD	No
TUSC2	Triethylamine	VolunteerA; VolunteerC; VolunteerD;	No
TUSC2	TSH	VolunteerA; VolunteerB; VolunteerC;	No
TUSC2	Tyrosinamide	VolunteerA; VolunteerB; VolunteerC;	No
TUSC2	ucOC	VolunteerA; VolunteerC; VolunteerD;	No
TUSC2	Urea1	VolunteerA; VolunteerC; VolunteerD;	No
UTP23	5-HT	VolunteerA; VolunteerC; VolunteerD;	No
UTP23	GH	VolunteerA; VolunteerC; VolunteerD;	No
UTP23	IGF-1	VolunteerA; VolunteerC; VolunteerD;	No
UTP23	NO	VolunteerA; VolunteerC; VolunteerD;	No
UTP23	PS	VolunteerA; VolunteerC; VolunteerD;	No
UTP23	T	VolunteerA; VolunteerC; VolunteerD;	No
WARS	Aminobutyraldehyde	VolunteerA; VolunteerC; VolunteerD;	No
WARS	Arsenobetaine	VolunteerA; VolunteerC; VolunteerD;	Yes
WARS	Cadaverine	VolunteerA; VolunteerC; VolunteerD;	Yes
WARS	D2	VolunteerA; VolunteerC; VolunteerD;	No
WARS	D3	VolunteerA; VolunteerC; VolunteerD;	No
WARS	DBIL	VolunteerA; VolunteerC; VolunteerD;	No
WARS	dimethyllysine	VolunteerA; VolunteerC; VolunteerD;	No
WARS	Dimethylurea	VolunteerA; VolunteerC; VolunteerD;	No
WARS	IsoValeraldehyde	VolunteerA; VolunteerC; VolunteerD;	No
WARS	Malonic acid	VolunteerA; VolunteerC; VolunteerD;	No
WARS	Triethylamine	VolunteerA; VolunteerC; VolunteerD;	No
WARS	VEGF	VolunteerA; VolunteerC; VolunteerD;	No
WBP2NL	ACTH	VolunteerA; VolunteerB; VolunteerD;	No
WBP2NL	Angiotensin-I-37C	VolunteerA; VolunteerB; VolunteerD;	No
WBP2NL	ArginylHistidine	VolunteerA; VolunteerB; VolunteerD;	No
WBP2NL	Benzyl propionate	VolunteerA; VolunteerB; VolunteerD;	No
WBP2NL	Dihydrouracil	VolunteerA; VolunteerB; VolunteerD;	No
WBP2NL	Estradiol glucuronide	VolunteerA; VolunteerB; VolunteerD;	No
WBP2NL	glutamylleucine	VolunteerA; VolunteerB; VolunteerD;	No
WBP2NL	Hexanoylglycine	VolunteerA; VolunteerB; VolunteerD;	No
WBP2NL	NTX	VolunteerA; VolunteerB; VolunteerD;	No
WBP2NL	Octenoylcarnitine	VolunteerA; VolunteerB; VolunteerD;	No
WBP2NL	Oxoglutarate	VolunteerA; VolunteerB; VolunteerD;	No
WBP2NL	Phenylpropionate	VolunteerA; VolunteerB; VolunteerD;	No
WBP2NL	PRA	VolunteerA; VolunteerB; VolunteerD;	No
WBP2NL	RBP	VolunteerA; VolunteerB; VolunteerD;	No
WBP2NL	TP	VolunteerA; VolunteerB; VolunteerD;	No
WBP2NL	Urolithin B	VolunteerA; VolunteerB; VolunteerD;	No
WDR46	8-OHdG	VolunteerB; VolunteerC; VolunteerD;	No
WDR46	AD-Plasma	VolunteerB; VolunteerC; VolunteerD;	No
WDR46	ALD	VolunteerB; VolunteerC; VolunteerD;	No
WDR46	Aminomuconic acid	VolunteerB; VolunteerC; VolunteerD;	No
WDR46	BDNF	VolunteerB; VolunteerC; VolunteerD;	No
WDR46	Caprylic acid	VolunteerB; VolunteerC; VolunteerD;	No
WDR46	Carboxydimethyloctanolide	VolunteerB; VolunteerC; VolunteerD;	No
WDR46	DOP-Plasma	VolunteerB; VolunteerC; VolunteerD;	No
WDR46	Indolequinone	VolunteerB; VolunteerC; VolunteerD;	No
WDR46	LDL-C	VolunteerB; VolunteerC; VolunteerD;	No
WDR46	sCD146	VolunteerB; VolunteerC; VolunteerD;	No
WDR46	TC	VolunteerB; VolunteerC; VolunteerD;	No
WDR46	TNF-α	VolunteerB; VolunteerC; VolunteerD;	No
WDR46	TP	VolunteerB; VolunteerC; VolunteerD;	No
WDR46	TRAP	VolunteerB; VolunteerC; VolunteerD;	No
WDR46	Uric acid	VolunteerB; VolunteerC; VolunteerD;	No
WDR8	3-NT	VolunteerA; VolunteerB; VolunteerC;	No
WDR8	Aminobutyraldehyde	VolunteerA; VolunteerB; VolunteerC;	No
WDR8	Cadaverine	VolunteerA; VolunteerB; VolunteerC;	No
WDR8	dimethyllysine	VolunteerA; VolunteerB; VolunteerC;	No
WDR8	Isometheptene	VolunteerA; VolunteerB; VolunteerC;	No
WDR8	Methylbutyrylglycine	VolunteerA; VolunteerB; VolunteerC;	No
WDR8	ValylPhenylalanine	VolunteerA; VolunteerB; VolunteerC;	No
XYLT1	Cortisol	VolunteerA; VolunteerB; VolunteerC;	No
XYLT1	DOS	VolunteerA; VolunteerB; VolunteerC;	No
XYLT1	SOD	VolunteerA; VolunteerB; VolunteerC;	No
XYLT1	Triethylamine	VolunteerA; VolunteerB; VolunteerC;	No
ZBTB10	ADH/VP/AVP	VolunteerA; VolunteerB; VolunteerD;	No
ZBTB10	CREA	VolunteerA; VolunteerB; VolunteerD;	No
ZBTB10	DOP-Plasma	VolunteerA; VolunteerB; VolunteerD;	No
ZBTB10	Fasting_Insulin	VolunteerA; VolunteerB; VolunteerD;	No
ZBTB10	GH	VolunteerA; VolunteerB; VolunteerD;	No
ZBTB10	GSH-PX	VolunteerA; VolunteerB; VolunteerD;	No
ZBTB10	Insulin	VolunteerA; VolunteerB; VolunteerD;	No
ZBTB10	PICP	VolunteerA; VolunteerB; VolunteerD;	No
ZBTB10	ValylPhenylalanine	VolunteerA; VolunteerB; VolunteerD;	No
ZC3H12D	AD-Plasma	VolunteerA; VolunteerC; VolunteerD;	No
ZC3H12D	Aminomuconic acid	VolunteerA; VolunteerC; VolunteerD;	No
ZC3H12D	Angiotensin-I-37C	VolunteerA; VolunteerC; VolunteerD;	No
ZC3H12D	Benzaldehyde	VolunteerA; VolunteerC; VolunteerD;	No
ZC3H12D	FT3	VolunteerA; VolunteerC; VolunteerD;	No
ZC3H12D	FT4	VolunteerA; VolunteerC; VolunteerD;	No
ZC3H12D	IL-2	VolunteerA; VolunteerC; VolunteerD;	No
ZC3H12D	Imidazole	VolunteerA; VolunteerC; VolunteerD;	No
ZC3H12D	Melamine	VolunteerA; VolunteerC; VolunteerD;	No
ZC3H12D	SOD	VolunteerA; VolunteerC; VolunteerD;	No
ZC3H12D	TRAP	VolunteerA; VolunteerC; VolunteerD;	No
ZC3H12D	TSH	VolunteerA; VolunteerC; VolunteerD;	No
ZDHHC14	5-HT	VolunteerB; VolunteerC; VolunteerD;	No
ZDHHC14	ACTH	VolunteerB; VolunteerC; VolunteerD;	No
ZDHHC14	E-Selectin	VolunteerB; VolunteerC; VolunteerD;	No
ZDHHC14	Mercaptolactic acid	VolunteerB; VolunteerC; VolunteerD;	No
ZDHHC14	Phenylpropionate	VolunteerB; VolunteerC; VolunteerD;	No
ZNF438	3-NT	VolunteerA; VolunteerC; VolunteerD;	No
ZNF438	Alanine	VolunteerA; VolunteerC; VolunteerD;	No
ZNF438	Angiotensin-II	VolunteerA; VolunteerC; VolunteerD;	No
ZNF438	aspartylaspartic acid	VolunteerA; VolunteerC; VolunteerD;	No
ZNF438	Cresol glucuronide	VolunteerA; VolunteerC; VolunteerD;	No
ZNF438	D3	VolunteerA; VolunteerC; VolunteerD;	No
ZNF438	Formic acid	VolunteerA; VolunteerC; VolunteerD;	No
ZNF438	GGT	VolunteerA; VolunteerC; VolunteerD;	No
ZNF438	GlutaminylTryptophan	VolunteerA; VolunteerC; VolunteerD;	No
ZNF438	IGF-1	VolunteerA; VolunteerC; VolunteerD;	No
ZNF438	Methylnicotinium	VolunteerA; VolunteerC; VolunteerD;	No
ZNF438	NBAP	VolunteerA; VolunteerC; VolunteerD;	No
ZNF438	Phenylacetylglycine	VolunteerA; VolunteerC; VolunteerD;	No
ZNF438	T	VolunteerA; VolunteerC; VolunteerD;	No
ZNF498	5-HT	VolunteerA; VolunteerB; VolunteerC;	No
ZNF498	Acetone	VolunteerA; VolunteerB; VolunteerC;	No
ZNF498	AD-Plasma	VolunteerA; VolunteerB; VolunteerC;	No
ZNF498	Arsenobetaine	VolunteerA; VolunteerB; VolunteerC;	No
ZNF498	Benzylamine	VolunteerA; VolunteerB; VolunteerC;	No
ZNF498	Cymene	VolunteerA; VolunteerB; VolunteerC;	No
ZNF498	DBIL	VolunteerA; VolunteerB; VolunteerC;	No
ZNF498	DOP-Plasma	VolunteerA; VolunteerB; VolunteerC;	No
ZNF498	DOS	VolunteerA; VolunteerB; VolunteerC;	No
ZNF498	FFA	VolunteerA; VolunteerB; VolunteerC;	No
ZNF498	Fucose	VolunteerA; VolunteerB; VolunteerC;	No
ZNF498	glutamylleucine	VolunteerA; VolunteerB; VolunteerC;	No
ZNF498	GSH-PX	VolunteerA; VolunteerB; VolunteerC;	No
ZNF498	Hippuric acid	VolunteerA; VolunteerB; VolunteerC;	No
ZNF498	IL-1β	VolunteerA; VolunteerB; VolunteerC;	No
ZNF498	Melamine	VolunteerA; VolunteerB; VolunteerC;	No
ZNF498	Methylarsonite	VolunteerA; VolunteerB; VolunteerC;	No
ZNF498	MMB	VolunteerA; VolunteerB; VolunteerC;	No
ZNF498	Oxoglutarate	VolunteerA; VolunteerB; VolunteerC;	No
ZNF498	Phosphoric acid2	VolunteerA; VolunteerB; VolunteerC;	No
ZNF498	Piperidine	VolunteerA; VolunteerB; VolunteerC;	No
ZNF498	Proline betaine	VolunteerA; VolunteerB; VolunteerC;	No
ZNF498	Purine	VolunteerA; VolunteerB; VolunteerC;	No
ZNF498	SOD	VolunteerA; VolunteerB; VolunteerC;	No
ZNF498	Trichloroethylene	VolunteerA; VolunteerB; VolunteerC;	No
