# Supplementary material for: Integrated Analysis of DNA Methylation and Biochemical/Metabolic Parameter During the Long-Term Isolation Environment
Source: Front Physiol. 2019 Jul 24;10:917. doi: 10.3389/fphys.2019.00917 (PMC6676193; doi:10.3389/fphys.2019.00917)
Supplement: Supplementary file 8 [file Table_8.XLSX]

## Sheet: Sheet1
Table S8. FABIA-derived biochemical/metabolic parameter-disease associations.
Biochemical/metabolic parameter	Disease	P-value	Co-occurrence number
3-NT	ADRENOLEUKODYSTROPHY	0.0297131	2
3-NT	AKATHISIA, DRUG-INDUCED	0.0492877	0
3-NT	ANEMIA	0.0054623	22
3-NT	ANEMIA, APLASTIC	0.00761362	0
3-NT	ANTHRAX	0.0497635	0
3-NT	AORTIC VALVE STENOSIS	0.00587384	4
3-NT	ARTHRITIS, JUVENILE RHEUMATOID	0.0470056	1
3-NT	ATAXIA TELANGIECTASIA	0.0179127	1
3-NT	BRADYCARDIA	0.0482684	5
3-NT	CARCINOMA, MERKEL CELL	0.00794409	1
3-NT	CARCINOMA, NEUROENDOCRINE	0.00767359	1
3-NT	CARDIOMYOPATHIES	0.0247305	119
3-NT	CARDIOMYOPATHY, DILATED	0.00896945	8
3-NT	CARDIOMYOPATHY, HYPERTROPHIC	0.0210967	2
3-NT	CLOSTRIDIUM INFECTIONS	0.0450167	0
3-NT	CYSTIC FIBROSIS	0.0219251	15
3-NT	DERMATITIS, CONTACT	0.0499021	1
3-NT	DERMATITIS, SEBORRHEIC	0.0467931	0
3-NT	DIABETES MELLITUS, TYPE 2	0.0496979	83
3-NT	DIABETIC CARDIOMYOPATHIES	0.0249458	15
3-NT	DIABETIC RETINOPATHY	0.0195078	42
3-NT	DIPHTHERIA	0.0408003	0
3-NT	DYSKINESIAS	0.040861	11
3-NT	EDEMA	0.0249618	123
3-NT	ENDOMYOCARDIAL FIBROSIS	0.0225953	3
3-NT	EPIDERMOLYSIS BULLOSA	0.0292616	0
3-NT	ERYTHEMA MULTIFORME	0.0357791	0
3-NT	EXOCRINE PANCREATIC INSUFFICIENCY	0.0472255	0
3-NT	EXOPHTHALMOS	0.0356431	0
3-NT	GOITER	0.0242927	1
3-NT	HAND-FOOT SYNDROME	0.0294702	0
3-NT	HEAD AND NECK NEOPLASMS	0.0499274	2
3-NT	HEMATOLOGIC NEOPLASMS	0.00158174	0
3-NT	HEMOLYTIC-UREMIC SYNDROME	0.0232817	0
3-NT	HEMORRHAGIC FEVER, EBOLA	0.0232916	0
3-NT	HEPATITIS D	0.0408814	2
3-NT	HYPERTHYROIDISM	0.0226593	0
3-NT	HYPERURICEMIA	0.0236719	5
3-NT	HYPOTENSION	0.0118441	23
3-NT	MALARIA	0.0201798	2
3-NT	MALIGNANT CARCINOID SYNDROME	0.00595582	0
3-NT	MARBURG VIRUS DISEASE	0.0210652	0
3-NT	MELANOMA	0.00760405	8
3-NT	MEMORY DISORDERS	0.0342591	24
3-NT	MOUTH NEOPLASMS	0.043704	4
3-NT	MYELODYSPLASTIC SYNDROMES	0.0182085	0
3-NT	PAIN	0.0212966	46
3-NT	PANCREATITIS	0.0188754	16
3-NT	PEMPHIGOID, BULLOUS	0.0292616	0
3-NT	PEMPHIGUS	0.0292616	1
3-NT	POLYCYTHEMIA VERA	0.0182556	0
3-NT	PURPURA, THROMBOCYTOPENIC, IDIOPATHIC	0.0416027	0
3-NT	PURPURA, THROMBOTIC THROMBOCYTOPENIC	0.0486941	0
3-NT	SCLERITIS	0.00518913	0
3-NT	SENSATION DISORDERS	0.0187906	34
3-NT	SLEEP DISORDERS, CIRCADIAN RHYTHM	0.0326718	0
3-NT	STAPHYLOCOCCAL INFECTIONS	0.0381096	3
3-NT	STUTTERING	0.0246337	1
3-NT	TETANUS	0.0423213	1
3-NT	THALASSEMIA	0.0399907	1
3-NT	THYROID NEOPLASMS	0.0491132	3
3-NT	TULAREMIA	0.00819659	1
3-NT	VON WILLEBRAND DISEASES	0.0292276	1
3-NT	WEST NILE FEVER	0.0128099	0
3-NT	XEROSTOMIA	0.0195401	4
5-HT	ACUTE CORONARY SYNDROME	0.025911	72
5-HT	ADRENOLEUKODYSTROPHY	0.0357526	1
5-HT	ALOPECIA	0.0318793	35
5-HT	ANGINA PECTORIS	0.0301465	137
5-HT	ANGINA, UNSTABLE	0.0160031	84
5-HT	ANXIETY, SEPARATION	0.010148	189
5-HT	BULIMIA	0.0428744	446
5-HT	FLATULENCE	0.0467148	27
5-HT	HYPERTENSION	0.018578	2744
5-HT	HYPOTRICHOSIS	0.0295604	26
5-HT	LONG QT SYNDROME	0.0267291	132
5-HT	PAIN	0.0166059	6710
5-HT	PRE-ECLAMPSIA	0.0279484	146
5-HT	SENSATION DISORDERS	0.00290407	860
5-HT	SLEEP DISORDERS, CIRCADIAN RHYTHM	0.000638859	155
5-HT	STUTTERING	0.00476479	29
5-HT	TACHYCARDIA, SUPRAVENTRICULAR	0.0161785	8
5-HT	TELANGIECTASIS	0.0145008	18
5-HT	URINARY BLADDER, NEUROGENIC	0.0456492	24
5-HT	VASCULAR DISEASES	0.0166441	5057
8-OHdG	ACUTE CORONARY SYNDROME	0.0266677	3
8-OHdG	ADRENOLEUKODYSTROPHY	0.0317735	0
8-OHdG	ANAPHYLAXIS	0.0409069	0
8-OHdG	ANEMIA, HEMOLYTIC, AUTOIMMUNE	0.013339	0
8-OHdG	ANGINA PECTORIS	0.0289426	1
8-OHdG	ANGINA, UNSTABLE	0.0114226	0
8-OHdG	ANGIOEDEMAS, HEREDITARY	0.0095048	0
8-OHdG	ARTHRITIS	0.00688756	20
8-OHdG	ARTHRITIS, RHEUMATOID	0.0174286	14
8-OHdG	AUTOIMMUNE DISEASES	0.0169489	59
8-OHdG	BRONCHIECTASIS	0.0432303	0
8-OHdG	BRONCHOPULMONARY DYSPLASIA	0.0386266	3
8-OHdG	CARCINOMA, MERKEL CELL	0.0296824	0
8-OHdG	CARCINOMA, NEUROENDOCRINE	0.0291605	0
8-OHdG	CATAPLEXY	0.0138259	0
8-OHdG	CHOLANGITIS	0.0323843	2
8-OHdG	CHOLELITHIASIS	0.0255948	1
8-OHdG	CLUSTER HEADACHE	0.00525256	0
8-OHdG	COLITIS	0.0410471	20
8-OHdG	COLOR VISION DEFECTS	0.0287602	0
8-OHdG	CONDUCT DISORDER	0.0217038	1
8-OHdG	DIABETIC CARDIOMYOPATHIES	0.0193853	2
8-OHdG	DYSURIA	0.0411181	0
8-OHdG	ECTODERMAL DYSPLASIA	0.0443943	0
8-OHdG	ENDOMETRIOSIS	0.0255948	13
8-OHdG	ENDOMYOCARDIAL FIBROSIS	0.0180384	3
8-OHdG	ENTEROCOLITIS, NECROTIZING	0.0456737	1
8-OHdG	EOSINOPHILIC ESOPHAGITIS	0.0391466	0
8-OHdG	EPILEPSY, TONIC-CLONIC	0.0425218	0
8-OHdG	ESOPHAGITIS, PEPTIC	0.0171591	2
8-OHdG	FETAL DEATH	0.0195045	1
8-OHdG	FOOD HYPERSENSITIVITY	0.0397489	0
8-OHdG	GALACTORRHEA	0.0340731	0
8-OHdG	GASTRITIS	0.0203687	26
8-OHdG	GASTROINTESTINAL DISEASES	0.0390176	151
8-OHdG	GLUCOSE INTOLERANCE	0.0198037	8
8-OHdG	GRANULOMATOUS DISEASE, CHRONIC	0.0347796	0
8-OHdG	GUILLAIN-BARRE SYNDROME	0.0174673	0
8-OHdG	HEPATITIS	0.0469752	72
8-OHdG	HEPATITIS A	0.0151312	2
8-OHdG	INFARCTION	0.0248607	51
8-OHdG	INTRAABDOMINAL INFECTIONS	0.044974	0
8-OHdG	LEUKODYSTROPHY, GLOBOID CELL	0.016349	0
8-OHdG	LEUKODYSTROPHY, METACHROMATIC	0.0187785	0
8-OHdG	LEUKOENCEPHALOPATHY, PROGRESSIVE MULTIFOCAL	0.0106027	0
8-OHdG	LI-FRAUMENI SYNDROME	0.0151888	0
8-OHdG	LIPOSARCOMA	0.0395092	0
8-OHdG	LIVER CIRRHOSIS	0.0185929	42
8-OHdG	LIVER DISEASES	0.0128739	274
8-OHdG	MALIGNANT CARCINOID SYNDROME	0.0256262	0
8-OHdG	MECONIUM ASPIRATION SYNDROME	0.0204083	1
8-OHdG	MIGRAINE DISORDERS	0.00660039	2
8-OHdG	MULTIPLE SCLEROSIS	0.0398457	8
8-OHdG	MULTIPLE SCLEROSIS, RELAPSING-REMITTING	0.00832943	2
8-OHdG	MUSCULOSKELETAL DISEASES	0.0065367	74
8-OHdG	MYASTHENIA GRAVIS	0.0253777	1
8-OHdG	MYOCARDIAL INFARCTION	0.0302663	22
8-OHdG	NARCOLEPSY	0.0138424	0
8-OHdG	NEOPLASMS, SQUAMOUS CELL	0.0386096	42
8-OHdG	OSTEOARTHRITIS	0.00108153	5
8-OHdG	OSTEOGENESIS IMPERFECTA	0.0312059	0
8-OHdG	OSTEOMYELITIS	0.0332801	0
8-OHdG	PAPILLOMA	0.0303181	4
8-OHdG	PENILE INDURATION	0.0414692	0
8-OHdG	PEPTIC ULCER	0.0388813	6
8-OHdG	POLYURIA	0.042171	0
8-OHdG	PROSTATIC HYPERPLASIA	0.0344264	6
8-OHdG	PUBERTY, PRECOCIOUS	0.0212802	0
8-OHdG	RESTLESS LEGS SYNDROME	0.0139419	1
8-OHdG	RETINAL ARTERY OCCLUSION	0.047204	1
8-OHdG	RHINITIS, ALLERGIC, PERENNIAL	0.0408136	0
8-OHdG	RHINITIS, ALLERGIC, SEASONAL	0.0417521	0
8-OHdG	SCLERODERMA, SYSTEMIC	0.0238094	3
8-OHdG	SERUM SICKNESS	0.0443805	0
8-OHdG	SKIN DISEASES	0.0176588	155
8-OHdG	SLEEP DISORDERS	0.0194791	23
8-OHdG	SLEEP INITIATION AND MAINTENANCE DISORDERS	0.0140419	0
8-OHdG	SPONDYLITIS, ANKYLOSING	0.0305511	0
8-OHdG	VULVODYNIA	0.0137508	0
Acetic acid	ABNORMALITIES, MULTIPLE	0.0240738	258
Acetic acid	ANOREXIA	0.0434988	64
Acetic acid	ASTHMA	0.0146328	1345
Acetic acid	ATAXIA TELANGIECTASIA	0.0274858	14
Acetic acid	CARCINOID TUMOR	0.018506	224
Acetic acid	CEREBRAL PALSY	0.0128914	32
Acetic acid	CLUSTER HEADACHE	0.0480346	4
Acetic acid	ECTODERMAL DYSPLASIA	0.0416641	1
Acetic acid	ENCEPHALITIS	0.00090316	252
Acetic acid	FATIGUE	0.0207574	242
Acetic acid	LONG QT SYNDROME	0.00495419	14
Acetic acid	LUNG NEOPLASMS	0.00446551	716
Acetic acid	MARFAN SYNDROME	0.0110393	11
Acetic acid	NEOPLASMS, SQUAMOUS CELL	0.0376178	469
Acetic acid	PAPILLOMA	0.0315602	119
Acetic acid	PROTEINURIA	0.0490908	202
Acetic acid	RESPIRATORY INSUFFICIENCY	0.0477326	129
Acetic acid	TACHYCARDIA, SUPRAVENTRICULAR	0.0207574	9
Acetic acid	TURNER SYNDROME	0.0186831	7
Acetylaminooctanoic acid	ADRENOLEUKODYSTROPHY	6.98e-05	1217
Acetylaminooctanoic acid	ALZHEIMER DISEASE	0.0175294	10609
Acetylaminooctanoic acid	ANAPHYLAXIS	0.0035997	1988
Acetylaminooctanoic acid	ANGIOEDEMA	0.00671817	544
Acetylaminooctanoic acid	ANTITHROMBIN III DEFICIENCY	0.0439638	136
Acetylaminooctanoic acid	ANXIETY DISORDERS	0.000594971	3753
Acetylaminooctanoic acid	ARTHRITIS, PSORIATIC	0.0354021	291
Acetylaminooctanoic acid	ARTHRITIS, RHEUMATOID	0.0152446	8909
Acetylaminooctanoic acid	AUTOIMMUNE DISEASES	0.000655253	28553
Acetylaminooctanoic acid	BARRETT ESOPHAGUS	0.00700025	1226
Acetylaminooctanoic acid	BIPOLAR DISORDER	0.00717859	3823
Acetylaminooctanoic acid	BRONCHIECTASIS	0.00395521	288
Acetylaminooctanoic acid	BRONCHIOLITIS OBLITERANS	0.00829348	149
Acetylaminooctanoic acid	BRONCHITIS, CHRONIC	0.00893303	727
Acetylaminooctanoic acid	CLUSTER HEADACHE	0.0108982	105
Acetylaminooctanoic acid	COLITIS	0.00362076	8168
Acetylaminooctanoic acid	COLITIS, ULCERATIVE	0.0131262	4075
Acetylaminooctanoic acid	CONDUCT DISORDER	0.0434729	163
Acetylaminooctanoic acid	CONSTIPATION	0.0226485	1338
Acetylaminooctanoic acid	CROHN DISEASE	0.013018	2295
Acetylaminooctanoic acid	DEMENTIA	0.0303277	15196
Acetylaminooctanoic acid	DEMENTIA, VASCULAR	0.0145235	787
Acetylaminooctanoic acid	DEPRESSION	0.0482822	25046
Acetylaminooctanoic acid	DEPRESSIVE DISORDER	0.0361326	3834
Acetylaminooctanoic acid	DERMATITIS, ATOPIC	0.006065	1601
Acetylaminooctanoic acid	DIABETES INSIPIDUS	0.0430671	532
Acetylaminooctanoic acid	DIABETES MELLITUS, TYPE 1	0.00698619	5733
Acetylaminooctanoic acid	DIABETES, GESTATIONAL	0.000432129	978
Acetylaminooctanoic acid	DOWN SYNDROME	0.00770026	2376
Acetylaminooctanoic acid	DWARFISM, PITUITARY	0.00998532	187
Acetylaminooctanoic acid	DYSKINESIAS	0.0121483	6849
Acetylaminooctanoic acid	DYSPEPSIA	0.0277311	1605
Acetylaminooctanoic acid	EAR DISEASES	0.011457	4556
Acetylaminooctanoic acid	EOSINOPHILIC ESOPHAGITIS	0.0395501	172
Acetylaminooctanoic acid	ERECTILE DYSFUNCTION	8.37e-05	436
Acetylaminooctanoic acid	ESOPHAGITIS	0.00813896	3429
Acetylaminooctanoic acid	ESOPHAGITIS, PEPTIC	0.0149649	1363
Acetylaminooctanoic acid	EYE NEOPLASMS	0.00202369	1236
Acetylaminooctanoic acid	FETAL DEATH	0.00336129	2073
Acetylaminooctanoic acid	FEVER	0.032285	10717
Acetylaminooctanoic acid	FOOD HYPERSENSITIVITY	0.00342779	1824
Acetylaminooctanoic acid	FRAGILE X SYNDROME	0.000897777	865
Acetylaminooctanoic acid	GALACTORRHEA	0.0483218	33
Acetylaminooctanoic acid	GASTRITIS	0.0183421	3651
Acetylaminooctanoic acid	GASTROENTERITIS	0.0135466	16783
Acetylaminooctanoic acid	GUILLAIN-BARRE SYNDROME	0.000262281	271
Acetylaminooctanoic acid	HEARING LOSS	0.0123236	2703
Acetylaminooctanoic acid	HUNTINGTON DISEASE	0.0254478	2346
Acetylaminooctanoic acid	HYPEREOSINOPHILIC SYNDROME	0.00653232	162
Acetylaminooctanoic acid	HYPERPROLACTINEMIA	0.0316565	199
Acetylaminooctanoic acid	HYPERSENSITIVITY	0.00816456	20458
Acetylaminooctanoic acid	HYPERTENSION	0.0277305	26103
Acetylaminooctanoic acid	HYPOTHERMIA	0.032285	3181
Acetylaminooctanoic acid	IMMUNE SYSTEM DISEASES	0.0337985	77562
Acetylaminooctanoic acid	IMMUNOLOGIC DEFICIENCY SYNDROMES	0.0333737	13809
Acetylaminooctanoic acid	IMPULSE CONTROL DISORDERS	4.95e-05	147
Acetylaminooctanoic acid	INFLAMMATORY BOWEL DISEASES	0.0134728	6945
Acetylaminooctanoic acid	INTELLECTUAL DISABILITY	0.0251604	7043
Acetylaminooctanoic acid	IRRITABLE BOWEL SYNDROME	0.0443349	907
Acetylaminooctanoic acid	LEUKODYSTROPHY, GLOBOID CELL	0.00217294	112
Acetylaminooctanoic acid	LEUKODYSTROPHY, METACHROMATIC	0.00267751	198
Acetylaminooctanoic acid	LEUKOENCEPHALOPATHY, PROGRESSIVE MULTIFOCAL	0.000105455	273
Acetylaminooctanoic acid	MACULAR DEGENERATION	0.0475522	1429
Acetylaminooctanoic acid	MALABSORPTION SYNDROMES	0.016158	5603
Acetylaminooctanoic acid	MECONIUM ASPIRATION SYNDROME	0.0409663	76
Acetylaminooctanoic acid	MELANOMA	0.0291197	9627
Acetylaminooctanoic acid	MEMORY DISORDERS	0.00246045	3847
Acetylaminooctanoic acid	METABOLIC DISEASES	0.0319861	144037
Acetylaminooctanoic acid	MIGRAINE DISORDERS	0.0136396	1278
Acetylaminooctanoic acid	MULTIPLE SCLEROSIS	0.000115111	4730
Acetylaminooctanoic acid	MULTIPLE SCLEROSIS, RELAPSING-REMITTING	0.00078668	512
Acetylaminooctanoic acid	MUSCULAR DYSTROPHIES	0.0383397	2190
Acetylaminooctanoic acid	MYASTHENIA GRAVIS	0.00128533	619
Acetylaminooctanoic acid	NEURALGIA, POSTHERPETIC	0.0416764	288
Acetylaminooctanoic acid	NEUROBLASTOMA	0.0286905	7598
Acetylaminooctanoic acid	NEUROECTODERMAL TUMORS, PRIMITIVE	0.0299096	5466
Acetylaminooctanoic acid	OBSESSIVE-COMPULSIVE DISORDER	0.0312328	462
Acetylaminooctanoic acid	OBSTETRIC LABOR COMPLICATIONS	0.00863354	1724
Acetylaminooctanoic acid	PANCREATIC NEOPLASMS	0.0388907	5484
Acetylaminooctanoic acid	PANIC DISORDER	0.0312328	498
Acetylaminooctanoic acid	PARAPHILIAS	8.57e-05	21
Acetylaminooctanoic acid	PHOBIC DISORDERS	0.0312328	123
Acetylaminooctanoic acid	PITUITARY ACTH HYPERSECRETION	0.0316565	60
Acetylaminooctanoic acid	POSTPARTUM HEMORRHAGE	0.00406416	281
Acetylaminooctanoic acid	PROSTATIC HYPERPLASIA	0.048819	1463
Acetylaminooctanoic acid	PSYCHOTIC DISORDERS	0.000492621	2244
Acetylaminooctanoic acid	PULMONARY DISEASE, CHRONIC OBSTRUCTIVE	0.0114227	2016
Acetylaminooctanoic acid	PULMONARY EMPHYSEMA	0.00950711	690
Acetylaminooctanoic acid	RESPIRATORY TRACT DISEASES	0.0406524	52220
Acetylaminooctanoic acid	RETINAL DISEASES	0.0115529	6566
Acetylaminooctanoic acid	RETT SYNDROME	0.00307744	390
Acetylaminooctanoic acid	RHINITIS, ALLERGIC, PERENNIAL	0.00358572	184
Acetylaminooctanoic acid	RHINITIS, ALLERGIC, SEASONAL	0.00372741	385
Acetylaminooctanoic acid	SCHIZOPHRENIA	0.000630094	8402
Acetylaminooctanoic acid	SERUM SICKNESS	0.0114897	133
Acetylaminooctanoic acid	SPINAL CORD INJURIES	0.0433362	2197
Acetylaminooctanoic acid	SPINOCEREBELLAR ATAXIAS	0.0164829	608
Acetylaminooctanoic acid	STRESS DISORDERS, POST-TRAUMATIC	0.0312328	354
Acetylaminooctanoic acid	STUTTERING	0.000205399	56
Acetylaminooctanoic acid	TOURETTE SYNDROME	0.0335075	193
Acetylaminooctanoic acid	TURNER SYNDROME	0.0415415	279
Acetylaminooctanoic acid	UROGENITAL ABNORMALITIES	0.00598802	2057
Acetylaminooctanoic acid	URTICARIA	0.0077495	1167
Acetylaminooctanoic acid	VON WILLEBRAND DISEASES	0.0435938	589
Acetylaminooctanoic acid	WISKOTT-ALDRICH SYNDROME	0.0271564	427
Acetylarginine	SARCOPENIA	0.041571	0
Acetylhistamine	ACROMEGALY	0.0411272	0
Acetylhistamine	ANOREXIA	0.0147143	0
Acetylhistamine	DIABETIC CARDIOMYOPATHIES	0.0320803	0
Acetylhistamine	DIARRHEA	0.01747	0
Acetylhistamine	EAR DISEASES	0.0499662	0
Acetylhistamine	ENDOMETRIOSIS	0.0371757	0
Acetylhistamine	ENDOMYOCARDIAL FIBROSIS	0.0308844	0
Acetylhistamine	FETAL DEATH	0.0321843	0
Acetylhistamine	FIBROSIS	0.0220454	1
Acetylhistamine	FLATULENCE	0.0290646	0
Acetylhistamine	HYPERCALCEMIA	0.0132065	0
Acetylhistamine	HYPOCALCEMIA	0.016846	0
Acetylhistamine	HYPONATREMIA	0.00785109	1
Acetylhistamine	LESCH-NYHAN SYNDROME	0.0425831	0
Acetylhistamine	MECONIUM ASPIRATION SYNDROME	0.0329642	0
Acetylhistamine	MENIERE DISEASE	0.0125305	0
Acetylhistamine	NAUSEA	0.0132585	0
Acetylhistamine	OBSTETRIC LABOR COMPLICATIONS	0.0450788	0
Acetylhistamine	OTITIS	0.0385795	0
Acetylhistamine	POLYCYSTIC KIDNEY DISEASES	0.0456507	0
Acetylhistamine	POLYURIA	0.00613529	0
Acetylhistamine	POSTPARTUM HEMORRHAGE	0.03442	0
Acetylhistamine	POSTTHROMBOTIC SYNDROME	0.0137784	0
Acetylhistamine	PROTEINURIA	0.0166381	0
Acetylhistamine	PULMONARY EMBOLISM	0.0372277	0
Acetylhistamine	RETINAL VEIN OCCLUSION	0.0177299	0
Acetylhistamine	THROMBOSIS	0.0244372	0
Acetylhistamine	TISSUE ADHESIONS	0.0233453	0
Acetylhistamine	URINARY INCONTINENCE	0.0441429	0
Acetylhistamine	URINARY RETENTION	0.0426351	0
Acetylhistamine	VENOUS THROMBOSIS	0.0241252	0
Acetylhistamine	VERTIGO	0.00701919	0
Acetylphosphate	ARTHRITIS	0.0452647	0
Acetylphosphate	BEHCET SYNDROME	0.0264289	0
Acetylphosphate	CHOROIDAL NEOVASCULARIZATION	0.0360593	0
Acetylphosphate	COLOR VISION DEFECTS	0.0124274	0
Acetylphosphate	CONJUNCTIVITIS	0.0249047	0
Acetylphosphate	CONJUNCTIVITIS, ALLERGIC	0.0235236	0
Acetylphosphate	DIABETES, GESTATIONAL	0.0466753	0
Acetylphosphate	GASTROINTESTINAL DISEASES	0.0379075	1
Acetylphosphate	JAUNDICE	0.0469775	0
Acetylphosphate	KERATOCONJUNCTIVITIS	0.0480346	0
Acetylphosphate	MENINGITIS, ASEPTIC	0.0363637	0
Acetylphosphate	MENINGITIS, VIRAL	0.0400116	0
Acetylphosphate	MENINGOCOCCAL INFECTIONS	0.0193723	0
Acetylphosphate	MOUTH NEOPLASMS	0.0499066	0
Acetylphosphate	MUSCULOSKELETAL DISEASES	0.0440496	1
Acetylphosphate	OSTEITIS DEFORMANS	0.0481855	0
Acetylphosphate	PEPTIC ULCER	0.0378108	0
Acetylphosphate	PERIODONTITIS	0.0259931	0
Acetylphosphate	PROSTATITIS	0.0268404	0
Acetylphosphate	PRURITUS	0.0296521	0
Acetylphosphate	PSEUDOMONAS INFECTIONS	0.00607128	0
Acetylphosphate	PSYCHOTIC DISORDERS	0.0425092	0
Acetylphosphate	PTERYGIUM	0.0249047	0
Acetylphosphate	PURPURA FULMINANS	0.0139735	0
Acetylphosphate	PURPURA, THROMBOCYTOPENIC, IDIOPATHIC	0.0481855	0
Acetylphosphate	RADIODERMATITIS	0.0276631	0
Acetylphosphate	RESPIRATORY DISTRESS SYNDROME, ADULT	0.0331643	0
Acetylphosphate	SCHIZOPHRENIA	0.00219394	0
Acetylphosphate	SENSATION DISORDERS	0.00800761	0
Acetylphosphate	URINARY BLADDER, OVERACTIVE	0.0387967	0
Acetylphosphate	URINARY CALCULI	0.0304163	0
Acetylphosphate	XEROPHTHALMIA	0.0450123	0
ACTH	ABNORMALITIES, MULTIPLE	0.00997432	140
ACTH	ADRENOLEUKODYSTROPHY	0.039913	40
ACTH	ANEMIA	0.0333905	294
ACTH	ARTHRITIS	0.0439055	1270
ACTH	ARTHRITIS, PSORIATIC	0.0186193	17
ACTH	ATAXIA TELANGIECTASIA	0.0275227	3
ACTH	AUTISTIC DISORDER	0.0370732	23
ACTH	AUTOIMMUNE DISEASES	0.0312723	2868
ACTH	CARCINOMA, NEUROENDOCRINE	0.0349016	150
ACTH	CARDIOMYOPATHIES	0.0292034	99
ACTH	CARDIOMYOPATHY, DILATED	0.0483744	4
ACTH	CARDIOMYOPATHY, HYPERTROPHIC	0.0249648	15
ACTH	CELIAC DISEASE	0.00731129	26
ACTH	CHORIORETINITIS	0.00558913	5
ACTH	CYSTIC FIBROSIS	0.0277701	11
ACTH	DIABETIC CARDIOMYOPATHIES	0.00406309	2
ACTH	DOWN SYNDROME	0.0215033	58
ACTH	DUCTUS ARTERIOSUS, PATENT	0.00771379	5
ACTH	DYSKINESIAS	0.049422	195
ACTH	ECTODERMAL DYSPLASIA	0.0102562	4
ACTH	ENCEPHALITIS	0.0460793	140
ACTH	ENDOMYOCARDIAL FIBROSIS	0.00354661	0
ACTH	EXOCRINE PANCREATIC INSUFFICIENCY	0.00254629	0
ACTH	EXOPHTHALMOS	0.0404764	92
ACTH	FACTOR XIII DEFICIENCY	0.0239114	0
ACTH	FATIGUE SYNDROME, CHRONIC	0.00594369	64
ACTH	FIBROMYALGIA	0.00376526	36
ACTH	FIBROSARCOMA	0.00696824	4
ACTH	GUILLAIN-BARRE SYNDROME	0.0472978	69
ACTH	HEMOPHILIA A	0.0227165	12
ACTH	HEMOPHILIA B	0.0167914	5
ACTH	HEREDITARY SENSORY AND MOTOR NEUROPATHY	0.0277466	1
ACTH	HYPERBILIRUBINEMIA	0.00203569	61
ACTH	HYPERLIPIDEMIAS	0.0432313	97
ACTH	HYPERURICEMIA	0.0259596	16
ACTH	HYPOCALCEMIA	0.0481321	46
ACTH	HYPOGLYCEMIA	0.0199565	1089
ACTH	HYPOPROTHROMBINEMIAS	0.0147712	1
ACTH	INTELLECTUAL DISABILITY	0.0302198	166
ACTH	IRRITABLE BOWEL SYNDROME	0.0232631	34
ACTH	JAUNDICE	0.0434294	60
ACTH	LEUKEMIA, MAST-CELL	0.034143	0
ACTH	LONG QT SYNDROME	0.00980056	4
ACTH	LUPUS NEPHRITIS	0.0225685	10
ACTH	MACULAR DEGENERATION	0.0291463	4
ACTH	MACULAR EDEMA	0.00765461	3
ACTH	MALABSORPTION SYNDROMES	0.0155724	54
ACTH	MARFAN SYNDROME	0.0377216	3
ACTH	MASTOCYTOSIS	0.00158484	4
ACTH	MELANOMA	0.0352722	83
ACTH	METABOLIC DISEASES	0.00387375	3407
ACTH	MITOCHONDRIAL ENCEPHALOMYOPATHIES	0.00535873	1
ACTH	MOTOR NEURON DISEASE	0.0192287	17
ACTH	MOVEMENT DISORDERS	0.0339183	123
ACTH	MULTIPLE SCLEROSIS	0.0200582	467
ACTH	MUSCLE SPASTICITY	0.00158379	10
ACTH	MUSCULAR ATROPHY, SPINAL	0.0192287	7
ACTH	MUSCULAR DYSTROPHIES	0.00454272	50
ACTH	MUSCULAR DYSTROPHY, DUCHENNE	0.00718234	5
ACTH	MUSCULAR DYSTROPHY, FACIOSCAPULOHUMERAL	0.00718234	0
ACTH	MUSCULOSKELETAL PAIN	0.00088883	11
ACTH	MYASTHENIA GRAVIS	0.0212478	177
ACTH	MYOSITIS	0.0138711	89
ACTH	MYOTONIC DYSTROPHY	0.00527235	34
ACTH	NERVOUS SYSTEM DISEASES	0.0373112	7997
ACTH	NEUROFIBROMATOSES	0.0057636	6
ACTH	NEUROMA	0.0109974	9
ACTH	OSTEOSARCOMA	0.00317419	8
ACTH	PANCREATITIS	0.00513463	67
ACTH	PERITONEAL NEOPLASMS	0.0468096	7
ACTH	POSTPARTUM HEMORRHAGE	0.0340363	17
ACTH	POSTTHROMBOTIC SYNDROME	0.0334341	1
ACTH	PROTEINURIA	0.0470712	105
ACTH	PSORIASIS	0.0349895	96
ACTH	RETINAL DISEASES	0.00276187	94
ACTH	RHABDOMYOSARCOMA	0.0414215	4
ACTH	RICKETS	0.0253278	13
ACTH	SARCOMA	0.00130927	68
ACTH	SARCOMA, EWING	0.00702985	4
ACTH	SARCOMA, KAPOSI	0.0352821	5
ACTH	SARCOMA, SYNOVIAL	0.00308996	2
ACTH	SPINAL STENOSIS	0.00875301	1
ACTH	TENDINOPATHY	0.000921798	4
ACTH	TETRALOGY OF FALLOT	0.00603901	3
ACTH	THROMBOPHLEBITIS	0.0290327	17
ACTH	THYMOMA	0.0397613	54
ACTH	TURNER SYNDROME	0.000962353	41
ACTH	UTERINE CERVICAL DYSPLASIA	0.0219089	0
ACTH	UVEITIS	0.0272538	67
ACTH	WISKOTT-ALDRICH SYNDROME	0.0109975	2
ACTH	ZOLLINGER-ELLISON SYNDROME	0.0174412	37
ADH/VP/AVP	ARRHYTHMIAS, CARDIAC	0.00404834	0
ADH/VP/AVP	ATRIAL FIBRILLATION	0.00250558	0
ADH/VP/AVP	CELIAC DISEASE	0.0203504	0
ADH/VP/AVP	DYSPAREUNIA	0.022888	0
ADH/VP/AVP	ESCHERICHIA COLI INFECTIONS	0.0292094	0
ADH/VP/AVP	EXOCRINE PANCREATIC INSUFFICIENCY	0.026777	0
ADH/VP/AVP	GALACTORRHEA	0.0196133	0
ADH/VP/AVP	GOITER	0.017959	0
ADH/VP/AVP	HEART FAILURE	0.0192742	0
ADH/VP/AVP	HEMORRHAGIC FEVER, EBOLA	0.0467862	0
ADH/VP/AVP	HYPEREOSINOPHILIC SYNDROME	0.0489914	0
ADH/VP/AVP	HYPERTHYROIDISM	0.0172398	0
ADH/VP/AVP	LONG QT SYNDROME	0.00963764	0
ADH/VP/AVP	MALABSORPTION SYNDROMES	0.0454367	0
ADH/VP/AVP	MARBURG VIRUS DISEASE	0.0443761	0
ADH/VP/AVP	OVARIAN NEOPLASMS	0.0360153	0
ADH/VP/AVP	PANCREATITIS	0.0349347	0
ADH/VP/AVP	PNEUMOCOCCAL INFECTIONS	0.0373206	0
ADH/VP/AVP	PROSTATIC NEOPLASMS	0.0261291	0
ADH/VP/AVP	RESPIRATORY DISTRESS SYNDROME, ADULT	0.043974	0
ADH/VP/AVP	RESPIRATORY TRACT DISEASES	0.0316547	0
ADH/VP/AVP	SCLERITIS	0.00103955	0
ADH/VP/AVP	SEXUAL DYSFUNCTION, PHYSIOLOGICAL	0.0381289	0
ADH/VP/AVP	TESTICULAR NEOPLASMS	0.0205008	0
ADH/VP/AVP	TULAREMIA	0.00963764	0
ADH/VP/AVP	URINARY BLADDER NEOPLASMS	0.0267965	0
ADH/VP/AVP	UROGENITAL NEOPLASMS	0.028779	0
ADH/VP/AVP	UTERINE CERVICAL NEOPLASMS	0.0265795	0
ADH/VP/AVP	YERSINIA INFECTIONS	0.0294128	0
AD-Plasma	ACUTE CORONARY SYNDROME	0.00795315	95
AD-Plasma	ACUTE LUNG INJURY	0.00821479	44
AD-Plasma	ADENOMATOUS POLYPOSIS COLI	0.0126484	0
AD-Plasma	AIDS DEMENTIA COMPLEX	0.0394006	0
AD-Plasma	AKATHISIA, DRUG-INDUCED	0.00875836	4
AD-Plasma	ALCOHOLISM	0.0074948	136
AD-Plasma	ALZHEIMER DISEASE	0.0415113	75
AD-Plasma	AMNESIA	0.0240986	44
AD-Plasma	ANAPHYLAXIS	0.00508761	2458
AD-Plasma	ANGINA PECTORIS	0.00942061	275
AD-Plasma	ANGINA, UNSTABLE	0.005254	72
AD-Plasma	ANGIOEDEMA	0.011909	282
AD-Plasma	ANOREXIA	0.0481434	53
AD-Plasma	ANOREXIA NERVOSA	0.000934819	23
AD-Plasma	ANXIETY DISORDERS	0.0032197	304
AD-Plasma	AORTIC VALVE STENOSIS	0.0150886	71
AD-Plasma	APNEA	0.00751354	183
AD-Plasma	ARTHRITIS	0.027286	210
AD-Plasma	ASTHMA	0.018134	1598
AD-Plasma	ATAXIA TELANGIECTASIA	0.0120918	1
AD-Plasma	ATHEROSCLEROSIS	0.0114847	255
AD-Plasma	BACTERIAL INFECTIONS	0.0270997	496
AD-Plasma	BINGE-EATING DISORDER	0.000934819	3
AD-Plasma	BIPOLAR DISORDER	0.0479675	101
AD-Plasma	BRONCHIECTASIS	0.00579377	8
AD-Plasma	BRONCHIOLITIS OBLITERANS	0.0157725	1
AD-Plasma	BRONCHITIS, CHRONIC	0.017401	34
AD-Plasma	BRONCHOPULMONARY DYSPLASIA	0.00431837	19
AD-Plasma	BULIMIA	0.00273446	7
AD-Plasma	BURNS	0.0134321	302
AD-Plasma	CARCINOID TUMOR	0.0115208	64
AD-Plasma	CARCINOMA, MERKEL CELL	0.00285998	0
AD-Plasma	CARCINOMA, NEUROENDOCRINE	0.00956738	22
AD-Plasma	CARCINOMA, NON-SMALL-CELL LUNG	0.0121357	10
AD-Plasma	CARCINOMA, RENAL CELL	0.0220803	28
AD-Plasma	CARDIOVASCULAR DISEASES	0.0104053	12385
AD-Plasma	COCAINE-RELATED DISORDERS	0.0435618	34
AD-Plasma	COLIC	0.0396196	19
AD-Plasma	COLORECTAL NEOPLASMS	0.0243271	87
AD-Plasma	CORNEAL ULCER	0.0239199	10
AD-Plasma	CORONARY THROMBOSIS	0.0322362	131
AD-Plasma	COUGH	0.0286142	119
AD-Plasma	CRANIOCEREBRAL TRAUMA	0.015092	217
AD-Plasma	CREUTZFELDT-JAKOB SYNDROME	0.00957026	1
AD-Plasma	DEMENTIA	0.0322438	107
AD-Plasma	DEPRESSION	0.0100466	2099
AD-Plasma	DERMATITIS, ATOPIC	0.00271026	82
AD-Plasma	DIABETIC CARDIOMYOPATHIES	0.0403196	9
AD-Plasma	DIABETIC RETINOPATHY	0.0356585	23
AD-Plasma	DISSEMINATED INTRAVASCULAR COAGULATION	0.0225971	54
AD-Plasma	DUCTUS ARTERIOSUS, PATENT	0.00192242	23
AD-Plasma	DYSKINESIAS	0.0258917	166
AD-Plasma	DYSMENORRHEA	0.0162455	4
AD-Plasma	DYSURIA	0.00897675	3
AD-Plasma	EAR DISEASES	0.0296266	101
AD-Plasma	ECTODERMAL DYSPLASIA	0.021968	1
AD-Plasma	EDEMA	0.00501954	960
AD-Plasma	EDEMA, CARDIAC	0.00407021	114
AD-Plasma	ENCEPHALITIS	0.00617927	24
AD-Plasma	ENDOMYOCARDIAL FIBROSIS	0.0366463	7
AD-Plasma	ENURESIS	0.0233641	4
AD-Plasma	EOSINOPHILIC ESOPHAGITIS	0.0473674	5
AD-Plasma	EPILEPSY	0.0316144	121
AD-Plasma	EYE INFECTIONS	0.0180446	78
AD-Plasma	EYE NEOPLASMS	0.00360122	24
AD-Plasma	FETAL DEATH	0.00676223	47
AD-Plasma	FLATULENCE	0.00472368	1
AD-Plasma	FOOD HYPERSENSITIVITY	0.00475439	659
AD-Plasma	GALACTORRHEA	0.00620805	4
AD-Plasma	GASTROINTESTINAL DISEASES	0.0170856	1275
AD-Plasma	GLOMERULONEPHRITIS, MEMBRANOPROLIFERATIVE	0.0181166	1
AD-Plasma	GLUCOSE INTOLERANCE	0.041474	92
AD-Plasma	HAND-FOOT SYNDROME	0.0413306	3
AD-Plasma	HEARING LOSS	0.006622	33
AD-Plasma	HEPATITIS	0.024499	77
AD-Plasma	HEPATITIS A	0.0113843	15
AD-Plasma	HEPATITIS B	0.0304853	13
AD-Plasma	HEPATITIS C	0.0378951	8
AD-Plasma	HEPATITIS, VIRAL, HUMAN	0.0167372	25
AD-Plasma	HUNTINGTON DISEASE	0.0248948	12
AD-Plasma	HYPERCHOLESTEROLEMIA	0.00592059	70
AD-Plasma	HYPEREOSINOPHILIC SYNDROME	0.00319986	4
AD-Plasma	HYPERLIPIDEMIAS	0.0035607	129
AD-Plasma	HYPERSENSITIVITY	0.0154482	3979
AD-Plasma	HYPERTENSION	0.0241968	4513
AD-Plasma	HYPERTRIGLYCERIDEMIA	0.00520281	24
AD-Plasma	INFECTION	0.0387656	1225
AD-Plasma	INFLAMMATION	0.00294981	1171
AD-Plasma	INTRACRANIAL THROMBOSIS	0.021268	23
AD-Plasma	LEWY BODY DISEASE	0.0312072	1
AD-Plasma	LIVER DISEASES	0.021852	593
AD-Plasma	LONG QT SYNDROME	0.0157846	100
AD-Plasma	LUPUS NEPHRITIS	0.0150972	1
AD-Plasma	MACULAR DEGENERATION	0.0136545	16
AD-Plasma	MALIGNANT CARCINOID SYNDROME	0.00732113	39
AD-Plasma	MARFAN SYNDROME	0.0143486	3
AD-Plasma	MEASLES	0.0394676	6
AD-Plasma	MECONIUM ASPIRATION SYNDROME	0.00735096	7
AD-Plasma	MELANOSIS	0.0476775	7
AD-Plasma	METABOLIC DISEASES	0.0120613	4240
AD-Plasma	METABOLIC SYNDROME X	0.0100998	165
AD-Plasma	MORPHINE DEPENDENCE	0.000296982	33
AD-Plasma	MUCOCUTANEOUS LYMPH NODE SYNDROME	0.0313614	2
AD-Plasma	MUSCULOSKELETAL DISEASES	0.0254216	690
AD-Plasma	MYOCARDIAL INFARCTION	0.0103287	1114
AD-Plasma	MYOPIA	0.0366463	21
AD-Plasma	NAUSEA	0.0399028	362
AD-Plasma	NETHERTON SYNDROME	0.0303229	0
AD-Plasma	NEURALGIA	0.0408768	58
AD-Plasma	NEURALGIA, POSTHERPETIC	0.0441763	6
AD-Plasma	NIEMANN-PICK DISEASES	0.00871598	0
AD-Plasma	OBSESSIVE-COMPULSIVE DISORDER	0.000495948	19
AD-Plasma	OBSTETRIC LABOR COMPLICATIONS	0.00382417	112
AD-Plasma	OPIOID-RELATED DISORDERS	0.0119034	48
AD-Plasma	OSTEOARTHRITIS	0.00492399	48
AD-Plasma	OTITIS MEDIA	0.0223583	14
AD-Plasma	PAIN	0.000217158	3475
AD-Plasma	PANCREATIC NEOPLASMS	0.0169182	100
AD-Plasma	PANIC DISORDER	0.000495948	64
AD-Plasma	PAPILLOMA	0.0361292	11
AD-Plasma	PARAMYXOVIRIDAE INFECTIONS	0.0396799	37
AD-Plasma	PHOBIC DISORDERS	0.000495948	25
AD-Plasma	PICORNAVIRIDAE INFECTIONS	0.0278914	37
AD-Plasma	PORPHYRIAS	0.0124632	3
AD-Plasma	POSTPARTUM HEMORRHAGE	0.0085396	19
AD-Plasma	POSTTHROMBOTIC SYNDROME	0.0427777	1
AD-Plasma	PRE-ECLAMPSIA	0.0406908	96
AD-Plasma	PROSTATIC HYPERPLASIA	0.00633533	45
AD-Plasma	PULMONARY DISEASE, CHRONIC OBSTRUCTIVE	0.0240092	100
AD-Plasma	PULMONARY EMPHYSEMA	0.0188888	53
AD-Plasma	RESPIRATORY TRACT DISEASES	0.0492666	3250
AD-Plasma	RETINAL DISEASES	0.0242994	132
AD-Plasma	RETINAL VEIN OCCLUSION	0.00848398	2
AD-Plasma	RETINITIS PIGMENTOSA	0.0173909	3
AD-Plasma	RHINITIS, ALLERGIC, PERENNIAL	0.0050603	29
AD-Plasma	RHINITIS, ALLERGIC, SEASONAL	0.00533869	65
AD-Plasma	SENSATION DISORDERS	0.00124191	232
AD-Plasma	SEPSIS	0.00291294	619
AD-Plasma	SERUM SICKNESS	0.0297255	33
AD-Plasma	SIALORRHEA	0.0407571	7
AD-Plasma	SKIN DISEASES	0.00344901	1195
AD-Plasma	SLEEP DISORDERS, CIRCADIAN RHYTHM	0.000346784	20
AD-Plasma	SMALL CELL LUNG CARCINOMA	0.0110369	12
AD-Plasma	SPASMS, INFANTILE	0.0133602	2
AD-Plasma	SPINOCEREBELLAR ATAXIAS	0.0378951	1
AD-Plasma	STRESS DISORDERS, POST-TRAUMATIC	0.000495948	47
AD-Plasma	STUTTERING	0.0346588	5
AD-Plasma	SUBSTANCE-RELATED DISORDERS	0.00779503	524
AD-Plasma	SUPRANUCLEAR PALSY, PROGRESSIVE	0.0389251	1
AD-Plasma	SYSTEMIC INFLAMMATORY RESPONSE SYNDROME	0.00310084	489
AD-Plasma	TELANGIECTASIS	0.000945646	14
AD-Plasma	THROMBOPHLEBITIS	0.0102901	38
AD-Plasma	THROMBOSIS	0.00253752	765
AD-Plasma	TINNITUS	0.00294971	16
AD-Plasma	TOBACCO USE DISORDER	0.00953052	8
AD-Plasma	TURNER SYNDROME	0.0405821	4
AD-Plasma	URINARY BLADDER, OVERACTIVE	0.0390556	7
AD-Plasma	URTICARIA	0.0144133	447
AD-Plasma	USHER SYNDROMES	0.0135632	0
AD-Plasma	VASCULAR DISEASES	0.00112758	7534
AD-Plasma	VENOUS THROMBOSIS	0.00242211	122
AD-Plasma	VULVODYNIA	0.0463836	0
AD-Plasma	WOUNDS AND INJURIES	0.00270053	2017
AD-Plasma	XEROSTOMIA	0.0318435	10
Agnuside	CORNEAL ULCER	0.0395422	0
Agnuside	EYE INFECTIONS	0.0340822	0
Alanine	ANEMIA	0.0185026	962
Alanine	ANEMIA, SICKLE CELL	0.0213447	71
Alanine	ASPERGILLOSIS	0.015229	26
Alanine	BILIARY TRACT NEOPLASMS	0.0470872	144
Alanine	CARCINOMA, MERKEL CELL	0.0286039	4
Alanine	CARCINOMA, NEUROENDOCRINE	0.0280139	23
Alanine	DERMATITIS, SEBORRHEIC	0.0281771	6
Alanine	EYE NEOPLASMS	0.0282325	26
Alanine	FIBROSARCOMA	0.0479193	50
Alanine	HEMOLYTIC-UREMIC SYNDROME	0.0468226	21
Alanine	IMMUNE SYSTEM DISEASES	0.0337985	3687
Alanine	IMMUNOLOGIC DEFICIENCY SYNDROMES	0.0333737	1001
Alanine	INFARCTION	0.0495468	826
Alanine	LEISHMANIASIS	0.035778	72
Alanine	MALIGNANT CARCINOID SYNDROME	0.0240612	4
Alanine	MARFAN SYNDROME	0.0205087	8
Alanine	MELANOMA	0.0291197	250
Alanine	NASAL POLYPS	0.0355746	8
Alanine	NEUROBLASTOMA	0.0286905	261
Alanine	NEUROECTODERMAL TUMORS, PRIMITIVE	0.0299096	187
Alanine	POSTPARTUM HEMORRHAGE	0.0443215	9
Alanine	PROSTATIC HYPERPLASIA	0.048819	34
Alanine	SARCOMA, EWING	0.0481403	9
Alanine	TACHYCARDIA	0.00103955	116
Alanine	THALASSEMIA	0.0246772	202
Alanine	TUBERCULOSIS	0.035215	716
ALB	ADENOMATOUS POLYPOSIS COLI	0.0469308	16
ALB	ADRENOLEUKODYSTROPHY	0.0477556	6
ALB	AIDS DEMENTIA COMPLEX	0.0283673	22
ALB	AKATHISIA, DRUG-INDUCED	0.0158559	1
ALB	ANEMIA	0.0243311	3299
ALB	ANEMIA, APLASTIC	0.0140186	39
ALB	ANUS NEOPLASMS	0.0201791	10
ALB	AORTIC VALVE STENOSIS	0.0116514	175
ALB	ARTHRITIS, RHEUMATOID	0.0241767	3179
ALB	ATHEROSCLEROSIS	0.0232815	5549
ALB	ATTENTION DEFICIT DISORDER WITH HYPERACTIVITY	0.043696	14
ALB	AUTOIMMUNE DISEASES	0.0108405	8996
ALB	BACTERIAL INFECTIONS	0.0409754	6845
ALB	BLEPHARITIS	0.0126273	21
ALB	BONE CYSTS	0.00505609	22
ALB	BONE CYSTS	0.0403953	22
ALB	CARCINOID TUMOR	0.0105118	35
ALB	CARCINOMA, MERKEL CELL	0.00983556	4
ALB	CARCINOMA, NEUROENDOCRINE	0.00958528	42
ALB	CARCINOMA, NEUROENDOCRINE	0.0243753	42
ALB	CARCINOMA, RENAL CELL	0.035119	375
ALB	CARDIOMYOPATHIES	0.0217826	756
ALB	CARDIOMYOPATHY, DILATED	0.033144	123
ALB	CARDIOMYOPATHY, HYPERTROPHIC	0.0191492	48
ALB	CATAPLEXY	0.0185252	2
ALB	CELIAC DISEASE	0.0337695	289
ALB	CHOLECYSTITIS	0.0262329	127
ALB	CHORIORETINITIS	0.00575037	9
ALB	COLOR VISION DEFECTS	0.0448263	3
ALB	CONDUCT DISORDER	0.00663803	3
ALB	DIABETES COMPLICATIONS	0.0460209	9534
ALB	DIABETES MELLITUS, TYPE 2	0.0400308	5415
ALB	DIABETIC CARDIOMYOPATHIES	0.0466496	45
ALB	DIABETIC FOOT	0.0141733	211
ALB	DIABETIC RETINOPATHY	0.0237696	1251
ALB	DYSPAREUNIA	0.022888	2
ALB	ENCEPHALITIS	0.0491246	410
ALB	ENDOMETRIAL NEOPLASMS	0.0155866	84
ALB	ENDOMETRIAL NEOPLASMS	0.0231764	84
ALB	ENDOMYOCARDIAL FIBROSIS	0.0435448	5
ALB	ESOPHAGEAL NEOPLASMS	0.01565	429
ALB	EXOCRINE PANCREATIC INSUFFICIENCY	0.026777	46
ALB	EXOCRINE PANCREATIC INSUFFICIENCY	0.0370527	46
ALB	FECAL INCONTINENCE	0.0172735	18
ALB	FIBROMYALGIA	0.0448845	47
ALB	FISSURE IN ANO	0.035309	2
ALB	FLATULENCE	0.0389834	19
ALB	GLUCOSE INTOLERANCE	0.047611	372
ALB	GOITER	0.0214688	206
ALB	GUILLAIN-BARRE SYNDROME	0.0242382	139
ALB	HEAD AND NECK NEOPLASMS	0.0212018	350
ALB	HEMOLYTIC-UREMIC SYNDROME	0.0386301	67
ALB	HEMORRHAGIC FEVER, EBOLA	0.0467862	6
ALB	HEPATITIS D	0.0328787	33
ALB	HYPERBILIRUBINEMIA	0.0479895	1006
ALB	HYPERTHYROIDISM	0.0202899	442
ALB	HYPERURICEMIA	0.0471874	204
ALB	HYPOGLYCEMIA	0.00175911	402
ALB	HYPOGLYCEMIA	0.0480669	402
ALB	IMMUNE SYSTEM DISEASES	0.0439409	23079
ALB	IMMUNOLOGIC DEFICIENCY SYNDROMES	0.0434004	1540
ALB	IRRITABLE BOWEL SYNDROME	0.0169309	67
ALB	KIDNEY NEOPLASMS	0.0383428	746
ALB	LEBER CONGENITAL AMAUROSIS	0.0431788	2
ALB	LEUKODYSTROPHY, GLOBOID CELL	0.0224671	2
ALB	LEUKODYSTROPHY, METACHROMATIC	0.0263311	3
ALB	LEUKOENCEPHALOPATHY, PROGRESSIVE MULTIFOCAL	0.0136229	8
ALB	LIVER CIRRHOSIS, BILIARY	0.0345529	427
ALB	MACULAR DEGENERATION	0.000123313	190
ALB	MACULAR EDEMA	0.000290379	81
ALB	MALABSORPTION SYNDROMES	0.0284032	626
ALB	MALIGNANT CARCINOID SYNDROME	0.00794309	11
ALB	MARBURG VIRUS DISEASE	0.0443761	3
ALB	MASTOCYTOSIS	0.0300133	69
ALB	MELANOMA	0.0496054	845
ALB	METABOLIC DISEASES	0.00188912	22216
ALB	METABOLIC DISEASES	0.0267372	22216
ALB	MULTIPLE SCLEROSIS	0.00270048	723
ALB	MULTIPLE SCLEROSIS	0.0315014	723
ALB	MUSCLE SPASTICITY	0.000843348	12
ALB	MUSCULAR ATROPHY	0.00677643	199
ALB	MUSCULAR DYSTROPHIES	0.00802976	58
ALB	MYASTHENIA GRAVIS	0.0183493	108
ALB	NARCOLEPSY	0.0185507	13
ALB	NASOPHARYNGEAL NEOPLASMS	0.0178119	46
ALB	NEOPLASMS, SQUAMOUS CELL	0.00540956	661
ALB	NEURALGIA, POSTHERPETIC	0.0498368	5
ALB	NEUROBLASTOMA	0.0489164	210
ALB	NEUROMA	0.0224942	37
ALB	OVARIAN NEOPLASMS	0.0360153	498
ALB	PANCREATITIS	0.0349347	1014
ALB	PAPILLOMA	0.0228542	32
ALB	PERITONEAL NEOPLASMS	0.0167458	272
ALB	PNEUMOCOCCAL INFECTIONS	0.0373206	240
ALB	POLYCYSTIC OVARY SYNDROME	0.0228166	267
ALB	POLYRADICULONEUROPATHY, CHRONIC INFLAMMATORY DEMYELINATING	0.0466496	26
ALB	PROCTITIS	0.0179724	19
ALB	PROSTATIC DISEASES	0.0210579	488
ALB	PROSTATIC DISEASES	0.0354187	488
ALB	PROSTATIC NEOPLASMS	0.0261291	428
ALB	PROSTATIC NEOPLASMS	0.047707	428
ALB	PROSTATITIS	0.00248768	21
ALB	PROSTATITIS	0.00346816	21
ALB	RESPIRATORY DISTRESS SYNDROME, ADULT	0.00640146	497
ALB	RESPIRATORY DISTRESS SYNDROME, ADULT	0.043974	497
ALB	RESTLESS LEGS SYNDROME	0.0187047	26
ALB	RETINAL ARTERY OCCLUSION	0.0166646	16
ALB	RETINAL DETACHMENT	0.03342	66
ALB	RETINAL DISEASES	0.000250798	1227
ALB	RETINITIS PIGMENTOSA	0.0017249	15
ALB	SARCOPENIA	0.00133892	205
ALB	SCLERITIS	0.00103955	13
ALB	SCLERITIS	0.0028567	13
ALB	SENSATION DISORDERS	0.0174397	266
ALB	SEXUAL DYSFUNCTION, PHYSIOLOGICAL	0.0381289	102
ALB	SLEEP DISORDERS	0.0274562	579
ALB	SLEEP INITIATION AND MAINTENANCE DISORDERS	0.0188595	39
ALB	SPASM	0.036344	169
ALB	TELANGIECTASIS	0.0498272	35
ALB	TESTICULAR NEOPLASMS	0.0205008	59
ALB	TESTICULAR NEOPLASMS	0.0341185	59
ALB	THROMBOANGIITIS OBLITERANS	0.0225173	21
ALB	THROMBOPHLEBITIS	0.0216777	205
ALB	THYROID NEOPLASMS	0.0208809	214
ALB	TURNER SYNDROME	0.035361	34
ALB	URINARY BLADDER NEOPLASMS	0.0267965	208
ALB	URINARY BLADDER NEOPLASMS	0.0493785	208
ALB	UROGENITAL NEOPLASMS	0.028779	1814
ALB	UTERINE CERVICAL NEOPLASMS	0.0265795	149
ALB	UTERINE CERVICAL NEOPLASMS	0.0488336	149
ALB	UVEITIS	0.0452894	415
ALB	VON HIPPEL-LINDAU DISEASE	0.0265622	3
ALB	WEST NILE FEVER	0.012822	9
ALB	WISKOTT-ALDRICH SYNDROME	0.038549	12
ALB	ZOLLINGER-ELLISON SYNDROME	0.0213095	10
ALD	ADENOMATOUS POLYPOSIS COLI	0.0191462	14
ALD	ADRENOLEUKODYSTROPHY	0.00767141	9
ALD	ANAPHYLAXIS	0.0392401	13
ALD	ARTHRITIS	0.0452647	73
ALD	BEHCET SYNDROME	0.0264289	3
ALD	BRONCHIECTASIS	0.0408599	0
ALD	CARCINOID TUMOR	0.018506	8
ALD	CARCINOMA, MERKEL CELL	0.00723111	0
ALD	CARCINOMA, NEUROENDOCRINE	0.00712085	5
ALD	COLITIS	0.0393384	28
ALD	COLORECTAL NEOPLASMS	0.0244641	41
ALD	CORNEAL ULCER	0.029805	0
ALD	DEMENTIA, VASCULAR	0.0317056	14
ALD	DERMATITIS, ATOPIC	0.0491431	6
ALD	EYE INFECTIONS	0.0256715	2
ALD	FOOD HYPERSENSITIVITY	0.038425	0
ALD	GASTROINTESTINAL DISEASES	0.0379075	235
ALD	HYPERURICEMIA	0.0356026	32
ALD	LUPUS ERYTHEMATOSUS, CUTANEOUS	0.0105195	0
ALD	LUPUS ERYTHEMATOSUS, SYSTEMIC	0.0308812	37
ALD	LUPUS NEPHRITIS	0.00292364	21
ALD	MALIGNANT CARCINOID SYNDROME	0.0063695	1
ALD	MELANOMA	0.0198582	9
ALD	METABOLIC DISEASES	0.00785488	4848
ALD	MUCOCUTANEOUS LYMPH NODE SYNDROME	0.0477749	2
ALD	MULTIPLE SCLEROSIS, RELAPSING-REMITTING	0.0499796	1
ALD	MUSCULOSKELETAL DISEASES	0.0440496	356
ALD	MYASTHENIA GRAVIS	0.0247545	17
ALD	NEUROBLASTOMA	0.0196757	15
ALD	NEUROECTODERMAL TUMORS, PRIMITIVE	0.0201918	11
ALD	NEUROMA	0.0119671	1
ALD	PEPTIC ULCER	0.0378108	39
ALD	PHENYLKETONURIAS	0.0447097	0
ALD	RHINITIS, ALLERGIC, PERENNIAL	0.0391746	2
ALD	RHINITIS, ALLERGIC, SEASONAL	0.0398317	0
ALD	THROMBOPHLEBITIS	0.00939802	4
ALD	VASCULITIS	0.0105018	65
ALP	ANGINA, UNSTABLE	0.0453966	4
ALP	ANGIOEDEMA	0.0374503	2
ALP	ARTHRITIS	0.0313452	1222
ALP	BEHCET SYNDROME	0.0011305	11
ALP	CHORIORETINITIS	0.00079505	2
ALP	CONJUNCTIVITIS	0.049193	35
ALP	CONJUNCTIVITIS, ALLERGIC	0.0464974	6
ALP	EXOPHTHALMOS	0.000917795	91
ALP	GOITER	0.00322355	147
ALP	HYPERTHYROIDISM	0.00303275	400
ALP	LEPROSY	0.0485613	57
ALP	LEUKOENCEPHALOPATHY, PROGRESSIVE MULTIFOCAL	0.0429911	2
ALP	LUPUS ERYTHEMATOSUS, CUTANEOUS	0.0465601	7
ALP	LUPUS ERYTHEMATOSUS, SYSTEMIC	0.0182226	136
ALP	LUPUS NEPHRITIS	0.0417356	11
ALP	MENINGOCOCCAL INFECTIONS	0.0383722	11
ALP	MUCOCUTANEOUS LYMPH NODE SYNDROME	0.0338189	2
ALP	MULTIPLE SCLEROSIS, RELAPSING-REMITTING	0.0360313	7
ALP	MUSCULOSKELETAL DISEASES	0.0301656	10472
ALP	OSTEOARTHRITIS	0.0442676	405
ALP	PERIODONTITIS	0.00109378	294
ALP	PICORNAVIRIDAE INFECTIONS	0.0317213	341
ALP	PSEUDOMONAS INFECTIONS	0.0121066	52
ALP	PSORIASIS	0.0466336	114
ALP	PTERYGIUM	0.049193	3
ALP	PURPURA FULMINANS	0.0277539	0
ALP	SCHIZOPHRENIA	0.0323424	55
ALP	THROMBOPHLEBITIS	0.00325748	27
ALP	URTICARIA	0.0408574	26
ALP	UVEITIS	0.000582591	26
ALP	VASCULITIS	0.00383159	127
ALT	ACNE VULGARIS	0.048819	33
ALT	ACUTE CORONARY SYNDROME	0.0252177	41
ALT	ADENOMATOUS POLYPOSIS COLI	0.0274565	1
ALT	ADRENOLEUKODYSTROPHY	0.0309838	2
ALT	AIDS DEMENTIA COMPLEX	0.0348026	0
ALT	ANEMIA	0.0185026	771
ALT	ANEMIA, APLASTIC	9.25e-05	35
ALT	ANGINA PECTORIS	0.0277679	42
ALT	ANGINA, UNSTABLE	0.00920983	9
ALT	ANUS NEOPLASMS	0.000168578	3
ALT	ATAXIA TELANGIECTASIA	0.0486595	5
ALT	ATHEROSCLEROSIS	0.000135224	297
ALT	AUTOIMMUNE DISEASES	0.026664	952
ALT	BACTERIAL INFECTIONS	0.0314699	887
ALT	BILIARY TRACT NEOPLASMS	0.00124904	134
ALT	BIPOLAR DISORDER	0.0466773	24
ALT	BRAIN NEOPLASMS	0.00459994	94
ALT	BREAST NEOPLASMS	0.00126832	179
ALT	CARCINOID TUMOR	0.0259876	10
ALT	CARCINOMA, MERKEL CELL	0.00533953	2
ALT	CARCINOMA, NEUROENDOCRINE	0.0051986	12
ALT	CARCINOMA, RENAL CELL	0.0202052	64
ALT	CARCINOMA, TRANSITIONAL CELL	0.000886385	12
ALT	CARDIOVASCULAR DISEASES	0.0409982	3883
ALT	CATAPLEXY	0.0115706	0
ALT	CELIAC DISEASE	0.00372213	67
ALT	CENTRAL NERVOUS SYSTEM NEOPLASMS	0.00510308	73
ALT	CHOLECYSTITIS	0.0217972	123
ALT	COLOR VISION DEFECTS	0.0408346	1
ALT	COLORECTAL NEOPLASMS	0.0405722	141
ALT	COMPLEX REGIONAL PAIN SYNDROMES	0.0432317	1
ALT	CONDUCT DISORDER	0.00394405	2
ALT	CORONARY RESTENOSIS	0.00076822	1
ALT	CORONARY THROMBOSIS	0.0143584	9
ALT	CREUTZFELDT-JAKOB SYNDROME	0.0331611	0
ALT	CYSTIC FIBROSIS	0.0210479	49
ALT	DEMENTIA	0.0303277	62
ALT	DEMENTIA, VASCULAR	0.0145235	4
ALT	DEPRESSION	0.00464209	384
ALT	DEPRESSIVE DISORDER	0.0361326	34
ALT	DIABETES INSIPIDUS	0.00808792	2
ALT	DIABETIC CARDIOMYOPATHIES	0.0389808	2
ALT	DIABETIC FOOT	0.0106904	6
ALT	DIABETIC NEUROPATHIES	0.00549801	13
ALT	DYSKINESIAS	0.0121483	46
ALT	DYSPEPSIA	0.0277311	29
ALT	ENCEPHALITIS	0.0113589	59
ALT	ENDOMETRIAL NEOPLASMS	0.0145911	9
ALT	ENDOMYOCARDIAL FIBROSIS	0.0363581	2
ALT	ENURESIS	0.0284529	0
ALT	ESOPHAGEAL NEOPLASMS	0.00865683	33
ALT	EXOCRINE PANCREATIC INSUFFICIENCY	0.00358103	9
ALT	EYE NEOPLASMS	0.0282325	18
ALT	FALLOPIAN TUBE NEOPLASMS	0.00539414	3
ALT	FECAL INCONTINENCE	0.00148616	0
ALT	FIBROCYSTIC BREAST DISEASE	0.00733822	4
ALT	FIBROSARCOMA	0.0479193	14
ALT	FISSURE IN ANO	0.00334413	0
ALT	FLATULENCE	0.0325109	10
ALT	GASTROINTESTINAL NEOPLASMS	0.00757157	294
ALT	GLIOSARCOMA	0.0221297	0
ALT	GLOMERULONEPHRITIS	0.0096511	67
ALT	GLUCOSE INTOLERANCE	0.0397936	111
ALT	GUILLAIN-BARRE SYNDROME	0.0152849	11
ALT	GYNECOMASTIA	0.00783623	4
ALT	HAMARTOMA SYNDROME, MULTIPLE	0.00211377	0
ALT	HEAD AND NECK NEOPLASMS	0.014684	26
ALT	HEART FAILURE	0.0179878	336
ALT	HEMATOLOGIC NEOPLASMS	0.0265331	78
ALT	HEPATITIS A	0.0430555	1059
ALT	HEPATITIS D	0.025139	162
ALT	HEREDITARY SENSORY AND MOTOR NEUROPATHY	0.00703825	0
ALT	HERPESVIRIDAE INFECTIONS	0.0109565	185
ALT	HODGKIN DISEASE	0.0233504	42
ALT	HYPERLIPIDEMIAS	0.0230254	523
ALT	HYPOGONADISM	0.0056165	17
ALT	IDIOPATHIC PULMONARY FIBROSIS	0.0469058	7
ALT	IMMUNE SYSTEM DISEASES	0.00456537	2724
ALT	IMMUNOLOGIC DEFICIENCY SYNDROMES	0.00448542	880
ALT	INFECTION	0.0381716	6905
ALT	INTELLECTUAL DISABILITY	0.0251604	58
ALT	IRRITABLE BOWEL SYNDROME	0.00939748	7
ALT	KIDNEY DISEASES	0.0433735	1669
ALT	KIDNEY NEOPLASMS	0.0221683	171
ALT	LEBER CONGENITAL AMAUROSIS	0.0393308	0
ALT	LEISHMANIASIS	0.00494347	58
ALT	LEUKEMIA, MAST-CELL	0.00854646	0
ALT	LEUKEMIA, MYELOID, ACUTE	0.0181821	65
ALT	LEUKEMIA, MYELOMONOCYTIC, CHRONIC	0.00255395	2
ALT	LEUKODYSTROPHY, GLOBOID CELL	0.0141285	0
ALT	LEUKODYSTROPHY, METACHROMATIC	0.0166567	0
ALT	LEUKOENCEPHALOPATHY, PROGRESSIVE MULTIFOCAL	0.00113152	0
ALT	LIVER CIRRHOSIS, BILIARY	0.0402574	409
ALT	LIVER NEOPLASMS	0.023019	2094
ALT	LYMPHOMA	0.0459542	336
ALT	LYMPHOMA, T-CELL	0.0365899	34
ALT	MACULAR DEGENERATION	0.00736867	6
ALT	MALABSORPTION SYNDROMES	0.016158	80
ALT	MALARIA	0.00134319	138
ALT	MALIGNANT CARCINOID SYNDROME	0.00427839	3
ALT	MASTOCYTOSIS	0.0209835	2
ALT	MELANOMA	0.0291197	78
ALT	METABOLIC DISEASES	0.0319861	4614
ALT	MOUTH NEOPLASMS	0.0356338	20
ALT	MOVEMENT DISORDERS	0.00849352	123
ALT	MULTIPLE MYELOMA	0.00851604	29
ALT	MULTIPLE SCLEROSIS	0.00832478	56
ALT	MULTIPLE SCLEROSIS, RELAPSING-REMITTING	0.0357241	25
ALT	MUSCULAR DYSTROPHIES	0.0383397	108
ALT	MYELODYSPLASTIC SYNDROMES	0.00057992	17
ALT	MYOCARDIAL INFARCTION	0.0292661	535
ALT	NARCOLEPSY	0.0115871	1
ALT	NASOPHARYNGEAL NEOPLASMS	0.0122833	1
ALT	NEOPLASMS	0.00966938	3279
ALT	NEOPLASMS, SQUAMOUS CELL	0.000345546	61
ALT	NEPHRITIS	0.032907	93
ALT	NERVOUS SYSTEM DISEASES	0.00929256	1876
ALT	NEURALGIA	0.0151135	7
ALT	NEURALGIA, POSTHERPETIC	0.0416764	0
ALT	NEUROFIBROMATOSES	0.0412132	2
ALT	NIEMANN-PICK DISEASES	0.0372391	16
ALT	OVARIAN NEOPLASMS	0.0487246	58
ALT	PANCREATIC NEOPLASMS	0.00793115	150
ALT	PANCREATITIS	0.00595487	348
ALT	PAPILLOMA	0.0021618	10
ALT	PAPILLOMAVIRUS INFECTIONS	0.0279294	2
ALT	PERITONEAL NEOPLASMS	0.000123865	20
ALT	PITUITARY NEOPLASMS	0.00674817	17
ALT	PLEURAL EFFUSION, MALIGNANT	0.0399899	3
ALT	POLYCYSTIC OVARY SYNDROME	0.00215702	41
ALT	POLYCYTHEMIA VERA	0.000581678	7
ALT	POLYRADICULONEUROPATHY, CHRONIC INFLAMMATORY DEMYELINATING	0.0389808	0
ALT	PROCTITIS	0.00156696	2
ALT	PROSTATIC DISEASES	0.0226747	63
ALT	PROSTATIC NEOPLASMS	0.0309508	54
ALT	PROSTATITIS	0.0118371	2
ALT	PSYCHOTIC DISORDERS	0.0269289	33
ALT	RENAL INSUFFICIENCY	0.00486532	547
ALT	RESTLESS LEGS SYNDROME	0.0116865	1
ALT	RETINAL DETACHMENT	0.0278287	2
ALT	RETINAL DISEASES	0.0115529	29
ALT	RETINITIS PIGMENTOSA	0.00888694	3
ALT	SARCOIDOSIS	0.0135925	15
ALT	SARCOMA	0.00763903	122
ALT	SARCOMA, EWING	0.0481403	8
ALT	SARCOPENIA	0.0177161	13
ALT	SCHIZOPHRENIA	0.0312546	68
ALT	SENSATION DISORDERS	0.00123934	53
ALT	SKIN NEOPLASMS	0.0146143	102
ALT	SLEEP DISORDERS	0.0173965	67
ALT	SLEEP INITIATION AND MAINTENANCE DISORDERS	0.0117866	6
ALT	SPINOCEREBELLAR ATAXIAS	0.0164829	2
ALT	STOMACH NEOPLASMS	0.00632484	81
ALT	TELANGIECTASIS	0.0323932	3
ALT	TESTICULAR NEOPLASMS	0.021808	12
ALT	THROMBOANGIITIS OBLITERANS	0.00211912	2
ALT	THROMBOCYTOSIS	0.00833605	29
ALT	THYMUS NEOPLASMS	0.0464994	15
ALT	THYROID NEOPLASMS	0.0144562	37
ALT	TUBEROUS SCLEROSIS	0.0140968	5
ALT	URETHRAL NEOPLASMS	0.0184808	2
ALT	URINARY BLADDER NEOPLASMS	0.0320876	18
ALT	UROGENITAL NEOPLASMS	0.0355231	212
ALT	UTERINE CERVICAL NEOPLASMS	0.0317167	33
ALT	VAGINAL NEOPLASMS	0.0378196	4
ALT	VASCULAR DISEASES	0.0349459	3143
ALT	VON WILLEBRAND DISEASES	0.0435938	20
ALT	WEST NILE FEVER	0.00965829	4
ALT	WISKOTT-ALDRICH SYNDROME	0.00438467	0
ALT	ZOLLINGER-ELLISON SYNDROME	0.000184534	7
Amidosulfonic acid	ABNORMALITIES, MULTIPLE	0.0452058	0
Amidosulfonic acid	AIDS DEMENTIA COMPLEX	0.0283673	0
Amidosulfonic acid	ALCOHOL-INDUCED DISORDERS, NERVOUS SYSTEM	0.0248067	0
Amidosulfonic acid	AMENORRHEA	0.0304293	0
Amidosulfonic acid	AMYLOIDOSIS	0.0174573	0
Amidosulfonic acid	AMYOTROPHIC LATERAL SCLEROSIS	0.0225881	0
Amidosulfonic acid	ANEMIA, APLASTIC	0.0449685	0
Amidosulfonic acid	ANOREXIA NERVOSA	0.0320541	0
Amidosulfonic acid	AORTIC VALVE STENOSIS	0.0406969	0
Amidosulfonic acid	ARTHRITIS, PSORIATIC	0.0314432	0
Amidosulfonic acid	ASTHMA	0.00357793	0
Amidosulfonic acid	ATAXIA TELANGIECTASIA	0.00829292	0
Amidosulfonic acid	AUTISTIC DISORDER	0.0440244	0
Amidosulfonic acid	BACTERIAL INFECTIONS	0.0288532	5
Amidosulfonic acid	BINGE-EATING DISORDER	0.0320541	0
Amidosulfonic acid	BONE DISEASES	0.0450159	0
Amidosulfonic acid	BONE DISEASES, METABOLIC	0.0233291	0
Amidosulfonic acid	BREAST NEOPLASMS	0.011455	16
Amidosulfonic acid	BRONCHOPULMONARY DYSPLASIA	0.0121103	0
Amidosulfonic acid	BULIMIA	0.0463848	0
Amidosulfonic acid	BURNS	0.0292094	0
Amidosulfonic acid	CARCINOID TUMOR	0.00489354	0
Amidosulfonic acid	CARCINOMA, MERKEL CELL	0.00139771	0
Amidosulfonic acid	CARCINOMA, NEUROENDOCRINE	0.00136937	0
Amidosulfonic acid	CARCINOMA, NON-SMALL-CELL LUNG	0.0028887	1
Amidosulfonic acid	CARCINOMA, RENAL CELL	0.0039836	0
Amidosulfonic acid	CATARACT	0.0467862	0
Amidosulfonic acid	CHOROIDAL NEOVASCULARIZATION	0.047789	0
Amidosulfonic acid	COCAINE-RELATED DISORDERS	0.0177073	0
Amidosulfonic acid	COLOR VISION DEFECTS	0.0165358	0
Amidosulfonic acid	CORNEAL ULCER	0.0395422	0
Amidosulfonic acid	CRANIOCEREBRAL TRAUMA	0.0310388	0
Amidosulfonic acid	CYSTIC FIBROSIS	0.00563492	0
Amidosulfonic acid	DERMATITIS, SEBORRHEIC	0.0266259	0
Amidosulfonic acid	DIABETES, GESTATIONAL	0.00146305	0
Amidosulfonic acid	DIVERTICULITIS	0.0310388	0
Amidosulfonic acid	DWARFISM	0.0289706	0
Amidosulfonic acid	DYSMENORRHEA	0.0322571	0
Amidosulfonic acid	DYSURIA	0.0237054	0
Amidosulfonic acid	ENCEPHALITIS	0.0491246	0
Amidosulfonic acid	ENDOMETRIOSIS	0.00787734	1
Amidosulfonic acid	EPILEPSIES, MYOCLONIC	0.0115896	0
Amidosulfonic acid	EPILEPSIES, PARTIAL	0.0122158	0
Amidosulfonic acid	EPILEPSY	0.0311595	2
Amidosulfonic acid	EPILEPSY, TONIC-CLONIC	0.0245223	0
Amidosulfonic acid	EPSTEIN-BARR VIRUS INFECTIONS	0.0498654	0
Amidosulfonic acid	ERYTHROMELALGIA	0.0399457	0
Amidosulfonic acid	EXOCRINE PANCREATIC INSUFFICIENCY	0.026777	0
Amidosulfonic acid	EYE INFECTIONS	0.0340822	0
Amidosulfonic acid	FETAL DEATH	0.00594298	0
Amidosulfonic acid	FIBROCYSTIC BREAST DISEASE	0.00984025	0
Amidosulfonic acid	FISSURE IN ANO	0.0258392	0
Amidosulfonic acid	GALACTORRHEA	0.0196133	0
Amidosulfonic acid	GONORRHEA	0.00664584	0
Amidosulfonic acid	GRANULOMATOUS DISEASE, CHRONIC	0.0200231	0
Amidosulfonic acid	GYNECOMASTIA	0.010278	0
Amidosulfonic acid	HAMARTOMA SYNDROME, MULTIPLE	0.0203634	0
Amidosulfonic acid	HEART FAILURE	0.0192742	0
Amidosulfonic acid	HEPATITIS A	0.0363069	0
Amidosulfonic acid	HEREDITARY SENSORY AND MOTOR NEUROPATHY	0.0381428	0
Amidosulfonic acid	HIV INFECTIONS	0.00143875	1
Amidosulfonic acid	HYPOGLYCEMIA	0.0325066	0
Amidosulfonic acid	HYPONATREMIA	0.0310388	0
Amidosulfonic acid	ICHTHYOSIS	0.0305957	0
Amidosulfonic acid	INFECTION	0.00943505	1
Amidosulfonic acid	INFLUENZA, HUMAN	0.000465279	0
Amidosulfonic acid	INTRAABDOMINAL INFECTIONS	0.0259506	0
Amidosulfonic acid	LEISHMANIASIS	0.0316872	0
Amidosulfonic acid	LEPROSY	0.0211047	0
Amidosulfonic acid	LEUKEMIA	0.0370449	1
Amidosulfonic acid	LEUKEMIA, HAIRY CELL	0.0151535	0
Amidosulfonic acid	LEUKEMIA, LYMPHOID	0.037725	0
Amidosulfonic acid	LEUKEMIA, MAST-CELL	0.0422542	0
Amidosulfonic acid	LEUKEMIA, MYELOID, ACUTE	0.0181002	0
Amidosulfonic acid	LI-FRAUMENI SYNDROME	0.00870709	0
Amidosulfonic acid	LIVER CIRRHOSIS	0.0418395	0
Amidosulfonic acid	LIVER CIRRHOSIS, BILIARY	0.0345529	0
Amidosulfonic acid	LUNG NEOPLASMS	0.000734963	3
Amidosulfonic acid	LUPUS NEPHRITIS	0.0104412	0
Amidosulfonic acid	MACULAR DEGENERATION	0.0390755	0
Amidosulfonic acid	MACULAR EDEMA	0.0207326	1
Amidosulfonic acid	MALIGNANT CARCINOID SYNDROME	0.00118016	0
Amidosulfonic acid	MARFAN SYNDROME	0.0211727	0
Amidosulfonic acid	MEASLES	0.000368477	0
Amidosulfonic acid	MENINGITIS, ASEPTIC	0.04819	0
Amidosulfonic acid	MENSTRUATION DISTURBANCES	0.0304293	0
Amidosulfonic acid	MESOTHELIOMA	0.000279985	0
Amidosulfonic acid	METABOLIC DISEASES	0.0267372	2
Amidosulfonic acid	MIGRAINE DISORDERS	0.00195584	0
Amidosulfonic acid	MOTOR NEURON DISEASE	0.00171104	0
Amidosulfonic acid	MUSCULAR ATROPHY, SPINAL	0.00171104	0
Amidosulfonic acid	NEOPLASMS, SQUAMOUS CELL	0.00578351	0
Amidosulfonic acid	NETHERTON SYNDROME	0.014186	0
Amidosulfonic acid	NOONAN SYNDROME	0.0249531	0
Amidosulfonic acid	OBSTETRIC LABOR COMPLICATIONS	0.011461	0
Amidosulfonic acid	OPIOID-RELATED DISORDERS	0.019372	0
Amidosulfonic acid	OSTEOGENESIS IMPERFECTA	0.00968497	0
Amidosulfonic acid	OSTEOPOROSIS	0.0227636	1
Amidosulfonic acid	PAIN	0.0166255	1
Amidosulfonic acid	PANCREATIC NEOPLASMS	0.0306773	0
Amidosulfonic acid	PANCREATITIS	0.0349347	0
Amidosulfonic acid	PAPILLOMA	0.00443224	0
Amidosulfonic acid	PARAMYXOVIRIDAE INFECTIONS	0.000370139	0
Amidosulfonic acid	PENILE INDURATION	0.0239097	0
Amidosulfonic acid	PERIPHERAL VASCULAR DISEASES	0.0399457	0
Amidosulfonic acid	PERITONEAL NEOPLASMS	0.0495191	0
Amidosulfonic acid	PICORNAVIRIDAE INFECTIONS	0.000276761	0
Amidosulfonic acid	PLEURAL EFFUSION, MALIGNANT	0.00191954	0
Amidosulfonic acid	POISONING	0.0273086	0
Amidosulfonic acid	POLYURIA	0.0243181	0
Amidosulfonic acid	POSTPARTUM HEMORRHAGE	0.00677742	0
Amidosulfonic acid	PREMENSTRUAL SYNDROME	0.0304293	0
Amidosulfonic acid	PRESSURE ULCER	0.0320541	0
Amidosulfonic acid	PROSTATIC DISEASES	0.0210579	1
Amidosulfonic acid	PROSTATIC HYPERPLASIA	0.0198182	0
Amidosulfonic acid	PSORIASIS	0.0202299	0
Amidosulfonic acid	PUBERTY, PRECOCIOUS	0.0122152	0
Amidosulfonic acid	RAYNAUD DISEASE	0.0399457	0
Amidosulfonic acid	RESPIRATORY DISTRESS SYNDROME, NEWBORN	0.023865	0
Amidosulfonic acid	RESPIRATORY TRACT DISEASES	0.0316547	4
Amidosulfonic acid	RESPIRATORY TRACT INFECTIONS	0.0438835	0
Amidosulfonic acid	RETINAL DISEASES	0.0495686	0
Amidosulfonic acid	RETINITIS PIGMENTOSA	0.0431354	0
Amidosulfonic acid	SENSATION DISORDERS	0.015457	0
Amidosulfonic acid	SEVERE COMBINED IMMUNODEFICIENCY	0.0171161	0
Amidosulfonic acid	SKIN DISEASES	0.0403794	17
Amidosulfonic acid	SMALL CELL LUNG CARCINOMA	0.00274878	1
Amidosulfonic acid	SPASMS, INFANTILE	0.0204638	0
Amidosulfonic acid	STUTTERING	0.04819	0
Amidosulfonic acid	THYMOMA	0.000660024	0
Amidosulfonic acid	THYMUS NEOPLASMS	0.000462649	0
Amidosulfonic acid	TUBERCULOSIS	0.0313215	5
Amidosulfonic acid	URINARY CALCULI	0.0403491	0
Amidosulfonic acid	USHER SYNDROMES	0.00882707	0
Amidosulfonic acid	VIRUS DISEASES	0.00095358	0
Amidosulfonic acid	VULVODYNIA	0.00788031	0
Amidosulfonic acid	WOUNDS AND INJURIES	0.0461841	1
Aminobutanoic acid	ACROMEGALY	0.0309142	0
Aminobutanoic acid	ATAXIA TELANGIECTASIA	0.0295392	0
Aminobutanoic acid	AUTISTIC DISORDER	0.0200168	1
Aminobutanoic acid	BACTERIAL INFECTIONS	0.0108247	12
Aminobutanoic acid	BRONCHOPULMONARY DYSPLASIA	0.0386266	0
Aminobutanoic acid	CARCINOMA, MERKEL CELL	0.0296824	0
Aminobutanoic acid	CARCINOMA, NEUROENDOCRINE	0.0291605	1
Aminobutanoic acid	CARCINOMA, RENAL CELL	0.0131627	0
Aminobutanoic acid	COLOR VISION DEFECTS	0.0287602	1
Aminobutanoic acid	CYSTIC FIBROSIS	0.0377114	1
Aminobutanoic acid	DIABETES, GESTATIONAL	0.00496215	1
Aminobutanoic acid	DIABETIC CARDIOMYOPATHIES	0.0193853	0
Aminobutanoic acid	DYSKINESIAS	0.0246998	21
Aminobutanoic acid	DYSURIA	0.0411181	0
Aminobutanoic acid	ENDOMETRIOSIS	0.00160068	0
Aminobutanoic acid	ENDOMYOCARDIAL FIBROSIS	0.0180384	0
Aminobutanoic acid	EPILEPSIES, MYOCLONIC	0.037043	4
Aminobutanoic acid	EPILEPSIES, PARTIAL	0.0389466	16
Aminobutanoic acid	EPILEPSY, TONIC-CLONIC	0.0425218	9
Aminobutanoic acid	EPSTEIN-BARR VIRUS INFECTIONS	0.0239708	0
Aminobutanoic acid	FETAL DEATH	0.00105394	3
Aminobutanoic acid	FIBROSARCOMA	0.016977	0
Aminobutanoic acid	FLATULENCE	0.0160717	0
Aminobutanoic acid	GALACTORRHEA	0.0340731	0
Aminobutanoic acid	GONORRHEA	0.0437617	0
Aminobutanoic acid	GRANULOMATOUS DISEASE, CHRONIC	0.0347796	0
Aminobutanoic acid	HEARING LOSS	0.0465132	8
Aminobutanoic acid	HEART FAILURE	0.00599461	9
Aminobutanoic acid	HEPATITIS	0.0469752	8
Aminobutanoic acid	HIV INFECTIONS	0.0304345	1
Aminobutanoic acid	HYPERCALCEMIA	0.00349212	1
Aminobutanoic acid	HYPOCALCEMIA	0.00561807	0
Aminobutanoic acid	HYPOGLYCEMIA	0.0128812	11
Aminobutanoic acid	HYPONATREMIA	0.0012531	2
Aminobutanoic acid	ICHTHYOSIS	0.011792	0
Aminobutanoic acid	INFECTION	0.0089632	1
Aminobutanoic acid	INFERTILITY, FEMALE	0.0320141	2
Aminobutanoic acid	INFERTILITY, MALE	0.0334304	2
Aminobutanoic acid	INFLUENZA, HUMAN	0.0112209	0
Aminobutanoic acid	INTRAABDOMINAL INFECTIONS	0.044974	0
Aminobutanoic acid	KERATOSIS, ACTINIC	0.0436227	0
Aminobutanoic acid	LESCH-NYHAN SYNDROME	0.0329803	1
Aminobutanoic acid	LEUKOPLAKIA	0.0356413	0
Aminobutanoic acid	LI-FRAUMENI SYNDROME	0.0151888	0
Aminobutanoic acid	LIPOSARCOMA	0.0395092	0
Aminobutanoic acid	LIVER CIRRHOSIS	0.0185929	9
Aminobutanoic acid	LIVER CIRRHOSIS, BILIARY	0.0140792	0
Aminobutanoic acid	LUNG NEOPLASMS	0.0168924	5
Aminobutanoic acid	LUPUS NEPHRITIS	0.0101816	0
Aminobutanoic acid	MALIGNANT CARCINOID SYNDROME	0.0256262	0
Aminobutanoic acid	MASTOCYTOSIS	0.0376223	0
Aminobutanoic acid	MEASLES	0.00908642	0
Aminobutanoic acid	MECONIUM ASPIRATION SYNDROME	0.0204083	0
Aminobutanoic acid	MESOTHELIOMA	0.00222881	0
Aminobutanoic acid	METABOLIC DISEASES	0.032648	2
Aminobutanoic acid	MIGRAINE DISORDERS	0.00660039	4
Aminobutanoic acid	MOTOR NEURON DISEASE	0.0125507	1
Aminobutanoic acid	MUSCULAR ATROPHY, SPINAL	0.0125507	1
Aminobutanoic acid	NEOPLASMS, SQUAMOUS CELL	0.00482332	2
Aminobutanoic acid	NEPHROTIC SYNDROME	0.0473774	0
Aminobutanoic acid	NETHERTON SYNDROME	0.0448887	0
Aminobutanoic acid	OBSTETRIC LABOR COMPLICATIONS	0.00278746	0
Aminobutanoic acid	OSTEOGENESIS IMPERFECTA	0.0312059	0
Aminobutanoic acid	OSTEOSARCOMA	0.0253702	0
Aminobutanoic acid	PAPILLOMA	0.00343516	0
Aminobutanoic acid	PARAMYXOVIRIDAE INFECTIONS	0.00912361	0
Aminobutanoic acid	PENILE INDURATION	0.0414692	0
Aminobutanoic acid	PICORNAVIRIDAE INFECTIONS	0.0070005	1
Aminobutanoic acid	PLEURAL EFFUSION, MALIGNANT	0.013979	0
Aminobutanoic acid	POLYCYSTIC KIDNEY DISEASES	0.0375153	0
Aminobutanoic acid	POLYURIA	0.0007682	0
Aminobutanoic acid	POSTPARTUM HEMORRHAGE	0.00128081	0
Aminobutanoic acid	POSTTHROMBOTIC SYNDROME	0.00379449	0
Aminobutanoic acid	PRE-ECLAMPSIA	0.0326536	0
Aminobutanoic acid	PROSTATIC HYPERPLASIA	0.0344264	0
Aminobutanoic acid	PROTEINURIA	0.00548382	1
Aminobutanoic acid	PUBERTY, PRECOCIOUS	0.0212802	1
Aminobutanoic acid	PULMONARY EMBOLISM	0.025662	0
Aminobutanoic acid	RETINAL VEIN OCCLUSION	0.00620563	0
Aminobutanoic acid	RETT SYNDROME	0.0373111	2
Aminobutanoic acid	RHABDOMYOSARCOMA	0.0216973	0
Aminobutanoic acid	SARCOMA, EWING	0.0170613	0
Aminobutanoic acid	SARCOMA, KAPOSI	0.0435197	1
Aminobutanoic acid	SARCOMA, SYNOVIAL	0.0250513	0
Aminobutanoic acid	SENSATION DISORDERS	0.0486856	16
Aminobutanoic acid	THROMBOSIS	0.0115357	3
Aminobutanoic acid	THYMOMA	0.0153512	0
Aminobutanoic acid	THYMUS NEOPLASMS	0.0111637	1
Aminobutanoic acid	URINARY INCONTINENCE	0.0352559	0
Aminobutanoic acid	URINARY RETENTION	0.0330552	2
Aminobutanoic acid	USHER SYNDROMES	0.0285519	0
Aminobutanoic acid	UTERINE CERVICAL DYSPLASIA	0.048248	0
Aminobutanoic acid	VENOUS THROMBOSIS	0.0112546	1
Aminobutanoic acid	VERTIGO	0.048119	1
Aminobutanoic acid	VIRUS DISEASES	0.021263	12
Aminobutanoic acid	VULVODYNIA	0.0137508	0
Aminobutyraldehyde	ABNORMALITIES, MULTIPLE	0.0434904	0
Aminobutyraldehyde	ANEMIA, APLASTIC	0.00906552	0
Aminobutyraldehyde	ANOREXIA	0.0199658	0
Aminobutyraldehyde	ARRHYTHMIAS, CARDIAC	0.00661322	0
Aminobutyraldehyde	ATRIAL FIBRILLATION	0.037718	0
Aminobutyraldehyde	CARDIOMYOPATHY, HYPERTROPHIC	0.0449189	0
Aminobutyraldehyde	CELIAC DISEASE	0.0103195	0
Aminobutyraldehyde	COCAINE-RELATED DISORDERS	0.0491019	0
Aminobutyraldehyde	CYTOMEGALOVIRUS INFECTIONS	0.0421687	0
Aminobutyraldehyde	DIARRHEA	0.0274993	0
Aminobutyraldehyde	EAR DISEASES	0.0360756	0
Aminobutyraldehyde	EPSTEIN-BARR VIRUS INFECTIONS	0.0114195	0
Aminobutyraldehyde	EXOCRINE PANCREATIC INSUFFICIENCY	0.0175625	0
Aminobutyraldehyde	EXOPHTHALMOS	0.016295	0
Aminobutyraldehyde	EYE NEOPLASMS	0.00694154	0
Aminobutyraldehyde	HEMATOLOGIC NEOPLASMS	0.00632944	0
Aminobutyraldehyde	HEMOLYTIC-UREMIC SYNDROME	0.033279	0
Aminobutyraldehyde	HEMORRHAGE	0.0318787	0
Aminobutyraldehyde	HERPES SIMPLEX	0.0153347	0
Aminobutyraldehyde	HERPES ZOSTER	0.0421687	0
Aminobutyraldehyde	HERPESVIRIDAE INFECTIONS	0.0484341	0
Aminobutyraldehyde	HYPERTHYROIDISM	0.0474276	0
Aminobutyraldehyde	KIDNEY NEOPLASMS	0.019952	0
Aminobutyraldehyde	LEUKEMIA, MAST-CELL	0.0387882	0
Aminobutyraldehyde	LEUKEMIA, MYELOID, ACUTE	0.0326212	0
Aminobutyraldehyde	LEUKEMIA, MYELOMONOCYTIC, CHRONIC	0.0190038	0
Aminobutyraldehyde	LIVER DISEASES	0.0182131	0
Aminobutyraldehyde	LYMPHANGIOLEIOMYOMATOSIS	0.0486814	0
Aminobutyraldehyde	MACULAR DEGENERATION	0.00660679	0
Aminobutyraldehyde	MALABSORPTION SYNDROMES	0.0464693	0
Aminobutyraldehyde	MYELODYSPLASTIC SYNDROMES	0.0271639	0
Aminobutyraldehyde	NAUSEA	0.0164089	0
Aminobutyraldehyde	PANCREATITIS	0.0279822	0
Aminobutyraldehyde	POLYCYTHEMIA VERA	0.0272218	0
Aminobutyraldehyde	RETINAL DISEASES	0.0112688	0
Aminobutyraldehyde	RETINITIS PIGMENTOSA	0.00825693	0
Aminobutyraldehyde	RHABDOMYOSARCOMA	0.0456841	0
Aminobutyraldehyde	SCLERITIS	0.00389387	0
Aminobutyraldehyde	TESTICULAR NEOPLASMS	0.0396396	0
Aminobutyraldehyde	THROMBOCYTOPENIA	0.0256532	0
Aminobutyraldehyde	TULAREMIA	0.0219257	0
Aminomuconic acid	ACROMEGALY	0.0265127	0
Aminomuconic acid	ADRENOLEUKODYSTROPHY	0.0357526	0
Aminomuconic acid	ANAPHYLAXIS	0.0420821	0
Aminomuconic acid	ANTITHROMBIN III DEFICIENCY	0.0249339	0
Aminomuconic acid	ANUS NEOPLASMS	0.0202795	0
Aminomuconic acid	AORTIC VALVE STENOSIS	0.0021279	0
Aminomuconic acid	ASTHMA	0.0249179	0
Aminomuconic acid	ATAXIA TELANGIECTASIA	0.0218156	0
Aminomuconic acid	ATHEROSCLEROSIS	0.0218948	0
Aminomuconic acid	BACTERIAL INFECTIONS	0.0139223	0
Aminomuconic acid	CARBOHYDRATE METABOLISM, INBORN ERRORS	0.036254	0
Aminomuconic acid	CARCINOID TUMOR	0.00206452	0
Aminomuconic acid	CARCINOMA, MERKEL CELL	0.00103946	0
Aminomuconic acid	CARCINOMA, NEUROENDOCRINE	0.000988485	0
Aminomuconic acid	CARCINOMA, NON-SMALL-CELL LUNG	0.0165195	0
Aminomuconic acid	CARCINOMA, RENAL CELL	0.00117436	0
Aminomuconic acid	CARDIOVASCULAR DISEASES	0.00127296	5
Aminomuconic acid	CELIAC DISEASE	0.00684184	0
Aminomuconic acid	CHOROIDAL NEOVASCULARIZATION	0.0452838	0
Aminomuconic acid	CORNEAL ULCER	0.031917	0
Aminomuconic acid	DERMATITIS, ATOPIC	0.0269271	0
Aminomuconic acid	DIABETIC CARDIOMYOPATHIES	0.0116478	0
Aminomuconic acid	DIABETIC FOOT	0.0452028	0
Aminomuconic acid	DYSKINESIAS	0.016578	0
Aminomuconic acid	ENCEPHALITIS	0.0150276	0
Aminomuconic acid	ENDOMETRIOSIS	0.0190761	0
Aminomuconic acid	ENDOMYOCARDIAL FIBROSIS	0.010234	0
Aminomuconic acid	EYE DISEASES	0.0364121	0
Aminomuconic acid	EYE INFECTIONS	0.0241649	0
Aminomuconic acid	FECAL INCONTINENCE	0.0160924	0
Aminomuconic acid	GLOMERULONEPHRITIS	0.0472762	0
Aminomuconic acid	HEARING LOSS	0.0129299	0
Aminomuconic acid	HEART FAILURE	0.000968415	0
Aminomuconic acid	HEPATITIS	0.0188382	0
Aminomuconic acid	HEPATITIS A	0.0240525	0
Aminomuconic acid	HEPATITIS B	0.0200226	0
Aminomuconic acid	HEPATITIS C	0.0257436	0
Aminomuconic acid	HEPATITIS, VIRAL, HUMAN	0.0379318	0
Aminomuconic acid	HEREDITARY SENSORY AND MOTOR NEUROPATHY	0.0269793	0
Aminomuconic acid	HYPERCHOLESTEROLEMIA	0.0488447	0
Aminomuconic acid	HYPEREOSINOPHILIC SYNDROME	0.0473885	0
Aminomuconic acid	HYPER-IGM IMMUNODEFICIENCY SYNDROME	0.0313221	0
Aminomuconic acid	HYPERLIPIDEMIAS	0.0318954	0
Aminomuconic acid	HYPERSENSITIVITY	0.0387082	0
Aminomuconic acid	HYPOALBUMINEMIA	0.0300103	0
Aminomuconic acid	IGA DEFICIENCY	0.0334477	0
Aminomuconic acid	IGG DEFICIENCY	0.0312272	0
Aminomuconic acid	INFECTION	0.0314794	0
Aminomuconic acid	INFLAMMATION	0.0276697	0
Aminomuconic acid	INTRACRANIAL THROMBOSIS	0.0431436	0
Aminomuconic acid	IRRITABLE BOWEL SYNDROME	0.0255118	0
Aminomuconic acid	KIDNEY DISEASES	0.0245364	0
Aminomuconic acid	KIDNEY NEOPLASMS	0.0137386	0
Aminomuconic acid	LEUKODYSTROPHY, GLOBOID CELL	0.0293306	0
Aminomuconic acid	LEUKODYSTROPHY, METACHROMATIC	0.0368124	0
Aminomuconic acid	LIVER CIRRHOSIS	0.0333744	1
Aminomuconic acid	LIVER DISEASES	0.0196403	3
Aminomuconic acid	LIVER NEOPLASMS	0.0369842	1
Aminomuconic acid	LUPUS NEPHRITIS	0.0131111	0
Aminomuconic acid	MACULAR EDEMA	0.0259527	0
Aminomuconic acid	MALABSORPTION SYNDROMES	0.00788722	0
Aminomuconic acid	MALIGNANT CARCINOID SYNDROME	0.00068428	0
Aminomuconic acid	METABOLIC DISEASES	0.00468788	2
Aminomuconic acid	MOVEMENT DISORDERS	0.0338788	0
Aminomuconic acid	MULTIPLE SCLEROSIS	0.0215903	0
Aminomuconic acid	NEOPLASMS, SQUAMOUS CELL	0.012286	0
Aminomuconic acid	NEPHRITIS	0.0392347	0
Aminomuconic acid	NERVOUS SYSTEM DISEASES	0.0377336	2
Aminomuconic acid	OBSTETRIC LABOR COMPLICATIONS	0.0355039	0
Aminomuconic acid	OVARIAN NEOPLASMS	0.0301486	0
Aminomuconic acid	PAIN	0.0166059	0
Aminomuconic acid	PAPILLOMA	0.0243635	0
Aminomuconic acid	PERITONEAL NEOPLASMS	0.0487129	0
Aminomuconic acid	PORPHYRIAS	0.0190001	0
Aminomuconic acid	PROCTITIS	0.0170741	0
Aminomuconic acid	PROSTATIC NEOPLASMS	0.0356936	0
Aminomuconic acid	RETINAL DETACHMENT	0.00620477	0
Aminomuconic acid	SENSATION DISORDERS	0.0142914	0
Aminomuconic acid	SEPSIS	0.0274076	0
Aminomuconic acid	SKIN DISEASES	0.0307693	1
Aminomuconic acid	SMALL CELL LUNG CARCINOMA	0.0149853	0
Aminomuconic acid	SYSTEMIC INFLAMMATORY RESPONSE SYNDROME	0.0287347	0
Aminomuconic acid	TELANGIECTASIS	0.00481469	0
Aminomuconic acid	TESTICULAR NEOPLASMS	0.0205715	0
Aminomuconic acid	THROMBOPHLEBITIS	0.0197173	0
Aminomuconic acid	THROMBOSIS	0.0302133	0
Aminomuconic acid	URETHRAL NEOPLASMS	0.00933806	0
Aminomuconic acid	URINARY BLADDER NEOPLASMS	0.0377398	0
Aminomuconic acid	URINARY BLADDER, NEUROGENIC	0.0456492	0
Aminomuconic acid	UROGENITAL NEOPLASMS	0.0441142	0
Aminomuconic acid	UTERINE CERVICAL NEOPLASMS	0.0370687	0
Aminomuconic acid	VASCULAR DISEASES	0.00564861	5
Aminomuconic acid	VENOUS THROMBOSIS	0.0292368	0
Aminomuconic acid	WALDENSTROM MACROGLOBULINEMIA	0.0470954	0
Angiotensin-I-37C	ACROMEGALY	0.0306334	1
Angiotensin-I-37C	ADRENAL GLAND NEOPLASMS	0.0316513	13
Angiotensin-I-37C	AFIBRINOGENEMIA	0.0443781	2
Angiotensin-I-37C	ALCOHOLISM	0.0182659	6
Angiotensin-I-37C	ANUS NEOPLASMS	0.0244235	0
Angiotensin-I-37C	ANXIETY DISORDERS	0.0349711	5
Angiotensin-I-37C	AORTIC VALVE STENOSIS	0.0128836	15
Angiotensin-I-37C	APNEA	0.0174612	7
Angiotensin-I-37C	ATAXIA TELANGIECTASIA	0.0417381	1
Angiotensin-I-37C	ATHEROSCLEROSIS	0.0151537	137
Angiotensin-I-37C	BASAL CELL NEVUS SYNDROME	0.0224451	0
Angiotensin-I-37C	BILIARY TRACT NEOPLASMS	0.0293299	1
Angiotensin-I-37C	BRAIN ISCHEMIA	0.0303876	38
Angiotensin-I-37C	BRONCHOPULMONARY DYSPLASIA	0.0415875	1
Angiotensin-I-37C	BULIMIA	0.0167854	3
Angiotensin-I-37C	CARCINOMA, TRANSITIONAL CELL	0.0454259	21
Angiotensin-I-37C	CARDIOVASCULAR DISEASES	0.00926889	2594
Angiotensin-I-37C	CATAPLEXY	0.037521	1
Angiotensin-I-37C	CEREBRAL INFARCTION	0.0229493	15
Angiotensin-I-37C	CHOLANGITIS	0.0326602	12
Angiotensin-I-37C	CHOLECYSTITIS	0.00681889	4
Angiotensin-I-37C	CHOLELITHIASIS	0.0235754	5
Angiotensin-I-37C	CHOROIDAL NEOVASCULARIZATION	0.0177745	1
Angiotensin-I-37C	COLOR VISION DEFECTS	0.00223143	0
Angiotensin-I-37C	CORNEAL ULCER	0.0123393	0
Angiotensin-I-37C	DEPRESSIVE DISORDER	0.00472195	9
Angiotensin-I-37C	DIABETES, GESTATIONAL	0.0289634	3
Angiotensin-I-37C	DIABETIC CARDIOMYOPATHIES	0.015973	10
Angiotensin-I-37C	DIABETIC FOOT	0.0470407	1
Angiotensin-I-37C	DIABETIC NEPHROPATHIES	0.03398	121
Angiotensin-I-37C	DIABETIC NEUROPATHIES	0.0400211	8
Angiotensin-I-37C	DUCTUS ARTERIOSUS, PATENT	0.0257846	2
Angiotensin-I-37C	DWARFISM, PITUITARY	0.0442098	2
Angiotensin-I-37C	DYSKINESIAS	0.00432586	4
Angiotensin-I-37C	ECTODERMAL DYSPLASIA	0.0488101	1
Angiotensin-I-37C	ENDOMYOCARDIAL FIBROSIS	0.0144302	3
Angiotensin-I-37C	EPILEPSY	0.0354345	6
Angiotensin-I-37C	EPSTEIN-BARR VIRUS INFECTIONS	0.0199708	4
Angiotensin-I-37C	ERYTHROMELALGIA	0.012584	3
Angiotensin-I-37C	EYE DISEASES	0.0395045	40
Angiotensin-I-37C	EYE INFECTIONS	0.009249	9
Angiotensin-I-37C	FACTOR XIII DEFICIENCY	0.0159573	1
Angiotensin-I-37C	FATIGUE SYNDROME, CHRONIC	0.01435	16
Angiotensin-I-37C	FIBROMYALGIA	0.0150898	4
Angiotensin-I-37C	GLUCOSE INTOLERANCE	0.00186427	9
Angiotensin-I-37C	GUILLAIN-BARRE SYNDROME	0.0144654	1
Angiotensin-I-37C	HEARING LOSS	0.00129919	1
Angiotensin-I-37C	HEART FAILURE	0.015474	395
Angiotensin-I-37C	HEPATITIS A	0.0457537	287
Angiotensin-I-37C	HEPATITIS D	0.023535	22
Angiotensin-I-37C	HEREDITARY SENSORY AND MOTOR NEUROPATHY	0.0019721	0
Angiotensin-I-37C	HERPESVIRIDAE INFECTIONS	0.018565	1
Angiotensin-I-37C	HUNTINGTON DISEASE	0.0274871	3
Angiotensin-I-37C	HYPERLIPIDEMIAS	0.0210911	27
Angiotensin-I-37C	HYPERTRIGLYCERIDEMIA	0.0464175	5
Angiotensin-I-37C	HYPOGLYCEMIA	0.038049	6
Angiotensin-I-37C	HYPOPROTHROMBINEMIAS	0.00979092	0
Angiotensin-I-37C	IMPULSE CONTROL DISORDERS	0.00624973	1
Angiotensin-I-37C	INFARCTION	0.0226383	257
Angiotensin-I-37C	INFLAMMATION	0.0186064	230
Angiotensin-I-37C	INTELLECTUAL DISABILITY	0.0271004	2
Angiotensin-I-37C	LEISHMANIASIS	0.0364511	6
Angiotensin-I-37C	LEUKODYSTROPHY, GLOBOID CELL	0.0459989	0
Angiotensin-I-37C	LEUKOENCEPHALOPATHY, PROGRESSIVE MULTIFOCAL	0.0270318	1
Angiotensin-I-37C	LI-FRAUMENI SYNDROME	0.0364971	0
Angiotensin-I-37C	LIVER CIRRHOSIS, BILIARY	0.0421391	2
Angiotensin-I-37C	MACULAR DEGENERATION	0.01179	49
Angiotensin-I-37C	MACULAR EDEMA	0.00285524	49
Angiotensin-I-37C	METABOLIC DISEASES	0.0105149	413
Angiotensin-I-37C	METABOLIC SYNDROME X	0.0136169	49
Angiotensin-I-37C	MITOCHONDRIAL ENCEPHALOMYOPATHIES	0.0196421	0
Angiotensin-I-37C	MOTOR NEURON DISEASE	0.0369261	4
Angiotensin-I-37C	MOVEMENT DISORDERS	0.0138804	7
Angiotensin-I-37C	MULTIPLE SYSTEM ATROPHY	0.00360208	12
Angiotensin-I-37C	MUSCLE SPASTICITY	0.00496099	1
Angiotensin-I-37C	MUSCULAR ATROPHY	0.00307657	11
Angiotensin-I-37C	MUSCULAR ATROPHY, SPINAL	0.0369261	1
Angiotensin-I-37C	MUSCULAR DYSTROPHIES	0.0083123	5
Angiotensin-I-37C	MUSCULAR DYSTROPHY, DUCHENNE	0.0244458	3
Angiotensin-I-37C	MUSCULAR DYSTROPHY, FACIOSCAPULOHUMERAL	0.0244458	2
Angiotensin-I-37C	MUSCULOSKELETAL PAIN	0.0492747	5
Angiotensin-I-37C	MYOSITIS	0.0399625	9
Angiotensin-I-37C	MYOTONIC DYSTROPHY	0.0130319	15
Angiotensin-I-37C	NARCOLEPSY	0.0375759	2
Angiotensin-I-37C	NEOPLASMS, SQUAMOUS CELL	0.0399968	12
Angiotensin-I-37C	NERVOUS SYSTEM DISEASES	0.0153854	245
Angiotensin-I-37C	PAPILLOMA	0.028196	4
Angiotensin-I-37C	PARKINSON DISEASE	0.0440568	3
Angiotensin-I-37C	PERIPHERAL VASCULAR DISEASES	0.012584	14
Angiotensin-I-37C	POLYURIA	0.00477939	9
Angiotensin-I-37C	PORPHYRIAS	0.00465276	1
Angiotensin-I-37C	PROTEINURIA	0.031834	181
Angiotensin-I-37C	RAYNAUD DISEASE	0.012584	1
Angiotensin-I-37C	RESPIRATORY INSUFFICIENCY	0.0302056	4
Angiotensin-I-37C	RESTLESS LEGS SYNDROME	0.0379065	5
Angiotensin-I-37C	RETINAL DETACHMENT	0.0097603	20
Angiotensin-I-37C	RETINAL DISEASES	0.00402517	31
Angiotensin-I-37C	RETINITIS PIGMENTOSA	0.0146195	3
Angiotensin-I-37C	SARCOPENIA	0.000367469	58
Angiotensin-I-37C	SENSATION DISORDERS	0.0104599	9
Angiotensin-I-37C	SEPSIS	0.0184513	21
Angiotensin-I-37C	SLEEP DISORDERS	0.0170444	8
Angiotensin-I-37C	SLEEP INITIATION AND MAINTENANCE DISORDERS	0.038239	3
Angiotensin-I-37C	SPINOCEREBELLAR ATAXIAS	0.00669076	0
Angiotensin-I-37C	SUBARACHNOID HEMORRHAGE	0.0176924	4
Angiotensin-I-37C	SUBSTANCE-RELATED DISORDERS	0.0188136	14
Angiotensin-I-37C	SYSTEMIC INFLAMMATORY RESPONSE SYNDROME	0.0192355	16
Angiotensin-I-37C	TELANGIECTASIS	0.0107187	1
Angiotensin-I-37C	TINNITUS	0.00856522	8
Angiotensin-I-37C	TOBACCO USE DISORDER	0.0308941	9
Angiotensin-I-37C	TUBEROUS SCLEROSIS	0.0113762	1
Angiotensin-I-37C	TURNER SYNDROME	0.00946917	1
Angiotensin-I-37C	USHER SYNDROMES	0.00377822	0
Angiotensin-I-37C	VASCULAR DISEASES	0.0120257	2190
Angiotensin-I-37C	VULVODYNIA	0.033076	1
Angiotensin-I-37C	WEST NILE FEVER	0.0428882	0
Angiotensin-I-4C	ABNORMALITIES, MULTIPLE	0.00855138	10
Angiotensin-I-4C	ADRENAL GLAND NEOPLASMS	0.0328979	13
Angiotensin-I-4C	AIDS DEMENTIA COMPLEX	0.0412154	0
Angiotensin-I-4C	AKATHISIA, DRUG-INDUCED	0.035555	1
Angiotensin-I-4C	ALCOHOLISM	0.0474745	6
Angiotensin-I-4C	AMENORRHEA	0.0153314	14
Angiotensin-I-4C	ANGIOEDEMAS, HEREDITARY	0.0437077	3
Angiotensin-I-4C	ANOREXIA NERVOSA	0.0161567	12
Angiotensin-I-4C	ANUS NEOPLASMS	0.0105187	0
Angiotensin-I-4C	ARTHRITIS	0.0165005	13
Angiotensin-I-4C	ARTHRITIS, JUVENILE RHEUMATOID	0.0346356	1
Angiotensin-I-4C	ARTHRITIS, RHEUMATOID	0.0276062	6
Angiotensin-I-4C	ATRIAL FIBRILLATION	0.0410619	13
Angiotensin-I-4C	ATTENTION DEFICIT DISORDER WITH HYPERACTIVITY	0.00824642	1
Angiotensin-I-4C	AUTISTIC DISORDER	0.00831266	1
Angiotensin-I-4C	BARRETT ESOPHAGUS	0.0192082	4
Angiotensin-I-4C	BASAL CELL NEVUS SYNDROME	0.0273677	0
Angiotensin-I-4C	BILIARY DYSKINESIA	0.000212712	0
Angiotensin-I-4C	BILIARY TRACT NEOPLASMS	0.0216904	1
Angiotensin-I-4C	BINGE-EATING DISORDER	0.0161567	2
Angiotensin-I-4C	BLEPHARITIS	0.00633337	1
Angiotensin-I-4C	BONE CYSTS	0.00087683	0
Angiotensin-I-4C	BRADYCARDIA	0.0351464	35
Angiotensin-I-4C	BULIMIA	0.0234666	3
Angiotensin-I-4C	BURNS	0.0147122	20
Angiotensin-I-4C	CARCINOMA, NEUROENDOCRINE	0.0370211	3
Angiotensin-I-4C	CARCINOMA, TRANSITIONAL CELL	0.0400433	21
Angiotensin-I-4C	CATARACT	0.0236721	2
Angiotensin-I-4C	CELIAC DISEASE	0.0325997	1
Angiotensin-I-4C	CEREBRAL HEMORRHAGE	0.0347378	12
Angiotensin-I-4C	CHOLANGITIS	0.00177597	12
Angiotensin-I-4C	CHOLECYSTITIS	0.000548678	4
Angiotensin-I-4C	CHOLELITHIASIS	0.00138017	5
Angiotensin-I-4C	CHOROIDAL NEOVASCULARIZATION	0.0241858	1
Angiotensin-I-4C	CLUSTER HEADACHE	0.0322842	1
Angiotensin-I-4C	COLIC	0.0262392	7
Angiotensin-I-4C	COLOR VISION DEFECTS	0.00830195	0
Angiotensin-I-4C	CONDUCT DISORDER	0.0011581	2
Angiotensin-I-4C	CORNEAL ULCER	0.0199695	0
Angiotensin-I-4C	CRANIOCEREBRAL TRAUMA	0.0156409	1
Angiotensin-I-4C	CYSTIC FIBROSIS	0.013354	4
Angiotensin-I-4C	DIABETES INSIPIDUS	0.0205272	10
Angiotensin-I-4C	DIABETES, GESTATIONAL	0.0313633	3
Angiotensin-I-4C	DIABETIC FOOT	0.00237107	1
Angiotensin-I-4C	DIABETIC NEPHROPATHIES	0.0056099	121
Angiotensin-I-4C	DIABETIC NEUROPATHIES	0.00621746	8
Angiotensin-I-4C	DIVERTICULITIS	0.0156409	2
Angiotensin-I-4C	DOWN SYNDROME	0.0200679	2
Angiotensin-I-4C	DUCTUS ARTERIOSUS, PATENT	0.00147844	2
Angiotensin-I-4C	DYSKINESIAS	0.00971351	4
Angiotensin-I-4C	DYSMENORRHEA	0.0162599	2
Angiotensin-I-4C	DYSURIA	0.0119232	3
Angiotensin-I-4C	ECTODERMAL DYSPLASIA	0.0151278	1
Angiotensin-I-4C	EDEMA	0.0141466	54
Angiotensin-I-4C	EDEMA, CARDIAC	0.0132222	7
Angiotensin-I-4C	ENCEPHALITIS	0.00934805	4
Angiotensin-I-4C	ENDOMETRIAL NEOPLASMS	0.0270389	1
Angiotensin-I-4C	EPILEPSY, TONIC-CLONIC	0.0123366	5
Angiotensin-I-4C	ERYTHROMELALGIA	0.0201754	3
Angiotensin-I-4C	ESOPHAGEAL NEOPLASMS	0.045081	2
Angiotensin-I-4C	EYE INFECTIONS	0.0171879	9
Angiotensin-I-4C	FALLOPIAN TUBE NEOPLASMS	0.00615204	1
Angiotensin-I-4C	FECAL INCONTINENCE	0.0096011	2
Angiotensin-I-4C	FETAL DEATH	0.00103421	6
Angiotensin-I-4C	GALACTORRHEA	0.00985471	1
Angiotensin-I-4C	GASTROINTESTINAL NEOPLASMS	0.0427925	22
Angiotensin-I-4C	GLAUCOMA	0.0338181	2
Angiotensin-I-4C	GLOMERULONEPHRITIS	0.0222763	67
Angiotensin-I-4C	GLOMERULONEPHRITIS, MEMBRANOPROLIFERATIVE	0.00431597	109
Angiotensin-I-4C	GLUCOSE INTOLERANCE	0.001051	9
Angiotensin-I-4C	GONORRHEA	0.0149619	0
Angiotensin-I-4C	GRANULOMATOUS DISEASE, CHRONIC	0.0100617	4
Angiotensin-I-4C	HAMARTOMA SYNDROME, MULTIPLE	0.00368504	0
Angiotensin-I-4C	HAND-FOOT SYNDROME	0.0268548	0
Angiotensin-I-4C	HEAD AND NECK NEOPLASMS	0.0108303	2
Angiotensin-I-4C	HEADACHE	0.0323865	11
Angiotensin-I-4C	HEMOLYTIC-UREMIC SYNDROME	0.00723152	2
Angiotensin-I-4C	HEREDITARY SENSORY AND MOTOR NEUROPATHY	0.00713457	0
Angiotensin-I-4C	HIV INFECTIONS	0.0379472	4
Angiotensin-I-4C	HYPERBILIRUBINEMIA	0.0242885	1
Angiotensin-I-4C	HYPERCALCEMIA	0.0262392	4
Angiotensin-I-4C	HYPERLIPIDEMIAS	0.00418715	27
Angiotensin-I-4C	HYPERPARATHYROIDISM	0.000385267	2
Angiotensin-I-4C	HYPERTENSION, PULMONARY	0.0364739	91
Angiotensin-I-4C	HYPERURICEMIA	0.0238776	2
Angiotensin-I-4C	HYPOCALCEMIA	0.000282928	47
Angiotensin-I-4C	HYPOGLYCEMIA	0.00602223	6
Angiotensin-I-4C	HYPOGONADISM	0.00629148	13
Angiotensin-I-4C	HYPONATREMIA	0.0156409	13
Angiotensin-I-4C	HYPOPARATHYROIDISM	0.000328347	8
Angiotensin-I-4C	IMPETIGO	0.04096	0
Angiotensin-I-4C	IMPULSE CONTROL DISORDERS	0.0449276	1
Angiotensin-I-4C	INFECTION	0.0190643	53
Angiotensin-I-4C	INFLUENZA, HUMAN	0.0215834	1
Angiotensin-I-4C	INTELLECTUAL DISABILITY	0.0351252	2
Angiotensin-I-4C	INTRAABDOMINAL INFECTIONS	0.0130599	1
Angiotensin-I-4C	IRRITABLE BOWEL SYNDROME	0.04655	7
Angiotensin-I-4C	JAUNDICE	0.031568	2
Angiotensin-I-4C	KIDNEY DISEASES	0.0460354	746
Angiotensin-I-4C	LEUKEMIA	0.0498369	13
Angiotensin-I-4C	LI-FRAUMENI SYNDROME	0.00436284	0
Angiotensin-I-4C	LIVER CIRRHOSIS, BILIARY	0.00642415	2
Angiotensin-I-4C	LUPUS NEPHRITIS	0.0204528	1
Angiotensin-I-4C	LYMPHOMA	0.0474065	8
Angiotensin-I-4C	MARFAN SYNDROME	0.0038381	1
Angiotensin-I-4C	MEASLES	0.0192082	4
Angiotensin-I-4C	MENINGITIS, ASEPTIC	0.0243912	5
Angiotensin-I-4C	MENINGITIS, VIRAL	0.0268548	1
Angiotensin-I-4C	MENORRHAGIA	0.0483798	1
Angiotensin-I-4C	MENSTRUATION DISTURBANCES	0.0153314	6
Angiotensin-I-4C	METABOLIC DISEASES	0.0395231	413
Angiotensin-I-4C	MIGRAINE DISORDERS	0.0362697	5
Angiotensin-I-4C	MORPHINE DEPENDENCE	0.0272651	10
Angiotensin-I-4C	MOUTH NEOPLASMS	0.0182828	5
Angiotensin-I-4C	MUCOPOLYSACCHARIDOSIS I	0.0430974	3
Angiotensin-I-4C	MUCOPOLYSACCHARIDOSIS II	0.0327956	1
Angiotensin-I-4C	MULTIPLE SCLEROSIS	0.0443991	2
Angiotensin-I-4C	NASOPHARYNGEAL NEOPLASMS	0.0097751	2
Angiotensin-I-4C	NEPHRITIS	0.0400832	73
Angiotensin-I-4C	NEPHROTIC SYNDROME	0.00268462	20
Angiotensin-I-4C	NEURALGIA	0.00305776	1
Angiotensin-I-4C	NEUROFIBROMATOSES	0.0199796	3
Angiotensin-I-4C	NEURONAL CEROID-LIPOFUSCINOSES	0.0485827	1
Angiotensin-I-4C	NOONAN SYNDROME	0.0045584	1
Angiotensin-I-4C	NYSTAGMUS, PATHOLOGIC	0.036576	0
Angiotensin-I-4C	OBESITY	0.0185084	82
Angiotensin-I-4C	OPTIC NEURITIS	0.0353507	11
Angiotensin-I-4C	OSTEITIS DEFORMANS	0.0323865	2
Angiotensin-I-4C	OSTEONECROSIS	0.0289054	5
Angiotensin-I-4C	OVARIAN NEOPLASMS	0.0488437	4
Angiotensin-I-4C	PAIN, POSTOPERATIVE	0.0356571	1
Angiotensin-I-4C	PANCREATIC NEOPLASMS	0.0435704	6
Angiotensin-I-4C	PARAMYXOVIRIDAE INFECTIONS	0.0192514	1
Angiotensin-I-4C	PENILE INDURATION	0.0120265	2
Angiotensin-I-4C	PERIPHERAL VASCULAR DISEASES	0.0201754	14
Angiotensin-I-4C	PERITONEAL NEOPLASMS	0.00942865	1
Angiotensin-I-4C	PICORNAVIRIDAE INFECTIONS	0.0166478	1
Angiotensin-I-4C	POLYCYSTIC KIDNEY DISEASES	0.00208172	9
Angiotensin-I-4C	POLYCYSTIC OVARY SYNDROME	0.0113117	4
Angiotensin-I-4C	POLYURIA	0.0122333	9
Angiotensin-I-4C	PORPHYRIAS	0.000416492	1
Angiotensin-I-4C	POSTTHROMBOTIC SYNDROME	0.0273677	0
Angiotensin-I-4C	PRADER-WILLI SYNDROME	0.0169037	0
Angiotensin-I-4C	PREMENSTRUAL SYNDROME	0.0153314	24
Angiotensin-I-4C	PRESSURE ULCER	0.0161567	2
Angiotensin-I-4C	PROCTITIS	0.00982657	1
Angiotensin-I-4C	PROSTATIC DISEASES	0.033393	13
Angiotensin-I-4C	PROSTATIC HYPERPLASIA	0.00995819	6
Angiotensin-I-4C	PROSTATIC NEOPLASMS	0.0388848	7
Angiotensin-I-4C	PROSTATITIS	0.00957055	4
Angiotensin-I-4C	PROTEINURIA	0.000275975	181
Angiotensin-I-4C	PUBERTY, PRECOCIOUS	0.00612604	5
Angiotensin-I-4C	RAYNAUD DISEASE	0.0201754	1
Angiotensin-I-4C	RENAL INSUFFICIENCY	0.0162742	138
Angiotensin-I-4C	RENAL OSTEODYSTROPHY	0.00684765	10
Angiotensin-I-4C	RETINAL VEIN OCCLUSION	0.0351464	1
Angiotensin-I-4C	RETT SYNDROME	0.0132461	2
Angiotensin-I-4C	RICKETS	0.00680469	10
Angiotensin-I-4C	SARCOMA	0.0199943	7
Angiotensin-I-4C	SARCOPENIA	0.041571	58
Angiotensin-I-4C	SIALORRHEA	0.0266496	1
Angiotensin-I-4C	SLEEP DISORDERS, CIRCADIAN RHYTHM	0.028393	11
Angiotensin-I-4C	SPINOCEREBELLAR ATAXIAS	0.0115787	0
Angiotensin-I-4C	STOMACH NEOPLASMS	0.0399168	8
Angiotensin-I-4C	STOMACH ULCER	0.0293153	10
Angiotensin-I-4C	SUBSTANCE-RELATED DISORDERS	0.0479515	14
Angiotensin-I-4C	TACHYCARDIA	0.0422835	54
Angiotensin-I-4C	TACHYCARDIA, VENTRICULAR	0.036576	11
Angiotensin-I-4C	TESTICULAR NEOPLASMS	0.0327689	10
Angiotensin-I-4C	THROMBOSIS	0.0482784	37
Angiotensin-I-4C	THYROID NEOPLASMS	0.0107331	2
Angiotensin-I-4C	TOBACCO USE DISORDER	0.0369811	9
Angiotensin-I-4C	TURNER SYNDROME	0.00658349	1
Angiotensin-I-4C	URETHRAL NEOPLASMS	0.0123752	0
Angiotensin-I-4C	URINARY BLADDER NEOPLASMS	0.0395851	2
Angiotensin-I-4C	URINARY BLADDER, OVERACTIVE	0.026034	6
Angiotensin-I-4C	URINARY CALCULI	0.0203812	3
Angiotensin-I-4C	URINARY INCONTINENCE	0.0019464	1
Angiotensin-I-4C	URINARY RETENTION	0.00181562	9
Angiotensin-I-4C	UROGENITAL NEOPLASMS	0.0416387	36
Angiotensin-I-4C	UTERINE CERVICAL NEOPLASMS	0.0393579	20
Angiotensin-I-4C	VAGINAL NEOPLASMS	0.00611946	2
Angiotensin-I-4C	VENOUS THROMBOSIS	0.0476696	8
Angiotensin-I-4C	VENTRICULAR FIBRILLATION	0.0349421	11
Angiotensin-I-4C	VIRUS DISEASES	0.0308952	25
Angiotensin-I-4C	VITAMIN D DEFICIENCY	0.0176279	219
Angiotensin-I-4C	VON HIPPEL-LINDAU DISEASE	0.0133698	6
Angiotensin-I-4C	VULVODYNIA	0.00394774	1
Angiotensin-I-4C	WISKOTT-ALDRICH SYNDROME	0.0155269	2
Angiotensin-I-4C	WOUNDS AND INJURIES	0.0233638	61
Angiotensin-I-4C	XEROPHTHALMIA	0.0302372	1
Angiotensin-I-4C	ZOLLINGER-ELLISON SYNDROME	0.0108628	1
Angiotensin-II	AKATHISIA, DRUG-INDUCED	0.0131273	1
Angiotensin-II	ANEMIA	0.0185026	234
Angiotensin-II	ANOREXIA	0.00898068	25
Angiotensin-II	ANTHRAX	0.0251928	1
Angiotensin-II	ANTIPHOSPHOLIPID SYNDROME	0.032285	5
Angiotensin-II	AORTIC VALVE STENOSIS	0.00088073	195
Angiotensin-II	ARRHYTHMIAS, CARDIAC	0.00192461	959
Angiotensin-II	ATAXIA TELANGIECTASIA	0.0486595	4
Angiotensin-II	ATRIAL FIBRILLATION	0.00095407	611
Angiotensin-II	BACTERIAL INFECTIONS	0.0314699	116
Angiotensin-II	BIPOLAR DISORDER	0.0466773	15
Angiotensin-II	BRADYCARDIA	0.00060437	294
Angiotensin-II	CANDIDIASIS	0.0173859	3
Angiotensin-II	CARCINOID TUMOR	0.0259876	1
Angiotensin-II	CARCINOMA, MERKEL CELL	0.0286039	0
Angiotensin-II	CARCINOMA, NEUROENDOCRINE	0.0051986	4
Angiotensin-II	CARDIOMYOPATHIES	0.00169188	894
Angiotensin-II	CARDIOMYOPATHY, DILATED	0.000256183	305
Angiotensin-II	CARDIOMYOPATHY, HYPERTROPHIC	0.00141242	158
Angiotensin-II	CARDIOVASCULAR DISEASES	0.0409982	27504
Angiotensin-II	CHORIORETINITIS	0.0459146	0
Angiotensin-II	CLOSTRIDIUM INFECTIONS	0.00639218	0
Angiotensin-II	CRYPTOCOCCOSIS	0.0134923	0
Angiotensin-II	DEMENTIA, VASCULAR	0.0145235	74
Angiotensin-II	DIABETIC CARDIOMYOPATHIES	0.0033306	64
Angiotensin-II	DIARRHEA	0.0124815	77
Angiotensin-II	DIPHTHERIA	0.00572752	7
Angiotensin-II	DOWN SYNDROME	0.0415104	45
Angiotensin-II	EDEMA	0.0232127	639
Angiotensin-II	ENDOMYOCARDIAL FIBROSIS	0.00299027	86
Angiotensin-II	FATIGUE SYNDROME, CHRONIC	0.0169423	3
Angiotensin-II	FLATULENCE	0.0325109	0
Angiotensin-II	GLOMERULONEPHRITIS, MEMBRANOPROLIFERATIVE	0.0239685	53
Angiotensin-II	HAND-FOOT SYNDROME	0.00762641	0
Angiotensin-II	HEART FAILURE	0.0179878	6013
Angiotensin-II	HEMATOLOGIC NEOPLASMS	0.0265331	12
Angiotensin-II	HEMOLYTIC-UREMIC SYNDROME	0.0468226	18
Angiotensin-II	HEMORRHAGIC FEVER, EBOLA	0.00596424	0
Angiotensin-II	HEMORRHAGIC FEVERS, VIRAL	0.0138619	3
Angiotensin-II	HYPERURICEMIA	0.00606573	87
Angiotensin-II	HYPOGLYCEMIA	0.0370467	77
Angiotensin-II	LEPROSY	0.020417	2
Angiotensin-II	LUPUS NEPHRITIS	0.00802445	51
Angiotensin-II	MALARIA	0.0139865	21
Angiotensin-II	MALIGNANT CARCINOID SYNDROME	0.0240612	1
Angiotensin-II	MARBURG VIRUS DISEASE	0.00537211	0
Angiotensin-II	MELANOMA	0.0291197	28
Angiotensin-II	MUCOPOLYSACCHARIDOSIS I	0.0189785	1
Angiotensin-II	MUCOPOLYSACCHARIDOSIS IV	0.0317627	0
Angiotensin-II	MUSCULAR DYSTROPHIES	0.0383397	34
Angiotensin-II	MYCOSES	0.0183846	5
Angiotensin-II	MYOPIA	0.0363581	2
Angiotensin-II	MYOTONIC DYSTROPHY	0.0156964	4
Angiotensin-II	PNEUMONIA	0.032414	71
Angiotensin-II	PSYCHOTIC DISORDERS	0.0269289	8
Angiotensin-II	RABIES	0.0257009	0
Angiotensin-II	SCHIZOPHRENIA	0.0312546	41
Angiotensin-II	SCLERITIS	0.00259727	0
Angiotensin-II	SCLERODERMA, SYSTEMIC	0.0475295	68
Angiotensin-II	STAPHYLOCOCCAL INFECTIONS	0.00530909	3
Angiotensin-II	STREPTOCOCCAL INFECTIONS	0.0236185	29
Angiotensin-II	TACHYCARDIA	0.00103955	419
Angiotensin-II	TACHYCARDIA, VENTRICULAR	0.0138619	147
Angiotensin-II	TETANUS	0.00596604	8
Angiotensin-II	THALASSEMIA	0.0246772	3
Angiotensin-II	THROMBOANGIITIS OBLITERANS	0.0156192	2
Angiotensin-II	TUBERCULOSIS	0.035215	33
Angiotensin-II	TULAREMIA	0.00674142	0
Angiotensin-II	TURNER SYNDROME	0.00609406	7
Angiotensin-II	UVEITIS	0.0378314	24
Angiotensin-II	VENTRICULAR FIBRILLATION	0.0126951	308
Angiotensin-II	WEST NILE FEVER	0.00965829	0
Angiotensin-II	XEROSTOMIA	0.0328337	7
Arsenobetaine	ACUTE CORONARY SYNDROME	0.022661	0
Arsenobetaine	ANGINA PECTORIS	0.0242264	0
Arsenobetaine	ANGINA, UNSTABLE	0.0114434	0
Arsenobetaine	EPILEPSY, TONIC-CLONIC	0.0245223	0
Arsenobetaine	HEPATITIS A	0.0363069	1
Arsenobetaine	LUPUS ERYTHEMATOSUS, CUTANEOUS	0.0201966	0
Arsenobetaine	METABOLIC DISEASES	0.0267372	6
Arsenobetaine	MULTIPLE SCLEROSIS	0.0315014	0
Arsenobetaine	MYOCARDIAL INFARCTION	0.0251285	0
Arsenobetaine	PSYCHOTIC DISORDERS	0.00696182	0
Arsenobetaine	SCHIZOPHRENIA	0.00792113	0
Aspartic acid	AFIBRINOGENEMIA	0.0160925	4
Aspartic acid	ANEMIA, HEMOLYTIC, AUTOIMMUNE	0.0271278	1
Aspartic acid	ANTITHROMBIN III DEFICIENCY	0.0439638	3
Aspartic acid	ATAXIA TELANGIECTASIA	0.0486595	17
Aspartic acid	DERMATITIS, ATOPIC	0.0346934	8
Aspartic acid	FETAL DEATH	0.0392123	59
Aspartic acid	HEMOLYTIC-UREMIC SYNDROME	0.0468226	4
Aspartic acid	HYPERSENSITIVITY	0.0433725	217
Aspartic acid	LEUKEMIA, MYELOMONOCYTIC, CHRONIC	0.0180109	4
Aspartic acid	MECONIUM ASPIRATION SYNDROME	0.0409663	0
Aspartic acid	MYELODYSPLASTIC SYNDROMES	0.0399232	11
Aspartic acid	POLYCYTHEMIA VERA	0.0399899	4
Aspartic acid	PROSTATIC HYPERPLASIA	0.048819	5
Aspartic acid	SKIN DISEASES	0.0497022	477
Aspartic acid	TULAREMIA	0.00674142	3
Aspartic acid	VON WILLEBRAND DISEASES	0.0435938	8
ASPARTYLASPARTIC ACID	ADENOMATOUS POLYPOSIS COLI	0.0362542	0
ASPARTYLASPARTIC ACID	ANEMIA, APLASTIC	0.0307912	0
ASPARTYLASPARTIC ACID	ANTHRAX	0.0202045	0
ASPARTYLASPARTIC ACID	ANTIPHOSPHOLIPID SYNDROME	0.0259112	0
ASPARTYLASPARTIC ACID	AORTIC VALVE STENOSIS	0.0030598	0
ASPARTYLASPARTIC ACID	ARRHYTHMIAS, CARDIAC	0.0176084	0
ASPARTYLASPARTIC ACID	ASTHMA	0.0248741	0
ASPARTYLASPARTIC ACID	ATAXIA TELANGIECTASIA	0.0116465	0
ASPARTYLASPARTIC ACID	ATRIAL FIBRILLATION	0.0110659	0
ASPARTYLASPARTIC ACID	AUTISTIC DISORDER	0.0298831	0
ASPARTYLASPARTIC ACID	BACTERIAL INFECTIONS	0.0163892	0
ASPARTYLASPARTIC ACID	BRADYCARDIA	0.00817765	0
ASPARTYLASPARTIC ACID	BRONCHOPULMONARY DYSPLASIA	0.0499449	0
ASPARTYLASPARTIC ACID	CARCINOID TUMOR	0.000555982	0
ASPARTYLASPARTIC ACID	CARCINOMA, MERKEL CELL	0.00101824	0
ASPARTYLASPARTIC ACID	CARCINOMA, NEUROENDOCRINE	6.47e-05	0
ASPARTYLASPARTIC ACID	CARCINOMA, RENAL CELL	0.0278691	0
ASPARTYLASPARTIC ACID	CARDIOMYOPATHY, DILATED	0.0130851	0
ASPARTYLASPARTIC ACID	CELIAC DISEASE	0.0401318	0
ASPARTYLASPARTIC ACID	CLOSTRIDIUM INFECTIONS	0.00316962	0
ASPARTYLASPARTIC ACID	CYSTIC FIBROSIS	0.00848186	0
ASPARTYLASPARTIC ACID	DERMATITIS, CONTACT	0.0419899	0
ASPARTYLASPARTIC ACID	DIABETIC CARDIOMYOPATHIES	0.0253035	0
ASPARTYLASPARTIC ACID	DIPHTHERIA	0.00283336	0
ASPARTYLASPARTIC ACID	DOWN SYNDROME	0.0174837	0
ASPARTYLASPARTIC ACID	ECZEMA	0.0491351	0
ASPARTYLASPARTIC ACID	ENCEPHALITIS	0.0348719	0
ASPARTYLASPARTIC ACID	ENDOMETRIOSIS	0.0332962	0
ASPARTYLASPARTIC ACID	ENDOMYOCARDIAL FIBROSIS	0.023564	0
ASPARTYLASPARTIC ACID	EPILEPSIES, MYOCLONIC	0.0479301	0
ASPARTYLASPARTIC ACID	EXOCRINE PANCREATIC INSUFFICIENCY	0.0147265	0
ASPARTYLASPARTIC ACID	FATIGUE SYNDROME, CHRONIC	0.00862302	0
ASPARTYLASPARTIC ACID	GLOMERULONEPHRITIS	0.0209719	0
ASPARTYLASPARTIC ACID	GLOMERULONEPHRITIS, MEMBRANOPROLIFERATIVE	0.0123477	0
ASPARTYLASPARTIC ACID	HEART FAILURE	0.00917315	0
ASPARTYLASPARTIC ACID	HYPOGLYCEMIA	0.0194322	0
ASPARTYLASPARTIC ACID	INFLUENZA, HUMAN	0.00259011	0
ASPARTYLASPARTIC ACID	INTELLECTUAL DISABILITY	0.0454384	0
ASPARTYLASPARTIC ACID	LEISHMANIASIS	0.0187372	0
ASPARTYLASPARTIC ACID	LEPROSY	0.0104571	0
ASPARTYLASPARTIC ACID	LONG QT SYNDROME	0.0402976	0
ASPARTYLASPARTIC ACID	LUNG NEOPLASMS	0.00436093	0
ASPARTYLASPARTIC ACID	LUPUS ERYTHEMATOSUS, SYSTEMIC	0.0434472	0
ASPARTYLASPARTIC ACID	LUPUS NEPHRITIS	0.0001839	0
ASPARTYLASPARTIC ACID	MALARIA	0.0070762	0
ASPARTYLASPARTIC ACID	MALIGNANT CARCINOID SYNDROME	0.000802952	0
ASPARTYLASPARTIC ACID	MEASLES	0.0161921	0
ASPARTYLASPARTIC ACID	MELANOMA	0.00651759	0
ASPARTYLASPARTIC ACID	MESOTHELIOMA	0.0411403	0
ASPARTYLASPARTIC ACID	MIGRAINE DISORDERS	0.00869454	0
ASPARTYLASPARTIC ACID	MOTOR NEURON DISEASE	0.00189497	0
ASPARTYLASPARTIC ACID	MUSCULAR ATROPHY, SPINAL	0.00189497	0
ASPARTYLASPARTIC ACID	MUSCULAR DYSTROPHIES	0.0201421	0
ASPARTYLASPARTIC ACID	MYOSITIS	0.0485311	0
ASPARTYLASPARTIC ACID	MYOTONIC DYSTROPHY	0.00796946	0
ASPARTYLASPARTIC ACID	NEUROBLASTOMA	0.0376499	0
ASPARTYLASPARTIC ACID	NEUROECTODERMAL TUMORS, PRIMITIVE	0.0390208	0
ASPARTYLASPARTIC ACID	PANCREATITIS	0.021532	0
ASPARTYLASPARTIC ACID	PARAMYXOVIRIDAE INFECTIONS	0.0162562	0
ASPARTYLASPARTIC ACID	PICORNAVIRIDAE INFECTIONS	0.0125786	0
ASPARTYLASPARTIC ACID	PNEUMONIA	0.0169022	0
ASPARTYLASPARTIC ACID	POSTPARTUM HEMORRHAGE	0.0288587	0
ASPARTYLASPARTIC ACID	PULMONARY EMBOLISM	0.0333825	0
ASPARTYLASPARTIC ACID	RABIES	0.020613	0
ASPARTYLASPARTIC ACID	RESPIRATORY DISTRESS SYNDROME, NEWBORN	0.0124824	5
ASPARTYLASPARTIC ACID	RESPIRATORY TRACT INFECTIONS	0.0297483	0
ASPARTYLASPARTIC ACID	STAPHYLOCOCCAL INFECTIONS	0.00262224	0
ASPARTYLASPARTIC ACID	STREPTOCOCCAL INFECTIONS	0.0121608	0
ASPARTYLASPARTIC ACID	SUBSTANCE-RELATED DISORDERS	0.0154592	0
ASPARTYLASPARTIC ACID	TACHYCARDIA	0.011713	0
ASPARTYLASPARTIC ACID	TACHYCARDIA, VENTRICULAR	0.00883805	0
ASPARTYLASPARTIC ACID	TETANUS	0.0029539	0
ASPARTYLASPARTIC ACID	THYMOMA	0.0268422	0
ASPARTYLASPARTIC ACID	THYMUS NEOPLASMS	0.019754	0
ASPARTYLASPARTIC ACID	TOBACCO USE DISORDER	0.0494727	0
ASPARTYLASPARTIC ACID	TUBERCULOSIS	0.0184293	0
ASPARTYLASPARTIC ACID	TULAREMIA	0.0402976	0
ASPARTYLASPARTIC ACID	VENTRICULAR FIBRILLATION	0.00808524	0
ASPARTYLASPARTIC ACID	VIRUS DISEASES	0.0366767	0
ASPARTYLASPARTIC ACID	ZOLLINGER-ELLISON SYNDROME	0.0424003	0
AST	ADRENOLEUKODYSTROPHY	0.0107262	1
AST	ALZHEIMER DISEASE	0.0219417	32
AST	AMNESIA	0.0136245	2
AST	AMYLOIDOSIS	0.0401934	19
AST	ANEMIA, APLASTIC	0.00653336	26
AST	ANGINA, UNSTABLE	0.0439874	38
AST	ANUS NEOPLASMS	0.0102427	1
AST	ATAXIA TELANGIECTASIA	0.0325611	4
AST	ATHEROSCLEROSIS	0.00733313	214
AST	BILIARY TRACT NEOPLASMS	0.0435776	135
AST	BREAST NEOPLASMS	0.0106711	142
AST	CARCINOMA, TRANSITIONAL CELL	0.0316238	6
AST	CATAPLEXY	0.0137786	0
AST	CELIAC DISEASE	0.027641	55
AST	CHOLECYSTITIS	0.0414468	119
AST	CORONARY RESTENOSIS	0.0259637	0
AST	CREUTZFELDT-JAKOB SYNDROME	0.0288052	0
AST	DEMENTIA	0.0104141	50
AST	DEMENTIA, VASCULAR	0.0429405	3
AST	DEPRESSIVE DISORDER	0.0318868	32
AST	DIABETES INSIPIDUS	0.0392324	1
AST	DIABETIC FOOT	0.0280465	4
AST	DYSKINESIAS	0.00136007	48
AST	ENCEPHALITIS	0.0396211	66
AST	FATIGUE SYNDROME, CHRONIC	0.00692868	8
AST	FECAL INCONTINENCE	0.0413447	0
AST	FIBROCYSTIC BREAST DISEASE	0.0359983	1
AST	FIBROMYALGIA	0.000749792	5
AST	GLOMERULONEPHRITIS	0.0458318	38
AST	GOITER	0.041721	26
AST	GUILLAIN-BARRE SYNDROME	0.00403881	6
AST	GYNECOMASTIA	0.038152	6
AST	HAMARTOMA SYNDROME, MULTIPLE	0.0491773	0
AST	HEARING LOSS	0.0320828	7
AST	HEREDITARY SENSORY AND MOTOR NEUROPATHY	0.0255464	0
AST	HUNTINGTON DISEASE	0.0331789	16
AST	HYPERTHYROIDISM	0.0395346	85
AST	IMMUNE SYSTEM DISEASES	0.0170946	1758
AST	IMMUNOLOGIC DEFICIENCY SYNDROMES	0.0168151	461
AST	INTELLECTUAL DISABILITY	0.0327655	49
AST	KIDNEY NEOPLASMS	0.0431786	140
AST	LEUKEMIA	0.00496053	258
AST	LEUKEMIA, LYMPHOID	0.00517612	79
AST	LEUKEMIA, MAST-CELL	0.00566597	0
AST	LEUKEMIA, MYELOID, ACUTE	0.0051356	70
AST	LEUKEMIA, MYELOMONOCYTIC, CHRONIC	0.00246425	1
AST	LEUKODYSTROPHY, GLOBOID CELL	0.017242	1
AST	LEUKODYSTROPHY, METACHROMATIC	0.0207268	0
AST	LEUKOENCEPHALOPATHY, PROGRESSIVE MULTIFOCAL	0.00963063	0
AST	LYMPHOMA	0.0184634	246
AST	LYMPHOMA, NON-HODGKIN	0.0317478	64
AST	MACULAR DEGENERATION	0.00473432	3
AST	MACULAR EDEMA	0.00856502	0
AST	MALARIA	0.0361489	118
AST	MITOCHONDRIAL ENCEPHALOMYOPATHIES	0.00108677	0
AST	MOTOR NEURON DISEASE	0.0186642	13
AST	MOVEMENT DISORDERS	0.00079265	126
AST	MULTIPLE MYELOMA	0.0410584	37
AST	MULTIPLE SCLEROSIS, RELAPSING-REMITTING	0.0314607	7
AST	MUSCLE SPASTICITY	0.000199653	6
AST	MUSCULAR ATROPHY	0.0137568	40
AST	MUSCULAR ATROPHY, SPINAL	0.0186642	5
AST	MUSCULAR DYSTROPHIES	0.000405526	164
AST	MUSCULAR DYSTROPHY, DUCHENNE	0.00148127	45
AST	MUSCULAR DYSTROPHY, FACIOSCAPULOHUMERAL	0.00148127	1
AST	MUSCULOSKELETAL PAIN	0.00287825	26
AST	MYASTHENIA GRAVIS	0.0264787	15
AST	MYELODYSPLASTIC SYNDROMES	0.0212341	24
AST	MYOSITIS	0.00299007	165
AST	MYOTONIC DYSTROPHY	0.00626803	10
AST	NARCOLEPSY	0.0138007	1
AST	NEOPLASMS, SQUAMOUS CELL	0.0173866	47
AST	NERVOUS SYSTEM DISEASES	0.000907778	2183
AST	PAIN	0.00570934	900
AST	PERITONEAL NEOPLASMS	0.00813723	17
AST	POLYCYTHEMIA VERA	0.0212802	9
AST	PROCTITIS	0.0428981	1
AST	PROSTATIC DISEASES	0.0292055	50
AST	PROSTATITIS	0.0411355	1
AST	RENAL INSUFFICIENCY	0.0249487	383
AST	RESPIRATORY INSUFFICIENCY	0.020863	60
AST	RESTLESS LEGS SYNDROME	0.0139341	0
AST	RETINAL DISEASES	0.00815568	22
AST	RETINITIS PIGMENTOSA	0.00594029	1
AST	SARCOIDOSIS	0.0466318	20
AST	SARCOMA	0.0373017	114
AST	SARCOPENIA	0.00281855	9
AST	SCHIZOPHRENIA	0.0268515	72
AST	SENSATION DISORDERS	0.000536487	53
AST	SKIN DISEASES	0.0282246	887
AST	SLEEP DISORDERS	0.00483114	54
AST	SLEEP INITIATION AND MAINTENANCE DISORDERS	0.0140683	5
AST	SPINOCEREBELLAR ATAXIAS	0.00215557	2
AST	TELANGIECTASIS	0.011405	7
AST	TENDINOPATHY	0.00295905	1
AST	TINNITUS	0.0481516	4
AST	TURNER SYNDROME	0.0223602	18
AST	URINARY BLADDER NEOPLASMS	0.0428163	14
AST	VASCULAR DISEASES	0.0126625	3685
AST	WISKOTT-ALDRICH SYNDROME	0.0227203	0
AST	ZOLLINGER-ELLISON SYNDROME	0.0109548	6
BDNF	ACUTE CORONARY SYNDROME	0.045522	6
BDNF	ANGINA PECTORIS	0.0492088	8
BDNF	ANGINA, UNSTABLE	0.0201958	5
[truncated: 6,110 more rows]
